# Supplementary material for: HR3/RORα-mediated cholesterol sensing regulates TOR signaling
Source: Nat Commun. 2026 Mar 30;17:4609. doi: 10.1038/s41467-026-71059-x (PMC13199448; doi:10.1038/s41467-026-71059-x)
Supplement: Supplementary file 4 — Supplementary Data 1 [file 41467_2026_71059_MOESM4_ESM.xlsx]

## Sheet: Legend
Supplementary Data 1
Related to Figure 2d, 2e, 2f, and 2g and to Supplementary Figure 2a, 2b, 2c, and 2d.
P-values for differences between samples were computed using two-sided ANOVA followed by Benjamini-Hochberg FDR estimation.
Page A	Annotated phosphopeptides detected by mass-spec
Relevant headings are explained on each page

## Sheet: A. Phosphopeptides
Master Protein Accessions	Gene symbol	Any P<0.05?	Min P	Min ratio	Max ratio	Master Protein Descriptions	Annotated Sequence	Modifications	Abundance Ratio: (T15) / (T0)	Abundance Ratio: (T30) / (T0)	Abundance Ratio: (T1h) / (T0)	Abundance Ratio: (T2h) / (T0)	Abundance Ratio: (T4h) / (T0)	Abundance Ratio: (T6h) / (T0)	Abundance Ratio: (T10h) / (T0)	Abundance Ratio P-Value: (T15) / (T0)	Abundance Ratio P-Value: (T30) / (T0)	Abundance Ratio P-Value: (T1h) / (T0)	Abundance Ratio P-Value: (T2h) / (T0)	Abundance Ratio P-Value: (T4h) / (T0)	Abundance Ratio P-Value: (T6h) / (T0)	Abundance Ratio P-Value: (T10h) / (T0)	P-values were computed within Proteome Discoverer through two-tailed ANOVA with Benjamini-Hochberg FDR
Q8IH18	4E-T	*	0.0216704	0.792	2.013	Eukaryotic translation initiation factor 4E transporter OS=Drosophila melanogaster OX=7227 GN=4E-T PE=1 SV=1	[K].ETSPNGSGSTSSLNQHNQSQHR.[S]	1xTMTpro [N-Term]; 1xPhospho [S3(99.2)]	1.144	0.905	1.105	1.239	1.479	2.013	1.289	0.533228	0.584778	0.679328	0.264572	0.036833	0.0216704	0.174646
Q8IH18	4E-T	*	0.0481864	0.784	1.46	Eukaryotic translation initiation factor 4E transporter OS=Drosophila melanogaster OX=7227 GN=4E-T PE=1 SV=1	[R].NSNDSLNFR.[E]	1xTMTpro [N-Term]; 1xPhospho [S2(100)]	0.784	0.835	0.899	0.936	1.05	1.145	1.101	0.0535564	0.303288	0.314101	0.376312	0.885197	0.841001	0.613972
Q8IH18	4E-T	*	0.0274651	0.819	1.911	Eukaryotic translation initiation factor 4E transporter OS=Drosophila melanogaster OX=7227 GN=4E-T PE=1 SV=1	[K].ETSPNGSGSTSSLNQHNQSQHR.[S]	1xDeamidated [N5]; 1xTMTpro [N-Term]; 1xPhospho [S3(99)]	1.068	0.875	1.033	1.125	1.417	1.911	1.343	0.979703	0.4448	0.975234	0.616265	0.0673663	0.0374424	0.167843
A1Z784	ACC	*	0.0130948	0.906	1.526	Acetyl-CoA carboxylase OS=Drosophila melanogaster OX=7227 GN=ACC PE=1 SV=1	[R].MSSPDGLDQAAAESLGNSFVR.[T]	1xTMTpro [N-Term]; 1xPhospho [S2(99.5)]	0.929	0.906	0.989	1.262	1.185	1.418	1.327	0.503228	0.622055	0.770097	0.195651	0.457103	0.274896	0.125606
Q71EB3	AkhR	*	0.0394355	0.686	1.332	Putative AKH receptor OS=Drosophila melanogaster OX=7227 GN=AkhR PE=2 SV=1	[K].QLTNNSLLNGR.[G]	1xTMTpro [N-Term]; 2xPhospho [T3(100); S6(100)]	1.205	0.923	1.061	0.927	1.046	1.332	0.826	0.427572	0.668639	0.88126	0.390602	0.95787	0.408283	0.273722
Q71EB3	AkhR	*	0.0341593	0.705	1.278	Putative AKH receptor OS=Drosophila melanogaster OX=7227 GN=AkhR PE=2 SV=1	[K].QLTNNSLLNGR.[G]	1xDeamidated [N9]; 1xTMTpro [N-Term]; 2xPhospho [T3(100); S6(100)]	1.208	0.894	1.052	1.059	1.033	1.278	0.852	0.404354	0.537039	0.928278	0.961801	0.945625	0.505103	0.351818
Q9V496	apolpp	*	9.90725e-11	0.934	3.18	Apolipophorins OS=Drosophila melanogaster OX=7227 GN=apolpp PE=1 SV=2	[R].GLSVSEK.[F]	1xTMTpro [K7]; 1xTMTpro [N-Term]; 1xPhospho [S3(100)]	1.13	1.056	1.953	1.492	2.547	3.18	1.866	0.725026	0.81285	3.24121e-05	0.0136077	9.90725e-11	0.000117109	0.0015658
Q9V496	apolpp	*	0.00335761	0.944	1.503	Apolipophorins OS=Drosophila melanogaster OX=7227 GN=apolpp PE=1 SV=2	[R].VNTVWNGTANDGSYDFEAQTNNMESPLKFNGK.[Y]	2xTMTpro [K28; K32]; 1xTMTpro [N-Term]; 2xPhospho [T20(100); S25(100)]	0.944	1.053	1.052	1.185	1.341	1.197	1.418	0.436828	0.961674	0.9461	0.383856	0.0851896	0.633077	0.0654096
Q9V496	apolpp	*	0.018622	0.726	1.405	Apolipophorins OS=Drosophila melanogaster OX=7227 GN=apolpp PE=1 SV=2	[R].SIVDDVSK.[I]	1xTMTpro [K8]; 1xTMTpro [N-Term]; 1xPhospho [S7(100)]	0.749	0.867	0.852	0.903	0.842	0.726	1.052	0.018622	0.295604	0.110749	0.241296	0.156554	0.205106	0.95386
Q9V496	apolpp	*	0.000161035	0.916	1.948	Apolipophorins OS=Drosophila melanogaster OX=7227 GN=apolpp PE=1 SV=2	[K].TSLGQYARVNTVWNGTANDGSYDFEAQTNNMESPLK.[F]	2xDeamidated [N14; N18]; 1xTMTpro [K36]; 1xTMTpro [N-Term]; 2xPhospho [S21(96); T/Y/S]	0.916	0.959	0.976	1.108	1.291	1.261	1.784	0.484544	0.710674	0.64136	0.680008	0.186059	0.550926	0.00308534
Q7KTG2	Apoltp	*	0.0476258	0.684	1.135	Apolipoprotein lipid transfer particle OS=Drosophila melanogaster OX=7227 GN=Apoltp PE=1 SV=2	[K].AQEQARASEEEVDEDYDFEESLEGNKR.[Q]	1xTMTpro [K26]; 1xTMTpro [N-Term]; 2xPhospho [S8(100); S21(100)]	1.088	1.135	1.023	1.04	0.956	0.777	0.744	0.861981	0.736252	0.795902	0.902557	0.51402	0.286818	0.0707487
Q7KTG2	Apoltp	*	0.000483909	0.571	1.456	Apolipoprotein lipid transfer particle OS=Drosophila melanogaster OX=7227 GN=Apoltp PE=1 SV=2	[K].LYDTLDELNDNESDSSEK.[T]	1xTMTpro [K18]; 1xTMTpro [N-Term]; 1xPhospho [S/Y/T]	0.571	0.597	0.633	0.686	0.669	0.641	0.831	0.00080106	0.00451868	0.000483909	0.00306042	0.000896804	0.0112771	0.327411
Q7KTG2	Apoltp	*	0.00135187	0.94	1.561	Apolipoprotein lipid transfer particle OS=Drosophila melanogaster OX=7227 GN=Apoltp PE=1 SV=2	[R].ASEEEVDEDYDFEESLEGNKR.[Q]	1xDeamidated [N19]; 1xTMTpro [K20]; 1xTMTpro [N-Term]; 1xPhospho [S15(100)]	1.152	1.306	1.561	1.378	1.342	1.102	1.083	0.573376	0.290548	0.00524435	0.0450871	0.0989941	0.850691	0.782368
Q7KTG2	Apoltp	*	5.25855e-08	0.461	1.514	Apolipoprotein lipid transfer particle OS=Drosophila melanogaster OX=7227 GN=Apoltp PE=1 SV=2	[K].LYDTLDELNDNESDSSEK.[T]	1xDeamidated [N11]; 1xTMTpro [K18]; 1xTMTpro [N-Term]; 1xPhospho [S15(99.1)]	0.461	0.556	0.592	0.63	0.575	0.477	0.698	5.25855e-08	0.000865384	2.35804e-05	0.000106009	7.35609e-05	0.00627992	0.0178227
Q9VHR6	Atg13	*	0.0138132	0.661	1.727	Autophagy-related protein 13 homolog OS=Drosophila melanogaster OX=7227 GN=Atg13 PE=1 SV=1	[R].GRGSVESLNR.[L]	1xTMTpro [N-Term]; 1xPhospho [S4(100)]	0.776	0.661	0.736	0.924	0.885	1.339	0.893	0.069468	0.0180702	0.0138132	0.341037	0.175981	0.384838	0.538834
Q7KTS2	Atg17	*	4.62549e-10	0.717	4.291	Autophagy-related 17, isoform B OS=Drosophila melanogaster OX=7227 GN=Atg17 PE=2 SV=1	[K].SGVSSSHR.[S]	1xTMTpro [N-Term]; 1xPhospho [S1(100)]	2.069	1.483	1.704	2.288	2.476	4.291	3.128	2.97624e-06	0.0105573	0.00033623	5.81782e-08	8.45068e-09	5.99572e-07	4.62549e-10
Q01295	br	*	0.00677387	0.926	1.627	Broad-complex core protein isoforms 1/2/3/4/5 OS=Drosophila melanogaster OX=7227 GN=br PE=1 SV=2	[K].HHNNNNTPPLK.[E]	1xTMTpro [K11]; 1xTMTpro [N-Term]; 1xPhospho [T7(100)]	1.035	1.024	0.958	0.981	0.99	0.987	1.627	0.93284	0.919006	0.516947	0.592518	0.749101	0.816556	0.0123525
Q01295	br	*	0.0010273	0.692	1.617	Broad-complex core protein isoforms 1/2/3/4/5 OS=Drosophila melanogaster OX=7227 GN=br PE=1 SV=2	[R].SSSGDGGK.[G]	1xTMTpro [K8]; 1xTMTpro [N-Term]; 1xPhospho [S3(100)]	1.148	0.914	0.795	0.912	1.015	0.872	1.617	0.600748	0.604298	0.0799669	0.358696	0.826078	0.449248	0.0150852
P25439	brm	*	0.0496108	0.542	1.454	ATP-dependent helicase brm OS=Drosophila melanogaster OX=7227 GN=brm PE=1 SV=2	[R].KEESDDDSLILK.[R]	2xTMTpro [K1; K12]; 1xTMTpro [N-Term]; 1xPhospho [S4(100)]	1.123	1.454	1.248	1.124	0.982	0.609	1.13	0.66084	0.107458	0.242757	0.636536	0.551884	0.0601235	0.673735
O77086	C3G	*	0.00101807	0.88	2.02	Guanine nucleotide-releasing factor 2 OS=Drosophila melanogaster OX=7227 GN=C3G PE=1 SV=4	[R].SHSPHSPR.[T]	1xTMTpro [N-Term]; 2xPhospho [S3(100); S6(100)]	1.462	1.416	1.587	1.287	1.677	2.02	1.513	0.0335868	0.0224642	0.00111136	0.150944	0.00101807	0.00916314	0.0222078
O77086	C3G	*	0.0110231	0.842	1.245	Guanine nucleotide-releasing factor 2 OS=Drosophila melanogaster OX=7227 GN=C3G PE=1 SV=4	[R].TSLPDIALTPK.[E]	1xTMTpro [K11]; 1xTMTpro [N-Term]; 1xPhospho [T1(99.5)]	0.882	1.097	1.086	1.034	1.074	0.842	0.908	0.308768	0.492279	0.694799	0.88496	0.962055	0.227587	0.592391
O77086	C3G	*	0.000393781	0.531	1.671	Guanine nucleotide-releasing factor 2 OS=Drosophila melanogaster OX=7227 GN=C3G PE=1 SV=4	[R].SHSPHSPR.[T]	1xTMTpro [N-Term]; 1xPhospho [S3(100)]	0.626	0.531	0.698	0.742	0.815	1.045	0.924	0.00363317	0.000393781	0.00519168	0.0129323	0.0466276	0.711785	0.64023
B4I0W6	Cbp80	*	0.0398312	0.748	1.569	Nuclear cap-binding protein subunit 1 OS=Drosophila sechellia OX=7238 GN=Cbp80 PE=3 SV=1	[R].RVSENQEIEDR.[L]	1xTMTpro [N-Term]; 1xPhospho [S3(100)]	1.102	0.824	0.957	1.099	1.157	1.569	1.134	0.777236	0.261594	0.54851	0.716513	0.53034	0.16905	0.548478
Q4V5X3	CG14184	*	0.0129078	0.757	1.282	Late endosomal/lysosomal adaptor and MAPK and MTOR activator 1 (Fragment) OS=Drosophila melanogaster OX=7227 GN=CG14184 PE=2 SV=1	[R].SNSDGLSTDYAHSLPK.[K]	1xTMTpro [K16]; 1xTMTpro [N-Term]; 2xPhospho [S3(100); S/T/Y]	1.009	1.001	1.116	1.282	0.912	0.763	0.781	0.75672	0.770238	0.718953	0.143562	0.307774	0.254548	0.117437
Q4V5X3	CG14184	*	0.0281921	0.639	1.095	Late endosomal/lysosomal adaptor and MAPK and MTOR activator 1 (Fragment) OS=Drosophila melanogaster OX=7227 GN=CG14184 PE=2 SV=1	[R].SNSDGLSTDYAHSLPK.[K]	1xTMTpro [K16]; 1xTMTpro [N-Term]; 3xPhospho [S3(98.5); S13(100); S/T/Y]	0.925	1.013	0.95	0.941	0.882	0.639	0.685	0.274835	0.827886	0.43994	0.381129	0.212831	0.0824889	0.0281921
Q9VXG6	CG4301	*	0.00839799	0.67	0.988	Phospholipid-transporting ATPase OS=Drosophila melanogaster OX=7227 GN=CG4301 PE=1 SV=2	[R].SPSTTSRESYAAPTFTR.[Q]	1xTMTpro [N-Term]; 3xPhospho [S6(98); S9(100); S/T/Y]	0.856	0.797	0.793	0.845	0.685	0.811	0.67	0.164831	0.206173	0.0717795	0.137258	0.00839799	0.29961	0.0154102
Q9VXG6	CG4301	*	9.05939e-07	0.35	1.231	Phospholipid-transporting ATPase OS=Drosophila melanogaster OX=7227 GN=CG4301 PE=1 SV=2	[R].RSTSEK.[D]	1xTMTpro [K6]; 1xTMTpro [N-Term]; 2xPhospho [S2(100); S4(100)]	1.178	1.231	1.129	0.811	0.675	0.471	0.412	0.468844	0.388964	0.619206	0.0685418	0.0066759	0.00376065	9.05939e-07
Q7KSB3	CG5077	*	0.0142746	1.007	1.555	Oxysterol-binding protein OS=Drosophila melanogaster OX=7227 GN=CG5077 PE=1 SV=4	[R].SSIETLSR.[T]	1xTMTpro [N-Term]; 1xPhospho [S2(100)]	1.054	1.061	1.149	1.351	1.34	1.555	1.335	0.943898	0.951999	0.560635	0.0633679	0.123279	0.164813	0.163169
Q7KSB3	CG5077	*	0.0238859	0.643	1.209	Oxysterol-binding protein OS=Drosophila melanogaster OX=7227 GN=CG5077 PE=1 SV=4	[R].DTNSDSSQSPQGAVK.[R]	1xTMTpro [K15]; 1xTMTpro [N-Term]; 3xPhospho [S4(98.7); S6(100); S7(100)]	1.209	1.025	1.109	1.039	0.999	0.858	0.778	0.392936	0.917464	0.740924	0.903487	0.779571	0.467113	0.183896
Q9VB98	CG5521	*	0.0485453	0.713	1.431	Probable Rho GTPase-activating protein CG5521 OS=Drosophila melanogaster OX=7227 GN=CG5521 PE=1 SV=2	[R].SYSEGSLASAAR.[S]	1xTMTpro [N-Term]; 1xPhospho [S3(100)]	0.816	0.713	0.846	0.911	0.852	1.168	0.924	0.0950752	0.0485453	0.174157	0.312485	0.152993	0.733064	0.618832
Q4V551	CG7907	*	0.00149954	0.746	1.714	80 kDa nuclear cap-binding protein OS=Drosophila melanogaster OX=7227 GN=CG7907 PE=2 SV=1	[R].KREDSSDEEGDDCR.[Q]	1xCarbamidomethyl [C13]; 1xTMTpro [K1]; 1xTMTpro [N-Term]; 2xPhospho [S5(100); S6(100)]	0.803	0.746	0.948	1.213	0.856	1.091	1.376	0.0671292	0.0833815	0.529234	0.335536	0.116729	0.977605	0.0880277
Q7K2W3	CG8785	*	0.0217149	0.694	1.26	SLC36-like GH04538p OS=Drosophila melanogaster OX=7227 GN=CG8785 PE=2 SV=1	[K].ELSLTDDPYHPFEHR.[D]	1xTMTpro [N-Term]; 1xPhospho [S3(100)]	0.979	0.934	1.03	0.969	1.049	1.233	0.694	0.67316	0.66506	0.957772	0.608349	0.981855	0.607572	0.0217149
Q9XTN2	chico	*	0.0330728	0.852	1.446	Insulin receptor substrate 1 OS=Drosophila melanogaster OX=7227 GN=chico PE=1 SV=1	[R].STGTDPSTPQNILQIK.[D]	1xTMTpro [K16]; 1xTMTpro [N-Term]; 1xPhospho [S/T]	1.303	1.11	1.277	1.261	1.446	1.42	1.356	0.163076	0.746206	0.188358	0.191059	0.0330728	0.296588	0.137586
Q9XTN2	chico	*	0.0105068	0.568	1.341	Insulin receptor substrate 1 OS=Drosophila melanogaster OX=7227 GN=chico PE=1 SV=1	[R].SQSSITK.[E]	1xTMTpro [K7]; 1xTMTpro [N-Term]; 2xPhospho [S4(99.5); S/T]	1.341	1.279	1.077	1.009	0.993	0.761	0.905	0.121232	0.262316	0.819912	0.799543	0.737442	0.213318	0.510731
Q9XTN2	chico	*	0.00663101	0.684	1.228	Insulin receptor substrate 1 OS=Drosophila melanogaster OX=7227 GN=chico PE=1 SV=1	[K].STSAPLLSLK.[N]	1xTMTpro [K10]; 1xTMTpro [N-Term]; 1xPhospho [S3(100)]	0.698	0.684	0.765	0.846	0.793	0.855	0.857	0.00663101	0.023411	0.0176487	0.0963632	0.0582718	0.485548	0.288391
A0A0B4K698	cic	*	2.53991e-05	0.656	1.349	Capicua, isoform D OS=Drosophila melanogaster OX=7227 GN=cic PE=1 SV=1	[R].THTPTTAVYYQQQQQQQQQQQQQR.[F]	1xTMTpro [N-Term]; 2xPhospho [T/Y]	1.245	0.915	0.816	0.915	1.108	1.349	0.878	0.290068	0.549246	0.112677	0.344815	0.716536	0.395675	0.426158
Q9VWW0	CrebB	*	0.000745678	1.027	1.777	Cyclic AMP response element-binding protein B OS=Drosophila melanogaster OX=7227 GN=CrebB PE=1 SV=1	[K].IKPEPNTQHPEDSDESLSDDDSQHHR.[S]	1xDeamidated [N6]; 1xTMTpro [K2]; 1xTMTpro [N-Term]; 3xPhospho [S13(100); S16(100); S18(100)]	1.182	1.213	1.359	1.517	1.777	1.725	1.736	0.552045	0.341371	0.0796901	0.01044	0.000745678	0.0865928	0.00339647
Q9VWW0	CrebB	*	0.000834283	0.926	1.724	Cyclic AMP response element-binding protein B OS=Drosophila melanogaster OX=7227 GN=CrebB PE=1 SV=1	[K].IKPEPNTQHPEDSDESLSDDDSQHHR.[S]	1xTMTpro [K2]; 1xTMTpro [N-Term]; 3xPhospho [S13(100); S16(100); S18(100)]	1.185	1.097	1.277	1.46	1.645	1.724	1.625	0.440835	0.871817	0.18204	0.0146977	0.000834283	0.080499	0.00821631
Q9VVJ8	Crtc	*	2.25371e-07	0.359	2.013	CREB-regulated transcription coactivator, isoform A OS=Drosophila melanogaster OX=7227 GN=Crtc PE=1 SV=1	[R].SHSPHHGINR.[T]	1xTMTpro [N-Term]; 1xPhospho [S1(98.6)]	1.542	1.265	2.013	2.009	1.247	0.922	0.554	0.0155436	0.103036	4.51007e-07	3.43818e-06	0.331562	0.347678	0.00338193
P20439	CycB	*	0.00294965	0.782	1.783	G2/mitotic-specific cyclin-B OS=Drosophila melanogaster OX=7227 GN=CycB PE=1 SV=2	[R].EDSNLSK.[K]	1xTMTpro [K7]; 1xTMTpro [N-Term]; 1xPhospho [S3(99.4)]	1.438	1.606	1.499	1.424	1.536	1.125	1.783	0.0497806	0.0246007	0.0143229	0.0293247	0.00724327	0.853716	0.00294965
Q9VKF0	CycY	*	0.000286321	1.028	1.797	Cyclin Y, isoform A OS=Drosophila melanogaster OX=7227 GN=CycY PE=1 SV=1	[R].SQQQIAQQAGSGGGGGGGGGGGSTPGGNSCGGGGGMK.[K]	1xCarbamidomethyl [C30]; 1xDeamidated [N28]; 1xTMTpro [K37]; 1xTMTpro [N-Term]; 1xPhospho [S1(100)]	1.271	1.337	1.386	1.797	1.611	1.306	1.444	0.212135	0.0983966	0.0527017	0.000286321	0.00564271	0.457982	0.0485028
Q9VKF0	CycY	*	0.0182729	0.994	1.291	Cyclin Y, isoform A OS=Drosophila melanogaster OX=7227 GN=CycY PE=1 SV=1	[K].SSSCSTIYLDDSTVSQPNLK.[N]	1xCarbamidomethyl [C4]; 1xTMTpro [K20]; 1xTMTpro [N-Term]; 1xPhospho [S/T/Y]	0.994	0.997	1.105	1.231	1.282	1.283	1.232	0.673944	0.741245	0.771094	0.24682	0.184433	0.472587	0.293245
X2JDZ6	DmCG31729	*	0.0274616	0.899	1.496	Phospholipid-transporting ATPase OS=Drosophila melanogaster OX=7227 GN=DmCG31729 PE=1 SV=1	[K].SVINIEAPGSTDTEHQYQAASPDEIALVK.[W]	1xDeamidated [N4]; 1xTMTpro [K29]; 1xTMTpro [N-Term]; 1xPhospho [S1(100)]	1.091	0.981	1.206	1.28	1.388	1.447	1.496	0.706692	0.984781	0.271548	0.163852	0.0618431	0.236236	0.0274616
M9NFM7	DOR	*	1.64203e-05	0.881	2.202	Diabetes and obesity regulated, isoform G OS=Drosophila melanogaster OX=7227 GN=DOR PE=1 SV=1	[K].EDEEDDSLPRSDSEEELSVVEVSQPR.[G]	1xTMTpro [N-Term]; 2xPhospho [S11(100); S13(100)]	1.066	1.016	0.94	1.154	1.138	1.034	2.202	0.948547	0.884704	0.500209	0.524045	0.655099	0.805605	1.64203e-05
M9NFM7	DOR	*	7.82379e-10	0.801	2.953	Diabetes and obesity regulated, isoform G OS=Drosophila melanogaster OX=7227 GN=DOR PE=1 SV=1	[K].EDEEDDSLPRSDSEEELSVVEVSQPR.[G]	1xTMTpro [N-Term]; 3xPhospho [S11(100); S13(100); S18(100)]	1.142	1.002	0.915	1.135	1.119	1.073	2.953	0.621829	0.761107	0.279867	0.586122	0.631601	0.924591	7.82379e-10
M9NFM7	DOR	*	0.00264789	0.813	1.656	Diabetes and obesity regulated, isoform G OS=Drosophila melanogaster OX=7227 GN=DOR PE=1 SV=1	[K].EDEEDDSLPRSDSEEELSVVEVSQPR.[G]	1xTMTpro [N-Term]; 1xPhospho [S11(100)]	0.995	0.865	0.813	1.025	0.9	0.957	1.647	0.632781	0.288537	0.0530422	0.82803	0.199629	0.761974	0.00810024
O96827	eEF1beta	*	0.00453758	0.656	2.096	Probable elongation factor 1-beta OS=Drosophila melanogaster OX=7227 GN=eEF1beta PE=1 SV=3	[K].APSADNVNVAR.[W]	1xTMTpro [N-Term]; 1xPhospho [S3(100)]	0.656	0.707	0.861	0.889	0.92	1.375	1.096	0.00453758	0.0574362	0.214966	0.255468	0.39412	0.364586	0.680527
Q9W541	eIF2Bepsilon	*	0.00441593	0.73	2	eIF-2B GDP-GTP exchange factor subunit epsilon OS=Drosophila melanogaster OX=7227 GN=eIF2Bepsilon PE=1 SV=1	[K].LVAWLDQSSEEDDDEEDDD.[-]	1xTMTpro [N-Term]; 2xPhospho [S8(100); S9(100)]	0.841	0.73	0.952	1.033	1.306	1.682	0.78	0.246115	0.103134	0.615743	0.909369	0.229633	0.0835899	0.210602
P41375	eIF2beta	*	0.0326968	0.802	1.424	Eukaryotic translation initiation factor 2 subunit 2 OS=Drosophila melanogaster OX=7227 GN=eIF2beta PE=1 SV=1	[K].EDPQDEASAEGGAAAEEDNLDLESFGK.[K]	1xDeamidated [N19]; 1xTMTpro [K27]; 1xTMTpro [N-Term]; 1xPhospho [S8(100)]	1.275	1.146	1.268	1.424	1.267	1.105	1.022	0.20485	0.286638	0.10766	0.0326968	0.340096	0.855662	0.986645
Q7PLL3	eIF4B	*	0.00466471	0.591	1.583	Eukaryotic initiation factor 4B OS=Drosophila melanogaster OX=7227 GN=eIF4B PE=1 SV=1	[K].TSQNDLVLQSSNK.[Y]	1xTMTpro [K13]; 1xTMTpro [N-Term]; 1xPhospho [T1(99.3)]	1.583	1.251	1.312	1.145	1.32	1.124	0.936	0.0083389	0.318948	0.134564	0.518003	0.114476	0.838303	0.648042
Q7PLL3	eIF4B	*	0.0134282	0.703	1.544	Eukaryotic initiation factor 4B OS=Drosophila melanogaster OX=7227 GN=eIF4B PE=1 SV=1	[R].TSARPQSIDTSPTR.[R]	1xTMTpro [N-Term]; 2xPhospho [S7(100); T/S]	0.798	0.703	0.848	0.917	0.92	1.179	1.233	0.0766706	0.0445302	0.153623	0.339194	0.434249	0.701986	0.35665
Q7PLL3	eIF4B	*	0.0103592	0.694	1.647	Eukaryotic initiation factor 4B OS=Drosophila melanogaster OX=7227 GN=eIF4B PE=1 SV=1	[R].TSARPQSIDTSPTRR.[E]	1xTMTpro [N-Term]; 2xPhospho [S7(100); T/S]	0.701	0.694	0.781	0.858	0.872	1.106	1.154	0.0145198	0.0451844	0.0591782	0.163626	0.255333	0.899077	0.484139
Q7PLL3	eIF4B	*	0.00384379	0.638	1.068	Eukaryotic initiation factor 4B OS=Drosophila melanogaster OX=7227 GN=eIF4B PE=1 SV=1	[R].RDSQNNGSNFGYSSNFER.[S]	1xTMTpro [N-Term]; 1xPhospho [S3(100)]	0.812	0.722	0.806	0.823	0.638	0.781	0.867	0.127036	0.0615887	0.0784018	0.0901933	0.00384379	0.264748	0.439115
Q7PLL3	eIF4B	*	0.000746507	0.608	1.084	Eukaryotic initiation factor 4B OS=Drosophila melanogaster OX=7227 GN=eIF4B PE=1 SV=1	[R].RDSQNNGSNFGYSSNFER.[S]	1xDeamidated [N6]; 1xTMTpro [N-Term]; 1xPhospho [S3(100)]	0.754	0.695	0.772	0.817	0.608	0.757	0.81	0.0476838	0.0397006	0.0440329	0.0820548	0.000746507	0.215898	0.258238
A8DZ29	eIF4G1	*	9.96091e-10	0.669	1.851	Eukaryotic translation initiation factor 4G1, isoform B OS=Drosophila melanogaster OX=7227 GN=eIF4G1 PE=1 SV=1	[R].TGSSQGSRENSSSR.[G]	1xDeamidated [N10]; 1xTMTpro [N-Term]; 2xPhospho [S3(99.1); S7(100)]	0.771	1.427	0.988	0.926	0.669	0.706	1.026	0.0605061	0.019	0.783361	0.348181	0.000911206	0.0437525	0.905745
A8DZ29	eIF4G1	*	1e-17	1.142	4.674	Eukaryotic translation initiation factor 4G1, isoform B OS=Drosophila melanogaster OX=7227 GN=eIF4G1 PE=1 SV=1	[R].SSSAYGGSHSQR.[G]	1xTMTpro [N-Term]; 2xPhospho [S3(99.1); S10(100)]	1.142	4.674	2.612	2.348	1.512	2.178	2.414	0.468934	4.21885e-15	7.19002e-10	3.57877e-08	0.0118402	0.00695079	2.29111e-06
A8DZ29	eIF4G1	*	3.74826e-07	0.918	1.88	Eukaryotic translation initiation factor 4G1, isoform B OS=Drosophila melanogaster OX=7227 GN=eIF4G1 PE=1 SV=1	[R].NKGSYNKGSMER.[D]	2xTMTpro [K2; K7]; 1xTMTpro [N-Term]; 2xPhospho [S4(100); S9(100)]	0.918	1.726	1.37	1.505	1.085	0.981	1.457	0.38646	0.0071165	0.073112	0.010381	0.859694	0.78806	0.054137
A8DZ29	eIF4G1	*	2.83208e-06	0.887	1.784	Eukaryotic translation initiation factor 4G1, isoform B OS=Drosophila melanogaster OX=7227 GN=eIF4G1 PE=1 SV=1	[K].QMSMSGVQSGGGR.[S]	1xTMTpro [N-Term]; 1xPhospho [S3(100)]	0.887	1.582	1.088	1.411	0.895	1.125	1.282	0.226216	0.0411778	0.858708	0.0289187	0.276323	0.802366	0.223983
A8DZ29	eIF4G1	*	0.0488112	0.873	1.511	Eukaryotic translation initiation factor 4G1, isoform B OS=Drosophila melanogaster OX=7227 GN=eIF4G1 PE=1 SV=1	[R].SSSAYGGSHSQR.[G]	1xTMTpro [N-Term]; 1xPhospho [S3(100)]	0.873	1.034	0.912	1.108	0.904	1.319	1.138	0.237485	0.940887	0.410555	0.703609	0.336485	0.444751	0.591326
A8DZ29	eIF4G1	*	0.00220815	0.738	1.349	Eukaryotic translation initiation factor 4G1, isoform B OS=Drosophila melanogaster OX=7227 GN=eIF4G1 PE=1 SV=1	[R].TGSSQGSR.[E]	1xTMTpro [N-Term]; 2xPhospho [S3(98.6); S4(98.6)]	0.906	1.222	1.147	0.994	0.738	0.747	1.088	0.304216	0.235961	0.501679	0.671886	0.00986478	0.101931	0.682967
A8DZ29	eIF4G1	*	0.000180958	0.792	1.643	Eukaryotic translation initiation factor 4G1, isoform B OS=Drosophila melanogaster OX=7227 GN=eIF4G1 PE=1 SV=1	[R].TGSSQGSR.[E]	1xTMTpro [N-Term]; 1xPhospho [S3(99.4)]	0.792	1.301	0.984	0.966	0.827	0.815	0.814	0.0334547	0.299052	0.584031	0.505987	0.0570534	0.386257	0.116386
A8DZ29	eIF4G1	*	0.0052127	0.784	1.447	Eukaryotic translation initiation factor 4G1, isoform B OS=Drosophila melanogaster OX=7227 GN=eIF4G1 PE=1 SV=1	[R].TGSSQGSRENSSSR.[G]	1xTMTpro [N-Term]; 3xPhospho [S4(100); S7(100); S11(100)]	0.953	1.378	1.077	0.953	0.784	0.791	1.004	0.444634	0.181789	0.916793	0.44352	0.0625553	0.333007	0.837671
A8DZ29	eIF4G1	*	0.0413722	0.807	1.496	Eukaryotic translation initiation factor 4G1, isoform B OS=Drosophila melanogaster OX=7227 GN=eIF4G1 PE=1 SV=1	[K].LENSTTER.[F]	1xTMTpro [N-Term]; 1xPhospho [S4(100)]	0.843	0.807	0.834	0.902	0.865	1.07	1.262	0.142678	0.236799	0.150635	0.318467	0.195145	0.970486	0.283381
A8DZ29	eIF4G1	*	0.0291051	0.746	1.198	Eukaryotic translation initiation factor 4G1, isoform B OS=Drosophila melanogaster OX=7227 GN=eIF4G1 PE=1 SV=1	[R].TGSSQGSRENSSSR.[G]	1xTMTpro [N-Term]; 2xPhospho [S7(100); S11(100)]	0.903	1.082	0.915	0.87	0.78	0.829	0.746	0.200745	0.926991	0.281126	0.145948	0.0291051	0.420095	0.0354083
A8DZ29	eIF4G1	*	0.0121397	0.695	0.939	Eukaryotic translation initiation factor 4G1, isoform B OS=Drosophila melanogaster OX=7227 GN=eIF4G1 PE=1 SV=1	[R].TGSSQGSRENSSSR.[G]	1xTMTpro [N-Term]; 1xPhospho [S7(100)]	0.901	0.816	0.784	0.755	0.826	0.846	0.695	0.307347	0.186322	0.0318029	0.0121397	0.0987705	0.463869	0.0262319
A8DZ29	eIF4G1	*	0.0230079	0.712	0.966	Eukaryotic translation initiation factor 4G1, isoform B OS=Drosophila melanogaster OX=7227 GN=eIF4G1 PE=1 SV=1	[R].TGSSQGSRENSSSR.[G]	1xDeamidated [N10]; 1xTMTpro [N-Term]; 1xPhospho [S7(100)]	0.966	0.914	0.873	0.845	0.756	0.712	0.758	0.569444	0.613277	0.22547	0.108535	0.0230079	0.0643826	0.10606
Q9VXK6	eIF5	*	0.000564357	0.739	1.603	Eukaryotic translation initiation factor 5 OS=Drosophila melanogaster OX=7227 GN=eIF5 PE=1 SV=1	[K].NAEEESSESEEEEDDESEEDNYVSSAGQR.[G]	1xTMTpro [N-Term]; 4xPhospho [S6(100); S7(100); S9(100); S17(100)]	1.054	0.796	1.118	1.238	1.603	1.413	0.779	0.98671	0.165646	0.695008	0.234677	0.00435889	0.297451	0.175167
L7X6D0	eIF5B-RB	*	0.0101299	0.728	1.548	Eukaryotic translation initiation factor 5B (Fragment) OS=Drosophila melanogaster OX=7227 GN=eIF5B-RB PE=2 SV=1	[K].ESWDATDSEAEPEPEEETSQATNNGK.[T]	1xTMTpro [K26]; 1xTMTpro [N-Term]; 1xPhospho [S8(100)]	1.46	1.548	1.54	1.43	1.318	1.089	1.063	0.0601012	0.025096	0.0101299	0.0344534	0.201033	0.959548	0.783829
L7X6D0	eIF5B-RB	*	0.0263918	0.853	1.329	Eukaryotic translation initiation factor 5B (Fragment) OS=Drosophila melanogaster OX=7227 GN=eIF5B-RB PE=2 SV=1	[K].VEGGSSVDEISDVDSDQLSLNNK.[Q]	1xTMTpro [K23]; 1xTMTpro [N-Term]; 2xPhospho [S5(100); S6(100)]	1.042	1.046	1.173	1.176	1.329	1.041	0.889	0.840776	0.933844	0.471313	0.417011	0.0803856	0.99184	0.29382
L7X6D0	eIF5B-RB	*	0.012973	0.649	1.117	Eukaryotic translation initiation factor 5B (Fragment) OS=Drosophila melanogaster OX=7227 GN=eIF5B-RB PE=2 SV=1	[K].NDDSDEEEVVPAK.[G]	1xDeamidated [N1]; 1xTMTpro [K13]; 1xTMTpro [N-Term]; 1xPhospho [S4(100)]	0.879	0.759	0.982	0.926	0.859	0.811	0.649	0.219944	0.0838997	0.569909	0.327197	0.190748	0.377022	0.012973
Q7KM03	Eip63E	*	0.00361408	0.68	1.138	Ecdysone-induced protein 63E, isoform G OS=Drosophila melanogaster OX=7227 GN=Eip63E PE=1 SV=1	[R].FSAFGGDSPFGK.[Q]	1xTMTpro [K12]; 1xTMTpro [N-Term]; 1xPhospho [S2(100)]	1.138	0.951	0.824	0.949	0.91	0.893	0.774	0.68621	0.761016	0.120246	0.515889	0.281282	0.504695	0.111803
Q24079	Eip93F	*	0.00258905	0.951	2.154	E93 OS=Drosophila melanogaster OX=7227 GN=Eip93F PE=2 SV=1	[K].SGGGGGGGNGQTNGNGRSSRMTSR.[D]	2xDeamidated [N13; N15]; 1xTMTpro [N-Term]; 1xPhospho [S/T]	1.029	0.979	1.12	1.328	1.429	2.154	1.809	0.857997	0.862562	0.622529	0.0981269	0.0549797	0.0136895	0.00284785
Q9VCP0	EloA	*	0.0112952	0.739	1.39	Transcription elongation factor B polypeptide 3 OS=Drosophila melanogaster OX=7227 GN=EloA PE=1 SV=1	[K].GGNSSSGEDLNTSK.[H]	1xTMTpro [K14]; 1xTMTpro [N-Term]; 2xPhospho [S5(99); S/T]	1.39	1.104	1.082	1.057	1.094	1.121	1.027	0.0894129	0.63816	0.779332	0.931567	0.814793	0.862862	0.945144
Q9VCP0	EloA	*	6.77214e-06	0.411	1.818	Transcription elongation factor B polypeptide 3 OS=Drosophila melanogaster OX=7227 GN=EloA PE=1 SV=1	[K].TKSSDEDPDQENK.[G]	2xTMTpro [K2; K13]; 1xTMTpro [N-Term]; 2xPhospho [S3(100); S4(100)]	0.959	1.744	1.21	0.993	0.753	0.411	0.814	0.585447	0.0109355	0.341077	0.651121	0.0243864	0.000683585	0.235636
P54397	FK506-bp1	*	0.0324215	0.825	1.423	39 kDa FK506-binding nuclear protein OS=Drosophila melanogaster OX=7227 GN=FK506-bp1 PE=1 SV=2	[K].LSPGASAK.[K]	1xTMTpro [K8]; 1xTMTpro [N-Term]; 1xPhospho [S2(100)]	0.842	0.938	0.952	0.934	0.944	0.825	1.199	0.0978348	0.521092	0.428216	0.35799	0.500832	0.412318	0.393915
Q9VL78	Fkbp59	*	0.000662412	0.877	1.531	FK506-binding protein 59 OS=Drosophila melanogaster OX=7227 GN=Fkbp59 PE=1 SV=1	[K].SNDHFEAK.[Q]	1xTMTpro [K8]; 1xTMTpro [N-Term]; 1xPhospho [S1(100)]	0.893	0.921	1.232	0.877	1.367	1.032	1.022	0.311222	0.617998	0.266728	0.240253	0.101258	0.93093	0.982691
Q03043	for	*	0.0071817	0.693	1.823	cGMP-dependent protein kinase, isozyme 2 forms cD4/T1/T3A/T3B OS=Drosophila melanogaster OX=7227 GN=for PE=1 SV=3	[R].HSSAEDR.[N]	1xTMTpro [N-Term]; 1xPhospho [S2(100)]	1.225	0.849	1.001	1.022	1.302	1.823	1.099	0.334775	0.271744	0.676264	0.795564	0.126167	0.0520791	0.731172
P32023	for	*	0.0235516	0.656	1.027	cGMP-dependent protein kinase, isozyme 2 forms cD5/T2 OS=Drosophila melanogaster OX=7227 GN=for PE=2 SV=3	[R].SRDSTASQR.[R]	1xTMTpro [N-Term]; 2xPhospho [S4(99); S7(100)]	1.027	0.903	0.843	0.847	1.003	0.957	0.674	0.99361	0.619956	0.148699	0.117322	0.67262	0.536392	0.0235516
P32023; Q03043	for	*	0.000329193	0.616	1.908	cGMP-dependent protein kinase, isozyme 2 forms cD5/T2 OS=Drosophila melanogaster OX=7227 GN=for PE=2 SV=3 cGMP-dependent protein kinase, isozyme 2 forms cD4/T1/T3A/T3B OS=Drosophila melanogaster OX=7227 GN=for PE=1 SV=3	[K].TWTFCGTPEYVAPEVILNR.[G]	1xCarbamidomethyl [C5]; 1xTMTpro [N-Term]; 1xPhospho [T3(99.2)]	0.616	0.737	0.743	0.761	0.901	0.888	1.174	0.00360591	0.110407	0.0204309	0.024417	0.184724	0.268194	0.429897
Q95V55	foxo	*	6.53512e-05	0.465	1.137	Forkhead box protein O OS=Drosophila melanogaster OX=7227 GN=foxo PE=1 SV=1	[R].ASSNASSCGRLSPIR.[A]	1xCarbamidomethyl [C8]; 1xTMTpro [N-Term]; 4xPhospho [S3(99.9); S6(100); S7(100); S12(100)]	1.137	0.945	0.793	0.902	0.698	0.725	0.529	0.648298	0.581357	0.0467421	0.237195	0.00631728	0.203097	0.00095078
Q95V55	foxo	*	0.00204441	0.593	1.033	Forkhead box protein O OS=Drosophila melanogaster OX=7227 GN=foxo PE=1 SV=1	[R].ASSNASSCGR.[L]	1xCarbamidomethyl [C8]; 1xTMTpro [N-Term]; 2xPhospho [S3(100); S6(98.7)]	0.893	0.922	0.771	0.821	0.786	0.836	0.593	0.271255	0.666325	0.0404335	0.074343	0.0254435	0.288129	0.00204441
Q7K533	Gbp2	*	0.0113229	0.663	2.112	GH14572p OS=Drosophila melanogaster OX=7227 GN=Gbp2 PE=1 SV=1	[R].APGHQQSGSHEELPTYPR.[G]	1xTMTpro [N-Term]; 1xPhospho [S9(100)]	0.804	0.663	0.794	1.044	1.087	1.699	0.996	0.0625232	0.0177922	0.0386016	0.932858	0.783613	0.0896824	0.866233
Q7K533	Gbp2	*	0.0488979	0.863	1.645	GH14572p OS=Drosophila melanogaster OX=7227 GN=Gbp2 PE=1 SV=1	[R].QPDQSSGGFQQPDQNSGEFQQPGLNQGR.[K]	1xTMTpro [N-Term]; 1xPhospho [S16(100)]	0.891	0.863	0.947	1.042	1.103	1.465	1.194	0.166523	0.283257	0.40793	0.924896	0.749367	0.237911	0.471787
Q9VVY3	Gbs-76A	*	0.0423586	0.805	1.344	Glycogen-binding subunit 76A OS=Drosophila melanogaster OX=7227 GN=Gbs-76A PE=1 SV=1	[R].GTTVDTTDDEDDCRPQR.[I]	1xCarbamidomethyl [C13]; 1xTMTpro [N-Term]; 2xPhospho [T6(100); T7(100)]	0.984	0.82	0.805	0.928	0.869	1.322	0.909	0.590893	0.181315	0.0450396	0.332836	0.169346	0.410896	0.391387
Q9VVY3	Gbs-76A	*	1.88042e-05	0.588	1.309	Glycogen-binding subunit 76A OS=Drosophila melanogaster OX=7227 GN=Gbs-76A PE=1 SV=1	[K].TGKTPPGTPGR.[K]	1xTMTpro [K3]; 1xTMTpro [N-Term]; 2xPhospho [T4(100); T8(100)]	0.871	0.737	0.588	0.693	0.783	0.721	1.14	0.141564	0.0598917	1.88042e-05	0.00156218	0.0202277	0.19568	0.659882
H1ZYC9	gig = Tsc1 or 2…	*	0.00214394	0.65	1.577	Gigas (Fragment) OS=Drosophila melanogaster OX=7227 GN=gig PE=4 SV=1	[K].QHSADDVSSHVAGGSNLQAGGSTLK.[L]	1xTMTpro [K25]; 1xTMTpro [N-Term]; 1xPhospho [S3(100)]	1.577	1.025	1.174	1.394	1.257	1.183	1.162	0.0147274	0.685002	0.293653	0.0502693	0.386871	0.905113	0.527205
Q9VFC8	GlyS	*	0.000225466	0.929	1.511	Glycogen [starch] synthase OS=Drosophila melanogaster OX=7227 GN=GlyS PE=1 SV=2	[R].HTTPAPSVHGSDDEDSVDEETELK.[E]	1xTMTpro [K24]; 1xTMTpro [N-Term]; 2xPhospho [S11(100); S16(100)]	1.015	0.971	1.426	1.45	1.481	1.511	0.943	0.754791	0.642221	0.0326643	0.0169362	0.0108646	0.197413	0.562876
Q9VFC8	GlyS	*	0.0065045	0.777	1.571	Glycogen [starch] synthase OS=Drosophila melanogaster OX=7227 GN=GlyS PE=1 SV=2	[R].VESGADLK.[D]	1xTMTpro [K8]; 1xTMTpro [N-Term]; 1xPhospho [S3(100)]	1.335	1.5	1.546	1.399	1.413	1.038	1.571	0.0946441	0.0768262	0.0065045	0.0338957	0.0278345	0.983151	0.01795
Q9VFC8	GlyS	*	0.00217962	0.62	1.319	Glycogen [starch] synthase OS=Drosophila melanogaster OX=7227 GN=GlyS PE=1 SV=2	[R].FSRVESGADLK.[D]	1xTMTpro [K11]; 1xTMTpro [N-Term]; 2xPhospho [S2(100); S6(100)]	1.319	1.285	1.012	1.01	0.91	0.818	1.018	0.115451	0.330368	0.728237	0.743386	0.24926	0.394234	0.84102
Q9VFC8	GlyS	*	0.0368838	0.748	1.169	Glycogen [starch] synthase OS=Drosophila melanogaster OX=7227 GN=GlyS PE=1 SV=2	[K].NNLIFSRPHSEPPSPTSSR.[H]	1xTMTpro [N-Term]; 2xPhospho [S10(100); S14(98.6)]	0.777	0.773	0.824	0.837	0.842	0.908	0.748	0.0368838	0.146343	0.123626	0.109983	0.134804	0.508979	0.107402
Q9VFC8	GlyS	*	0.000170363	0.614	1.166	Glycogen [starch] synthase OS=Drosophila melanogaster OX=7227 GN=GlyS PE=1 SV=2	[R].RFSRVESGADLK.[D]	1xTMTpro [K12]; 1xTMTpro [N-Term]; 2xPhospho [S3(100); S7(100)]	0.778	0.766	0.632	0.687	0.614	0.746	0.907	0.0410408	0.0918045	0.000170363	0.00126125	0.00045093	0.239992	0.463911
P07735	Gpdh1	*	0.002038	0.644	1.699	Glycerol-3-phosphate dehydrogenase [NAD(+)], cytoplasmic OS=Drosophila virilis OX=7244 GN=Gpdh1 PE=1 SV=3	[R].VSEAFVTSGK.[T]	1xTMTpro [K10]; 1xTMTpro [N-Term]; 1xPhospho [S2(100)]	1.667	1.674	1.406	1.244	1.699	1.42	1.074	0.00307579	0.0183047	0.0448086	0.22729	0.002038	0.297634	0.814976
P32866	Gprk2	*	0.0431424	0.794	1.193	G protein-coupled receptor kinase 2 OS=Drosophila melanogaster OX=7227 GN=Gprk2 PE=1 SV=3	[K].DVLDIEQFSTVK.[G]	1xTMTpro [K12]; 1xTMTpro [N-Term]; 2xPhospho [S9(100); T10(100)]	0.855	1.003	0.992	1.02	0.897	0.794	0.963	0.131225	0.764638	0.623676	0.797544	0.237626	0.339707	0.581109
Q94517	HDAC1	*	0.0649013	0.504	1.496	Histone deacetylase HDAC1 OS=Drosophila melanogaster OX=7227 GN=HDAC1 PE=1 SV=2	[K].ASSETSSEIKDEK.[E]	2xTMTpro [K10; K13]; 1xTMTpro [N-Term]; 1xPhospho [S3(100)]	1.232	1.496	1.228	1.17	0.99	0.621	1.106	0.337328	0.0790669	0.305367	0.450903	0.709479	0.0649013	0.73552
Q94517	HDAC1	*	2.50489e-06	0.501	2.338	Histone deacetylase HDAC1 OS=Drosophila melanogaster OX=7227 GN=HDAC1 PE=1 SV=2	[R].IVPENEYSDSEDEGEGGRR.[D]	1xTMTpro [N-Term]; 2xPhospho [S8(100); S10(100)]	0.501	0.537	0.63	0.739	0.785	1.17	1.03	2.50489e-06	0.000862111	0.00126226	0.0174781	0.0598691	0.745907	0.962247
C5I7Q9	HDAC6	*	0.0368806	0.712	1.26	Histone deacetylase 6 isoform B OS=Drosophila melanogaster OX=7227 GN=HDAC6 PE=4 SV=1	[K].TLSDYLAENK.[E]	1xTMTpro [K10]; 1xTMTpro [N-Term]; 1xPhospho [T1(99.6)]	1.26	1.179	1.102	0.997	1.195	0.949	0.898	0.225213	0.244919	0.58927	0.680829	0.447889	0.451335	0.55769
C5I7Q9	HDAC6	*	0.00407932	0.794	1.662	Histone deacetylase 6 isoform B OS=Drosophila melanogaster OX=7227 GN=HDAC6 PE=4 SV=1	[K].NQGCGSQESVTDIFQNAVNSK.[S]	1xCarbamidomethyl [C4]; 1xTMTpro [K21]; 1xTMTpro [N-Term]; 2xPhospho [S6(100); S9(100)]	0.804	0.85	0.794	0.945	0.922	0.893	1.336	0.0936784	0.294845	0.0690149	0.465648	0.397257	0.550428	0.179586
C5I7Q9	HDAC6	*	0.00183708	0.649	1.456	Histone deacetylase 6 isoform B OS=Drosophila melanogaster OX=7227 GN=HDAC6 PE=4 SV=1	[K].NQGCGSQESVTDIFQNAVNSK.[S]	1xCarbamidomethyl [C4]; 1xTMTpro [K21]; 1xTMTpro [N-Term]; 1xPhospho [S6(100)]	0.672	0.649	0.691	0.808	0.822	0.767	0.979	0.00241801	0.0112258	0.00183708	0.0444114	0.0961958	0.280904	0.710468
Q9VZS7	hob	*	9.60013e-07	0.422	1.651	Hobbit, isoform B OS=Drosophila melanogaster OX=7227 GN=hob PE=1 SV=2	[K].MDSSSENLASAADAFK.[I]	1xTMTpro [K16]; 1xTMTpro [N-Term]; 1xPhospho [S]	0.931	0.968	1.326	1.537	0.954	0.592	0.422	0.43427	0.688841	0.114482	0.00471758	0.566064	0.0365586	2.25575e-06
Q9VZS7	hob	*	0.028612	0.737	1.256	Hobbit, isoform B OS=Drosophila melanogaster OX=7227 GN=hob PE=1 SV=2	[R].RQSLENLNK.[I]	1xTMTpro [K9]; 1xTMTpro [N-Term]; 1xPhospho [S3(100)]	0.737	0.754	0.85	0.857	0.892	0.868	0.925	0.028612	0.0907576	0.153615	0.147923	0.324216	0.495857	0.588884
Q8MSW0	IleRS	*	0.0436307	0.708	1.24	Isoleucyl-tRNA synthetase OS=Drosophila melanogaster OX=7227 GN=IleRS PE=1 SV=1	[K].SSEVLCPVDEAGR.[F]	1xCarbamidomethyl [C6]; 1xTMTpro [N-Term]; 1xPhospho [S1(100)]	1.24	1.007	1.037	0.991	0.964	1.042	0.877	0.29342	0.81154	0.872646	0.6351	0.554244	0.989783	0.364637
Q8IP71	Ing5	*	0.043543	0.789	1.195	Inhibitor of growth protein OS=Drosophila melanogaster OX=7227 GN=Ing5 PE=2 SV=1	[K].SASSDEETGR.[G]	1xTMTpro [N-Term]; 1xPhospho [S4(100)]	1.184	0.995	0.957	0.934	1.04	1.195	1.114	0.410934	0.836057	0.533586	0.420325	0.979225	0.663824	0.688063
Q8IQE6	IRSp53	*	0.00489233	0.673	2.088	Insulin receptor substrate 53 kDa, isoform A OS=Drosophila melanogaster OX=7227 GN=IRSp53 PE=4 SV=2	[K].QVSGTGSQHK.[S]	1xTMTpro [K10]; 1xTMTpro [N-Term]; 1xPhospho [S3(100)]	1.219	0.821	1.187	1.22	1.488	2.088	1.438	0.360163	0.274381	0.384443	0.272501	0.0269496	0.0167814	0.0731424
Q8IQE6	IRSp53	*	0.00712532	0.613	1.393	Insulin receptor substrate 53 kDa, isoform A OS=Drosophila melanogaster OX=7227 GN=IRSp53 PE=4 SV=2	[K].QVSGTGSQHK.[S]	1xTMTpro [K10]; 1xTMTpro [N-Term]; 2xPhospho [S3(100); S7(100)]	1.393	1.241	1.286	1.091	1.075	0.994	0.854	0.0537532	0.425393	0.166168	0.804961	0.846636	0.863943	0.304176
Q8IQE6	IRSp53	*	1.58701e-07	0.565	4.549	Insulin receptor substrate 53 kDa, isoform A OS=Drosophila melanogaster OX=7227 GN=IRSp53 PE=4 SV=2	[K].SHNSSSSQEK.[R]	1xTMTpro [K10]; 1xTMTpro [N-Term]; 1xPhospho [S7(100)]	0.832	0.565	0.847	0.885	1.241	3.785	1.167	0.208862	0.00161691	0.172406	0.227467	0.419783	1.58701e-07	0.435915
P08111	l(2)gl	*	0.00164571	0.829	1.426	Lethal(2) giant larvae protein OS=Drosophila melanogaster OX=7227 GN=l(2)gl PE=1 SV=2	[R].VVQPTGVVPVEPLENEESVLEENDAENNK.[E]	1xDeamidated [N15]; 1xTMTpro [K29]; 1xTMTpro [N-Term]; 1xPhospho [S18(100)]	0.829	1.067	1.083	1.183	1.132	1.034	1.167	0.208064	0.865351	0.809866	0.374933	0.619015	0.916981	0.466226
P08111	l(2)gl	*	0.00659946	0.793	1.459	Lethal(2) giant larvae protein OS=Drosophila melanogaster OX=7227 GN=l(2)gl PE=1 SV=2	[R].VVQPTGVVPVEPLENEESVLEENDAENNK.[E]	1xTMTpro [K29]; 1xTMTpro [N-Term]; 1xPhospho [S18(100)]	0.793	0.95	1.053	1.049	1.017	1.157	1.142	0.106571	0.912709	0.83676	0.966274	0.696134	0.901571	0.505718
Q27237	l(2)tid	*	0.0471994	0.802	1.287	Protein tumorous imaginal discs, mitochondrial OS=Drosophila melanogaster OX=7227 GN=l(2)tid PE=1 SV=2	[R].TNSFDDFADSK.[F]	1xTMTpro [K11]; 1xTMTpro [N-Term]; 1xPhospho [S3(100)]	0.836	0.802	1.007	0.962	1.076	0.983	1.048	0.185871	0.23184	0.89356	0.507919	0.981149	0.589266	0.788762
P52302	l(3)mbn	*	0.000562269	0.767	1.438	Protein lethal(3)malignant blood neoplasm 1 OS=Drosophila melanogaster OX=7227 GN=l(3)mbn PE=2 SV=2	[K].VSAGGIGSGSAIGGVSGGSK.[A]	1xTMTpro [K20]; 1xTMTpro [N-Term]; 1xPhospho [S2(100)]	0.767	1.102	1.028	0.945	0.926	0.897	0.927	0.0520411	0.645664	0.938748	0.456587	0.37164	0.507037	0.565563
Q94548	Lk6 (see the mosquito Hr3 paper)	*	0.000625945	0.636	2.343	LK6 protein kinase OS=Drosophila melanogaster OX=7227 GN=Lk6 PE=2 SV=1	[K].RISSSLHSSTFQELYK.[L]	1xTMTpro [K16]; 1xTMTpro [N-Term]; 3xPhospho [S3(98.3); S4(98.3); S8(99.9)]	1.569	0.999	1.531	1.54	1.767	2.343	1.354	0.008513	0.969085	0.00969963	0.00891279	0.00107465	0.00395577	0.1126
Q94548	Lk6	*	0.0068381	0.828	1.654	LK6 protein kinase OS=Drosophila melanogaster OX=7227 GN=Lk6 PE=2 SV=1	[R].HNSAGSSGSGSGSGGSPPSDEQSAIR.[N]	1xTMTpro [N-Term]; 1xPhospho [S16(100)]	1.298	1.074	1.266	1.315	1.563	1.654	1.1	0.173737	0.529784	0.114922	0.111179	0.0068381	0.08559	0.637229
Q94548	Lk6	*	1.66163e-06	0.968	1.793	LK6 protein kinase OS=Drosophila melanogaster OX=7227 GN=Lk6 PE=2 SV=1	[R].RQSGSEGDEVEDDEDGENEDYQHYK.[H]	1xTMTpro [K25]; 1xTMTpro [N-Term]; 1xPhospho [S3(100)]	1.106	1.136	1.793	1.312	1.722	1.462	1.071	0.784643	0.556278	0.000356313	0.117811	0.00214837	0.256088	0.839675
Q94548	Lk6	*	0.0125767	0.762	2.136	LK6 protein kinase OS=Drosophila melanogaster OX=7227 GN=Lk6 PE=2 SV=1	[R].GSGDSGIR.[S]	1xTMTpro [N-Term]; 1xPhospho [S2(100)]	1.07	0.815	1.058	1.134	1.3	2.136	1.396	0.936248	0.248243	0.896591	0.604088	0.188471	0.0125767	0.0791753
Q7K2N0	Lnpk	*	0.016684	0.553	1.408	Endoplasmic reticulum junction formation protein lunapark OS=Drosophila melanogaster OX=7227 GN=Lnpk PE=1 SV=1	[R].LSLEAPSDTANKR.[N]	1xTMTpro [K12]; 1xTMTpro [N-Term]; 2xPhospho [S2(100); S7(100)]	1.232	1.408	1.192	1.163	0.995	0.682	0.792	0.31969	0.148298	0.40396	0.464058	0.673225	0.138337	0.13325
Q7K2N0	Lnpk	*	0.0141575	0.642	1.143	Endoplasmic reticulum junction formation protein lunapark OS=Drosophila melanogaster OX=7227 GN=Lnpk PE=1 SV=1	[R].LSLEAPSDTANK.[R]	1xTMTpro [K12]; 1xTMTpro [N-Term]; 1xPhospho [S2(100)]	1.138	1.143	1.135	1.111	1.067	0.938	0.73	0.615696	0.708178	0.629636	0.6976	0.88118	0.708588	0.0602835
Q7K2N0	Lnpk	*	0.00286253	0.562	1.321	Endoplasmic reticulum junction formation protein lunapark OS=Drosophila melanogaster OX=7227 GN=Lnpk PE=1 SV=1	[R].LSLEAPSDTANK.[R]	1xTMTpro [K12]; 1xTMTpro [N-Term]; 2xPhospho [S2(100); S7(100)]	1.192	1.321	1.191	1.061	0.97	0.674	0.67	0.499488	0.257945	0.416616	0.971743	0.599546	0.115714	0.036408
A0A0B4JCS1	Lpin	*	0.0479339	0.701	1.378	Lipin, isoform G OS=Drosophila melanogaster OX=7227 GN=Lpin PE=1 SV=1	[R].NSIDFSK.[E]	1xDeamidated [N1]; 1xTMTpro [K7]; 1xTMTpro [N-Term]; 1xPhospho [S2(100)]	1.345	1.341	1.232	1.378	1.131	0.965	0.943	0.128971	0.172294	0.267824	0.0479339	0.67999	0.745868	0.661813
A0A0B4JCS1	Lpin	*	1.44071e-05	0.556	2.152	Lipin, isoform G OS=Drosophila melanogaster OX=7227 GN=Lpin PE=1 SV=1	[R].NSIDFSK.[E]	1xTMTpro [K7]; 1xTMTpro [N-Term]; 1xPhospho [S2(100)]	2.056	2.152	1.755	1.895	1.609	1.144	1.353	1.44071e-05	0.000157266	0.000556088	2.556e-05	0.00810879	0.80143	0.114988
A0A0B4JCS1	Lpin	*	0.00127256	0.721	1.692	Lipin, isoform G OS=Drosophila melanogaster OX=7227 GN=Lpin PE=1 SV=1	[R].TGDDSPLSEIPHTPTSNPR.[L]	1xTMTpro [N-Term]; 1xPhospho [T13(100)]	1.599	1.204	1.357	1.357	1.692	1.605	1.153	0.00492872	0.196052	0.0364452	0.0685257	0.00127256	0.108641	0.453627
A0A0B4JCS1	Lpin	*	0.024051	0.648	1.218	Lipin, isoform G OS=Drosophila melanogaster OX=7227 GN=Lpin PE=1 SV=1	[K].SIDSDFDETK.[Q]	1xTMTpro [K10]; 1xTMTpro [N-Term]; 1xPhospho [S4(100)]	1.108	1.218	1.037	1.006	0.842	0.718	0.951	0.759454	0.48394	0.864664	0.720066	0.14829	0.19053	0.624371
A0A0B4JCS1	Lpin	*	0.0377073	0.724	1.008	Lipin, isoform G OS=Drosophila melanogaster OX=7227 GN=Lpin PE=1 SV=1	[R].RNSIDFSK.[E]	1xTMTpro [K8]; 1xTMTpro [N-Term]; 1xPhospho [S3(100)]	1.008	0.813	0.831	0.865	0.82	0.73	0.833	0.652429	0.168201	0.0765999	0.135804	0.0549017	0.211415	0.14938
A0A0B4JCS1	Lpin	*	1e-17	0.264	1.827	Lipin, isoform G OS=Drosophila melanogaster OX=7227 GN=Lpin PE=1 SV=1	[R].RHTDNTLER.[R]	1xTMTpro [N-Term]; 1xPhospho [T3(100)]	0.264	0.279	0.267	0.335	0.324	0.44	0.482	1e-17	1.53211e-14	1e-17	2.22045e-16	1e-17	5.52128e-05	3.97313e-05
Q9VXY7	Lsd-2	*	0.00316553	0.478	1.309	Lipid storage droplets surface-binding protein 2 OS=Drosophila melanogaster OX=7227 GN=Lsd-2 PE=1 SV=1	[K].CESDVEEDNDDK.[Q]	1xCarbamidomethyl [C1]; 1xTMTpro [K12]; 1xTMTpro [N-Term]; 1xPhospho [S3(100)]	0.921	1.206	0.821	0.785	0.708	0.478	0.961	0.258773	0.516669	0.0620115	0.0264568	0.00316553	0.00639767	0.560026
Q297L2	Madm	*	0.0246047	0.58	1.154	Nuclear receptor-binding protein homolog OS=Drosophila pseudoobscura pseudoobscura OX=46245 GN=Madm PE=3 SV=2	[R].AASPERADSVKSATPEPVDTESR.[R]	1xTMTpro [K11]; 1xTMTpro [N-Term]; 4xPhospho [S3(100); S9(100); S12(100); T14(100)]	0.803	0.926	0.814	0.83	0.747	0.58	0.754	0.131712	0.603926	0.104427	0.109414	0.0295485	0.0246047	0.108557
P40791	Mef2	*	0.00302396	0.59	1.698	Myocyte-specific enhancer factor 2 OS=Drosophila melanogaster OX=7227 GN=Mef2 PE=1 SV=3	[K].QQSPGSQNGR.[A]	1xTMTpro [N-Term]; 1xPhospho [S3(100)]	0.649	0.59	0.781	0.803	0.81	1.102	1.006	0.00302396	0.00479468	0.0558787	0.0644403	0.113837	0.909161	0.955808
A1ZBE9	MetRS	*	0.000371968	0.759	1.416	Methionine--tRNA ligase, cytoplasmic OS=Drosophila melanogaster OX=7227 GN=MetRS PE=1 SV=1	[R].LSLADASK.[L]	1xTMTpro [K8]; 1xTMTpro [N-Term]; 1xPhospho [S2(100)]	0.839	1.076	1.188	1.122	1.105	0.759	0.811	0.113575	0.949519	0.415665	0.64719	0.707524	0.26671	0.198255
A0A0B4K6S9	MFS12	*	0.0238913	0.811	1.438	Major facilitator superfamily transporter 12, isoform B OS=Drosophila melanogaster OX=7227 GN=MFS12 PE=4 SV=1	[R].SHQENDSK.[S]	1xTMTpro [K8]; 1xTMTpro [N-Term]; 1xPhospho [S1(100)]	1.312	1.384	1.438	1.426	1.394	1.189	1.064	0.148639	0.0452548	0.0238913	0.0310427	0.0578438	0.7246	0.75863
Q9VIN9	mRpS18B	*	0.0304741	0.789	1.829	28S ribosomal protein S18-2, mitochondrial OS=Drosophila melanogaster OX=7227 GN=mRpS18B PE=1 SV=1	[K].AETSTEENNAAATEGEGEDNASGSAPDPK.[D]	1xTMTpro [K29]; 1xTMTpro [N-Term]; 1xPhospho [T13(100)]	1.217	0.961	1.121	1.236	1.341	1.829	1.312	0.243186	0.918212	0.525094	0.248553	0.0950595	0.0304741	0.143477
Q9VUX1	mRpS31	*	0.0149632	0.597	1.379	28S ribosomal protein S31, mitochondrial OS=Drosophila melanogaster OX=7227 GN=mRpS31 PE=1 SV=1	[K].NDDGYSSSDDEKPTK.[K]	1xDeamidated [N1]; 2xTMTpro [K12; K15]; 1xTMTpro [N-Term]; 1xPhospho [S/Y/T]	0.948	1.307	1.084	0.964	0.833	0.597	0.699	0.366476	0.288748	0.88136	0.490103	0.128611	0.0460824	0.0389567
Q9VUX1	mRpS31	*	0.00122729	0.413	1.534	28S ribosomal protein S31, mitochondrial OS=Drosophila melanogaster OX=7227 GN=mRpS31 PE=1 SV=1	[K].NDDGYSSSDDEKPTK.[K]	2xTMTpro [K12; K15]; 1xTMTpro [N-Term]; 2xPhospho [S7(100); S8(100)]	0.927	1.421	1.102	0.913	0.801	0.413	0.768	0.307541	0.135659	0.786264	0.278074	0.0463731	0.00122729	0.0541876
Q9VUX1	mRpS31	*	0.00184266	0.457	1.457	28S ribosomal protein S31, mitochondrial OS=Drosophila melanogaster OX=7227 GN=mRpS31 PE=1 SV=1	[K].NDDGYSSSDDEKPTK.[K]	2xTMTpro [K12; K15]; 1xTMTpro [N-Term]; 3xPhospho [S6(100); S7(100); S8(100)]	0.8	1.165	0.935	0.809	0.701	0.457	0.848	0.0417909	0.638113	0.358417	0.0458286	0.00184266	0.00397951	0.192073
P50534	msl-2	*	0.0234748	0.891	1.324	E3 ubiquitin-protein ligase msl-2 OS=Drosophila melanogaster OX=7227 GN=msl-2 PE=1 SV=2	[K].EDYVESDEDDDLEDFEMPK.[D]	1xTMTpro [K19]; 1xTMTpro [N-Term]; 1xPhospho [S6(100)]	0.992	0.891	1.088	1.314	1.147	1.079	1.13	0.799013	0.556923	0.702789	0.115138	0.604383	0.944806	0.514907
P50534	msl-2	*	0.0176369	0.698	1.116	E3 ubiquitin-protein ligase msl-2 OS=Drosophila melanogaster OX=7227 GN=msl-2 PE=1 SV=2	[R].SNSAAGDR.[S]	1xTMTpro [N-Term]; 1xPhospho [S3(100)]	0.971	0.698	0.827	1.054	0.773	1.083	0.989	0.632708	0.0415529	0.111209	0.99164	0.0552157	0.922322	0.828607
Q9V818	mthl3	*	0.0111801	0.866	1.512	Probable G-protein coupled receptor Mth-like 3 OS=Drosophila melanogaster OX=7227 GN=mthl3 PE=1 SV=3	[R].DEAGASDEHISLQNTKIDPSVF.[-]	1xTMTpro [K16]; 1xTMTpro [N-Term]; 3xPhospho [S6(100); S11(100); T15(100)]	1.171	1.147	1.512	1.416	1.292	1.013	1.239	0.456482	0.413063	0.0128638	0.0428131	0.184517	0.796179	0.270312
Q9VR35	mxt	*	0.00204157	0.607	1.689	Eukaryotic translation initiation factor 4E-binding protein Mextli OS=Drosophila melanogaster OX=7227 GN=mxt PE=1 SV=1	[K].ESTPETK.[G]	1xTMTpro [K7]; 1xTMTpro [N-Term]; 1xPhospho [T3(99.4)]	1.584	1.689	1.483	1.319	1.302	0.961	1.114	0.00204157	0.0173747	0.0155113	0.0938744	0.126573	0.772416	0.680452
Q9VR35	mxt	*	0.0392738	0.755	1.673	Eukaryotic translation initiation factor 4E-binding protein Mextli OS=Drosophila melanogaster OX=7227 GN=mxt PE=1 SV=1	[R].TPTGSSLANR.[L]	1xTMTpro [N-Term]; 1xPhospho [T1(100)]	1.226	0.926	1.093	1.007	1.264	1.673	1.018	0.306361	0.478794	0.834956	0.727016	0.187229	0.100018	0.94505
F2FB79	Nha1-RA	*	1.28858e-05	0.458	1.664	RE57869p OS=Drosophila melanogaster OX=7227 GN=Nha1-RA PE=2 SV=1	[R].VSTHSYENYR.[Q]	1xTMTpro [N-Term]; 2xPhospho [S5(100); S/T/Y]	1.664	1.348	1.393	1.501	1.165	1.055	0.762	0.00085626	0.221913	0.0493715	0.00809476	0.437464	0.970321	0.0487246
F2FB79	Nha1-RA	*	0.0426095	0.688	1.239	RE57869p OS=Drosophila melanogaster OX=7227 GN=Nha1-RA PE=2 SV=1	[K].ISQTSTHSHTDIGPAR.[R]	1xTMTpro [N-Term]; 3xPhospho [T4(98.3); S5(99.9); S8(100)]	1.239	1.057	1.1	1.1	0.981	1.009	0.853	0.266936	0.974936	0.799571	0.755481	0.637913	0.904814	0.226182
F2FB79	Nha1-RA	*	0.0229108	0.693	1.27	RE57869p OS=Drosophila melanogaster OX=7227 GN=Nha1-RA PE=2 SV=1	[K].DTAPHDNESDRVSTHSYENYR.[Q]	1xTMTpro [N-Term]; 3xPhospho [S9(100); S13(99.9); S16(99.9)]	0.829	0.71	0.899	1.053	0.897	0.924	0.693	0.15931	0.0595529	0.318722	0.965251	0.318327	0.61452	0.038047
F2FB79	Nha1-RA	*	0.000129879	0.496	1.363	RE57869p OS=Drosophila melanogaster OX=7227 GN=Nha1-RA PE=2 SV=1	[R].DISIIDEEEEREDPEIPEDK.[E]	1xTMTpro [K20]; 1xTMTpro [N-Term]; 1xPhospho [S3(100)]	1.363	1.297	0.957	0.955	0.862	0.676	0.946	0.0678119	0.307105	0.450566	0.452091	0.149983	0.129346	0.499492
F2FB79	Nha1-RA	*	0.015496	0.709	1.035	RE57869p OS=Drosophila melanogaster OX=7227 GN=Nha1-RA PE=2 SV=1	[R].KISQTSTHSHTDIGPAR.[R]	1xTMTpro [K1]; 1xTMTpro [N-Term]; 3xPhospho [S3(100); T5(100); S9(100)]	0.916	0.75	0.888	0.949	0.755	0.785	0.709	0.24199	0.0726504	0.19534	0.423045	0.015496	0.319818	0.0161803
Q9VK84	Oatp33Ea	*	7.3306e-06	0.553	1.406	Solute carrier organic anion transporter family member OS=Drosophila melanogaster OX=7227 GN=Oatp33Ea PE=2 SV=3	[R].EENLSLSSR.[F]	1xTMTpro [N-Term]; 1xPhospho [S5(100)]	1.406	1.02	1.015	0.953	0.786	1.032	0.777	0.0472389	0.832036	0.745582	0.442276	0.0444942	0.967508	0.122632
Q9VK84	Oatp33Ea	*	0.00193111	0.586	1.011	Solute carrier organic anion transporter family member OS=Drosophila melanogaster OX=7227 GN=Oatp33Ea PE=2 SV=3	[R].FSSNAALDTIGAAAGANADLPK.[L]	1xTMTpro [K22]; 1xTMTpro [N-Term]; 1xPhospho [S/T]	0.873	0.801	0.755	0.882	0.835	0.881	0.586	0.194306	0.150528	0.015974	0.177488	0.112657	0.552459	0.00193111
Q9VK84	Oatp33Ea	*	0.00336954	0.597	1.508	Solute carrier organic anion transporter family member OS=Drosophila melanogaster OX=7227 GN=Oatp33Ea PE=2 SV=3	[R].FSSNAALDTIGAAAGANADLPK.[L]	1xTMTpro [K22]; 1xTMTpro [N-Term]; 2xPhospho [S2(100); S3(100)]	0.724	0.597	0.71	0.846	0.862	1.092	0.784	0.0277321	0.00336954	0.00619227	0.108527	0.122558	0.897903	0.183072
Q9VK84	Oatp33Ea	*	1.33773e-05	0.546	1.148	Solute carrier organic anion transporter family member OS=Drosophila melanogaster OX=7227 GN=Oatp33Ea PE=2 SV=3	[K].REENLSLSSR.[F]	1xTMTpro [N-Term]; 1xPhospho [S6(100)]	1.148	0.817	0.808	0.74	0.646	0.881	0.627	0.526664	0.298853	0.0747452	0.0102024	0.000296314	0.282072	0.0143217
Q9W271	Oatp58Da	*	0.0417856	0.812	1.327	Solute carrier organic anion transporter family member OS=Drosophila melanogaster OX=7227 GN=Oatp58Da PE=2 SV=3	[K].QSLPLNER.[S]	1xTMTpro [N-Term]; 1xPhospho [S2(100)]	1.327	1.126	1.078	1.172	1.239	1.319	1.3	0.166042	0.740163	0.893923	0.445134	0.308579	0.417021	0.222314
Q9VC05	Osbp	*	4.58293e-05	0.497	2.309	Oxysterol-binding protein OS=Drosophila melanogaster OX=7227 GN=Osbp PE=1 SV=1	[R].SSSEDQVEGHLEGSSSESDEQK.[R]	1xTMTpro [K22]; 1xTMTpro [N-Term]; 1xPhospho [S2(97.2)]	1.755	2.309	1.864	1.736	1.744	0.873	1.93	0.000431695	6.69342e-05	4.58293e-05	0.000181822	0.000427461	0.509752	0.000162391
Q9VC05	Osbp	*	0.0497348	0.788	1.438	Oxysterol-binding protein OS=Drosophila melanogaster OX=7227 GN=Osbp PE=1 SV=1	[R].RSSSEDQVEGHLEGSSSESDEQKR.[T]	1xTMTpro [K23]; 1xTMTpro [N-Term]; 2xPhospho [S15(98.1); S]	1.421	1.27	1.276	1.339	1.438	1.12	1.335	0.0572717	0.0937634	0.10023	0.089341	0.0497348	0.933478	0.149625
M9MSG8	Piezo	*	0.0298943	0.921	1.504	Piezo-type mechanosensitive ion channel component OS=Drosophila melanogaster OX=7227 GN=Piezo PE=2 SV=1	[K].DTDNQFTKPTASIDER.[D]	1xTMTpro [K8]; 1xTMTpro [N-Term]; 1xPhospho [S12(100)]	1.342	1.236	1.394	1.389	1.458	1.271	1.504	0.114844	0.381433	0.0539907	0.0425846	0.0298943	0.518285	0.0457019
M9MSG8	Piezo	*	0.0456736	0.927	1.516	Piezo-type mechanosensitive ion channel component OS=Drosophila melanogaster OX=7227 GN=Piezo PE=2 SV=1	[R].GSAGSLRK.[S]	1xTMTpro [K8]; 1xTMTpro [N-Term]; 2xPhospho [S2(100); S5(100)]	1.256	1.283	1.389	1.384	1.358	1.516	1.165	0.220806	0.283212	0.0580977	0.0456736	0.0734171	0.206511	0.52663
M9MSG8	Piezo	*	0.0138229	0.73	1.492	Piezo-type mechanosensitive ion channel component OS=Drosophila melanogaster OX=7227 GN=Piezo PE=2 SV=1	[K].QSINSSPPAK.[G]	1xTMTpro [K10]; 1xTMTpro [N-Term]; 1xPhospho [S2(100)]	1.492	1.414	1.456	1.377	1.394	1.213	1.089	0.0138229	0.14298	0.0222041	0.0457057	0.0440545	0.601372	0.833748
M9MSG8	Piezo	*	0.018437	0.937	2.052	Piezo-type mechanosensitive ion channel component OS=Drosophila melanogaster OX=7227 GN=Piezo PE=2 SV=1	[R].GSAGSLR.[K]	1xTMTpro [N-Term]; 1xPhospho [S2(100)]	1.103	1.033	1.103	1.159	1.346	2.052	1.299	0.706629	0.976715	0.738671	0.495733	0.0787887	0.018437	0.228674
M9MSG8	Piezo	*	0.00861128	0.886	1.482	Piezo-type mechanosensitive ion channel component OS=Drosophila melanogaster OX=7227 GN=Piezo PE=2 SV=1	[K].DTDNQFTKPTASIDERDDSDNLSQPDSR.[Q]	1xTMTpro [K8]; 1xTMTpro [N-Term]; 1xPhospho [T/S]	0.886	0.976	1.139	1.158	1.234	1.025	1.313	0.346096	0.772178	0.581362	0.468897	0.297075	0.882472	0.199757
M9MSG8	Piezo	*	0.0268229	0.747	1.407	Piezo-type mechanosensitive ion channel component OS=Drosophila melanogaster OX=7227 GN=Piezo PE=2 SV=1	[R].KQSINSSPPAK.[G]	2xTMTpro [K1; K11]; 1xTMTpro [N-Term]; 1xPhospho [S3(100)]	0.798	0.747	0.846	0.923	0.947	0.949	1.123	0.0268229	0.0698591	0.0995834	0.315601	0.45188	0.738185	0.724694
M9MSG8	Piezo	*	0.0471346	0.79	1.291	Piezo-type mechanosensitive ion channel component OS=Drosophila melanogaster OX=7227 GN=Piezo PE=2 SV=1	[K].EEYVDDDGDTDSIPSR.[M]	1xTMTpro [N-Term]; 2xPhospho [S12(100); S15(100)]	0.799	0.79	0.806	0.806	0.86	1.031	0.911	0.0713159	0.144251	0.0616329	0.0471346	0.171274	0.947742	0.464141
P81900	Pka-R2	*	0.0115056	0.865	2.042	cAMP-dependent protein kinase type II regulatory subunit OS=Drosophila melanogaster OX=7227 GN=Pka-R2 PE=1 SV=2	[K].LQSERPSVSHTDQSTDDQLSVNSQDADAEPPVMASSR.[R]	1xTMTpro [N-Term]; 2xPhospho [S20(100); S23(100)]	0.936	0.865	0.997	1.215	1.32	1.911	1.458	0.537535	0.446964	0.827511	0.308765	0.123212	0.0236287	0.0359231
P81900	Pka-R2	*	1.39767e-05	0.907	1.633	cAMP-dependent protein kinase type II regulatory subunit OS=Drosophila melanogaster OX=7227 GN=Pka-R2 PE=1 SV=2	[K].SVFAEAYDPEADDDDDGATAVFPK.[T]	1xTMTpro [K24]; 1xTMTpro [N-Term]; 1xPhospho [S1(100)]	0.907	1.278	1.101	1.096	1.482	1.229	1.137	0.274893	0.343682	0.791585	0.773475	0.010789	0.570223	0.668384
P81900	Pka-R2	*	0.0440167	0.908	1.308	cAMP-dependent protein kinase type II regulatory subunit OS=Drosophila melanogaster OX=7227 GN=Pka-R2 PE=1 SV=2	[R].KSVFAEAYDPEADDDDDGATAVFPK.[T]	2xTMTpro [K1; K25]; 1xTMTpro [N-Term]; 1xPhospho [S2(100)]	0.983	1.21	1.024	1.043	1.286	0.908	0.983	0.596931	0.346911	0.931771	0.98541	0.224299	0.539176	0.762904
P13678	Pkc98E	*	0.00661679	0.632	1.354	Protein kinase C OS=Drosophila melanogaster OX=7227 GN=Pkc98E PE=2 SV=2	[R].CINQDEFAGFSFVNPK.[F]	1xCarbamidomethyl [C1]; 1xTMTpro [K16]; 1xTMTpro [N-Term]; 1xPhospho [S11(100)]	0.673	0.632	0.721	0.732	0.768	0.912	0.767	0.00661679	0.00904624	0.00827643	0.00839824	0.0159156	0.366411	0.147331
Q9VYN1	Pkcdelta	*	0.000131551	0.596	2.529	Protein kinase C delta, isoform E OS=Drosophila melanogaster OX=7227 GN=Pkcdelta PE=4 SV=3	[R].RASIIQEQEQEILNK.[L]	1xTMTpro [K15]; 1xTMTpro [N-Term]; 1xPhospho [S3(100)]	1.317	0.785	1.056	1.442	1.713	2.529	1.396	0.130221	0.131377	0.970455	0.0189401	0.000356064	0.00203938	0.068489
Q9VS73	ppk26	*	0.0445613	0.572	1.455	Pickpocket 26 OS=Drosophila melanogaster OX=7227 GN=ppk26 PE=3 SV=3	[R].ETVSDDSEDEVDTKK.[Q]	2xTMTpro [K14; K15]; 1xTMTpro [N-Term]; 2xPhospho [S4(100); S7(100)]	1.117	1.455	1.262	1.214	0.974	0.639	0.968	0.71489	0.107021	0.210021	0.291898	0.596098	0.0785659	0.752144
Q7KTI8	Pvr	*	0.0127127	0.73	1.496	PDGF-and VEGF-receptor related, isoform E OS=Drosophila melanogaster OX=7227 GN=Pvr PE=1 SV=1	[R].MSDNYELHR.[DN]	1xTMTpro [N-Term]; 1xPhospho [S2(100)]	0.73	0.739	0.818	0.937	0.975	1.091	0.96	0.0127127	0.069558	0.0682936	0.367526	0.582581	0.878125	0.711371
Q7KTI8	Pvr	*	0.0433996	0.732	1.382	PDGF-and VEGF-receptor related, isoform E OS=Drosophila melanogaster OX=7227 GN=Pvr PE=1 SV=1	[R].SSTGSDGSPEQGR.[R]	1xTMTpro [N-Term]; 1xPhospho [S8(100)]	0.749	0.732	0.882	0.847	0.914	1.003	1.035	0.0433996	0.0883351	0.280235	0.146692	0.396133	0.82483	0.948325
Q86BK8	Rab14	*	0.0248251	0.584	1.179	Ras-related protein Rab-14 OS=Drosophila melanogaster OX=7227 GN=Rab14 PE=1 SV=1	[R].TSLSSEATGAK.[D]	1xTMTpro [K11]; 1xTMTpro [N-Term]; 1xPhospho [T/S]	1.169	1.179	1.085	0.905	1.006	0.682	0.767	0.475396	0.502277	0.82248	0.308787	0.799392	0.114616	0.124508
Q9VKB9	Rab3-GAP	*	0.00838386	0.68	0.961	Rab3 GTPase-activating protein regulatory subunit OS=Drosophila melanogaster OX=7227 GN=Rab3-GAP PE=1 SV=2	[K].EGSCDESSQNEDDERWER.[I]	1xCarbamidomethyl [C4]; 1xTMTpro [N-Term]; 2xPhospho [S3(100); S8(98.5)]	0.845	0.799	0.761	0.73	0.738	0.812	0.68	0.244925	0.277882	0.0337538	0.0103268	0.00838386	0.123752	0.0432135
C3KKC3	raptor-RA	*	0.00924107	0.691	1.132	MIP06744p OS=Drosophila melanogaster OX=7227 GN=raptor-RA PE=2 SV=1	[R].TSSINDETDSGPGYSR.[G]	1xTMTpro [N-Term]; 1xPhospho [S3(100)]	1.045	0.722	0.91	1.052	0.939	1.132	0.798	0.997207	0.0750695	0.362651	0.965233	0.517163	0.820798	0.18368
Q8T498	raskol	*	0.0371616	0.734	1.159	Ras GTPase-activating protein raskol OS=Drosophila melanogaster OX=7227 GN=raskol PE=1 SV=3	[K].TSGSSAGSLQR.[Q]	1xTMTpro [N-Term]; 1xPhospho [S8(100)]	1.159	0.981	0.98	0.913	1.05	1.042	0.851	0.531622	0.866382	0.717844	0.368256	0.963706	0.960672	0.293894
H9XVN1	RhoGAP102A	*	0.0375924	0.777	1.015	Rho GTPase activating protein at 102A, isoform D OS=Drosophila melanogaster OX=7227 GN=RhoGAP102A PE=4 SV=1	[R].RSSLDEDISQSVSDTIK.[R]	1xTMTpro [K17]; 1xTMTpro [N-Term]; 1xPhospho [S/T]	0.886	0.783	0.846	0.899	0.777	0.83	0.777	0.257859	0.127702	0.100851	0.228718	0.0375924	0.425266	0.144388
C1C560	RhoGAP1A	*	0.0185135	0.65	1.258	MIP02960p OS=Drosophila melanogaster OX=7227 GN=RhoGAP1A PE=1 SV=1	[R].TISHDDQTTTQTTPGAIR.[K]	1xTMTpro [N-Term]; 1xPhospho [S3(100)]	1.254	0.985	1.07	1.083	1.232	1.258	0.815	0.234072	0.693606	0.957809	0.843691	0.258531	0.516269	0.138994
C1C560	RhoGAP1A	*	0.0141471	0.601	1.235	MIP02960p OS=Drosophila melanogaster OX=7227 GN=RhoGAP1A PE=1 SV=1	[R].TISHDDQTTTQTTPGAIR.[K]	1xTMTpro [N-Term]; 2xPhospho [S3(98.6); T13(98.6)]	1.138	0.945	0.939	0.981	0.998	1.235	0.685	0.567975	0.798842	0.496438	0.601995	0.643036	0.603611	0.0390909
C1C560	RhoGAP1A	*	0.00378324	0.727	1.291	MIP02960p OS=Drosophila melanogaster OX=7227 GN=RhoGAP1A PE=1 SV=1	[R].SVGSKESLTSQGISEVIK.[S]	2xTMTpro [K5; K18]; 1xTMTpro [N-Term]; 3xPhospho [S1(100); S4(100); S7(100)]	0.951	1.227	1.127	0.948	0.886	0.727	0.797	0.583932	0.153939	0.489345	0.442173	0.198789	0.05795	0.204361
Q9VDS5	RhoGAP92B	*	0.0365905	0.937	1.458	Rho GTPase-activating protein 92B OS=Drosophila melanogaster OX=7227 GN=RhoGAP92B PE=1 SV=1	[K].SNSSNENLDRNDSEVMESPR.[Y]	1xTMTpro [N-Term]; 1xPhospho [S4(96.9)]	0.937	0.95	1.004	1.117	1.228	1.367	1.1	0.564589	0.674651	0.785687	0.643499	0.312784	0.374298	0.66502
Q9VX32	RhoGAPp190	*	0.0480989	0.816	1.47	Rho GTPase-activating protein 190 OS=Drosophila melanogaster OX=7227 GN=RhoGAPp190 PE=1 SV=2	[R].SLNSLNEER.[D]	1xTMTpro [N-Term]; 1xPhospho [S4(100)]	1	0.816	0.851	0.948	0.967	1.272	1.469	0.720213	0.250757	0.191718	0.474282	0.597121	0.516614	0.0659058
O44381	RhoGEF2	*	0.00355118	0.822	1.83	Shar pei/DRhoGEF2 OS=Drosophila melanogaster OX=7227 GN=RhoGEF2 PE=2 SV=1	[R].SLSSLSLGTR.[K]	1xTMTpro [N-Term]; 2xPhospho [S3(100); S6(100)]	1.233	1.014	1.113	1.175	1.197	1.83	1.716	0.274443	0.908224	0.635279	0.451341	0.43572	0.0489349	0.00355118
O44381	RhoGEF2	*	1.53227e-06	0.448	1.524	Shar pei/DRhoGEF2 OS=Drosophila melanogaster OX=7227 GN=RhoGEF2 PE=2 SV=1	[R].SSQNEVNR.[T]	1xTMTpro [N-Term]; 1xPhospho [S2(100)]	1.524	0.896	0.901	0.832	0.821	0.927	0.683	0.0333739	0.555441	0.347791	0.103756	0.1149	0.576726	0.0381194
Q9V3C5	Rich	*	0.0288218	0.764	0.998	Guanine nucleotide exchange factor subunit Rich OS=Drosophila melanogaster OX=7227 GN=Rich PE=1 SV=1	[R].SFSTTVTSNLPK.[D]	1xTMTpro [K12]; 1xTMTpro [N-Term]; 1xPhospho [S3(99.2)]	0.998	0.986	0.815	0.932	0.794	0.764	0.788	0.860463	0.868789	0.106336	0.400714	0.0288218	0.0695875	0.208396
Q9VWS3	Rip11	*	0.0498729	0.709	1.146	Rab11 interacting protein, isoform A OS=Drosophila melanogaster OX=7227 GN=Rip11 PE=1 SV=1	[K].SSGSSLNIQR.[I]	1xTMTpro [N-Term]; 1xPhospho [S4(100)]	0.884	0.709	0.892	0.872	0.874	1.013	0.961	0.299329	0.0498729	0.275856	0.197107	0.23275	0.885389	0.747114
Q9VWS3	Rip11	*	0.0152739	0.728	1.023	Rab11 interacting protein, isoform A OS=Drosophila melanogaster OX=7227 GN=Rip11 PE=1 SV=1	[K].YNNDNDSNSPSPKSTER.[I]	1xTMTpro [K13]; 1xTMTpro [N-Term]; 3xPhospho [S7(100); S11(100); S/T/Y]	0.807	0.807	0.749	0.763	0.728	0.76	0.826	0.0990252	0.23293	0.0295138	0.0262048	0.0152739	0.183532	0.265033
Q9VWS3	Rip11	*	0.000192429	0.569	1.839	Rab11 interacting protein, isoform A OS=Drosophila melanogaster OX=7227 GN=Rip11 PE=1 SV=1	[R].GQNGGSGR.[R]	1xTMTpro [N-Term]; 1xPhospho [S6(100)]	0.635	0.569	0.622	0.708	0.742	1.168	0.929	0.000422307	0.00154522	0.000192429	0.00298346	0.0195202	0.695757	0.588762
Q6XJ13	RpL17	*	0.0318236	0.578	1.473	60S ribosomal protein L17 OS=Drosophila yakuba OX=7245 GN=RpL17 PE=2 SV=1	[R].YSRESDNVAK.[S]	1xTMTpro [K10]; 1xTMTpro [N-Term]; 2xPhospho [S2(100); S5(100)]	1.422	1.473	1.27	1.154	1.106	0.821	0.961	0.0318236	0.093399	0.193947	0.502309	0.689917	0.402001	0.636172
Q24154	RpL29	*	0.00189972	0.793	1.481	60S ribosomal protein L29 OS=Drosophila melanogaster OX=7227 GN=RpL29 PE=1 SV=1	[R].HESTLGMDVK.[F]	1xTMTpro [K10]; 1xTMTpro [N-Term]; 1xPhospho [S3(100)]	1.12	1.481	1.435	1.38	1.297	0.887	1.107	0.662847	0.0105371	0.0119569	0.0532947	0.183031	0.281944	0.614744
P19889	RpLP0	*	0.034951	0.999	1.266	60S acidic ribosomal protein P0 OS=Drosophila melanogaster OX=7227 GN=RpLP0 PE=1 SV=1	[K].KPESESEEEDDDMGFGLFD.[-]	1xTMTpro [K1]; 1xTMTpro [N-Term]; 2xPhospho [S4(100); S6(100)]	1.018	1.266	1.147	1.216	1.158	1.017	1.025	0.704759	0.369621	0.575864	0.286946	0.46254	0.926872	0.844725
P19889	RpLP0	*	0.00179476	0.884	1.502	60S acidic ribosomal protein P0 OS=Drosophila melanogaster OX=7227 GN=RpLP0 PE=1 SV=1	[K].KPESESEEEDDDMGFGLFD.[-]	1xTMTpro [K1]; 1xTMTpro [N-Term]; 1xPhospho [S4(100)]	0.884	1.025	1.201	1.121	1.327	1.17	0.927	0.229944	0.865707	0.331785	0.66818	0.183485	0.749024	0.644763
P08570	RpLP1	*	1.28784e-11	0.44	2.072	60S acidic ribosomal protein P1 OS=Drosophila melanogaster OX=7227 GN=RpLP1 PE=1 SV=2	[K].DLITNIGSGVGAAPAGGAAPAAAAAAPAAESK.[K]	1xTMTpro [K32]; 1xTMTpro [N-Term]; 1xPhospho [S31(100)]	0.901	0.897	1.436	1.867	1.022	0.735	0.44	0.347746	0.461368	0.0332575	2.02734e-05	0.850103	0.187778	4.28302e-06
P08570	RpLP1	*	0.0247515	0.877	1.498	60S acidic ribosomal protein P1 OS=Drosophila melanogaster OX=7227 GN=RpLP1 PE=1 SV=2	[K].KEEESDQSDDDMGFGLFD.[-]	1xTMTpro [K1]; 1xTMTpro [N-Term]; 2xPhospho [S5(100); S8(100)]	1.287	1.498	1.398	1.423	1.373	1.194	1.129	0.164005	0.0777067	0.0462494	0.0247515	0.0466523	0.639884	0.702368
P08570	RpLP1	*	0.00284874	0.726	1.496	60S acidic ribosomal protein P1 OS=Drosophila melanogaster OX=7227 GN=RpLP1 PE=1 SV=2	[K].KKEEESDQSDDDMGFGLFD.[-]	2xTMTpro [K1; K2]; 1xTMTpro [N-Term]; 2xPhospho [S6(100); S9(100)]	1.008	1.496	1.236	1.279	1.096	0.732	1.069	0.650229	0.0794345	0.271084	0.14763	0.742267	0.215479	0.955373
P08570	RpLP1	*	5.78697e-08	0.991	1.743	60S acidic ribosomal protein P1 OS=Drosophila melanogaster OX=7227 GN=RpLP1 PE=1 SV=2	[K].KEEESDQSDDDMGFGLFD.[-]	1xTMTpro [K1]; 1xTMTpro [N-Term]; 1xPhospho [S5(100)]	0.991	1.376	1.632	1.256	1.727	1.311	1.238	0.587383	0.184438	0.00185751	0.190554	0.000360595	0.42745	0.344378
P08570	RpLP1	*	2.48372e-09	0.783	1.776	60S acidic ribosomal protein P1 OS=Drosophila melanogaster OX=7227 GN=RpLP1 PE=1 SV=2	[K].KKEEESDQSDDDMGFGLFD.[-]	2xTMTpro [K1; K2]; 1xTMTpro [N-Term]; 1xPhospho [S9(100)]	0.839	1.452	1.491	1.22	1.417	0.783	1.307	0.0949611	0.109431	0.0139337	0.276488	0.0404011	0.303103	0.166733
P08570	RpLP1	*	0.000348584	0.884	1.672	60S acidic ribosomal protein P1 OS=Drosophila melanogaster OX=7227 GN=RpLP1 PE=1 SV=2	[K].EEESDQSDDDMGFGLFD.[-]	1xTMTpro [N-Term]; 1xPhospho [S7(100)]	0.884	0.934	1.247	1.185	1.479	1.341	0.901	0.23649	0.717118	0.217712	0.417786	0.0324564	0.39073	0.544436
P05389	RpLP2	*	0.00862727	0.934	1.346	60S acidic ribosomal protein P2 OS=Drosophila melanogaster OX=7227 GN=RpLP2 PE=1 SV=1	[K].KEESESEDDDMGFALFE.[-]	1xTMTpro [K1]; 1xTMTpro [N-Term]; 2xPhospho [S4(100); S6(100)]	1.003	1.346	1.205	1.258	1.163	0.938	1.029	0.626521	0.225597	0.360595	0.187052	0.443542	0.706922	0.865503
P05389	RpLP2	*	0.0384566	0.867	1.581	60S acidic ribosomal protein P2 OS=Drosophila melanogaster OX=7227 GN=RpLP2 PE=1 SV=1	[K].EESESEDDDMGFALFE.[-]	1xTMTpro [N-Term]; 1xPhospho [S5(100)]	0.967	0.954	1.044	1.047	1.348	1.529	0.867	0.638852	0.920298	0.893716	0.957198	0.108056	0.169525	0.440928
P05389	RpLP2	*	4.67334e-06	0.79	1.908	60S acidic ribosomal protein P2 OS=Drosophila melanogaster OX=7227 GN=RpLP2 PE=1 SV=1	[K].KEESESEDDDMGFALFE.[-]	1xTMTpro [K1]; 1xTMTpro [N-Term]; 1xPhospho [S4(100)]	0.883	0.868	1.023	0.972	1.58	1.685	0.79	0.200227	0.297541	0.785351	0.534958	0.00282697	0.0952146	0.110344
Q9V3P6	Rpn2	*	0.00551129	0.413	1.818	26S proteasome non-ATPase regulatory subunit 1 OS=Drosophila melanogaster OX=7227 GN=Rpn2 PE=1 SV=1	[K].SKSDEDITEETPADDK.[V]	2xTMTpro [K2; K16]; 1xTMTpro [N-Term]; 1xPhospho [S3(100)]	1.26	1.818	1.42	1.213	1.035	0.52	1.249	0.249012	0.00582284	0.0375794	0.30496	0.980538	0.0106433	0.329069
Q9V3P6	Rpn2	*	0.00103962	0.531	1.5	26S proteasome non-ATPase regulatory subunit 1 OS=Drosophila melanogaster OX=7227 GN=Rpn2 PE=1 SV=1	[K].MDVDEDSKEGAAVK.[K]	2xTMTpro [K8; K14]; 1xTMTpro [N-Term]; 1xPhospho [S7(100)]	0.748	1.122	0.9	0.93	0.864	0.531	1.079	0.0298158	0.768228	0.255135	0.342705	0.198047	0.0169678	0.814196
Q9VWG3	RpS10b	*	0.00220817	0.573	1.096	40S ribosomal protein S10b OS=Drosophila melanogaster OX=7227 GN=RpS10b PE=1 SV=2	[R].APGGSGVDK.[K]	1xTMTpro [K9]; 1xTMTpro [N-Term]; 1xPhospho [S5(100)]	0.787	0.862	0.831	0.823	0.832	0.846	0.573	0.0459294	0.280587	0.0762887	0.062043	0.137719	0.463672	0.00220817
P55828	RpS20	*	0.000308749	0.725	1.963	40S ribosomal protein S20 OS=Drosophila melanogaster OX=7227 GN=RpS20 PE=1 SV=1	[K].DIEKPHVGDSASVHR.[I]	1xTMTpro [K4]; 1xTMTpro [N-Term]; 1xPhospho [S10(98.9)]	1.552	1.126	1.431	1.616	1.833	1.963	1.455	0.0092529	0.402065	0.022621	0.00222554	0.000308749	0.0183544	0.0345727
Q9W334	RpS28b	*	0.0453687	0.738	1.023	40S ribosomal protein S28 OS=Drosophila melanogaster OX=7227 GN=RpS28b PE=1 SV=2	[R].TGSQGQCTQVK.[V]	1xCarbamidomethyl [C7]; 1xTMTpro [K11]; 1xTMTpro [N-Term]; 1xPhospho [S3(100)]	0.909	0.882	0.93	0.809	0.894	0.738	0.823	0.282689	0.338014	0.337461	0.0453687	0.276133	0.22603	0.175486
P29327	RpS6	*	0.0183848	0.434	1.224	40S ribosomal protein S6 OS=Drosophila melanogaster OX=7227 GN=RpS6 PE=1 SV=1	[K].SSVSSDKK.[-]	2xTMTpro [K7; K8]; 1xTMTpro [N-Term]; 1xPhospho [S5(100)]	1.224	1.056	1.092	1.046	0.927	0.531	0.822	0.311125	0.973134	0.836599	0.94416	0.363372	0.0183848	0.128534
P29327	RpS6	*	0.0178639	0.543	1.128	40S ribosomal protein S6 OS=Drosophila melanogaster OX=7227 GN=RpS6 PE=1 SV=1	[R].ESKSSVSSDK.[K]	2xTMTpro [K3; K10]; 1xTMTpro [N-Term]; 1xPhospho [S5(99.3)]	1.128	0.811	1.037	1.031	0.859	0.613	0.897	0.680216	0.192568	0.913902	0.862897	0.216992	0.0463092	0.523404
P29327	RpS6	*	1.11607e-05	0.323	1.792	40S ribosomal protein S6 OS=Drosophila melanogaster OX=7227 GN=RpS6 PE=1 SV=1	[R].ESKSSVSSDKK.[-]	3xTMTpro [K3; K10; K11]; 1xTMTpro [N-Term]; 2xPhospho [S5(100); S]	0.873	1.565	1.175	1.019	0.808	0.323	0.467	0.201167	0.0467064	0.463207	0.789953	0.0963286	3.76359e-05	2.36641e-05
P29327	RpS6	*	2.67778e-05	0.472	1.615	40S ribosomal protein S6 OS=Drosophila melanogaster OX=7227 GN=RpS6 PE=1 SV=1	[R].ESKSSVSSDK.[K]	2xTMTpro [K3; K10]; 1xTMTpro [N-Term]; 2xPhospho [S5(98.6); S7(98.6)]	0.824	1.33	1.101	1.005	0.891	0.497	0.472	0.14569	0.246284	0.777799	0.712173	0.285442	0.006089	2.67778e-05
P29327	RpS6	*	1.73418e-06	0.403	1.752	40S ribosomal protein S6 OS=Drosophila melanogaster OX=7227 GN=RpS6 PE=1 SV=1	[K].SSVSSDKK.[-]	2xTMTpro [K7; K8]; 1xTMTpro [N-Term]; 2xPhospho [S5(100); S]	1.068	1.752	1.209	0.99	0.973	0.431	0.46	0.967092	0.0102569	0.348317	0.629775	0.499812	0.00200715	1.73418e-06
P29327	RpS6	*	1.13136e-06	0.458	1.91	40S ribosomal protein S6 OS=Drosophila melanogaster OX=7227 GN=RpS6 PE=1 SV=1	[R].ESKSSVSSDKK.[-]	3xTMTpro [K3; K10; K11]; 1xTMTpro [N-Term]; 3xPhospho [S2(100); S5(100); S7(99.2)]	0.935	1.786	1.135	0.894	0.826	0.458	0.542	0.448793	0.00765612	0.62094	0.224275	0.133525	0.00250132	0.000608469
P29327	RpS6	*	0.0116953	0.589	0.928	40S ribosomal protein S6 OS=Drosophila melanogaster OX=7227 GN=RpS6 PE=1 SV=1	[K].SSVSSDK.[K]	1xTMTpro [K7]; 1xTMTpro [N-Term]; 1xPhospho [S5(99.4)]	0.898	0.783	0.834	0.817	0.773	0.589	0.694	0.219444	0.116428	0.080143	0.0540625	0.0230877	0.0456875	0.0116953
M9PGB1	RtGEF	*	9.10746e-07	0.731	2.385	Rho-type guanine nucleotide exchange factor, isoform G OS=Drosophila melanogaster OX=7227 GN=RtGEF PE=1 SV=1	[R].SFETSTSHR.[Y]	1xTMTpro [N-Term]; 1xPhospho [S1(100)]	1.39	1.17	1.016	1.351	1.174	1.443	2.385	0.0797449	0.248928	0.956398	0.0739462	0.562158	0.277828	9.10746e-07
Q9VM10	santa-maria	*	0.0137993	0.556	1.236	Scavenger receptor acting in neural tissue and majority of rhodopsin is absent, isoform A OS=Drosophila melanogaster OX=7227 GN=santa-maria PE=1 SV=2	[K].SVKGSPDSSPLLEK.[G]	2xTMTpro [K3; K14]; 1xTMTpro [N-Term]; 3xPhospho [S1(100); S5(100); S9(98.9)]	0.995	1.23	0.971	1.003	0.715	0.556	0.648	0.739837	0.38877	0.620213	0.767105	0.0178827	0.0221554	0.0180546
P30052	sd	*	0.00691515	0.8	1.275	Protein scalloped OS=Drosophila melanogaster OX=7227 GN=sd PE=1 SV=1	[K].NLDVGDMSDDEK.[D]	1xTMTpro [K12]; 1xTMTpro [N-Term]; 1xPhospho [S8(100)]	0.867	1.105	1.069	1.08	0.992	0.8	0.94	0.255312	0.489134	0.80256	0.862898	0.600778	0.155746	0.698558
X2JEY9	Sec16	*	0.0248979	0.772	1.165	Secretory 16, isoform J OS=Drosophila melanogaster OX=7227 GN=Sec16 PE=1 SV=1	[R].SHSHYPYEGETEDSVRGAAHHETK.[S]	1xTMTpro [K24]; 1xTMTpro [N-Term]; 2xPhospho [T11(100); S14(100)]	1.165	1.035	0.9	1.028	0.925	1.072	1.109	0.516106	0.805512	0.322475	0.856221	0.298267	0.946296	0.580405
X2JEY9	Sec16	*	0.0316358	0.811	1.07	Secretory 16, isoform J OS=Drosophila melanogaster OX=7227 GN=Sec16 PE=1 SV=1	[R].SHSHYPYEGETEDSVR.[G]	1xTMTpro [N-Term]; 2xPhospho [T11(100); S14(100)]	1.07	0.935	0.868	0.952	0.912	0.986	1.022	0.855897	0.643081	0.232061	0.509792	0.368761	0.77535	0.988926
X2JEY9	Sec16	*	0.0320017	0.759	1.289	Secretory 16, isoform J OS=Drosophila melanogaster OX=7227 GN=Sec16 PE=1 SV=1	[K].YHSGGEDPDR.[S]	1xTMTpro [N-Term]; 1xPhospho [S3(100)]	0.759	0.822	0.812	0.838	0.814	0.979	0.931	0.0320017	0.272454	0.104485	0.117553	0.0883175	0.724891	0.621959
Q5U0U9	Sec31	*	0.0312521	0.876	1.52	AT25839p OS=Drosophila melanogaster OX=7227 GN=Sec31 PE=2 SV=1	[K].ETDGNSHSDVDTLTTR.[I]	1xTMTpro [N-Term]; 1xPhospho [S8(100)]	0.919	0.876	0.972	1.182	1.219	1.397	1.345	0.440648	0.498926	0.687771	0.404908	0.344412	0.296173	0.0925701
Q7JZN0	Sec61beta	*	0.000645944	0.598	1.207	Protein transport protein Sec61 subunit beta OS=Drosophila melanogaster OX=7227 GN=Sec61beta PE=1 SV=1	[K].TTTSTTAAR.[S]	1xTMTpro [N-Term]; 1xPhospho [T/S]	0.691	0.598	0.62	0.661	0.745	0.834	0.668	0.0124587	0.00532268	0.000645944	0.00204794	0.0207535	0.393671	0.0121539
Q9VNH6	Sec8	*	0.0364607	0.774	1.296	Exocyst complex component 4 OS=Drosophila melanogaster OX=7227 GN=Sec8 PE=1 SV=3	[R].STDRIEANAR.[V]	1xTMTpro [N-Term]; 1xPhospho [S1(100)]	0.774	0.799	0.835	0.853	0.88	1.003	0.776	0.0364607	0.141516	0.0813325	0.110392	0.250113	0.888469	0.0893228
P18431	sgg	*	0.00092127	0.62	1.446	Protein kinase shaggy OS=Drosophila melanogaster OX=7227 GN=sgg PE=1 SV=3	[K].QLLHGEPNVSYICSR.[Y]	1xCarbamidomethyl [C13]; 1xTMTpro [N-Term]; 1xPhospho [S10(100)]	0.645	0.68	0.62	0.709	0.763	0.932	0.894	0.00289193	0.0376194	0.00092127	0.00840857	0.0427729	0.641275	0.464834
E6PBX9	sgg-RD	*	0.000244993	0.677	2.179	RE23481p OS=Drosophila melanogaster OX=7227 GN=sgg-RD PE=2 SV=1	[R].HSHDNHYDR.[I]	1xDeamidated [N5]; 1xTMTpro [N-Term]; 1xPhospho [S2(100)]	1.25	0.846	1.221	1.794	1.439	2.179	1.023	0.261166	0.353641	0.247429	0.000244993	0.032047	0.0069721	0.927557
Q9W179	Slik	*	0.009532	0.711	1.657	Sterile20-like kinase, isoform B OS=Drosophila melanogaster OX=7227 GN=Slik PE=1 SV=2	[K].AEVVEEVVDDETEEPRNSALQLDLDDDSASLQSQDIDK.[L]	1xDeamidated [N17]; 1xTMTpro [K38]; 1xTMTpro [N-Term]; 1xPhospho [T/S]	1.126	0.963	1.137	1.133	1.657	1.271	0.8	0.600172	0.967091	0.414302	0.603326	0.009532	0.659959	0.230585
Q9W179	Slik	*	0.000161627	0.895	1.603	Sterile20-like kinase, isoform B OS=Drosophila melanogaster OX=7227 GN=Slik PE=1 SV=2	[K].NKHTMQK.[H]	2xTMTpro [K2; K7]; 1xTMTpro [N-Term]; 1xPhospho [T4(100)]	0.895	1.123	1.312	1.351	1.435	1.11	1.338	0.253057	0.58326	0.122155	0.0779833	0.0601491	0.880945	0.180604
Q9W179	Slik	*	0.00220738	0.837	1.451	Sterile20-like kinase, isoform B OS=Drosophila melanogaster OX=7227 GN=Slik PE=1 SV=2	[R].GSTPPKTPDDLGLVTNR.[F]	1xTMTpro [K6]; 1xTMTpro [N-Term]; 1xPhospho [T3(98.7)]	0.837	0.981	0.976	1.214	0.975	0.942	0.931	0.149764	0.977071	0.687235	0.316908	0.520518	0.514802	0.655241
Q9W1I8	Snap29	*	0.000260954	0.611	1.756	LD03592p OS=Drosophila melanogaster OX=7227 GN=Snap29 PE=1 SV=1	[R].DQPPTATGSPTGSQSSQEANSNINQGACGGASPSAPLSPAER.[Y]	1xCarbamidomethyl [C28]; 1xDeamidated [N22]; 1xTMTpro [N-Term]; 1xPhospho [S38(100)]	1.445	0.887	1.285	1.262	1.257	1.756	0.882	0.0481081	0.633162	0.0936323	0.200416	0.3406	0.0559762	0.522097
Q9W1I8	Snap29	*	0.00335022	0.566	1.181	LD03592p OS=Drosophila melanogaster OX=7227 GN=Snap29 PE=1 SV=1	[R].DQPPTATGSPTGSQSSQEANSNINQGACGGASPSAPLSPAER.[Y]	1xCarbamidomethyl [C28]; 2xDeamidated [N20; N22]; 1xTMTpro [N-Term]; 1xPhospho [S9(90)]	1.046	0.811	1.03	1.181	0.948	1.142	0.592	0.997912	0.22739	0.970172	0.423535	0.422183	0.846373	0.00335022
Q9VDD2	SNF4Agamma	*	0.0041657	0.823	2.176	LD22662p OS=Drosophila melanogaster OX=7227 GN=SNF4Agamma PE=1 SV=2	[K].ETPVPVTPEPVSPLPLPTEPPLIIK.[G]	1xTMTpro [K25]; 1xTMTpro [N-Term]; 1xPhospho [S12(100)]	1.204	0.991	1.102	1.21	1.569	2.176	1.223	0.387882	0.847597	0.563964	0.322744	0.0231097	0.0041657	0.34172
Q9VDD2	SNF4Agamma	*	0.0120017	0.704	1.538	LD22662p OS=Drosophila melanogaster OX=7227 GN=SNF4Agamma PE=1 SV=2	[K].ETPVPVTPEPVSPLPLPTEPPLIIK.[G]	1xTMTpro [K25]; 1xTMTpro [N-Term]; 2xPhospho [T7(100); S12(100)]	1.337	0.941	1.201	1.157	1.477	1.538	0.997	0.147223	0.717291	0.341552	0.485886	0.0419734	0.189073	0.827349
Q7JQX9; A1A703; Q9VDD2; Q8I0A1	SNF4Agamma	*	0.0262938	0.73	1.341	FI14001p1 OS=Drosophila melanogaster OX=7227 GN=SNF4Agamma PE=2 SV=1 IP17340p OS=Drosophila melanogaster OX=7227 GN=SNF4Agamma PE=2 SV=1 LD22662p OS=Drosophila melanogaster OX=7227 GN=SNF4Agamma PE=1 SV=2 LD30628p OS=Drosophila melanogaster OX=7227 GN=SNF4Agamma PE=2 SV=1	[K].VNLSDLEEDDSQIFVK.[F]	1xTMTpro [K16]; 1xTMTpro [N-Term]; 1xPhospho [S4(100)]	0.835	0.73	1.031	1.096	1.12	0.973	0.822	0.162484	0.0848332	0.964009	0.782725	0.778175	0.529122	0.281875
Q7JQX9; Q9VDD2	SNF4Agamma	*	0.0013226	0.648	1.424	FI14001p1 OS=Drosophila melanogaster OX=7227 GN=SNF4Agamma PE=2 SV=1 LD22662p OS=Drosophila melanogaster OX=7227 GN=SNF4Agamma PE=1 SV=2	[R].SSSVVSEADKR.[K]	1xTMTpro [K10]; 1xTMTpro [N-Term]; 1xPhospho [S3(98.9)]	0.743	1.028	0.749	1.059	0.714	0.648	0.908	0.0240666	0.889103	0.019117	0.994754	0.00941654	0.0905521	0.464373
Q7JQX9; A1A703; Q9VDD2	SNF4Agamma	*	0.0233796	0.735	1.121	FI14001p1 OS=Drosophila melanogaster OX=7227 GN=SNF4Agamma PE=2 SV=1 IP17340p OS=Drosophila melanogaster OX=7227 GN=SNF4Agamma PE=2 SV=1 LD22662p OS=Drosophila melanogaster OX=7227 GN=SNF4Agamma PE=1 SV=2	[R].ASADLEK.[R]	1xTMTpro [K7]; 1xTMTpro [N-Term]; 1xPhospho [S2(100)]	1.121	1.063	0.913	1.008	0.824	0.856	1.094	0.792368	0.783452	0.38485	0.783263	0.134156	0.399581	0.740831
Q7JQX9	SNF4Agamma	*	0.00668875	0.676	1.13	FI14001p1 OS=Drosophila melanogaster OX=7227 GN=SNF4Agamma PE=2 SV=1	[R].SPSPEWDFDIEQEQDGSLGGAGR.[M]	1xTMTpro [N-Term]; 1xPhospho [S3(99.4)]	1.116	0.755	0.896	0.977	0.874	1.13	0.93	0.637665	0.161016	0.365016	0.607494	0.153648	0.932068	0.644563
P21521	Syt1	*	0.0359897	0.733	1.236	Synaptotagmin 1 OS=Drosophila melanogaster OX=7227 GN=Syt1 PE=1 SV=3	[K].VQPDMEELTENAEEGDEEDKQSEQK.[L]	2xTMTpro [K20; K25]; 1xTMTpro [N-Term]; 1xPhospho [S22(100)]	0.926	1.145	1.001	1.047	0.931	0.733	0.929	0.405207	0.509146	0.807171	0.998962	0.388984	0.149928	0.573695
P49906	Taf11	*	0.000972286	0.443	1.592	Transcription initiation factor TFIID subunit 11 OS=Drosophila melanogaster OX=7227 GN=Taf11 PE=1 SV=1	[R].KDSDTSDPGNDADRDGK.[D]	1xDeamidated [N10]; 2xTMTpro [K1; K17]; 1xTMTpro [N-Term]; 2xPhospho [S3(100); S6(98.9)]	1.043	1.592	1.194	1.016	0.897	0.462	0.933	0.989863	0.0369843	0.379238	0.832775	0.320391	0.00310505	0.694111
Q24325	Taf2	*	0.0280996	0.757	1.43	Transcription initiation factor TFIID subunit 2 OS=Drosophila melanogaster OX=7227 GN=Taf2 PE=1 SV=2	[R].YESSHEEGK.[L]	1xTMTpro [K9]; 1xTMTpro [N-Term]; 1xPhospho [S3(100)]	1.389	1.421	1.43	1.307	1.224	1.052	1.301	0.0685802	0.0345639	0.0280996	0.124915	0.313966	0.870644	0.161655
Q9VWY6	Taf8	*	0.0141765	0.562	1.282	Transcription initiation factor TFIID subunit 8 OS=Drosophila melanogaster OX=7227 GN=Taf8 PE=1 SV=1	[R].TEDEPSKDDGEEGDSENEEMDGDK.[S]	1xDeamidated [N17]; 2xTMTpro [K7; K24]; 1xTMTpro [N-Term]; 1xPhospho [S15(100)]	1.001	1.282	1.064	1.086	0.856	0.563	0.834	0.717809	0.245806	0.866434	0.796956	0.170896	0.0141765	0.209315
M9MRG5	tai	*	2.51111e-07	0.429	1.121	Taiman, isoform F OS=Drosophila melanogaster OX=7227 GN=tai PE=1 SV=1	[R].NSASGNMSTEDLK.[A]	1xTMTpro [K13]; 1xTMTpro [N-Term]; 3xPhospho [S2(100); S4(100); S8(100)]	0.772	0.866	0.794	0.722	0.5	0.511	0.429	0.0220166	0.29113	0.0351773	0.00427136	1.60189e-06	0.0126816	2.51111e-07
Q9VMA7; X2J786	Tango1	*	0.0420869	0.782	1.87	Transport and Golgi organization protein 1 OS=Drosophila melanogaster OX=7227 GN=Tango1 PE=1 SV=2 Transport and golgi organization 1, isoform D OS=Drosophila melanogaster OX=7227 GN=Tango1 PE=4 SV=1	[R].GSYSHSPR.[T]	1xTMTpro [N-Term]; 2xPhospho [S2(100); S6(100)]	1.238	1.094	1.166	1.216	1.197	1.87	0.969	0.284403	0.883431	0.496282	0.28631	0.366942	0.0420869	0.753163
Q9VMA7	Tango1	*	0.0209208	0.971	1.495	Transport and Golgi organization protein 1 OS=Drosophila melanogaster OX=7227 GN=Tango1 PE=1 SV=2	[R].ERYSDYSDYDDYDDDEEDDRGMDR.[R]	1xTMTpro [N-Term]; 2xPhospho [S4(100); S7(100)]	0.971	0.987	1.007	1.182	1.118	1.452	1.049	0.547957	0.704654	0.702368	0.394047	0.661438	0.250633	0.962532
Q9VMA7	Tango1	*	0.031815	0.686	1.347	Transport and Golgi organization protein 1 OS=Drosophila melanogaster OX=7227 GN=Tango1 PE=1 SV=2	[R].GSYSHSPR.[T]	1xTMTpro [N-Term]; 1xPhospho [S2(100)]	1.069	0.847	0.992	0.964	0.988	1.347	0.734	0.9817	0.242754	0.623726	0.494469	0.617155	0.375168	0.031815
X2J786	Tango1	*	0.0214745	0.682	1.703	Transport and golgi organization 1, isoform D OS=Drosophila melanogaster OX=7227 GN=Tango1 PE=4 SV=1	[R].HRGSYSHSPR.[T]	1xTMTpro [N-Term]; 3xPhospho [S4(100); S6(100); S8(100)]	0.741	0.682	0.761	0.826	0.879	1.263	0.947	0.0216442	0.0214745	0.0280125	0.0728064	0.176149	0.542255	0.726327
Q9VMA7	Tango1	*	0.028086	0.723	1.327	Transport and Golgi organization protein 1 OS=Drosophila melanogaster OX=7227 GN=Tango1 PE=1 SV=2	[R].YNYNDTETDFSPPPSPPPVPSGR.[S]	1xTMTpro [N-Term]; 3xPhospho [T6(98.4); S11(100); S15(100)]	0.771	0.723	0.762	0.819	0.788	0.822	1.023	0.0409697	0.0556379	0.0282302	0.0690379	0.028086	0.227282	0.927495
Q9VMA7	Tango1	*	0.020232	0.701	1.472	Transport and Golgi organization protein 1 OS=Drosophila melanogaster OX=7227 GN=Tango1 PE=1 SV=2	[R].SLSPSDSR.[Y]	1xTMTpro [N-Term]; 1xPhospho [S3(100)]	0.82	0.701	0.771	0.815	0.85	1.206	1.106	0.0558515	0.0321342	0.020232	0.0516551	0.0891025	0.614502	0.776141
Q05913	TfIIFalpha	*	0.0331821	0.786	0.975	General transcription factor IIF subunit 1 OS=Drosophila melanogaster OX=7227 GN=TfIIFalpha PE=1 SV=3	[K].SRSATPTLSTDASK.[R]	1xTMTpro [K14]; 1xTMTpro [N-Term]; 3xPhospho [S1(100); S3(100); T5(100)]	0.93	0.907	0.905	0.786	0.831	0.846	0.806	0.512767	0.651655	0.356077	0.0331821	0.0670605	0.230531	0.211917
B4P624	Tret1	*	0.00266985	0.747	1.704	Facilitated trehalose transporter Tret1 OS=Drosophila yakuba OX=7245 GN=Tret1 PE=3 SV=1	[R].DTGNSNTNSNK.[A]	1xDeamidated [N4]; 1xTMTpro [K11]; 1xTMTpro [N-Term]; 1xPhospho [T2(100)]	1.525	1.413	1.407	1.515	1.704	1.25	1.139	0.0103616	0.0395631	0.0371292	0.0124856	0.00266985	0.566139	0.490542
B4P624	Tret1	*	0.00143493	0.789	1.745	Facilitated trehalose transporter Tret1 OS=Drosophila yakuba OX=7245 GN=Tret1 PE=3 SV=1	[R].DTGNSNTNSNK.[A]	1xTMTpro [K11]; 1xTMTpro [N-Term]; 1xPhospho [T2(100)]	1.568	1.442	1.481	1.546	1.745	1.236	1.314	0.0245935	0.0634265	0.0192134	0.00732163	0.00143493	0.593499	0.197871
B4P624	Tret1	*	0.0144258	0.671	1.502	Facilitated trehalose transporter Tret1 OS=Drosophila yakuba OX=7245 GN=Tret1 PE=3 SV=1	[K].AAESSDEDSFEEKR.[T]	1xTMTpro [K13]; 1xTMTpro [N-Term]; 2xPhospho [S4(100); S5(100)]	1.37	1.462	1.47	1.502	1.422	0.92	1.016	0.0862192	0.0384008	0.0196614	0.0144258	0.0772289	0.510328	0.966515
B4P624	Tret1	*	0.0024423	0.622	1.609	Facilitated trehalose transporter Tret1 OS=Drosophila yakuba OX=7245 GN=Tret1 PE=3 SV=1	[R].QITEDGKPK.[L]	2xTMTpro [K7; K9]; 1xTMTpro [N-Term]; 1xPhospho [T3(100)]	1.603	1.556	1.609	1.386	1.364	0.996	1.18	0.0024423	0.0502665	0.00262177	0.040336	0.0594741	0.870024	0.494419
B4P624	Tret1	*	0.000261401	0.883	1.827	Facilitated trehalose transporter Tret1 OS=Drosophila yakuba OX=7245 GN=Tret1 PE=3 SV=1	[R].RDTGNSNTNSNK.[A]	1xTMTpro [K12]; 1xTMTpro [N-Term]; 2xPhospho [T3(100); S6(100)]	1.481	1.308	1.647	1.38	1.827	1.406	1.645	0.0371746	0.205214	0.00241979	0.0518312	0.000261401	0.324106	0.0100308
B4P624	Tret1	*	0.00722801	1.001	1.428	Facilitated trehalose transporter Tret1 OS=Drosophila yakuba OX=7245 GN=Tret1 PE=3 SV=1	[R].RDTGNSNTNSNK.[A]	1xTMTpro [K12]; 1xTMTpro [N-Term]; 1xPhospho [T3(100)]	1.061	1.072	1.295	1.264	1.428	1.062	1.197	0.982471	0.965056	0.150465	0.174811	0.0254384	0.953739	0.436978
B2N016	Trpm	*	0.0220229	0.752	1.573	HL05615p (Fragment) OS=Drosophila melanogaster OX=7227 GN=Trpm PE=2 SV=1	[K].KSSESLQK.[N]	2xTMTpro [K1; K8]; 1xTMTpro [N-Term]; 1xPhospho [S2(100)]	1.489	1.573	1.405	1.458	1.337	1.12	1.397	0.0370825	0.0273972	0.0478376	0.0220229	0.150986	0.857957	0.104306
A8DYE2	Trpm	*	0.0489942	0.676	1.265	Transient receptor potential cation channel trpm OS=Drosophila melanogaster OX=7227 GN=Trpm PE=1 SV=1	[K].ESSSSTDESVGSSAK.[S]	1xTMTpro [K15]; 1xTMTpro [N-Term]; 1xPhospho [S5(98.5)]	1.265	0.987	1.064	0.998	1.041	1.074	0.855	0.277847	0.912605	0.860994	0.751987	0.921421	0.989428	0.297092
Q9U9A9	Tsc1	*	0.00915278	0.745	1.56	Tuberous sclerosis gene product-1 homolog OS=Drosophila melanogaster OX=7227 GN=Tsc1 PE=2 SV=1	[R].LSQVIQDR.[H]	1xTMTpro [N-Term]; 1xPhospho [S2(100)]	1.56	1.315	1.274	1.385	1.215	1.309	1.162	0.00915278	0.10786	0.170479	0.0603584	0.399179	0.460873	0.423386
Q9U9A9	Tsc1	*	0.00478116	0.868	1.622	Tuberous sclerosis gene product-1 homolog OS=Drosophila melanogaster OX=7227 GN=Tsc1 PE=2 SV=1	[K].SCSALSGMR.[Q]	1xCarbamidomethyl [C2]; 1xTMTpro [N-Term]; 1xPhospho [S1(100)]	0.868	0.952	1.099	1.182	1.226	1.408	1.09	0.258299	0.632119	0.785198	0.405349	0.306664	0.304383	0.810874
A1Z713	Vps13	*	0.0333794	0.871	1.482	Vacuolar protein sorting-associated protein 13 OS=Drosophila melanogaster OX=7227 GN=Vps13 PE=1 SV=2	[R].SVSTDNEK.[Q]	1xTMTpro [K8]; 1xTMTpro [N-Term]; 2xPhospho [S1(99); T4(99)]	1.13	1.059	1.1	1.264	1.482	1.463	0.984	0.728662	0.784243	0.703036	0.19497	0.0333794	0.244928	0.807966
Q9Y162	Vps4	*	0.0182603	0.589	1.365	Vesicle-fusing ATPase OS=Drosophila melanogaster OX=7227 GN=Vps4 PE=1 SV=1	[K].SDSDDEDGDDPEKK.[K]	2xTMTpro [K13; K14]; 1xTMTpro [N-Term]; 1xPhospho [S3(100)]	0.979	1.337	1.034	0.955	0.81	0.589	0.87	0.532092	0.239335	0.849973	0.452264	0.0538724	0.0458295	0.239411
Q9Y162	Vps4	*	0.0233575	0.601	1.348	Vesicle-fusing ATPase OS=Drosophila melanogaster OX=7227 GN=Vps4 PE=1 SV=1	[K].SDSDDEDGDDPEK.[K]	1xTMTpro [K13]; 1xTMTpro [N-Term]; 1xPhospho [S3(100)]	0.955	1.288	1.055	0.929	0.906	0.601	1.047	0.391429	0.323879	0.96222	0.338649	0.282918	0.0541522	0.94633
Q9Y162	Vps4	*	0.0110788	0.596	1.35	Vesicle-fusing ATPase OS=Drosophila melanogaster OX=7227 GN=Vps4 PE=1 SV=1	[K].KSDSDDEDGDDPEK.[K]	2xTMTpro [K1; K14]; 1xTMTpro [N-Term]; 1xPhospho [S4(100)]	0.921	1.243	0.967	0.849	0.81	0.596	0.864	0.483886	0.337039	0.623037	0.144112	0.104216	0.0324971	0.381649
Q9VQ77	11723		0.326412	0.911	1.352	LD29420p OS=Drosophila melanogaster OX=7227 GN=11723 PE=2 SV=1	[R].SDQDLSPTLPIHLPR.[H]	1xTMTpro [N-Term]; 1xPhospho [S6(100)]	1.08	0.984	1.078	1.209	1.089	1.352	1.005	0.825612	0.903182	0.697081	0.326412	0.977205	0.427341	0.97703
Q9VQ77	11723		0.0706539	0.817	1.165	LD29420p OS=Drosophila melanogaster OX=7227 GN=11723 PE=2 SV=1	[K].REPSVPQDSGSDK.[G]	1xTMTpro [K13]; 1xTMTpro [N-Term]; 1xPhospho [S4(100)]	1.165	1.038	0.974	0.987	0.952	0.955	0.993	0.511842	0.905568	0.689842	0.691837	0.535731	0.710733	0.85761
P92177	14-3-3epsilon		0.328916	0.873	1.324	14-3-3 protein epsilon OS=Drosophila melanogaster OX=7227 GN=14-3-3epsilon PE=1 SV=2	[K].EQIQDVEDQDVS.[-]	1xTMTpro [N-Term]; 1xPhospho [S12(100)]	1.13	0.986	1.051	1.073	1.101	1.324	1.091	0.671985	0.700778	0.940118	0.898862	0.780971	0.407061	0.796665
P29310	14-3-3zeta		0.400253	0.82	1.197	14-3-3 protein zeta OS=Drosophila melanogaster OX=7227 GN=14-3-3zeta PE=1 SV=1	[R].DNLTLWTSDTQGDEAEPQEGGDN.[-]	1xTMTpro [N-Term]; 1xPhospho [S/T]	1.076	0.98	1.07	1.194	1.197	1.096	0.883	0.897239	0.934344	0.832143	0.400253	0.429722	0.964354	0.442244
Q8INJ4	3		0.395123	0.929	1.186	LD21727p OS=Drosophila melanogaster OX=7227 GN=3 PE=1 SV=2	[K].DALNEPSFNLPAAGGGQNFFDGELPAPGPGPVPDETAK.[Q]	2xDeamidated [N9; N18]; 1xTMTpro [K38]; 1xTMTpro [N-Term]; 1xPhospho [S7(100)]	0.968	0.929	1.048	1.1	1.148	1.129	0.957	0.702119	0.84623	0.833029	0.741431	0.781482	0.944438	0.79205
Q8IH18	4E-T		0.428703	0.978	1.157	Eukaryotic translation initiation factor 4E transporter OS=Drosophila melanogaster OX=7227 GN=4E-T PE=1 SV=1	[R].NSNDSLNFR.[E]	1xTMTpro [N-Term]; 2xPhospho [S2(100); S5(100)]	1.068	1.157	1.144	1.143	1.142	1.055	1.045	0.986656	0.661977	0.587419	0.547947	0.607664	0.975005	0.961873
Q8IH18	4E-T		0.546794	0.89	1.134	Eukaryotic translation initiation factor 4E transporter OS=Drosophila melanogaster OX=7227 GN=4E-T PE=1 SV=1	[K].DEASMRNSNDSLNFR.[E]	1xTMTpro [N-Term]; 2xPhospho [S8(100); S11(100)]	1.025	1.022	1.012	1.07	1.053	1.134	0.913	0.915772	0.956442	0.824948	0.868666	0.959424	0.815771	0.546794
Q7JWP9	5819		0.154754	0.733	1.283	RE09008p OS=Drosophila melanogaster OX=7227 GN=5819 PE=1 SV=1	[K].QPSSSTIASDFQELDEPELK.[S]	1xTMTpro [K20]; 1xTMTpro [N-Term]; 3xPhospho [S3(98.2); S9(100); S/T]	1.169	1.106	1.121	1.232	1.283	1.144	0.857	0.376437	0.447945	0.523458	0.261149	0.200211	0.880861	0.362485
Q7JWP9	5819		0.1558	0.955	1.45	RE09008p OS=Drosophila melanogaster OX=7227 GN=5819 PE=1 SV=1	[R].SQTHADGDGSQSEAEDGLQLDSR.[Q]	1xTMTpro [N-Term]; 2xPhospho [S10(100); S12(100)]	1.006	0.96	1.013	1.138	1.121	1.45	1.058	0.665296	0.600386	0.735534	0.569189	0.659047	0.252191	0.997675
Q7JWP9	5819		0.395947	0.968	1.334	RE09008p OS=Drosophila melanogaster OX=7227 GN=5819 PE=1 SV=1	[K].SLPDDNR.[S]	1xTMTpro [N-Term]; 1xPhospho [S1(100)]	1.054	1.046	1.115	1.087	1.136	1.334	1.021	0.948152	0.773998	0.634332	0.822641	0.659117	0.395947	0.956112
Q7JWP9	5819		0.25304	0.841	1.173	RE09008p OS=Drosophila melanogaster OX=7227 GN=5819 PE=1 SV=1	[R].SSTISRSDVEQDLER.[G]	1xTMTpro [N-Term]; 2xPhospho [S5(100); S7(100)]	1.03	0.866	0.921	0.956	0.917	1.173	0.954	0.907923	0.338205	0.383882	0.51956	0.371606	0.712864	0.774487
Q9VK43	A16		0.214109	0.834	1.249	A16 OS=Drosophila melanogaster OX=7227 GN=A16 PE=2 SV=1	[K].SPTSPCTAFETK.[V]	1xCarbamidomethyl [C6]; 1xTMTpro [K12]; 1xTMTpro [N-Term]; 1xPhospho [S4(100)]	1.208	1.14	1.231	1.249	1.112	1.043	1.007	0.378678	0.652892	0.286274	0.214109	0.649537	0.975656	0.928143
H8F4R5	Aats-glupro-RB		0.506513	0.916	1.046	Prolyl-tRNA synthetase (Fragment) OS=Drosophila melanogaster OX=7227 GN=Aats-glupro-RB PE=2 SV=1	[R].GGGGGGGSAK.[K]	1xTMTpro [K10]; 1xTMTpro [N-Term]; 1xPhospho [S8(100)]	1.034	1.046	1.029	1.036	0.947	1.029	0.999	0.968391	0.937861	0.917835	0.947013	0.531425	0.899792	0.915373
G7H7Z0	Aats-lys-RC		0.155655	0.824	1.203	Lysine--tRNA ligase OS=Drosophila melanogaster OX=7227 GN=Aats-lys-RC PE=2 SV=1	[K].KSSAAEEEEISPNEYFK.[L]	2xTMTpro [K1; K17]; 1xTMTpro [N-Term]; 1xPhospho [S/Y]	1.058	1.174	1.193	1.203	1.137	0.872	1.107	0.998285	0.610478	0.399388	0.324456	0.564694	0.528731	0.684235
G7H7Z0	Aats-lys-RC		0.596391	0.915	1.063	Lysine--tRNA ligase OS=Drosophila melanogaster OX=7227 GN=Aats-lys-RC PE=2 SV=1	[K].SSAAEEEEISPNEYFK.[L]	1xTMTpro [K16]; 1xTMTpro [N-Term]; 1xPhospho [S2(99.4)]	1.033	0.956	1.046	1.035	1.007	0.945	1.063	0.918686	0.821198	0.957051	0.892729	0.723484	0.596391	0.771642
Q24174	ab		0.0808545	0.78	1.294	Protein abrupt OS=Drosophila melanogaster OX=7227 GN=ab PE=1 SV=2	[R].ASPTGGSGSSGGGGGGGSSQAK.[L]	1xTMTpro [K22]; 1xTMTpro [N-Term]; 1xPhospho [S2(100)]	1.287	1.168	1.294	1.22	1.195	1.269	1.004	0.192209	0.256003	0.0808545	0.292969	0.459085	0.601293	0.991143
Q24174	ab		0.494341	0.847	1.093	Protein abrupt OS=Drosophila melanogaster OX=7227 GN=ab PE=1 SV=2	[R].ESLLGQALENSNGQQANPK.[H]	1xTMTpro [K19]; 1xTMTpro [N-Term]; 1xPhospho [S11(100)]	1.093	1.09	1.083	1.061	1.049	1.04	0.925	0.806932	0.788158	0.82944	0.918297	0.99958	0.949855	0.60879
M9PFD0	ABCA		0.188336	0.824	1.521	ATP binding cassette subfamily A, isoform C OS=Drosophila melanogaster OX=7227 GN=ABCA PE=4 SV=1	[K].DQHEIMNGGSGFRGEDDNESVQSDGIFSENR.[R]	1xTMTpro [N-Term]; 2xPhospho [S20(100); S23(100)]	1.093	0.921	1.079	1.199	1.18	1.521	0.901	0.759977	0.658932	0.798684	0.374766	0.43806	0.188336	0.549567
M9PFD0	ABCA		0.0581231	0.763	1.597	ATP binding cassette subfamily A, isoform C OS=Drosophila melanogaster OX=7227 GN=ABCA PE=4 SV=1	[R].GEDDNESVQSDGIFSENR.[R]	1xTMTpro [N-Term]; 2xPhospho [S7(100); S10(100)]	1.286	0.982	1.061	1.191	1.224	1.597	1.005	0.27138	0.897519	0.885555	0.374696	0.33839	0.146679	0.91534
M9PFD0	ABCA		0.178521	0.979	1.509	ATP binding cassette subfamily A, isoform C OS=Drosophila melanogaster OX=7227 GN=ABCA PE=4 SV=1	[R].GEDDNESVQSDGIFSENR.[R]	1xTMTpro [N-Term]; 1xPhospho [S10(100)]	1.093	1.07	1.126	1.08	1.132	1.509	1.12	0.72016	0.572663	0.494879	0.854757	0.695701	0.178521	0.522416
M9PFD0	ABCA		0.230056	0.811	1.212	ATP binding cassette subfamily A, isoform C OS=Drosophila melanogaster OX=7227 GN=ABCA PE=4 SV=1	[R].GEDDNESVQSDGIFSENRR.[L]	1xTMTpro [N-Term]; 2xPhospho [S7(100); S10(100)]	0.957	0.825	0.901	0.907	0.963	1.16	0.811	0.62392	0.230056	0.294042	0.28915	0.626482	0.742397	0.262951
M9PFD0	ABCA		0.17931	0.876	1.276	ATP binding cassette subfamily A, isoform C OS=Drosophila melanogaster OX=7227 GN=ABCA PE=4 SV=1	[K].DQHEIMNGGSGFRGEDDNESVQSDGIFSENR.[R]	2xDeamidated [N7; N18]; 1xTMTpro [N-Term]; 2xPhospho [S20(100); S23(100)]	1.141	1.083	1.153	1.272	1.185	1.276	0.999	0.523224	0.56911	0.431588	0.17931	0.447686	0.510475	0.962255
Q7JUN3	ABCD		0.206763	0.725	1.09	ATP-binding cassette sub-family D member OS=Drosophila melanogaster OX=7227 GN=ABCD PE=2 SV=1	[R].DSSEEDFK.[L]	1xTMTpro [K8]; 1xTMTpro [N-Term]; 1xPhospho [S3(100)]	1.012	1.09	0.984	0.935	0.913	0.733	0.847	0.742423	0.861178	0.618148	0.368391	0.34697	0.206763	0.280045
Q9VU84	Abp1		0.0769189	0.596	1.375	Drebrin-like protein OS=Drosophila melanogaster OX=7227 GN=Abp1 PE=1 SV=1	[K].TSPQPLSPEK.[T]	1xTMTpro [K10]; 1xTMTpro [N-Term]; 2xPhospho [S2(99.4); S7(100)]	1.103	1.375	1.29	1.15	1.078	0.657	0.832	0.760614	0.177408	0.16159	0.528581	0.796574	0.0798184	0.318468
Q0E8E1	AC		0.349941	0.874	1.251	GH08173p OS=Drosophila melanogaster OX=7227 GN=AC PE=2 SV=1	[R].RNSRSSENSEDNENSASGTVR.[E]	1xTMTpro [N-Term]; 2xPhospho [S3(100); S5(98.7)]	1.116	0.975	0.997	1.086	1.233	1.251	1.14	0.718647	0.906528	0.788839	0.830727	0.404086	0.550683	0.537212
Q0E8E1	AC		0.390048	0.894	1.164	GH08173p OS=Drosophila melanogaster OX=7227 GN=AC PE=2 SV=1	[R].RNSRSSENSEDNENSASGTVR.[E]	1xTMTpro [N-Term]; 3xPhospho [S3(100); S6(100); S9(100)]	1.037	1.052	1.046	1.062	1.164	1.111	0.927	0.899645	0.796415	0.964386	0.943135	0.562678	0.893133	0.582094
Q0E8E1	AC		0.206399	0.931	1.254	GH08173p OS=Drosophila melanogaster OX=7227 GN=AC PE=2 SV=1	[R].RNSRSSENSEDNENSASGTVR.[E]	1xDeamidated [N14]; 1xTMTpro [N-Term]; 3xPhospho [S3(100); S6(100); S9(100)]	1.217	1.189	1.147	1.159	1.193	1.254	1.133	0.352593	0.206399	0.387941	0.49066	0.589707	0.683042	0.55054
Q9VW60	Ac76E		0.16146	0.901	1.295	Adenylate cyclase type 2 OS=Drosophila melanogaster OX=7227 GN=Ac76E PE=2 SV=3	[R].GSGDSAASESVAK.[S]	1xTMTpro [K13]; 1xTMTpro [N-Term]; 2xPhospho [S2(100); S5(100)]	1.23	1.108	1.173	1.204	1.295	1.222	1.292	0.301158	0.82999	0.471047	0.322082	0.16146	0.584312	0.187843
Q9VW60	Ac76E		0.313283	0.817	1.212	Adenylate cyclase type 2 OS=Drosophila melanogaster OX=7227 GN=Ac76E PE=2 SV=3	[R].GSGDSAASESVAK.[S]	1xTMTpro [K13]; 1xTMTpro [N-Term]; 3xPhospho [S2(100); S5(100); S8(100)]	1.212	1.138	1.164	1.147	1.086	0.99	1.147	0.313283	0.726408	0.507558	0.533054	0.858709	0.852907	0.623755
Q9VW60	Ac76E		0.188574	0.962	1.272	Adenylate cyclase type 2 OS=Drosophila melanogaster OX=7227 GN=Ac76E PE=2 SV=3	[R].VVECIEQNDPSPTTEETK.[E]	1xCarbamidomethyl [C4]; 1xTMTpro [K18]; 1xTMTpro [N-Term]; 1xPhospho [S11(100)]	1.14	1.123	1.096	1.104	1.142	1.11	1.272	0.476403	0.392161	0.636798	0.739278	0.638901	0.98446	0.188574
Q9VW60	Ac76E		0.127518	0.825	1.64	Adenylate cyclase type 2 OS=Drosophila melanogaster OX=7227 GN=Ac76E PE=2 SV=3	[K].ANGGHRGSGDSAASESVAK.[S]	1xTMTpro [K19]; 1xTMTpro [N-Term]; 2xPhospho [S8(100); S11(99.8)]	1.133	0.935	0.976	1.053	1.227	1.64	1.307	0.647829	0.679146	0.702265	0.962549	0.396263	0.127518	0.203221
Q9VW60	Ac76E		0.383816	0.861	1.07	Adenylate cyclase type 2 OS=Drosophila melanogaster OX=7227 GN=Ac76E PE=2 SV=3	[K].ANGGHRGSGDSAASESVAK.[S]	1xDeamidated [N2]; 1xTMTpro [K19]; 1xTMTpro [N-Term]; 3xPhospho [S8(100); S11(100); S14(100)]	1.026	0.971	0.937	0.971	0.933	0.883	1.07	0.748046	0.674387	0.389759	0.522196	0.395519	0.53469	0.855523
Q9VSP9	Acbp5		0.275835	0.816	1.07	Acyl-CoA binding protein 5 OS=Drosophila melanogaster OX=7227 GN=Acbp5 PE=1 SV=1	[K].GLSVDDAK.[A]	1xTMTpro [K8]; 1xTMTpro [N-Term]; 1xPhospho [S3(100)]	0.996	1.065	0.965	0.958	1.056	0.979	0.816	0.78747	0.912556	0.575777	0.533074	0.918286	0.786692	0.275835
A1Z784	ACC		0.105741	0.983	1.605	Acetyl-CoA carboxylase OS=Drosophila melanogaster OX=7227 GN=ACC PE=1 SV=1	[K].VLEAVEAADSISDSR.[H]	1xTMTpro [N-Term]; 2xPhospho [S10(100); S12(99.4)]	1.118	1.098	1.147	1.201	1.211	1.605	1.156	0.594526	0.491768	0.446565	0.346537	0.367889	0.105741	0.435708
A1Z784	ACC		0.281139	0.861	1.262	Acetyl-CoA carboxylase OS=Drosophila melanogaster OX=7227 GN=ACC PE=1 SV=1	[R].HSTSINVSLSDPVTR.[A]	1xTMTpro [N-Term]; 2xPhospho [S4(100); S8(100)]	1.088	0.937	0.981	1.071	1.098	1.262	1.227	0.844548	0.517989	0.567731	0.908999	0.769117	0.50895	0.303458
A1Z784	ACC		0.0932191	0.876	1.443	Acetyl-CoA carboxylase OS=Drosophila melanogaster OX=7227 GN=ACC PE=1 SV=1	[K].VLEAVEAADSISDSR.[H]	1xTMTpro [N-Term]; 1xPhospho [S10(100)]	0.905	0.876	0.939	1.034	1.121	1.306	0.951	0.356527	0.37627	0.464053	0.930011	0.614241	0.458546	0.761621
A1Z784	ACC		0.303786	0.873	1.093	Acetyl-CoA carboxylase OS=Drosophila melanogaster OX=7227 GN=ACC PE=1 SV=1	[R].HSTSINVSLSDPVTR.[A]	1xTMTpro [N-Term]; 3xPhospho [S2(100); S4(100); S8(100)]	0.917	0.935	0.976	1.003	0.996	0.956	0.873	0.313985	0.509631	0.541586	0.700999	0.732005	0.758068	0.326738
Q9V9T4	Acf		0.191431	0.836	1.307	ATP-dependent chromatin assembly factor large subunit OS=Drosophila melanogaster OX=7227 GN=Acf PE=1 SV=1	[K].LEDEAGSDNESHETHEEDDGALLGK.[Y]	1xTMTpro [K25]; 1xTMTpro [N-Term]; 3xPhospho [S7(100); S11(100); T14(100)]	1.245	1.243	1.21	1.191	1.162	1.041	1.307	0.294772	0.318978	0.323835	0.378809	0.564754	0.958003	0.191431
Q9V9T4	Acf		0.246815	0.725	1.204	ATP-dependent chromatin assembly factor large subunit OS=Drosophila melanogaster OX=7227 GN=Acf PE=1 SV=1	[K].LEDEAGSDNESHETHEEDDGALLGK.[Y]	1xDeamidated [N9]; 1xTMTpro [K25]; 1xTMTpro [N-Term]; 3xPhospho [S7(100); S11(100); T14(100)]	1.169	1.2	1.195	1.204	1.067	0.848	1.081	0.444808	0.246815	0.316809	0.349045	0.985513	0.262797	0.679859
Q9I7F7	Ack-like		0.188847	0.826	1.12	Activated Cdc42 kinase-like OS=Drosophila melanogaster OX=7227 GN=Ack-like PE=1 SV=3	[K].SPGFDHVNNK.[N]	1xTMTpro [K10]; 1xTMTpro [N-Term]; 1xPhospho [S1(100)]	1.088	0.899	1.039	1.049	0.986	1.066	1.12	0.871057	0.431568	0.903323	0.956417	0.719129	0.974469	0.685637
Q9I7F7	Ack-like		0.152996	0.771	1.175	Activated Cdc42 kinase-like OS=Drosophila melanogaster OX=7227 GN=Ack-like PE=1 SV=3	[K].FPEAQPTEQLPEPESPNPIPLPPR.[E]	1xTMTpro [N-Term]; 1xPhospho [S15(100)]	0.941	0.853	0.947	0.968	0.959	1.105	0.771	0.538472	0.402482	0.559559	0.53459	0.450204	0.974577	0.152996
Q9VJ12	Acn		0.105409	0.743	1.112	Acinus, isoform A OS=Drosophila melanogaster OX=7227 GN=Acn PE=1 SV=1	[K].VPPASQEINEARASSEER.[A]	1xTMTpro [N-Term]; 2xPhospho [S14(100); S15(100)]	1.088	0.912	1.039	1.112	0.919	1.096	0.808	0.899973	0.432106	0.873748	0.693871	0.332089	0.86664	0.105409
Q9VJ12	Acn		0.139446	0.815	1.242	Acinus, isoform A OS=Drosophila melanogaster OX=7227 GN=Acn PE=1 SV=1	[R].SASPAPPSEASK.[D]	1xTMTpro [K12]; 1xTMTpro [N-Term]; 2xPhospho [S1(100); S3(100)]	1.22	0.995	1.107	1.079	1.15	1.242	1.002	0.350128	0.798068	0.746346	0.874763	0.48701	0.570429	0.868268
Q9VJ12	Acn		0.309273	0.717	1.156	Acinus, isoform A OS=Drosophila melanogaster OX=7227 GN=Acn PE=1 SV=1	[K].VPSPSSKDEEHLK.[T]	2xTMTpro [K7; K13]; 1xTMTpro [N-Term]; 1xPhospho [S3(100)]	1.088	1.156	1.092	1.072	1.042	0.78	1.07	0.897583	0.666611	0.837515	0.906465	0.957035	0.309273	0.950617
Q9VJ12	Acn		0.112838	0.677	1.235	Acinus, isoform A OS=Drosophila melanogaster OX=7227 GN=Acn PE=1 SV=1	[K].EDLKPQQEVPTSTDDDTK.[Q]	2xTMTpro [K4; K18]; 1xTMTpro [N-Term]; 1xPhospho [T13(99.3)]	1.1	1.235	1.144	1.071	1.053	0.745	0.926	0.739255	0.229545	0.520555	0.910248	0.968857	0.112838	0.646653
Q9VJ12	Acn		0.322966	0.819	1.141	Acinus, isoform A OS=Drosophila melanogaster OX=7227 GN=Acn PE=1 SV=1	[R].SASPAPPSEASK.[D]	1xTMTpro [K12]; 1xTMTpro [N-Term]; 1xPhospho [S3(100)]	1.141	1.09	1.085	1.057	1.075	0.955	0.935	0.626138	0.831182	0.854151	0.991797	0.834451	0.738284	0.600453
Q9VJ12	Acn		0.245473	0.826	1.156	Acinus, isoform A OS=Drosophila melanogaster OX=7227 GN=Acn PE=1 SV=1	[K].TEDQQAQDDESCAEPAVVK.[D]	1xCarbamidomethyl [C12]; 1xTMTpro [K19]; 1xTMTpro [N-Term]; 1xPhospho [S11(100)]	1.156	0.954	1.042	1.037	1.018	1.078	0.995	0.419245	0.889401	0.91031	0.904075	0.71312	0.903932	0.981185
Q9VJ12	Acn		0.341665	0.912	1.265	Acinus, isoform A OS=Drosophila melanogaster OX=7227 GN=Acn PE=1 SV=1	[K].TVAPPAANESESEDR.[A]	1xTMTpro [N-Term]; 1xPhospho [S10(100)]	1.091	1.011	0.998	0.995	1.022	1.265	1.015	0.885794	0.795794	0.653058	0.657413	0.853071	0.50437	0.801081
Q9VJ12	Acn		0.0894209	0.795	1.121	Acinus, isoform A OS=Drosophila melanogaster OX=7227 GN=Acn PE=1 SV=1	[R].SRSGSPASK.[T]	1xTMTpro [K9]; 1xTMTpro [N-Term]; 3xPhospho [S1(100); S3(100); S5(100)]	0.991	1.111	1.009	0.931	0.888	0.874	0.795	0.612303	0.821531	0.710106	0.345546	0.215389	0.53474	0.0894209
P53501; P10987; P10981	Act57B		0.377611	0.801	1.079	Actin-57B OS=Drosophila melanogaster OX=7227 GN=Act57B PE=1 SV=1 Actin-5C OS=Drosophila melanogaster OX=7227 GN=Act5C PE=1 SV=4 Actin-87E OS=Drosophila melanogaster OX=7227 GN=Act87E PE=1 SV=1	[K].DSYVGDEAQSK.[R]	1xTMTpro [K11]; 1xTMTpro [N-Term]; 1xPhospho [S2(100)]	1.076	1.012	1.054	1.079	1.011	0.862	0.908	0.920115	0.799189	0.958271	0.867664	0.713939	0.502873	0.377611
P53501; P10987; P10981	Act57B		0.177241	0.818	1.678	Actin-57B OS=Drosophila melanogaster OX=7227 GN=Act57B PE=1 SV=1 Actin-5C OS=Drosophila melanogaster OX=7227 GN=Act5C PE=1 SV=4 Actin-87E OS=Drosophila melanogaster OX=7227 GN=Act87E PE=1 SV=1	[R].GYSFTTTAER.[E]	1xTMTpro [N-Term]; 1xPhospho [S3(100)]	0.916	0.818	0.888	0.948	1.053	1.538	0.978	0.31391	0.200246	0.219432	0.418541	0.98465	0.177241	0.750585
P18091	Actn		0.0529901	0.903	1.764	Alpha-actinin, sarcomeric OS=Drosophila melanogaster OX=7227 GN=Actn PE=1 SV=2	[K].GISQEQLNEFR.[S]	1xTMTpro [N-Term]; 1xPhospho [S3(100)]	1.177	1.094	1.063	1.275	1.358	1.764	1.335	0.474581	0.433862	0.752912	0.174878	0.175749	0.0529901	0.163122
P18091	Actn		0.662231	0.975	1.11	Alpha-actinin, sarcomeric OS=Drosophila melanogaster OX=7227 GN=Actn PE=1 SV=2	[K].TVSDISNSWK.[G]	1xTMTpro [K10]; 1xTMTpro [N-Term]; 2xPhospho [S3(100); S6(100)]	1.049	1.085	1.041	1.072	1.065	1.023	1.11	0.921402	0.917815	0.886545	0.903621	0.935553	0.942893	0.779417
Q8IGU9	ACXD		0.194589	0.669	1.194	Adenylate cyclase OS=Drosophila melanogaster OX=7227 GN=ACXD PE=2 SV=1	[R].SADSQTLK.[R]	1xTMTpro [K8]; 1xTMTpro [N-Term]; 2xPhospho [S1(100); S4(100)]	1.103	1.194	1.035	1.006	0.959	0.738	0.911	0.749908	0.491847	0.907245	0.744883	0.603825	0.194589	0.562531
Q960S5	ADD1		0.248433	0.688	1.29	LD37351p OS=Drosophila melanogaster OX=7227 GN=ADD1 PE=2 SV=1	[K].DVGKDSPTTQGK.[G]	2xTMTpro [K4; K12]; 1xTMTpro [N-Term]; 1xPhospho [S6(100)]	1.169	1.287	1.177	1.21	1.059	0.805	1.29	0.556056	0.314627	0.450149	0.316786	0.919588	0.340923	0.248433
Q960S5	ADD1		0.11458	0.772	1.262	LD37351p OS=Drosophila melanogaster OX=7227 GN=ADD1 PE=2 SV=1	[K].QASDDEDNEIEIVEPK.[T]	1xTMTpro [K16]; 1xTMTpro [N-Term]; 1xPhospho [S3(100)]	1.159	1.262	1.244	1.165	1.164	0.895	1.166	0.514839	0.11458	0.14853	0.473706	0.579034	0.308113	0.445293
Q95TD6	adp		0.0558851	0.777	1.307	SD07783p OS=Drosophila melanogaster OX=7227 GN=adp PE=2 SV=1	[K].SPEAPELQPVEVDDGFR.[Y]	1xTMTpro [N-Term]; 1xPhospho [S1(100)]	0.916	0.784	0.969	1.106	1.104	1.198	0.777	0.413393	0.156877	0.605927	0.700154	0.706465	0.663007	0.144385
Q8IQD6	Ae2		0.129736	0.841	1.113	Anion exchange protein OS=Drosophila melanogaster OX=7227 GN=Ae2 PE=1 SV=1	[R].AGHGDHSDNSVDEK.[H]	1xTMTpro [K14]; 1xTMTpro [N-Term]; 2xPhospho [S7(100); S10(100)]	0.876	0.971	0.93	0.975	0.865	0.842	0.841	0.129736	0.641441	0.338656	0.550524	0.156437	0.452992	0.168089
Q8IQD6	Ae2		0.119273	0.72	1.174	Anion exchange protein OS=Drosophila melanogaster OX=7227 GN=Ae2 PE=1 SV=1	[K].RSNELK.[I]	1xTMTpro [K6]; 1xTMTpro [N-Term]; 1xPhospho [S2(100)]	1.153	1.174	1.116	0.958	0.945	0.829	0.831	0.574663	0.362984	0.621706	0.515662	0.460534	0.293325	0.299524
Q9VQ79	AIF		0.0970841	0.968	1.4	Putative apoptosis-inducing factor 1, mitochondrial OS=Drosophila melanogaster OX=7227 GN=AIF PE=2 SV=2	[R].VDQLSESSDSDVPETSTSSSQSSK.[S]	1xTMTpro [K24]; 1xTMTpro [N-Term]; 1xPhospho [S5(100)]	1.031	0.999	1.168	1.113	1.229	1.4	1.351	0.860011	0.811745	0.487925	0.698153	0.319462	0.31292	0.160407
Q9VLL3	Akap200		0.0947109	0.981	1.359	A-kinase anchor protein 200 OS=Drosophila melanogaster OX=7227 GN=Akap200 PE=1 SV=3	[K].SVADVSEADTESVPK.[V]	1xTMTpro [K15]; 1xTMTpro [N-Term]; 1xPhospho [S1(100)]	1.208	1.231	1.234	1.329	1.185	1.265	1.359	0.362969	0.135306	0.161559	0.0947109	0.557883	0.640915	0.12886
Q9VLL3	Akap200		0.166744	0.871	1.268	A-kinase anchor protein 200 OS=Drosophila melanogaster OX=7227 GN=Akap200 PE=1 SV=3	[R].SSSPPPPLPK.[S]	1xTMTpro [K10]; 1xTMTpro [N-Term]; 1xPhospho [S]	1.194	1.039	1.173	1.268	1.213	1.241	1.234	0.408756	0.907887	0.471368	0.166744	0.282597	0.547087	0.36012
Q9VLL3	Akap200		0.359896	0.96	1.195	A-kinase anchor protein 200 OS=Drosophila melanogaster OX=7227 GN=Akap200 PE=1 SV=3	[K].SAAVAEGGDAVAETAK.[G]	1xTMTpro [K16]; 1xTMTpro [N-Term]; 1xPhospho [S1(100)]	1.086	1.042	1.067	1.195	1.128	1.08	1.125	0.911979	0.862638	0.85146	0.359896	0.645584	0.970841	0.628686
Q9VLL3	Akap200		0.193544	0.749	1.265	A-kinase anchor protein 200 OS=Drosophila melanogaster OX=7227 GN=Akap200 PE=1 SV=3	[R].SIDITTDPK.[K]	1xTMTpro [K9]; 1xTMTpro [N-Term]; 1xPhospho [S1(100)]	1.265	1.097	1.132	1.173	1.25	1.146	0.948	0.253367	0.744321	0.604564	0.411053	0.264802	0.797889	0.679061
Q9VLL3	Akap200		0.207953	0.84	1.162	A-kinase anchor protein 200 OS=Drosophila melanogaster OX=7227 GN=Akap200 PE=1 SV=3	[K].TDAPAVNGDAATPK.[E]	1xTMTpro [K14]; 1xTMTpro [N-Term]; 1xPhospho [T12(100)]	1.02	1.162	1.109	1.062	1.053	0.857	1.03	0.87128	0.512047	0.667526	0.918959	0.991198	0.428811	0.99169
Q9VLL3	Akap200		0.21314	0.94	1.226	A-kinase anchor protein 200 OS=Drosophila melanogaster OX=7227 GN=Akap200 PE=1 SV=3	[K].DEKPAENGSATEQEK.[Q]	2xTMTpro [K3; K15]; 1xTMTpro [N-Term]; 1xPhospho [S9(100)]	1.007	1.154	1.001	1.011	0.946	1.148	1.226	0.734357	0.672299	0.670916	0.748363	0.467653	0.740017	0.306451
Q9VLL3	Akap200		0.105544	0.822	1.183	A-kinase anchor protein 200 OS=Drosophila melanogaster OX=7227 GN=Akap200 PE=1 SV=3	[K].GEEGSPK.[E]	1xTMTpro [K7]; 1xTMTpro [N-Term]; 1xPhospho [S5(100)]	0.953	1.093	0.973	0.925	0.944	0.822	1.127	0.549043	0.607828	0.666025	0.366128	0.453238	0.280241	0.558293
Q9VLL3	Akap200		0.0965101	0.68	1.31	A-kinase anchor protein 200 OS=Drosophila melanogaster OX=7227 GN=Akap200 PE=1 SV=3	[K].KETEEHSENDK.[D]	2xTMTpro [K1; K11]; 1xTMTpro [N-Term]; 1xPhospho [S7(100)]	0.941	1.112	0.961	0.912	0.846	0.68	1.232	0.330941	0.815328	0.469781	0.272723	0.113358	0.134177	0.363377
Q9VLL3	Akap200		0.20925	0.842	1.301	A-kinase anchor protein 200 OS=Drosophila melanogaster OX=7227 GN=Akap200 PE=1 SV=3	[K].ETEEHSENDK.[D]	1xDeamidated [N8]; 1xTMTpro [K10]; 1xTMTpro [N-Term]; 1xPhospho [S6(100)]	1.123	1.202	1.102	1.123	1.022	0.945	1.301	0.698613	0.428684	0.722842	0.602296	0.873391	0.668842	0.20925
Q9VLL3	Akap200		0.333045	0.898	1.017	A-kinase anchor protein 200 OS=Drosophila melanogaster OX=7227 GN=Akap200 PE=1 SV=3	[K].TDAPAVNGDAATPK.[E]	1xDeamidated [N7]; 1xTMTpro [K14]; 1xTMTpro [N-Term]; 1xPhospho [T12(100)]	1.015	0.915	0.916	0.912	0.935	0.943	1.017	0.769376	0.605163	0.402472	0.333045	0.42543	0.633644	0.937558
Q71EB3	AkhR		0.326302	0.823	1.135	Putative AKH receptor OS=Drosophila melanogaster OX=7227 GN=AkhR PE=2 SV=1	[R].LDSSNQLMQK.[Q]	1xTMTpro [K10]; 1xTMTpro [N-Term]; 1xPhospho [S3(99.6)]	1.135	1.002	1.132	1.014	1.105	0.99	0.934	0.551652	0.859351	0.468877	0.778378	0.805016	0.601546	0.700906
A1Z7Q8	alc		0.133555	0.958	1.621	Alicorn, isoform A OS=Drosophila melanogaster OX=7227 GN=alc PE=1 SV=1	[K].HTAVLNEGSSQEDDDPYYTGTGTGSTR.[R]	1xTMTpro [N-Term]; 2xPhospho [S9(100); S10(100)]	1.092	1.047	1.114	1.166	1.321	1.621	1.26	0.898521	0.849081	0.636379	0.457336	0.162892	0.133555	0.297241
Q9VH78	Alg12		0.440864	0.89	1.204	Probable Dol-P-Man:Man(7)GlcNAc(2)-PP-Dol alpha-1,6-mannosyltransferase OS=Drosophila melanogaster OX=7227 GN=Alg12 PE=2 SV=1	[K].QIENDSAETQK.[T]	1xTMTpro [K11]; 1xTMTpro [N-Term]; 1xPhospho [S6(100)]	1.116	1.134	1.096	1.087	1.026	0.993	1.204	0.753507	0.740676	0.818949	0.822961	0.871404	0.860005	0.440864
Q9VIW9	Alp12		0.178093	0.809	1.369	Alkaline phosphatase OS=Drosophila melanogaster OX=7227 GN=Alp12 PE=1 SV=1	[K].ETVEIGSFQGNDQSNPVQHTK.[W]	1xDeamidated [N11]; 1xTMTpro [K21]; 1xTMTpro [N-Term]; 1xPhospho [S7(100)]	1.057	0.855	1.06	1.116	1.135	1.369	0.98	0.943713	0.364828	0.882235	0.701095	0.658823	0.35615	0.903666
Q9VAK1	alph		0.22989	0.848	1.331	Alphabet, isoform A OS=Drosophila melanogaster OX=7227 GN=alph PE=1 SV=1	[K].QEFPDRPCESPTH.[-]	1xCarbamidomethyl [C8]; 1xTMTpro [N-Term]; 1xPhospho [S10(100)]	0.941	0.848	0.9	0.943	0.961	1.252	0.986	0.33049	0.244974	0.22989	0.39861	0.521533	0.52694	0.67013
P35220	alpha-Cat		0.169032	0.826	1.56	Catenin alpha OS=Drosophila melanogaster OX=7227 GN=alpha-Cat PE=1 SV=2	[R].SSEDLDTDTEFEPVEDLTLETR.[S]	1xTMTpro [N-Term]; 1xPhospho [T7(100)]	1.091	0.901	1.132	1.269	1.199	1.56	1.057	0.7503	0.70799	0.443661	0.185782	0.580899	0.169032	0.811027
Q9VAP8	alpha-Man-Ib		0.160805	0.818	1.452	alpha-1,2-Mannosidase OS=Drosophila melanogaster OX=7227 GN=alpha-Man-Ib PE=1 SV=1	[K].FNELVAYGEANSAENVAR.[L]	1xTMTpro [N-Term]; 1xPhospho [S12(100)]	0.836	0.818	0.879	0.951	1.027	1.215	0.974	0.160805	0.271049	0.263069	0.452626	0.800751	0.656322	0.852034
Q9VAP8	alpha-Man-Ib		0.272006	0.805	1.268	alpha-1,2-Mannosidase OS=Drosophila melanogaster OX=7227 GN=alpha-Man-Ib PE=1 SV=1	[K].FNELVAYGEANSAENVAR.[L]	1xDeamidated [N11]; 1xTMTpro [N-Term]; 2xPhospho [Y7(100); S12(100)]	0.987	0.805	0.892	0.981	1.033	1.251	1.042	0.801724	0.301249	0.336816	0.629577	0.690511	0.697018	0.879692
P13395	alpha-Spec		0.186632	0.825	1.431	Spectrin alpha chain OS=Drosophila melanogaster OX=7227 GN=alpha-Spec PE=1 SV=2	[K].ASQLGSAHEVQR.[F]	1xTMTpro [N-Term]; 1xPhospho [S2(100)]	1.07	0.883	1.033	0.989	1.206	1.431	0.967	0.913155	0.397312	0.890749	0.637247	0.34908	0.277859	0.767816
P13395	alpha-Spec		0.275811	0.987	1.185	Spectrin alpha chain OS=Drosophila melanogaster OX=7227 GN=alpha-Spec PE=1 SV=2	[K].IDAGLSASQQNLVDNHSIAK.[R]	1xDeamidated [N15]; 1xTMTpro [K20]; 1xTMTpro [N-Term]; 1xPhospho [S8(100)]	0.987	0.994	1.062	1.073	1.084	1.027	1.17	0.607139	0.729096	0.997117	0.899031	0.879763	0.953518	0.499665
P06605; P06604	alphaTub84D		0.0542126	0.933	1.824	Tubulin alpha-3 chain OS=Drosophila melanogaster OX=7227 GN=alphaTub84D PE=2 SV=1 Tubulin alpha-2 chain OS=Drosophila melanogaster OX=7227 GN=alphaTub85E PE=1 SV=1	[K].EDAANNYAR.[G]	1xTMTpro [N-Term]; 1xPhospho [Y7(100)]	1.333	1.445	1.257	1.243	1.375	1.824	1.374	0.19588	0.0612808	0.209552	0.242628	0.0749402	0.0542126	0.12174
P06604	alphaTub85E		0.361648	0.863	1.277	Tubulin alpha-2 chain OS=Drosophila melanogaster OX=7227 GN=alphaTub85E PE=1 SV=1	[K].DYEEVGIDSTTELGEDEEY.[-]	1xTMTpro [N-Term]; 1xPhospho [S9(97.6)]	0.935	0.863	0.952	0.962	1.106	1.194	0.963	0.534533	0.495147	0.590831	0.506317	0.859125	0.810976	0.801921
Q9VEH0	alt		0.189101	0.847	1.254	Aluminum tubes, isoform A OS=Drosophila melanogaster OX=7227 GN=alt PE=1 SV=1	[R].DVNNEPEPEEAEDYSDGQSEGQGSVAGEEPGLSK.[Q]	1xTMTpro [K34]; 1xTMTpro [N-Term]; 1xPhospho [S19(98.1)]	1.151	1.09	1.206	1.211	1.254	1.016	0.974	0.564747	0.898176	0.357094	0.301226	0.189101	0.924762	0.639
Q9VEH0	alt		0.172123	0.818	1.353	Aluminum tubes, isoform A OS=Drosophila melanogaster OX=7227 GN=alt PE=1 SV=1	[R].DVNNEPEPEEAEDYSDGQSEGQGSVAGEEPGLSK.[Q]	1xTMTpro [K34]; 1xTMTpro [N-Term]; 2xPhospho [S24(96.9); Y/S]	1.165	0.962	1.119	1.154	1.282	1.353	0.953	0.480559	0.953321	0.510209	0.515356	0.172123	0.400214	0.769686
Q9VEH0	alt		0.238328	0.859	1.227	Aluminum tubes, isoform A OS=Drosophila melanogaster OX=7227 GN=alt PE=1 SV=1	[R].DVNNEPEPEEAEDYSDGQSEGQGSVAGEEPGLSK.[Q]	1xTMTpro [K34]; 1xTMTpro [N-Term]; 3xPhospho [S15(98.2); S24(100); Y/S]	1.227	1.068	1.178	1.144	1.178	1.076	1.053	0.238328	0.607925	0.346504	0.554072	0.494874	0.928	0.817124
Q9VEH0	alt		0.307959	0.795	1.225	Aluminum tubes, isoform A OS=Drosophila melanogaster OX=7227 GN=alt PE=1 SV=1	[R].DVNNEPEPEEAEDYSDGQSEGQGSVAGEEPGLSK.[Q]	1xDeamidated [N4]; 1xTMTpro [K34]; 1xTMTpro [N-Term]; 3xPhospho [S15(98.2); S24(100); Y/S]	1.225	1.165	1.138	1.149	1.08	0.974	1.053	0.307959	0.535861	0.584101	0.50308	0.843408	0.742779	0.823828
Q9VEH0	alt		0.328837	0.883	1.216	Aluminum tubes, isoform A OS=Drosophila melanogaster OX=7227 GN=alt PE=1 SV=1	[R].DVNNEPEPEEAEDYSDGQSEGQGSVAGEEPGLSK.[Q]	1xDeamidated [N]; 1xTMTpro [K34]; 1xTMTpro [N-Term]; 2xPhospho [S19(97.4); S24(100)]	1.064	1.043	1.095	1.138	1.216	1.042	0.939	0.929176	0.891664	0.727307	0.566011	0.384924	0.961319	0.649005
Q9VPN2	Amnionless		0.628435	0.881	1.246	Protein amnionless OS=Drosophila melanogaster OX=7227 GN=Amnionless PE=2 SV=1	[R].SVVDEQELTEINLETCEADTDEETI.[-]	1xCarbamidomethyl [C16]; 1xTMTpro [N-Term]; 1xPhospho [T24(97.1)]	1.06	0.934	1.051	1.079	1.149	1.246	0.949	0.924615	0.818706	0.849385	0.873653	0.628435	0.652112	0.758133
M9NDW2	AMPdeam		0.102653	0.977	1.335	AMP deaminase, isoform I OS=Drosophila melanogaster OX=7227 GN=AMPdeam PE=1 SV=1	[K].GGDLADSPVDEK.[A]	1xTMTpro [K12]; 1xTMTpro [N-Term]; 1xPhospho [S7(100)]	1.257	1.3	1.335	1.323	1.326	1.312	1.229	0.314913	0.185964	0.102653	0.105872	0.14401	0.441358	0.338302
X2JFA0	AMPdeam		0.196893	0.788	1.148	AMP deaminase OS=Drosophila melanogaster OX=7227 GN=AMPdeam PE=1 SV=1	[K].GTASSTPTISSDDLSDLADSPVDEK.[A]	1xTMTpro [K25]; 1xTMTpro [N-Term]; 1xPhospho [S/T]	0.934	0.788	0.876	1.034	1.055	1.048	1.072	0.460292	0.196893	0.284559	0.938102	0.99086	0.976957	0.816719
X2JFA0; M9NDW2	AMPdeam		0.0539595	0.808	1.374	AMP deaminase OS=Drosophila melanogaster OX=7227 GN=AMPdeam PE=1 SV=1 AMP deaminase, isoform I OS=Drosophila melanogaster OX=7227 GN=AMPdeam PE=1 SV=1	[R].ESSSSTEGRESAVTMER.[N]	1xTMTpro [N-Term]; 1xPhospho [S11(100)]	1.107	0.912	0.894	0.987	1.01	1.374	1.369	0.741522	0.59383	0.346644	0.70936	0.798534	0.366363	0.117665
X2JFA0; M9NDW2	AMPdeam		0.314675	0.886	1.391	AMP deaminase OS=Drosophila melanogaster OX=7227 GN=AMPdeam PE=1 SV=1 AMP deaminase, isoform I OS=Drosophila melanogaster OX=7227 GN=AMPdeam PE=1 SV=1	[R].ESSSSTEGR.[E]	1xTMTpro [N-Term]; 1xPhospho [S5(99.2)]	0.991	0.886	0.929	0.971	1.041	1.378	1.157	0.621525	0.348637	0.332324	0.533908	0.882217	0.333512	0.544211
Q7KLE5	Amph		0.324885	0.813	1.197	Endophilin-A OS=Drosophila melanogaster OX=7227 GN=Amph PE=1 SV=1	[K].TSSPVQSPVNK.[L]	1xTMTpro [K11]; 1xTMTpro [N-Term]; 2xPhospho [S7(100); T/S]	1.197	1.063	1.133	1.078	1.138	1.055	0.972	0.324885	0.638397	0.506794	0.873875	0.64051	0.862029	0.842517
Q7KLE5	Amph		0.194034	0.85	1.003	Endophilin-A OS=Drosophila melanogaster OX=7227 GN=Amph PE=1 SV=1	[K].TSSPVQSPVNK.[L]	1xTMTpro [K11]; 1xTMTpro [N-Term]; 1xPhospho [S3(100)]	1.003	0.942	0.988	0.969	0.987	0.971	0.853	0.622333	0.535545	0.602242	0.520471	0.658776	0.79845	0.194034
Q7KLE5	Amph		0.146163	0.867	1.106	Endophilin-A OS=Drosophila melanogaster OX=7227 GN=Amph PE=1 SV=1	[K].ATTTTQTSPTEDK.[A]	1xTMTpro [K13]; 1xTMTpro [N-Term]; 1xPhospho [T/S]	0.867	0.874	0.927	0.959	0.955	0.907	0.926	0.146163	0.336836	0.33369	0.468873	0.519746	0.621433	0.571614
Q7KLE5	Amph		0.100586	0.726	1.031	Endophilin-A OS=Drosophila melanogaster OX=7227 GN=Amph PE=1 SV=1	[K].QTSNPIK.[T]	1xTMTpro [K7]; 1xTMTpro [N-Term]; 1xPhospho [S3(99.6)]	1.031	0.85	0.972	0.852	0.856	0.799	0.749	0.925367	0.290425	0.607601	0.146741	0.215333	0.301759	0.100586
Q9VYV4	Amun		0.462627	0.908	1.315	Amun, isoform A OS=Drosophila melanogaster OX=7227 GN=Amun PE=1 SV=1	[K].VLDGDDTNDGVGVDLDDESQGAGGR.[N]	1xTMTpro [N-Term]; 1xPhospho [S19(100)]	1.034	0.939	0.977	1.071	1.097	1.315	1.056	0.98457	0.679894	0.685938	0.886907	0.779669	0.462627	0.865129
Q9VYV4	Amun		0.14829	0.874	1.225	Amun, isoform A OS=Drosophila melanogaster OX=7227 GN=Amun PE=1 SV=1	[K].QSPSQPHK.[T]	1xTMTpro [K8]; 1xTMTpro [N-Term]; 1xPhospho [S2(100)]	1.168	1.032	1.021	1.065	1.126	1.181	1.225	0.490081	0.878023	0.776487	0.945688	0.615872	0.667295	0.38242
M9MRX4	Ank2		0.0698038	0.946	1.324	Ankyrin 2, isoform U OS=Drosophila melanogaster OX=7227 GN=Ank2 PE=1 SV=1	[K].IEQSSFIDTTEIANTEK.[R]	1xTMTpro [K17]; 1xTMTpro [N-Term]; 1xPhospho [S/T]	1.097	1.038	1.324	1.303	1.298	1.3	1.22	0.82053	0.847465	0.111548	0.136507	0.185572	0.46341	0.35605
M9MS19; M9MRX4	Ank2		0.188704	0.875	1.408	Ankyrin 2, isoform P OS=Drosophila melanogaster OX=7227 GN=Ank2 PE=1 SV=1 Ankyrin 2, isoform U OS=Drosophila melanogaster OX=7227 GN=Ank2 PE=1 SV=1	[K].EHSPQDSNASTPPGGESK.[R]	1xTMTpro [K18]; 1xTMTpro [N-Term]; 1xPhospho [T11(100)]	1.277	1.117	1.135	1.224	1.284	1.408	1.271	0.202967	0.478452	0.539368	0.287171	0.221358	0.293518	0.188704
M9MS19	Ank2		0.125537	0.911	1.275	Ankyrin 2, isoform P OS=Drosophila melanogaster OX=7227 GN=Ank2 PE=1 SV=1	[R].FPSLQSLGGDGNTSFLR.[A]	1xTMTpro [N-Term]; 2xPhospho [S3(100); S6(100)]	0.955	0.915	0.911	1.143	0.989	1.218	1.085	0.571712	0.58434	0.399498	0.554202	0.668982	0.638369	0.774792
M9MRX4	Ank2		0.414547	0.944	1.108	Ankyrin 2, isoform U OS=Drosophila melanogaster OX=7227 GN=Ank2 PE=1 SV=1	[K].EPIESESDEELDNLNK.[I]	1xTMTpro [K16]; 1xTMTpro [N-Term]; 2xPhospho [S5(100); S7(100)]	1.005	0.949	1.021	1.108	1.072	1.052	1.059	0.756306	0.752003	0.9103	0.694797	0.986033	0.944973	0.871331
M9MS19; M9MRX4	Ank2		0.458957	0.86	1.163	Ankyrin 2, isoform P OS=Drosophila melanogaster OX=7227 GN=Ank2 PE=1 SV=1 Ankyrin 2, isoform U OS=Drosophila melanogaster OX=7227 GN=Ank2 PE=1 SV=1	[K].EVEESESDEEAAK.[R]	1xTMTpro [K13]; 1xTMTpro [N-Term]; 2xPhospho [S5(100); S7(100)]	1.163	1.086	1.102	1.106	1.075	1.084	1.001	0.580045	0.877247	0.788671	0.738699	0.897454	0.916936	0.84377
M9MS19; M9MRX4	Ank2		0.105921	0.667	1.189	Ankyrin 2, isoform P OS=Drosophila melanogaster OX=7227 GN=Ank2 PE=1 SV=1 Ankyrin 2, isoform U OS=Drosophila melanogaster OX=7227 GN=Ank2 PE=1 SV=1	[R].QGSETRNDILEFENADK.[D]	1xTMTpro [K17]; 1xTMTpro [N-Term]; 1xPhospho [S3(100)]	0.915	1.088	1.023	1.069	0.866	0.667	0.826	0.325157	0.866884	0.813022	0.935557	0.224297	0.105921	0.226738
M9MRX4	Ank2		0.291295	0.846	1.146	Ankyrin 2, isoform U OS=Drosophila melanogaster OX=7227 GN=Ank2 PE=1 SV=1	[K].VQSPIFSSNK.[A]	1xTMTpro [K10]; 1xTMTpro [N-Term]; 1xPhospho [S3(100)]	0.929	0.846	0.978	1.047	1.013	1.065	0.997	0.522245	0.338032	0.671828	0.994808	0.875625	0.996643	0.906496
M9MS19; M9MRX4	Ank2		0.540251	0.923	1.127	Ankyrin 2, isoform P OS=Drosophila melanogaster OX=7227 GN=Ank2 PE=1 SV=1 Ankyrin 2, isoform U OS=Drosophila melanogaster OX=7227 GN=Ank2 PE=1 SV=1	[K].EVEESESDEEAAKR.[T]	1xTMTpro [K13]; 1xTMTpro [N-Term]; 2xPhospho [S5(100); S7(100)]	1.127	1.127	1.101	1.04	1.067	1.055	1.046	0.656088	0.649947	0.730707	0.964564	0.91253	0.96939	0.874456
M9MS19; M9MRX4	Ank2		0.776286	0.985	1.069	Ankyrin 2, isoform P OS=Drosophila melanogaster OX=7227 GN=Ank2 PE=1 SV=1 Ankyrin 2, isoform U OS=Drosophila melanogaster OX=7227 GN=Ank2 PE=1 SV=1	[K].NSESVEELVR.[R]	1xTMTpro [N-Term]; 1xPhospho [S4(100)]	1.023	1.027	1.036	1.025	1.048	1.069	1.008	0.776286	0.876586	0.862022	0.821491	0.954464	0.936004	0.900931
M9MRX4	Ank2		0.0929466	0.648	1.347	Ankyrin 2, isoform U OS=Drosophila melanogaster OX=7227 GN=Ank2 PE=1 SV=1	[K].EYSDDETEDK.[I]	1xTMTpro [K10]; 1xTMTpro [N-Term]; 1xPhospho [S3(100)]	1.08	1.347	1.123	1.017	0.987	0.7	0.965	0.901215	0.22444	0.683315	0.781075	0.710765	0.163316	0.644273
M9MS19; M9MRX4	Ank2		0.475511	0.988	1.148	Ankyrin 2, isoform P OS=Drosophila melanogaster OX=7227 GN=Ank2 PE=1 SV=1 Ankyrin 2, isoform U OS=Drosophila melanogaster OX=7227 GN=Ank2 PE=1 SV=1	[K].VGGGDDDSDGDSGDFVAR.[I]	1xTMTpro [N-Term]; 1xPhospho [S8(100)]	1.011	1.037	1.027	0.999	1.089	1.148	1.045	0.773895	0.962738	0.842989	0.682284	0.762839	0.771864	0.988408
M9MS19; M9MRX4	Ank2		0.181002	0.977	1.104	Ankyrin 2, isoform P OS=Drosophila melanogaster OX=7227 GN=Ank2 PE=1 SV=1 Ankyrin 2, isoform U OS=Drosophila melanogaster OX=7227 GN=Ank2 PE=1 SV=1	[K].EVEESESDEEAAKR.[T]	1xTMTpro [K13]; 1xTMTpro [N-Term]; 1xPhospho [S7(100)]	0.988	1.091	1.049	0.983	1.01	0.977	1.01	0.653496	0.588738	0.937034	0.612203	0.717789	0.665181	0.989237
M9MS19; M9MRX4	Ank2		0.0859247	0.746	1.035	Ankyrin 2, isoform P OS=Drosophila melanogaster OX=7227 GN=Ank2 PE=1 SV=1 Ankyrin 2, isoform U OS=Drosophila melanogaster OX=7227 GN=Ank2 PE=1 SV=1	[K].EVSVDSDEANDVFK.[E]	1xTMTpro [K14]; 1xTMTpro [N-Term]; 1xPhospho [S3(100)]	0.891	0.746	0.922	0.888	0.906	0.772	0.749	0.295298	0.101224	0.433899	0.246996	0.29388	0.20432	0.0859247
A8DZ26	anne		0.348488	0.952	1.225	Cation-transporting ATPase OS=Drosophila melanogaster OX=7227 GN=anne PE=3 SV=1	[R].QSSVDDLLATVGISPSQK.[N]	1xTMTpro [K18]; 1xTMTpro [N-Term]; 1xPhospho [S/T]	1.132	1.077	1.147	1.128	1.225	1.147	1.099	0.601513	0.648516	0.502049	0.639921	0.348488	0.816203	0.641481
A8DZ26	anne		0.0668369	0.772	1.683	Cation-transporting ATPase OS=Drosophila melanogaster OX=7227 GN=anne PE=3 SV=1	[K].RQSSVDDLLATVGISPSQK.[N]	1xTMTpro [K19]; 1xTMTpro [N-Term]; 2xPhospho [S3(100); S4(100)]	1.15	0.978	1.03	1.109	1.296	1.683	0.887	0.522609	0.968459	0.968541	0.718969	0.157692	0.0668369	0.499959
A8DZ26	anne		0.114765	0.859	1.305	Cation-transporting ATPase OS=Drosophila melanogaster OX=7227 GN=anne PE=3 SV=1	[K].YNRPDQDGDSEENITSVLEPNVDEIYSK.[D]	1xTMTpro [K28]; 1xTMTpro [N-Term]; 1xPhospho [S10(100)]	0.859	0.88	1.007	1.017	1.05	0.996	1.122	0.193172	0.463939	0.830501	0.797002	0.87076	0.726369	0.576274
M9MSQ1	anon-15Db		0.070973	0.815	1.346	Uncharacterized protein, isoform B OS=Drosophila melanogaster OX=7227 GN=anon-15Db PE=4 SV=1	[R].ASHENLNQNHSATTGGK.[Y]	1xTMTpro [K17]; 1xTMTpro [N-Term]; 1xPhospho [S2(100)]	1.266	1.064	1.032	1.23	1.158	1.346	1.155	0.212603	0.70002	0.973895	0.282853	0.56819	0.392124	0.465935
M9MSQ1	anon-15Db		0.434232	0.875	1.271	Uncharacterized protein, isoform B OS=Drosophila melanogaster OX=7227 GN=anon-15Db PE=4 SV=1	[R].VPSQDDIDR.[S]	1xTMTpro [N-Term]; 1xPhospho [S3(100)]	0.987	0.875	0.963	1.005	0.97	1.255	0.921	0.778037	0.434232	0.614182	0.768936	0.614418	0.561051	0.58617
O16040	anon1A3		0.0641969	0.901	1.244	Anon1A3 (Fragment) OS=Drosophila melanogaster OX=7227 GN=anon1A3 PE=2 SV=1	[K].EAESTVESAEELTETSTVVTEPK.[E]	1xTMTpro [K23]; 1xTMTpro [N-Term]; 1xPhospho [S8(100)]	1.067	1.046	1.145	1.244	1.182	1.046	0.96	0.979962	0.935104	0.586843	0.216239	0.377159	0.99639	0.558438
Q9VC60	anon-WO0118547.376		0.112413	0.743	1.353	BUD13 homolog OS=Drosophila melanogaster OX=7227 GN=anon-WO0118547.376 PE=2 SV=1	[HR].RDSDQSPPR.[KR]	1xTMTpro [N-Term]; 2xPhospho [S3(100); S6(100)]	1.353	1.234	1.209	1.184	1.131	1.289	1.005	0.112413	0.348513	0.326855	0.380129	0.630477	0.497431	0.921016
Q9VC60	anon-WO0118547.376		0.499466	1	1.286	BUD13 homolog OS=Drosophila melanogaster OX=7227 GN=anon-WO0118547.376 PE=2 SV=1	[R].RDSDQSPPRR.[R]	1xTMTpro [N-Term]; 2xPhospho [S3(100); S6(100)]	1.05	1.05	1.051	1.156	1.07	1.286	1.135	0.965033	0.623546	0.851719	0.510151	0.941719	0.561464	0.520644
Q9VC60	anon-WO0118547.376		0.490535	0.871	1.168	BUD13 homolog OS=Drosophila melanogaster OX=7227 GN=anon-WO0118547.376 PE=2 SV=1	[K].HRDSDQSPPRK.[A]	1xTMTpro [K11]; 1xTMTpro [N-Term]; 2xPhospho [S4(100); S7(100)]	1.143	1.096	1.168	1.15	1.135	1.021	0.996	0.608152	0.874385	0.490535	0.516478	0.597934	0.938541	0.865124
Q9VC60	anon-WO0118547.376		0.235633	0.891	1.449	BUD13 homolog OS=Drosophila melanogaster OX=7227 GN=anon-WO0118547.376 PE=2 SV=1	[R].RHDSDQSPAR.[N]	1xTMTpro [N-Term]; 2xPhospho [S4(100); S7(100)]	1.007	0.927	1.096	1.038	1.017	1.449	0.898	0.856803	0.770983	0.619108	0.907727	0.682184	0.235633	0.536412
Q9VC60	anon-WO0118547.376		0.535106	0.952	1.275	BUD13 homolog OS=Drosophila melanogaster OX=7227 GN=anon-WO0118547.376 PE=2 SV=1	[R].RNSDQSPPR.[R]	1xTMTpro [N-Term]; 2xPhospho [S3(100); S6(100)]	0.98	0.957	1.029	1.034	1.035	1.249	0.952	0.710328	0.821841	0.961782	0.90059	0.965582	0.558549	0.752908
Q9VC60	anon-WO0118547.376		0.116861	0.72	1.288	BUD13 homolog OS=Drosophila melanogaster OX=7227 GN=anon-WO0118547.376 PE=2 SV=1	[R].SRERSPPPR.[N]	1xTMTpro [N-Term]; 2xPhospho [S1(100); S5(100)]	1.094	1.093	1.111	1.016	0.911	1.288	0.787	0.693512	0.4919	0.569587	0.790671	0.234524	0.493688	0.186613
Q9VC60	anon-WO0118547.376		0.204228	0.83	1.26	BUD13 homolog OS=Drosophila melanogaster OX=7227 GN=anon-WO0118547.376 PE=2 SV=1	[K].HRDSDQSPPR.[K]	1xTMTpro [N-Term]; 2xPhospho [S4(100); S7(100)]	1.176	1.068	1.04	1.01	1.072	1.26	0.977	0.439851	0.87371	0.964803	0.809715	0.907617	0.540098	0.840516
Q9VC60	anon-WO0118547.376		0.0970154	0.788	1.345	BUD13 homolog OS=Drosophila melanogaster OX=7227 GN=anon-WO0118547.376 PE=2 SV=1	[R].RRSNSDQSPPR.[R]	1xTMTpro [N-Term]; 3xPhospho [S3(100); S5(100); S8(100)]	1.036	0.995	1.035	0.99	0.816	1.345	0.842	0.995631	0.811635	0.907478	0.656234	0.106178	0.396629	0.35601
Q9VC60	anon-WO0118547.376		0.321886	0.854	1.126	BUD13 homolog OS=Drosophila melanogaster OX=7227 GN=anon-WO0118547.376 PE=2 SV=1	[R].AGSSDQSPTR.[R]	1xTMTpro [N-Term]; 2xPhospho [S3(100); S7(100)]	0.997	1.123	1.067	0.97	0.916	0.854	0.909	0.696169	0.777045	0.971864	0.523153	0.321886	0.471019	0.494156
Q9VC60	anon-WO0118547.376		0.335794	0.918	1.035	BUD13 homolog OS=Drosophila melanogaster OX=7227 GN=anon-WO0118547.376 PE=2 SV=1	[R].AGSSDQSPTRR.[G]	1xTMTpro [N-Term]; 2xPhospho [S3(98.6); S7(100)]	0.99	1.024	0.978	0.922	0.942	0.918	0.93	0.789866	0.768602	0.723929	0.335794	0.353995	0.397981	0.694664
Q9VC60	anon-WO0118547.376		0.12225	0.839	0.983	BUD13 homolog OS=Drosophila melanogaster OX=7227 GN=anon-WO0118547.376 PE=2 SV=1	[R].NGNQSPVR.[K]	1xTMTpro [N-Term]; 1xPhospho [S5(100)]	0.971	0.955	0.907	0.839	0.893	0.882	0.9	0.708573	0.70593	0.356972	0.12225	0.294551	0.504984	0.499468
Q9VC60	anon-WO0118547.376		0.105134	0.758	1.665	BUD13 homolog OS=Drosophila melanogaster OX=7227 GN=anon-WO0118547.376 PE=2 SV=1	[R].RNSDQSPPR.[R]	1xDeamidated [N2]; 1xTMTpro [N-Term]; 2xPhospho [S3(100); S6(100)]	1.341	1.153	1.201	1.133	1.209	1.665	1.017	0.189187	0.449232	0.336636	0.606329	0.442272	0.105134	0.990138
Q9VC60	anon-WO0118547.376		0.301705	0.905	1.1	BUD13 homolog OS=Drosophila melanogaster OX=7227 GN=anon-WO0118547.376 PE=2 SV=1	[SR].NSDQSPPR.[R]	1xDeamidated [N1]; 1xTMTpro [N-Term]; 1xPhospho [S2(99.2)]	0.945	1.013	1.04	0.91	1.028	0.946	0.905	0.46944	0.954417	0.999118	0.317707	0.853847	0.625781	0.515696
Q960E4	anon-WO0118547.91		0.175199	0.804	1.547	SD04973p OS=Drosophila melanogaster OX=7227 GN=anon-WO0118547.91 PE=1 SV=1	[R].RSPPLPPPSSSAMEK.[R]	1xTMTpro [K15]; 1xTMTpro [N-Term]; 1xPhospho [S2(100)]	1.199	0.963	1.111	1.192	1.215	1.547	1.041	0.388151	0.99257	0.535203	0.384667	0.499909	0.175199	0.86159
Q960E4	anon-WO0118547.91		0.251062	0.939	1.431	SD04973p OS=Drosophila melanogaster OX=7227 GN=anon-WO0118547.91 PE=1 SV=1	[R].SPPEPSGGSSSSSLR.[R]	1xTMTpro [N-Term]; 1xPhospho [S1(100)]	1.049	0.985	1.02	1.06	1.165	1.431	1.256	0.911655	0.693234	0.768614	0.975214	0.471631	0.2714	0.289477
Q960E4	anon-WO0118547.91		0.11771	0.879	1.635	SD04973p OS=Drosophila melanogaster OX=7227 GN=anon-WO0118547.91 PE=1 SV=1	[K].RPPSPPPR.[H]	1xTMTpro [N-Term]; 1xPhospho [S4(100)]	1.082	0.952	1.015	0.961	1.052	1.635	1.093	0.89843	0.600664	0.754243	0.480535	0.97519	0.11771	0.753019
Q960E4	anon-WO0118547.91		0.164113	0.84	1.308	SD04973p OS=Drosophila melanogaster OX=7227 GN=anon-WO0118547.91 PE=1 SV=1	[R].SPNNSHDALMR.[R]	1xTMTpro [N-Term]; 1xPhospho [S1(100)]	0.847	0.84	0.881	0.947	0.972	1.107	0.952	0.164113	0.332362	0.29063	0.507393	0.609447	0.867533	0.681626
Q8SWW4	anon-WO0140519.52		0.393942	0.818	1.261	LD28380p OS=Drosophila melanogaster OX=7227 GN=anon-WO0140519.52 PE=1 SV=1	[K].SLPSNIER.[V]	1xTMTpro [N-Term]; 1xPhospho [S1(100)]	1.119	1.022	1.053	1.024	1.074	1.261	0.916	0.674617	0.95828	0.964798	0.876983	0.864684	0.551738	0.561658
Q8SWW4	anon-WO0140519.52		0.0504875	0.798	1.209	LD28380p OS=Drosophila melanogaster OX=7227 GN=anon-WO0140519.52 PE=1 SV=1	[K].ASVTTLIPEEELQDNQQPEEEEIVLPVVDDIK.[N]	1xDeamidated [N15]; 1xTMTpro [K32]; 1xTMTpro [N-Term]; 2xPhospho [S2(100); T]	0.939	1.095	1.135	1.089	1.029	0.798	0.993	0.433445	0.561365	0.54362	0.816121	0.783061	0.176494	0.922568
Q9VSW7	anon-WO0172774.118		0.152084	0.791	1.337	LD21662p OS=Drosophila melanogaster OX=7227 GN=anon-WO0172774.118 PE=1 SV=1	[R].SEQGDRASVR.[S]	1xTMTpro [N-Term]; 1xPhospho [S8(100)]	1.044	0.826	0.936	1	1.128	1.337	1.276	0.994146	0.329218	0.495679	0.699957	0.738828	0.42408	0.172688
Q9VSW7	anon-WO0172774.118		0.251706	0.925	1.25	LD21662p OS=Drosophila melanogaster OX=7227 GN=anon-WO0172774.118 PE=1 SV=1	[R].DRDEERSEQGDR.[A]	1xTMTpro [N-Term]; 1xPhospho [S7(100)]	1.054	1.052	0.976	0.975	1.105	1.239	1.25	0.985858	0.730351	0.66388	0.56884	0.840156	0.585109	0.251706
Q9VWJ0	anon-WO03002137.1		0.324986	0.875	1.365	SD10554p OS=Drosophila melanogaster OX=7227 GN=anon-WO03002137.1 PE=2 SV=2	[R].ASLNSVGTR.[N]	1xTMTpro [N-Term]; 2xPhospho [S2(100); S5(100)]	1.062	0.963	1.156	1.176	1.186	1.365	0.929	0.925603	0.684521	0.534066	0.425144	0.369436	0.366908	0.620329
Q9VWJ0	anon-WO03002137.1		0.13434	0.719	1.324	SD10554p OS=Drosophila melanogaster OX=7227 GN=anon-WO03002137.1 PE=2 SV=2	[K].SDSNGHVELK.[R]	1xDeamidated [N4]; 1xTMTpro [K10]; 1xTMTpro [N-Term]; 1xPhospho [S3(99.4)]	1.287	1.324	1.245	1.302	1.222	0.926	0.978	0.275658	0.159452	0.232987	0.13434	0.332372	0.582261	0.797077
Q9VWJ0	anon-WO03002137.1		0.5315	0.917	1.264	SD10554p OS=Drosophila melanogaster OX=7227 GN=anon-WO03002137.1 PE=2 SV=2	[R].ASLNSVGTR.[N]	1xDeamidated [N4]; 1xTMTpro [N-Term]; 2xPhospho [S2(100); S5(100)]	1.092	1.001	1.09	1.088	1.045	1.264	1.046	0.811755	0.962655	0.736745	0.823722	0.885663	0.5315	0.846409
Q9V895	Anp32a		0.252129	0.924	1.236	Acidic leucine-rich nuclear phosphoprotein 32 family member A OS=Drosophila melanogaster OX=7227 GN=Anp32a PE=2 SV=1	[K].EADESQVR.[G]	1xTMTpro [N-Term]; 1xPhospho [S5(100)]	0.98	0.924	0.937	1.089	1.067	1.211	1.21	0.674714	0.643448	0.49542	0.796997	0.967771	0.638537	0.369562
Q24645	Antp		0.392498	0.86	1.155	Homeotic protein antennapedia OS=Drosophila subobscura OX=7241 GN=Antp PE=3 SV=1	[K].GEPGSGGEGDEITPPNSPQ.[-]	1xTMTpro [N-Term]; 3xPhospho [S5(100); T13(100); S17(100)]	1.139	0.98	1.077	1.04	1.033	1.155	1.024	0.496555	0.991595	0.760896	0.916251	0.831124	0.830512	0.933673
O62530	AP-2mu		0.129794	0.832	1.362	Adaptor protein complex 2, mu subunit, isoform A OS=Drosophila melanogaster OX=7227 GN=AP-2mu PE=1 SV=1	[R].GLSGNSEAETSR.[S]	1xTMTpro [N-Term]; 1xPhospho [S6(100)]	0.923	0.832	0.848	0.885	0.855	1.258	1.071	0.353576	0.233535	0.129794	0.192924	0.195715	0.517581	0.855915
Q9VAS9	Apc		0.548815	0.904	1.18	APC-like, isoform A OS=Drosophila melanogaster OX=7227 GN=Apc PE=4 SV=1	[K].GTASGGSPSK.[A]	1xTMTpro [K10]; 1xTMTpro [N-Term]; 1xPhospho [S7(100)]	1.105	1.028	1.024	1.084	1.042	1.18	0.999	0.862602	0.920869	0.935077	0.812234	0.918169	0.717198	0.82123
Q9VAS9	Apc		0.163356	0.77	1.221	APC-like, isoform A OS=Drosophila melanogaster OX=7227 GN=Apc PE=4 SV=1	[R].SSTFDNTPSTAGGVK.[S]	1xTMTpro [K15]; 1xTMTpro [N-Term]; 1xPhospho [T3(100)]	1.221	1.082	1.05	1.064	1.008	0.976	0.941	0.319321	0.641763	0.938368	0.942672	0.789224	0.707314	0.703189
B5RIT7	Apc2-RA		0.179101	0.88	1.293	FI05284p (Fragment) OS=Drosophila melanogaster OX=7227 GN=Apc2-RA PE=2 SV=1	[K].QVEHGDKPNYSSDDSLDDDDDDAR.[S]	1xTMTpro [K7]; 1xTMTpro [N-Term]; 3xPhospho [S11(100); S12(100); S15(100)]	1.191	1.096	1.114	1.114	1.048	1.092	1.293	0.397458	0.577508	0.639694	0.699548	0.941417	0.964726	0.179101
B5RIT7	Apc2-RA		0.228406	0.682	1.266	FI05284p (Fragment) OS=Drosophila melanogaster OX=7227 GN=Apc2-RA PE=2 SV=1	[R].FDSLNSLTEKPEK.[C]	2xTMTpro [K10; K13]; 1xTMTpro [N-Term]; 1xPhospho [S3(100)]	1.231	1.201	1.084	1.066	1.069	0.84	1.266	0.311028	0.448127	0.832062	0.896405	0.900957	0.390961	0.275488
B5RIT7	Apc2-RA		0.0510186	0.688	1.552	FI05284p (Fragment) OS=Drosophila melanogaster OX=7227 GN=Apc2-RA PE=2 SV=1	[K].APSNSDLSILSIPNDLNANEAQPVPAPR.[A]	1xTMTpro [N-Term]; 2xPhospho [S3(100); S8(98.2)]	1.106	0.835	0.998	1.064	1.232	1.552	0.761	0.638215	0.317949	0.805245	0.949817	0.305093	0.151466	0.134706
Q7KTG2	Apoltp		0.0965774	0.593	1.429	Apolipoprotein lipid transfer particle OS=Drosophila melanogaster OX=7227 GN=Apoltp PE=1 SV=2	[R].ASEEEVDEDYDFEESLEGNKR.[Q]	1xTMTpro [K20]; 1xTMTpro [N-Term]; 2xPhospho [S2(100); S15(100)]	1.282	1.429	1.241	1.196	1.111	0.761	0.941	0.171858	0.128414	0.259082	0.348144	0.670919	0.269624	0.477883
Q7KTG2	Apoltp		0.0924415	0.956	1.27	Apolipoprotein lipid transfer particle OS=Drosophila melanogaster OX=7227 GN=Apoltp PE=1 SV=2	[R].ASEEEVDEDYDFEESLEGNK.[R]	1xTMTpro [K20]; 1xTMTpro [N-Term]; 1xPhospho [S2(100)]	1.089	1.15	1.27	1.176	1.18	1.041	1.056	0.860762	0.687273	0.195547	0.416414	0.416706	0.990822	0.954573
Q7KTG2	Apoltp		0.439063	0.808	1.227	Apolipoprotein lipid transfer particle OS=Drosophila melanogaster OX=7227 GN=Apoltp PE=1 SV=2	[R].ASEEEVDEDYDFEESLEGNK.[R]	1xTMTpro [K20]; 1xTMTpro [N-Term]; 2xPhospho [S2(100); S15(100)]	1.111	1.227	1.158	1.158	1.118	0.898	0.96	0.778903	0.461131	0.530123	0.484707	0.646354	0.597509	0.558167
Q7KTG2	Apoltp		0.0601075	0.547	1.387	Apolipoprotein lipid transfer particle OS=Drosophila melanogaster OX=7227 GN=Apoltp PE=1 SV=2	[R].ASEEEVDEDYDFEESLEGNKR.[Q]	1xTMTpro [K20]; 1xTMTpro [N-Term]; 3xPhospho [S2(100); Y10(100); S15(100)]	1.246	1.387	1.183	1.153	1.063	0.682	0.88	0.244759	0.171917	0.434045	0.505618	0.956679	0.136941	0.262303
Q7KTG2	Apoltp		0.541235	0.872	1.151	Apolipoprotein lipid transfer particle OS=Drosophila melanogaster OX=7227 GN=Apoltp PE=1 SV=2	[K].EYDYYDNLANEESESQNYDNMHPK.[S]	1xTMTpro [K24]; 1xTMTpro [N-Term]; 2xPhospho [S15(95.2); Y18(95.2)]	1.096	1.033	1.13	1.14	1.111	1.151	0.955	0.789209	0.796438	0.541235	0.577911	0.789374	0.825095	0.765968
Q7KTG2	Apoltp		0.611276	0.89	1.122	Apolipoprotein lipid transfer particle OS=Drosophila melanogaster OX=7227 GN=Apoltp PE=1 SV=2	[R].ASEEEVDEDYDFEESLEGNK.[R]	1xTMTpro [K20]; 1xTMTpro [N-Term]; 3xPhospho [S2(100); Y10(100); S15(100)]	1.088	1.092	1.07	1.099	1.122	0.968	1	0.831951	0.611276	0.837956	0.766511	0.71594	0.696261	0.949592
Q7KTG2	Apoltp		0.0915815	0.561	1.476	Apolipoprotein lipid transfer particle OS=Drosophila melanogaster OX=7227 GN=Apoltp PE=1 SV=2	[R].ASEEEVDEDYDFEESLEGNKR.[Q]	1xDeamidated [N19]; 1xTMTpro [K20]; 1xTMTpro [N-Term]; 3xPhospho [S2(100); Y10(100); S15(100)]	1.236	1.476	1.248	1.175	1.021	0.693	0.915	0.293487	0.0915815	0.242973	0.418927	0.855334	0.145184	0.529144
Q7KTG2	Apoltp		0.2009	0.708	1.228	Apolipoprotein lipid transfer particle OS=Drosophila melanogaster OX=7227 GN=Apoltp PE=1 SV=2	[R].ASEEEVDEDYDFEESLEGNKR.[Q]	1xDeamidated [N19]; 1xTMTpro [K20]; 1xTMTpro [N-Term]; 2xPhospho [S2(100); S15(100)]	1.176	1.228	1.176	1.134	1.074	0.832	0.956	0.469051	0.2009	0.374591	0.608476	0.951156	0.24051	0.762607
Q7KTG2	Apoltp		0.095074	0.718	1.128	Apolipoprotein lipid transfer particle OS=Drosophila melanogaster OX=7227 GN=Apoltp PE=1 SV=2	[K].AQEQARASEEEVDEDYDFEESLEGNK.[R]	1xDeamidated [N25]; 1xTMTpro [K26]; 1xTMTpro [N-Term]; 2xPhospho [S8(100); S21(100)]	1.044	1.128	0.964	1.007	0.918	0.798	0.75	0.970256	0.660766	0.574268	0.792096	0.411692	0.305186	0.095074
A2VEY9	app		0.230846	0.77	1.108	Palmitoyltransferase app OS=Drosophila melanogaster OX=7227 GN=app PE=1 SV=1	[K].SLGDGAEQVK.[S]	1xTMTpro [K10]; 1xTMTpro [N-Term]; 1xPhospho [S1(100)]	1.077	1.097	1.108	1.096	1.016	0.829	0.856	0.894417	0.870047	0.755368	0.776597	0.859081	0.421023	0.314323
Q9VTE9	APP-BP1		0.0574406	0.788	1.383	Nedd8-activating enzyme E1 regulatory subunit OS=Drosophila melanogaster OX=7227 GN=APP-BP1 PE=1 SV=1	[K].SPELSDK.[S]	1xTMTpro [K7]; 1xTMTpro [N-Term]; 1xPhospho [S1(100)]	1.3	1.374	1.383	1.291	1.284	1.024	1.28	0.180371	0.187727	0.0574406	0.140815	0.202703	0.915532	0.259906
M9PFF1	ArfGAP1		0.284178	0.922	1.198	ADP-ribosylation factor GTPase activating protein 1, isoform B OS=Drosophila melanogaster OX=7227 GN=ArfGAP1 PE=1 SV=1	[R].SNSVGGNLAGGLGQQSGVSDSDWGGWQDNGNSK.[S]	1xDeamidated [N29]; 1xTMTpro [K33]; 1xTMTpro [N-Term]; 1xPhospho [S3(98.2)]	1.069	0.986	1.185	1.167	1.168	1.198	1.016	0.867832	0.958139	0.376427	0.482049	0.486235	0.674561	0.979834
Q9VNS2	ArfGAP3		0.452083	0.764	1.224	ADP-ribosylation factor GTPase activating protein 3, isoform A OS=Drosophila melanogaster OX=7227 GN=ArfGAP3 PE=1 SV=1	[R].ESSVGGTSK.[L]	1xTMTpro [K9]; 1xTMTpro [N-Term]; 1xPhospho [S3(100)]	1.181	1.224	1.148	1.159	1.085	0.902	1.117	0.452083	0.468116	0.573461	0.479865	0.795836	0.610082	0.67994
P48610	Argk		0.342661	0.926	1.229	Arginine kinase OS=Drosophila melanogaster OX=7227 GN=Argk PE=2 SV=2	[K].VSSTLSGLEGELK.[G]	1xTMTpro [K13]; 1xTMTpro [N-Term]; 1xPhospho [S/T]	1.089	1.074	1.053	1.082	1.113	1.008	1.229	0.782316	0.793034	0.926811	0.825924	0.764219	0.867537	0.342661
P48610	Argk		0.181259	0.927	1.308	Arginine kinase OS=Drosophila melanogaster OX=7227 GN=Argk PE=2 SV=2	[R].ASVHIK.[V]	1xTMTpro [K6]; 1xTMTpro [N-Term]; 1xPhospho [S2(100)]	0.989	0.927	0.997	1.078	1.145	1.293	1.235	0.6692	0.531272	0.690436	0.887924	0.576576	0.465432	0.347217
P48610	Argk		0.366906	0.837	1.332	Arginine kinase OS=Drosophila melanogaster OX=7227 GN=Argk PE=2 SV=2	[R].GEHTEAEGGVYDISNK.[R]	1xTMTpro [K16]; 1xTMTpro [N-Term]; 1xPhospho [Y11(100)]	1.115	0.934	1.013	1.038	1.072	1.332	1.128	0.682264	0.864825	0.966434	0.933285	0.841945	0.499903	0.574097
Q9VEC3	Arp5		0.15667	0.653	1.287	Actin-related protein 5 OS=Drosophila melanogaster OX=7227 GN=Arp5 PE=1 SV=1	[R].YNDDSDSDADNEK.[L]	1xTMTpro [K13]; 1xTMTpro [N-Term]; 2xPhospho [S5(100); S7(100)]	1.07	1.287	1.162	1.051	0.969	0.699	1.014	0.998711	0.325634	0.515326	0.973078	0.543336	0.161204	0.796853
Q9V9K7	Ars2		0.260753	0.735	1.236	Serrate RNA effector molecule homolog OS=Drosophila melanogaster OX=7227 GN=Ars2 PE=1 SV=2	[R].KPVRPVNSDGENWDDDDAENSAPK.[K]	1xDeamidated [N]; 2xTMTpro [K1; K24]; 1xTMTpro [N-Term]; 1xPhospho [S8(100)]	1.17	1.236	1.157	1.108	1.011	0.86	1.059	0.501592	0.437421	0.535026	0.713376	0.789807	0.497476	0.99838
Q9VPU7	aru		0.0703278	0.702	1.408	Arouser, isoform C OS=Drosophila melanogaster OX=7227 GN=aru PE=1 SV=1	[R].DETSSTSSEKYER.[D]	1xTMTpro [K10]; 1xTMTpro [N-Term]; 2xPhospho [S5(99); S8(100)]	1.142	1.408	1.242	1.194	1.042	0.802	1.028	0.58069	0.105215	0.256182	0.344795	0.933565	0.305724	0.990652
Q9VPU7	aru		0.138771	0.881	1.596	Arouser, isoform C OS=Drosophila melanogaster OX=7227 GN=aru PE=1 SV=1	[R].GGGAHGGGGGGGDYSGDDRSGGGEER.[E]	1xTMTpro [N-Term]; 2xPhospho [S15(100); S20(100)]	1.049	0.924	0.98	1.021	1.087	1.596	0.968	0.882927	0.472767	0.560187	0.804743	0.790022	0.138771	0.588995
Q9VPU7	aru		0.232604	0.83	0.981	Arouser, isoform C OS=Drosophila melanogaster OX=7227 GN=aru PE=1 SV=1	[R].SELSFDSIEGR.[G]	1xTMTpro [N-Term]; 2xPhospho [S4(100); S7(100)]	0.979	0.922	0.862	0.888	0.879	0.96	0.83	0.715261	0.611576	0.232604	0.26667	0.255351	0.730341	0.290245
A1Z7A6	Asap		0.0867843	0.841	1.347	ArfGAP with SH3 domain, ANK repeat and PH domain-containing protein OS=Drosophila melanogaster OX=7227 GN=Asap PE=1 SV=1	[R].SRPPSFAGGDSPVLR.[S]	1xTMTpro [N-Term]; 3xPhospho [S1(100); S5(100); S11(100)]	1.226	1.09	1.283	1.347	1.176	1.031	1.123	0.435959	0.670704	0.165699	0.0867843	0.500029	0.89256	0.658786
Q8IMC6	Asator		0.294092	0.795	1.127	Tau-tubulin kinase homolog Asator OS=Drosophila melanogaster OX=7227 GN=Asator PE=1 SV=2	[K].NCNATSLAQPAK.[G]	1xCarbamidomethyl [C2]; 1xTMTpro [K12]; 1xTMTpro [N-Term]; 1xPhospho [S6(99.2)]	1.127	1.106	1.011	1.079	1	0.896	0.973	0.681316	0.668022	0.874653	0.828735	0.752174	0.526365	0.796587
Q8IMC6	Asator		0.350329	0.832	1.232	Tau-tubulin kinase homolog Asator OS=Drosophila melanogaster OX=7227 GN=Asator PE=1 SV=2	[K].VPSSNLPAQDSYSHQPR.[N]	1xTMTpro [N-Term]; 2xPhospho [S11(100); S13(100)]	0.995	0.832	0.912	0.997	0.97	1.225	1.049	0.799683	0.362591	0.390904	0.682455	0.4399	0.712539	0.842499
Q8I6M5	Ask1		0.0593279	0.944	1.32	DASK1 OS=Drosophila melanogaster OX=7227 GN=Ask1 PE=2 SV=1	[R].NSHGFLLSPEIEPSTPSLR.[T]	1xTMTpro [N-Term]; 2xPhospho [S2(100); S17(97.7)]	1.045	0.989	1.128	1.32	1.062	1.069	0.987	0.991241	0.970788	0.579161	0.118311	0.927464	0.985401	0.880708
Q8I6M5	Ask1		0.569075	0.883	1.112	DASK1 OS=Drosophila melanogaster OX=7227 GN=Ask1 PE=2 SV=1	[R].RNSHGFLLSPEIEPSTPSLR.[T]	1xTMTpro [N-Term]; 3xPhospho [S3(100); S9(100); S18(96.8)]	1.032	0.93	1.029	1.052	1.096	1.112	0.911	0.879384	0.687629	0.953524	0.983893	0.851808	0.920935	0.569075
Q8I6M5	Ask1		0.18751	0.851	1.237	DASK1 OS=Drosophila melanogaster OX=7227 GN=Ask1 PE=2 SV=1	[K].DLSGNDDESLR.[T]	1xTMTpro [N-Term]; 1xPhospho [S3(100)]	1.13	0.992	1.007	0.962	1.055	1.237	1.1	0.636018	0.845105	0.934142	0.543015	0.774778	0.726689	0.656469
A4UZJ1	Asph		0.385295	0.932	1.324	Aspartyl beta-hydroxylase, isoform G OS=Drosophila melanogaster OX=7227 GN=Asph PE=4 SV=1	[K].EFESDPDSDDPSWTR.[N]	1xTMTpro [N-Term]; 3xPhospho [S4(100); S8(100); S12(100)]	1.149	1.07	1.075	1.108	1.114	1.324	1.196	0.560409	0.973898	0.926169	0.715348	0.669023	0.407793	0.385295
A4UZJ1	Asph		0.0560524	0.954	1.458	Aspartyl beta-hydroxylase, isoform G OS=Drosophila melanogaster OX=7227 GN=Asph PE=4 SV=1	[K].EFESDPDSDDPSWTR.[N]	1xTMTpro [N-Term]; 2xPhospho [S4(100); S8(100)]	1.066	1.034	1.018	1.102	1.131	1.32	1.458	0.966926	0.952286	0.796981	0.756324	0.620671	0.42645	0.0652756
A4UZJ1	Asph		0.0770467	0.706	1.257	Aspartyl beta-hydroxylase, isoform G OS=Drosophila melanogaster OX=7227 GN=Asph PE=4 SV=1	[K].AVESEEQDQDQADEEEPK.[E]	1xTMTpro [K18]; 1xTMTpro [N-Term]; 1xPhospho [S4(100)]	1.033	1.257	1.027	0.889	0.827	0.729	0.927	0.974287	0.303965	0.931985	0.26343	0.121885	0.163872	0.59634
Q7K0E6	AspRS		0.13231	0.794	1.497	Aspartate--tRNA ligase, cytoplasmic OS=Drosophila melanogaster OX=7227 GN=AspRS PE=1 SV=1	[K].AENASTAAANNAGGDSAEDHAAGR.[Y]	1xTMTpro [N-Term]; 1xPhospho [S16(100)]	1.006	0.799	0.955	1.007	1.05	1.497	1.082	0.784695	0.197844	0.567798	0.732939	0.917516	0.192637	0.69011
Q86P48	ATbp		0.158359	0.835	1.248	AT-rich binding protein OS=Drosophila melanogaster OX=7227 GN=ATbp PE=2 SV=2	[K].DSNSTTASAGSAVSSDDGER.[W]	1xTMTpro [N-Term]; 1xPhospho [S/T]	1.248	1.143	1.107	1.042	1.209	1.196	1.084	0.255347	0.38733	0.640089	0.925681	0.368115	0.701749	0.673425
Q9VHR6	Atg13		0.0788728	0.739	1.745	Autophagy-related protein 13 homolog OS=Drosophila melanogaster OX=7227 GN=Atg13 PE=1 SV=1	[R].GSVESLNR.[L]	1xTMTpro [N-Term]; 1xPhospho [S2(100)]	1.209	1.053	1.128	1.118	1.155	1.745	0.893	0.456218	0.792583	0.587507	0.666227	0.613271	0.0788728	0.464144
Q9VHR6	Atg13		0.312824	0.883	1.388	Autophagy-related protein 13 homolog OS=Drosophila melanogaster OX=7227 GN=Atg13 PE=1 SV=1	[R].GRGSVESLNR.[L]	1xTMTpro [N-Term]; 2xPhospho [S4(100); S7(100)]	1.085	0.958	0.963	1.043	1.013	1.388	1.082	0.738574	0.870807	0.616087	0.935976	0.71565	0.312824	0.672099
Q9VHR6	Atg13		0.215168	0.925	1.429	Autophagy-related protein 13 homolog OS=Drosophila melanogaster OX=7227 GN=Atg13 PE=1 SV=1	[K].SDHFRPATDANTPGNQQQTQNGTVVAK.[K]	1xDeamidated [N21]; 1xTMTpro [K27]; 1xTMTpro [N-Term]; 1xPhospho [S1(100)]	1.091	1.01	1.161	1.239	1.222	1.429	1.298	0.790834	0.886751	0.493586	0.239187	0.287782	0.293283	0.226388
Q7KTS2	Atg17		0.478834	0.848	1.155	Autophagy-related 17, isoform B OS=Drosophila melanogaster OX=7227 GN=Atg17 PE=2 SV=1	[R].SLEGKDDGDGDADDFPISE.[-]	1xTMTpro [K5]; 1xTMTpro [N-Term]; 1xPhospho [S18(100)]	1.117	1.051	1.096	1.134	1.093	0.948	1.155	0.703276	0.740964	0.707529	0.625754	0.916909	0.561357	0.478834
Q9VC57	atl		0.191019	0.824	1.08	Atlastin OS=Drosophila melanogaster OX=7227 GN=atl PE=1 SV=1	[R].SQTSVNASNGK.[V]	1xDeamidated [N9]; 1xTMTpro [K11]; 1xTMTpro [N-Term]; 1xPhospho [S4(99)]	0.927	0.824	0.973	0.92	0.978	0.927	1.001	0.3381	0.191019	0.52668	0.303218	0.539469	0.679203	0.761051
Q9VN55; A8JV07; Q7K0X3	atms		0.0546259	0.953	1.384	RNA polymerase II-associated factor 1 homolog OS=Drosophila melanogaster OX=7227 GN=atms PE=1 SV=1 Uncharacterized protein, isoform B OS=Drosophila melanogaster OX=7227 GN=CG9915 PE=1 SV=1 Ctr9, isoform A OS=Drosophila melanogaster OX=7227 GN=Ctr9 PE=1 SV=1	[RKP].SGSRSRSR.[S]	1xTMTpro [N-Term]; 3xPhospho [S3(100); S5(100); S7(100)]	1.279	1.219	1.325	1.29	1.379	1.239	1.384	0.211282	0.162908	0.0546259	0.145631	0.0804126	0.671903	0.088263
Q9VN55	atms		0.420377	1.014	1.31	RNA polymerase II-associated factor 1 homolog OS=Drosophila melanogaster OX=7227 GN=atms PE=1 SV=1	[R].SGSSSGSGSGSGSR.[A]	1xTMTpro [N-Term]; 1xPhospho [S11(98.8)]	1.014	1.03	1.069	1.033	1.043	1.31	1.064	0.931524	0.682621	0.729783	0.908787	0.719853	0.532566	0.770111
Q9VN55	atms		0.407646	0.868	1.117	RNA polymerase II-associated factor 1 homolog OS=Drosophila melanogaster OX=7227 GN=atms PE=1 SV=1	[K].TSEDAAVGAQAASGADSPAQVAR.[D]	1xTMTpro [N-Term]; 1xPhospho [S17(100)]	0.925	0.868	0.915	0.965	0.998	1.033	0.878	0.450661	0.409735	0.407646	0.573832	0.747644	0.910641	0.418344
Q9VN55	atms		0.122891	0.81	1.194	RNA polymerase II-associated factor 1 homolog OS=Drosophila melanogaster OX=7227 GN=atms PE=1 SV=1	[R].SGSPSGSGSSSGSASDE.[-]	1xTMTpro [N-Term]; 1xPhospho [S3(100)]	0.896	0.99	0.968	0.927	0.942	1.07	0.81	0.419839	0.860139	0.69674	0.381818	0.293109	0.773331	0.298503
Q9VN55	atms		0.0553763	0.818	1.204	RNA polymerase II-associated factor 1 homolog OS=Drosophila melanogaster OX=7227 GN=atms PE=1 SV=1	[K].TSEDAAVGAQAASGADSPAQVAR.[D]	1xTMTpro [N-Term]; 2xPhospho [S13(100); S17(100)]	0.95	1.025	0.82	0.885	0.818	0.905	1.144	0.483015	0.864631	0.103166	0.211928	0.0553763	0.481533	0.499038
Q9VYT4	ATP7		0.148749	0.717	1.201	P-type Cu(+) transporter OS=Drosophila melanogaster OX=7227 GN=ATP7 PE=3 SV=3	[K].RSSTSLISR.[I]	1xTMTpro [N-Term]; 3xPhospho [S2(99.3); S/T]	1.201	1.158	1.047	1.003	1.016	1.03	0.861	0.462897	0.473607	0.952323	0.772212	0.737104	0.88825	0.322462
A0A0B4LFH8	ATPCL		0.354841	0.852	1.359	ATP-citrate synthase OS=Drosophila melanogaster OX=7227 GN=ATPCL PE=1 SV=1	[K].AASDASEALGSGSADEADSAGISGAQR.[N]	1xTMTpro [N-Term]; 3xPhospho [S3(100); S6(100); S13(97.7)]	1.166	0.993	1.11	1.177	1.164	1.359	1.046	0.486889	0.997441	0.647921	0.440627	0.553797	0.36862	0.845374
E2QCF1	ATPCL		0.2281	0.841	1.198	ATP-citrate synthase OS=Drosophila melanogaster OX=7227 GN=ATPCL PE=1 SV=1	[K].AASDASEALGSGSDEADSAGISGAQR.[N]	1xTMTpro [N-Term]; 1xPhospho [S3(100)]	0.94	0.841	0.919	1.006	0.975	1.126	1.01	0.327607	0.2281	0.295191	0.717656	0.595095	0.793115	0.775494
E2QCF1	ATPCL		0.536981	0.967	1.145	ATP-citrate synthase OS=Drosophila melanogaster OX=7227 GN=ATPCL PE=1 SV=1	[K].AASDASEALGSGSDEADSAGISGAQR.[N]	1xTMTpro [N-Term]; 2xPhospho [S3(100); S6(100)]	0.974	0.967	0.994	0.978	0.978	1.115	1.063	0.575201	0.624933	0.633675	0.569162	0.626556	0.819287	0.853623
Q24251	ATPsynD		0.263496	0.74	1.132	ATP synthase subunit d, mitochondrial OS=Drosophila melanogaster OX=7227 GN=ATPsynD PE=2 SV=2	[K].VSSQVDAEIK.[A]	1xTMTpro [K10]; 1xTMTpro [N-Term]; 1xPhospho [S3(100)]	1.037	1.132	1.013	1.003	1.013	0.768	0.904	0.982863	0.679581	0.790036	0.716032	0.871589	0.263496	0.516223
Q94546	Atu		0.288157	0.805	1.153	Another transcription unit protein OS=Drosophila melanogaster OX=7227 GN=Atu PE=1 SV=2	[K].SGSDSDIEESPTK.[A]	1xTMTpro [K13]; 1xTMTpro [N-Term]; 1xPhospho [S5(100)]	1.153	1.045	1.11	1.135	1.111	0.985	0.928	0.579208	0.999884	0.725955	0.595623	0.663563	0.809304	0.611167
Q94546	Atu		0.220726	0.651	1.244	Another transcription unit protein OS=Drosophila melanogaster OX=7227 GN=Atu PE=1 SV=2	[K].SGSDSDIEESPTK.[A]	1xTMTpro [K13]; 1xTMTpro [N-Term]; 2xPhospho [S3(100); S5(100)]	1.129	1.244	1.158	1.094	1.025	0.735	0.959	0.668161	0.418199	0.531183	0.784203	0.812469	0.220726	0.591436
Q94546	Atu		0.163073	0.82	1.217	Another transcription unit protein OS=Drosophila melanogaster OX=7227 GN=Atu PE=1 SV=2	[R].LIDTDSDSNQDVGK.[K]	1xTMTpro [K14]; 1xTMTpro [N-Term]; 2xPhospho [T4(100); S6(100)]	0.857	0.82	0.894	1.024	0.976	1.043	0.922	0.177152	0.241398	0.302969	0.829902	0.535249	0.884638	0.626449
Q94546	Atu		0.147852	0.842	1.047	Another transcription unit protein OS=Drosophila melanogaster OX=7227 GN=Atu PE=1 SV=2	[K].SGSDSDIEESPTK.[A]	1xTMTpro [K13]; 1xTMTpro [N-Term]; 3xPhospho [S3(98.7); S5(100); S10(100)]	1.047	1.041	0.953	0.963	0.881	0.907	0.951	0.938295	0.726464	0.580998	0.50694	0.175945	0.397285	0.7472
A0A0B4KF57	aux		0.437088	0.922	1.201	Auxilin, isoform D OS=Drosophila melanogaster OX=7227 GN=aux PE=1 SV=1	[R].SSPPPGAR.[K]	1xTMTpro [N-Term]; 1xPhospho [S2(100)]	0.974	0.927	0.922	0.946	0.992	1.169	0.962	0.672513	0.631517	0.437088	0.495534	0.733504	0.74482	0.721522
Q9VYK8	Aven		0.169286	0.836	1.306	Apoptosis and caspase activation inhibitor, isoform A OS=Drosophila melanogaster OX=7227 GN=Aven PE=1 SV=1	[R].STTSSGSPPPTSR.[R]	1xTMTpro [N-Term]; 1xPhospho [S7(100)]	0.901	0.836	0.878	0.918	0.969	1.176	1.04	0.225269	0.216735	0.169286	0.296021	0.542947	0.678766	0.912126
Q2PDZ8	Axs-RB		0.143613	0.768	1.204	Anoctamin OS=Drosophila melanogaster OX=7227 GN=Axs-RB PE=2 SV=1	[R].QRTLDSNDGVEGLGADTEPFDK.[T]	1xTMTpro [K22]; 1xTMTpro [N-Term]; 1xPhospho [T3(97.8)]	1.051	0.879	0.949	1.12	1.204	1.099	0.807	0.934222	0.327167	0.415009	0.655743	0.337935	0.859306	0.143613
Q2PDZ8	Axs-RB		0.109813	0.948	1.342	Anoctamin OS=Drosophila melanogaster OX=7227 GN=Axs-RB PE=2 SV=1	[R].TLDSNDGVEGLGADTEPFDK.[T]	1xTMTpro [K20]; 1xTMTpro [N-Term]; 1xPhospho [S4(100)]	1.116	1.146	1.222	1.057	1.34	1.342	1.129	0.65531	0.318651	0.195871	0.985524	0.109813	0.404551	0.495415
Q9U4G5	Axud1		0.537678	0.854	1.137	AXIN1 up-regulated 1, isoform A OS=Drosophila melanogaster OX=7227 GN=Axud1 PE=2 SV=1	[R].DGGSDSGLGSETSALLK.[D]	1xTMTpro [K17]; 1xTMTpro [N-Term]; 1xPhospho [S4(100)]	1.061	0.958	1.107	1.101	1.137	1.052	0.906	0.862673	0.878289	0.614669	0.753746	0.651749	0.859034	0.56425
O44421	az2		0.774222	0.965	1.082	Putative zinc finger protein (Fragment) OS=Drosophila melanogaster OX=7227 GN=az2 PE=2 SV=1	[R].GSLEDADSDDDDGDGK.[I]	1xTMTpro [K16]; 1xTMTpro [N-Term]; 1xPhospho [S8(100)]	1.082	1.053	1.071	1.073	1.045	1.065	1.064	0.869942	0.788418	0.840683	0.888422	0.944834	0.987506	0.830449
A0A0C4DHG5	B52		0.106948	0.647	1.451	B52, isoform O OS=Drosophila melanogaster OX=7227 GN=B52 PE=3 SV=1	[R].DRSASAENK.[S]	1xTMTpro [K9]; 1xTMTpro [N-Term]; 2xPhospho [S3(100); S5(100)]	1.222	1.451	1.327	1.183	1.1	0.791	1.237	0.314637	0.109613	0.106948	0.392218	0.722893	0.332953	0.352324
A0A0C4DHG5	B52		0.0676849	0.821	1.341	B52, isoform O OS=Drosophila melanogaster OX=7227 GN=B52 PE=3 SV=1	[R].DRSASAENK.[S]	1xTMTpro [K9]; 1xTMTpro [N-Term]; 1xPhospho [S3(100)]	1.17	1.341	1.286	1.091	1.293	0.96	1.131	0.441396	0.0676849	0.132072	0.811809	0.169173	0.564636	0.494893
A0A0C4DHG5	B52		0.600371	0.944	1.128	B52, isoform O OS=Drosophila melanogaster OX=7227 GN=B52 PE=3 SV=1	[K].NGNASPDR.[N]	1xDeamidated [N1]; 1xTMTpro [N-Term]; 1xPhospho [S5(100)]	1.071	1.05	1.089	1.011	1.111	1.093	1.128	0.945698	0.950897	0.855965	0.746361	0.672043	0.872391	0.600371
Q9W0K4	bab2		0.539842	0.883	1.084	Protein bric-a-brac 2 OS=Drosophila melanogaster OX=7227 GN=bab2 PE=1 SV=2	[R].SLPVSPQPQPNLK.[L]	1xTMTpro [K13]; 1xTMTpro [N-Term]; 2xPhospho [S1(100); S5(100)]	1.084	0.971	1.034	1.025	1.009	0.957	0.98	0.790932	0.924912	0.993512	0.827106	0.711208	0.559911	0.874312
Q9VV87	Baldspot		0.132269	0.814	1.296	Elongation of very long chain fatty acids protein 6 OS=Drosophila melanogaster OX=7227 GN=Baldspot PE=1 SV=2	[K].QSSSPQQASESSK.[F]	1xTMTpro [K13]; 1xTMTpro [N-Term]; 1xPhospho [S3(99.4)]	0.896	0.814	0.877	0.958	1.074	1.161	1.11	0.266956	0.186134	0.173337	0.468757	0.841424	0.711828	0.667598
Q9W384	Bap111		0.0818743	0.836	1.102	Brahma associated protein 111kD OS=Drosophila melanogaster OX=7227 GN=Bap111 PE=1 SV=1	[R].SSGGGGGGDR.[N]	1xTMTpro [N-Term]; 1xPhospho [S1(100)]	1.102	0.954	0.922	0.929	0.962	1.081	0.935	0.806307	0.635518	0.366025	0.357774	0.602169	0.932296	0.621295
M9NDE3	bark		0.102887	0.698	1.239	Protein bark beetle OS=Drosophila melanogaster OX=7227 GN=bark PE=1 SV=1	[R].NSIRQSLR.[S]	1xTMTpro [N-Term]; 2xPhospho [S2(100); S6(100)]	1.239	1.142	1.053	1.124	1.153	1.217	0.864	0.261022	0.423665	0.922368	0.670634	0.618452	0.637524	0.385872
X2JCB3	baz		0.102244	1.108	1.369	Bazooka, isoform D OS=Drosophila melanogaster OX=7227 GN=baz PE=1 SV=1	[R].SSDPNLLASLK.[A]	1xTMTpro [K11]; 1xTMTpro [N-Term]; 1xPhospho [S2(99.4)]	1.134	1.256	1.301	1.3	1.325	1.288	1.369	0.64096	0.293713	0.140502	0.125045	0.149023	0.502068	0.102244
A1Z9D9	bbc		0.228986	0.89	1.3	Bb in a boxcar, isoform A OS=Drosophila melanogaster OX=7227 GN=bbc PE=1 SV=1	[K].NGGSAHR.[K]	1xTMTpro [N-Term]; 1xPhospho [S4(100)]	0.927	0.89	0.996	0.997	1.105	1.204	1.113	0.459324	0.604154	0.824901	0.680978	0.860011	0.759716	0.588213
Q9VUE8	bbg		0.161068	0.862	1.332	Big bang, isoform C OS=Drosophila melanogaster OX=7227 GN=bbg PE=2 SV=2	[R].ISFSGEGGDAANR.[K]	1xTMTpro [N-Term]; 1xPhospho [S2(100)]	1.28	1.185	1.103	1.223	1.207	1.332	1.21	0.240179	0.449066	0.692525	0.283048	0.412401	0.429304	0.381716
Q9VUE8	bbg		0.233718	0.801	1.478	Big bang, isoform C OS=Drosophila melanogaster OX=7227 GN=bbg PE=2 SV=2	[R].GQEEDNDSTDGEACSLANR.[R]	1xCarbamidomethyl [C14]; 1xTMTpro [N-Term]; 2xPhospho [S8(100); T9(100)]	1.114	0.978	1.068	1.147	1.102	1.478	0.893	0.76388	0.888065	0.849585	0.547294	0.850077	0.233718	0.46869
Q9VUE8	bbg		0.0868065	0.893	1.166	Big bang, isoform C OS=Drosophila melanogaster OX=7227 GN=bbg PE=2 SV=2	[R].SSLGSLSSLNEKPTELDYER.[K]	1xTMTpro [K12]; 1xTMTpro [N-Term]; 2xPhospho [S2(98.8); S5(100)]	0.975	1.058	1.129	1.137	1.11	0.893	0.912	0.497191	0.981767	0.65765	0.576726	0.719805	0.586144	0.383126
Q9VUE8	bbg		0.344943	0.885	1.264	Big bang, isoform C OS=Drosophila melanogaster OX=7227 GN=bbg PE=2 SV=2	[R].STPVGTPSPTSNR.[E]	1xTMTpro [N-Term]; 3xPhospho [T2(100); T6(100); S8(100)]	1.164	1.035	1.163	1.127	1.191	1.264	1.03	0.486506	0.991153	0.486322	0.62561	0.344943	0.528661	0.946573
Q9VUE8	bbg		0.201543	0.843	1.174	Big bang, isoform C OS=Drosophila melanogaster OX=7227 GN=bbg PE=2 SV=2	[R].SSENLLDSCSSSSAPSLK.[T]	1xCarbamidomethyl [C9]; 1xTMTpro [K18]; 1xTMTpro [N-Term]; 1xPhospho [S1(99.4)]	0.917	0.864	1.012	1.076	0.97	0.885	0.843	0.39416	0.413713	0.871094	0.8781	0.606527	0.443263	0.338536
Q9VUE8	bbg		0.178216	0.833	1.061	Big bang, isoform C OS=Drosophila melanogaster OX=7227 GN=bbg PE=2 SV=2	[R].RGSLETAQPPKPLER.[I]	1xTMTpro [K11]; 1xTMTpro [N-Term]; 1xPhospho [S3(100)]	1.015	1.02	1.033	1.061	0.98	0.878	0.846	0.691407	0.829887	0.840922	0.968078	0.61985	0.544293	0.178216
Q9VUE8	bbg		0.0649322	0.713	1.196	Big bang, isoform C OS=Drosophila melanogaster OX=7227 GN=bbg PE=2 SV=2	[R].SSLGSLSSLNEKPTELDYER.[K]	1xTMTpro [K12]; 1xTMTpro [N-Term]; 3xPhospho [S2(100); S5(100); S8(98.6)]	0.914	1.069	1.093	1.054	0.984	0.713	0.849	0.363951	0.880352	0.784768	0.96776	0.674779	0.150889	0.377848
Q9VUE8	bbg		0.0767417	0.798	1.228	Big bang, isoform C OS=Drosophila melanogaster OX=7227 GN=bbg PE=2 SV=2	[R].SLSGGTPR.[K]	1xTMTpro [N-Term]; 1xPhospho [S3(100)]	1.058	0.858	0.884	0.897	1.071	1.228	0.844	0.990202	0.291957	0.194301	0.220781	0.900854	0.570868	0.284887
Q9VUE8	bbg		0.162478	0.735	1.271	Big bang, isoform C OS=Drosophila melanogaster OX=7227 GN=bbg PE=2 SV=2	[R].VPILEEPKTPTNNK.[V]	1xDeamidated [N12]; 2xTMTpro [K8; K14]; 1xTMTpro [N-Term]; 1xPhospho [T9(100)]	1.139	1.158	1.271	1.037	1.197	0.872	0.837	0.612145	0.354535	0.164336	0.896767	0.420317	0.326823	0.296663
Q9VUE8	bbg		0.470918	0.874	1.11	Big bang, isoform C OS=Drosophila melanogaster OX=7227 GN=bbg PE=2 SV=2	[K].RSSLGSLSSLNEKPTELDYER.[K]	1xDeamidated [N11]; 1xTMTpro [K13]; 1xTMTpro [N-Term]; 3xPhospho [S9(99); S/T/Y]	1.036	1.063	1.104	1.11	1.088	1.009	0.905	0.86914	0.761921	0.693184	0.686494	0.924865	0.830228	0.508597
O61348	bbx		0.0649932	0.677	1.127	Bobby sox OS=Drosophila melanogaster OX=7227 GN=bbx PE=2 SV=1	[R].SVSESSSSGFFDLEEK.[I]	1xTMTpro [K16]; 1xTMTpro [N-Term]; 3xPhospho [S3(100); S6(97.4); S7(97.4)]	1.081	1.127	0.951	0.948	0.983	0.849	0.732	0.825637	0.354871	0.581566	0.441424	0.494736	0.192616	0.101814
O61348	bbx		0.094591	0.779	1.091	Bobby sox OS=Drosophila melanogaster OX=7227 GN=bbx PE=2 SV=1	[R].SVSESSSSGFFDLEEK.[I]	1xTMTpro [K16]; 1xTMTpro [N-Term]; 1xPhospho [S3(100)]	1.091	0.85	0.966	0.925	1.078	0.885	0.856	0.813349	0.357527	0.622184	0.345427	0.948843	0.357708	0.341439
O61348	bbx		0.0983802	0.754	1.737	Bobby sox OS=Drosophila melanogaster OX=7227 GN=bbx PE=2 SV=1	[R].SLQDNNSSNSSEEEAASGSSPNK.[K]	1xDeamidated [N9]; 1xTMTpro [K23]; 1xTMTpro [N-Term]; 3xPhospho [S10(99.9); S11(99.9); S]	0.933	0.754	0.877	0.986	1.093	1.621	0.862	0.410666	0.0983802	0.238004	0.628304	0.869789	0.121048	0.369957
Q9VAY6	BCAS2		0.154931	0.83	1.479	Pre-mRNA-splicing factor SPF27 OS=Drosophila melanogaster OX=7227 GN=BCAS2 PE=1 SV=1	[K].SEAQEESSNGST.[-]	1xTMTpro [N-Term]; 1xPhospho [S/T]	1.274	1.204	1.209	1.196	1.276	1.479	1.058	0.154931	0.196498	0.238277	0.362947	0.217056	0.210137	0.749538
Q9U4G9	BcDNA.GH06717		0.135584	0.756	1.23	BcDNA.GH06717 OS=Drosophila melanogaster OX=7227 GN=BcDNA.GH06717 PE=2 SV=1	[K].NVSETEGQQK.[K]	1xTMTpro [K10]; 1xTMTpro [N-Term]; 1xPhospho [S3(100)]	1.23	1.147	1.096	1.085	1.199	1.098	0.929	0.296923	0.695484	0.818198	0.835315	0.326089	0.860057	0.434177
Q9V3Y5	BcDNA.LD23634		0.0930085	0.835	1.213	BcDNA.LD23634 OS=Drosophila melanogaster OX=7227 GN=BcDNA.LD23634 PE=1 SV=1	[K].NNNNDQSLSNSLSR.[H]	1xTMTpro [N-Term]; 1xPhospho [S13(100)]	1.213	1.067	1.057	1.013	1.106	1.157	1.102	0.371405	0.983015	0.971984	0.756089	0.700633	0.719546	0.700589
Q9V3Y5	BcDNA.LD23634		0.0619042	0.79	1.003	BcDNA.LD23634 OS=Drosophila melanogaster OX=7227 GN=BcDNA.LD23634 PE=1 SV=1	[K].NNNNDQSLSNSLSRHNSESR.[D]	1xTMTpro [N-Term]; 2xPhospho [S13(100); S17(100)]	1.003	0.962	0.935	0.802	0.871	0.996	0.792	0.744376	0.814696	0.485139	0.0619042	0.240392	0.799421	0.178497
A0A0B4LEW1	BcDNA:GH05582		0.10192	0.938	1.374	Uncharacterized protein, isoform E OS=Drosophila melanogaster OX=7227 GN=BcDNA:GH05582 PE=4 SV=1	[R].ELHDISESGSEPEPTER.[H]	1xTMTpro [N-Term]; 3xPhospho [S6(100); S8(100); S10(100)]	1.101	1.051	1.033	1.079	1.046	1.266	1.374	0.767722	0.733257	0.979149	0.876781	0.892456	0.531385	0.10192
A0A0B4LEW1	BcDNA:GH05582		0.523319	0.906	1.257	Uncharacterized protein, isoform E OS=Drosophila melanogaster OX=7227 GN=BcDNA:GH05582 PE=4 SV=1	[R].EVGRPTPEREPER.[F]	1xTMTpro [N-Term]; 1xPhospho [T6(100)]	1.107	1.003	1.022	1.021	1.107	1.257	1.061	0.717744	0.979763	0.916166	0.840984	0.80334	0.542856	0.826867
A0A0B4LEW1	BcDNA:GH05582		0.135412	0.685	1.127	Uncharacterized protein, isoform E OS=Drosophila melanogaster OX=7227 GN=BcDNA:GH05582 PE=4 SV=1	[R].SASDASTK.[K]	1xTMTpro [K8]; 1xTMTpro [N-Term]; 1xPhospho [S3(100)]	0.927	1.046	0.942	0.983	0.852	0.685	0.882	0.353759	0.965371	0.411607	0.592017	0.150581	0.135412	0.370297
A0A0B4LEW1	BcDNA:GH05582		0.377987	0.884	1.058	Uncharacterized protein, isoform E OS=Drosophila melanogaster OX=7227 GN=BcDNA:GH05582 PE=4 SV=1	[R].NLSDEDEGLGYEPR.[K]	1xTMTpro [N-Term]; 1xPhospho [S3(100)]	0.972	1.029	0.972	0.969	0.975	0.982	0.884	0.53816	0.915914	0.556311	0.52288	0.642236	0.797733	0.377987
Q9VT61	BcDNA:GH07921		0.0627509	0.699	1.412	LD27033p OS=Drosophila melanogaster OX=7227 GN=BcDNA:GH07921 PE=1 SV=1	[K].EEANGDTDEGAAK.[E]	1xTMTpro [K13]; 1xTMTpro [N-Term]; 1xPhospho [T7(100)]	1.369	1.412	1.354	1.267	1.228	0.957	1.076	0.0627509	0.144349	0.0783869	0.168665	0.236048	0.762098	0.924219
Q9VT61	BcDNA:GH07921		0.128941	1.012	1.33	LD27033p OS=Drosophila melanogaster OX=7227 GN=BcDNA:GH07921 PE=1 SV=1	[K].HAASAPTTPTAK.[T]	1xTMTpro [K12]; 1xTMTpro [N-Term]; 2xPhospho [S4(100); T8(99)]	1.012	1.143	1.141	1.09	1.22	1.1	1.33	0.880619	0.592279	0.55257	0.771793	0.32543	0.918161	0.158285
Q9VT61	BcDNA:GH07921		0.273644	0.751	1.2	LD27033p OS=Drosophila melanogaster OX=7227 GN=BcDNA:GH07921 PE=1 SV=1	[K].ADDASDDEDVK.[V]	1xTMTpro [K11]; 1xTMTpro [N-Term]; 1xPhospho [S5(100)]	1.116	1.2	1.121	1.02	0.968	0.838	0.972	0.751138	0.53253	0.692068	0.79895	0.557021	0.442145	0.607701
Q9VT61	BcDNA:GH07921		0.164679	0.778	1.18	LD27033p OS=Drosophila melanogaster OX=7227 GN=BcDNA:GH07921 PE=1 SV=1	[K].EEANGDTDEGAAK.[E]	1xDeamidated [N4]; 1xTMTpro [K13]; 1xTMTpro [N-Term]; 1xPhospho [T7(100)]	1.034	0.952	1.18	1.066	1.077	1.061	0.805	0.868376	0.584296	0.444831	0.937618	0.85386	0.955244	0.179069
Q9VT61	BcDNA:GH07921		0.297631	0.894	1.162	LD27033p OS=Drosophila melanogaster OX=7227 GN=BcDNA:GH07921 PE=1 SV=1	[K].EDEEDEEDESVLNIDIESEK.[N]	1xDeamidated [N13]; 1xTMTpro [K20]; 1xTMTpro [N-Term]; 1xPhospho [S10(100)]	0.894	0.934	0.908	0.915	0.91	1.039	1.027	0.297631	0.712845	0.373153	0.328447	0.314045	0.899137	0.965358
Q95RS6	BcDNA:LD13269		0.187187	0.749	1.153	IP12536p OS=Drosophila melanogaster OX=7227 GN=BcDNA:LD13269 PE=2 SV=1	[K].NIEEIFNTNSNLSAQK.[E]	1xTMTpro [K16]; 1xTMTpro [N-Term]; 1xPhospho [S13(100)]	1.153	1.022	1.012	1.142	1.019	1.124	0.864	0.521036	0.724686	0.948448	0.566347	0.609072	0.954408	0.446124
A0A0B4KHY8	BcDNA:LD22087		0.0845033	0.809	1.346	Uncharacterized protein, isoform C OS=Drosophila melanogaster OX=7227 GN=BcDNA:LD22087 PE=1 SV=1	[R].KSSTEMDEVLCK.[K]	1xCarbamidomethyl [C11]; 2xTMTpro [K1; K12]; 1xTMTpro [N-Term]; 1xPhospho [S3(100)]	1.098	1.299	1.226	1.346	1.288	0.888	1.085	0.841772	0.189254	0.273758	0.0845033	0.191387	0.482073	0.766618
Q9VWD7	BcDNA:RE31307		0.25166	0.788	1.202	GEO07632p1 OS=Drosophila melanogaster OX=7227 GN=BcDNA:RE31307 PE=2 SV=1	[R].SREDELACESPLSK.[R]	1xCarbamidomethyl [C8]; 1xTMTpro [K14]; 1xTMTpro [N-Term]; 1xPhospho [S1(100)]	1.042	1.106	1.08	1.109	1.076	0.821	1.202	0.962687	0.544689	0.791276	0.721554	0.929267	0.25166	0.34385
Q9VKM5	BcDNA:RH23514		0.151924	0.838	1.55	RH23514p OS=Drosophila melanogaster OX=7227 GN=BcDNA:RH23514 PE=1 SV=1	[K].EYNEDGHHQSST.[-]	1xTMTpro [N-Term]; 2xPhospho [S10(99.1); S11(99.1)]	0.987	0.838	0.911	1	1.144	1.529	1.281	0.746346	0.322881	0.397959	0.743925	0.575458	0.208434	0.212427
A1ZB83	BcDNA:RH27395		0.134945	0.808	1.276	Uncharacterized protein, isoform B OS=Drosophila melanogaster OX=7227 GN=BcDNA:RH27395 PE=1 SV=1	[K].NSESMRSIEASVGSAYENVK.[TVA]	1xTMTpro [K20]; 1xTMTpro [N-Term]; 1xPhospho [S7(100)]	0.815	0.808	0.894	0.939	0.94	1.04	1.026	0.134945	0.197237	0.293463	0.440066	0.478931	0.954158	0.97368
Q9VW17	BcDNA:RH51268		0.3042	0.951	1.264	RE58036p OS=Drosophila melanogaster OX=7227 GN=BcDNA:RH51268 PE=2 SV=1	[R].FADPEPASPDSVDGIETESLEAR.[I]	1xTMTpro [N-Term]; 2xPhospho [S8(100); S11(100)]	1.029	0.98	1.033	1.169	1.034	1.264	0.978	0.917113	0.934207	0.981505	0.470148	0.839242	0.542695	0.86848
Q9VW17	BcDNA:RH51268		0.276529	0.841	1.229	RE58036p OS=Drosophila melanogaster OX=7227 GN=BcDNA:RH51268 PE=2 SV=1	[R].SNSGGGGGGGGGGGGASGNGK.[R]	1xTMTpro [K21]; 1xTMTpro [N-Term]; 1xPhospho [S3(100)]	1.229	1.102	1.221	1.117	1.172	1.114	1.033	0.307948	0.573573	0.276529	0.687701	0.509807	0.891535	0.896259
Q9VW17	BcDNA:RH51268		0.477818	0.886	1.287	RE58036p OS=Drosophila melanogaster OX=7227 GN=BcDNA:RH51268 PE=2 SV=1	[R].SNSGGGGGGGGGGGGASGNGK.[R]	1xDeamidated [N19]; 1xTMTpro [K21]; 1xTMTpro [N-Term]; 1xPhospho [S3(100)]	1.074	1.039	1.082	1.035	1.056	1.287	0.951	0.82462	0.804833	0.78122	0.904701	0.996193	0.477818	0.766894
Q9VK39	BcDNA:RH70154		0.155184	0.789	1.447	FI09204p OS=Drosophila melanogaster OX=7227 GN=BcDNA:RH70154 PE=1 SV=1	[R].NSGFDTDRSAGDSKEDAR.[G]	1xTMTpro [K14]; 1xTMTpro [N-Term]; 3xPhospho [T6(100); S9(100); S13(100)]	0.931	0.809	0.884	0.94	0.881	1.346	0.789	0.503185	0.205297	0.265586	0.460482	0.273724	0.398761	0.155184
Q9VML2	bchs		0.303633	1.01	1.228	Blue cheese OS=Drosophila melanogaster OX=7227 GN=bchs PE=4 SV=4	[K].SNEDEHAIRPSKSDTSLTDGFVVIDNDR.[H]	1xTMTpro [K12]; 1xTMTpro [N-Term]; 2xPhospho [S16(98.2); S/T]	1.131	1.164	1.186	1.211	1.228	1.143	1.227	0.662279	0.388606	0.371143	0.329179	0.366754	0.815438	0.303633
Q9VML2	bchs		0.178542	0.805	1.276	Blue cheese OS=Drosophila melanogaster OX=7227 GN=bchs PE=4 SV=4	[K].SSISGAK.[S]	1xTMTpro [K7]; 1xTMTpro [N-Term]; 1xPhospho [S2(99.5)]	1.214	1.23	1.276	1.191	1.22	0.977	1.143	0.378464	0.36239	0.178542	0.359283	0.344612	0.757443	0.535613
Q9VHP0	bel		0.277539	0.879	1.353	ATP-dependent RNA helicase bel OS=Drosophila melanogaster OX=7227 GN=bel PE=1 SV=1	[R].GGGGGSGSNLNEQTAEDGQAQQQQQPR.[N]	1xTMTpro [N-Term]; 2xPhospho [S6(100); S8(100)]	1.243	1.108	1.124	1.159	1.113	1.353	1.092	0.277539	0.417444	0.490196	0.495216	0.834063	0.422492	0.660951
Q9VHP0	bel		0.196674	0.836	1.493	ATP-dependent RNA helicase bel OS=Drosophila melanogaster OX=7227 GN=bel PE=1 SV=1	[R].GGGGGSGSNLNEQTAEDGQAQQQQQPR.[N]	1xTMTpro [N-Term]; 1xPhospho [S6(100)]	1.104	0.926	0.979	0.995	1.052	1.493	0.922	0.815979	0.47857	0.554482	0.656835	0.978084	0.212072	0.407537
Q9VHP0	bel		0.178355	0.824	1.128	ATP-dependent RNA helicase bel OS=Drosophila melanogaster OX=7227 GN=bel PE=1 SV=1	[R].SGGSGSGGGGGSYR.[S]	1xTMTpro [N-Term]; 1xPhospho [S6(100)]	0.926	0.824	0.887	0.933	0.889	1.045	1.034	0.313516	0.191382	0.192068	0.356176	0.178355	0.997896	0.926876
Q9VHP0	bel		0.111927	0.856	1.647	ATP-dependent RNA helicase bel OS=Drosophila melanogaster OX=7227 GN=bel PE=1 SV=1	[R].GGGGGSGSNLNEQTAEDGQAQQQQQPRNDR.[W]	1xDeamidated [N28]; 1xTMTpro [N-Term]; 1xPhospho [S6(100)]	1.122	0.96	0.999	1.029	1.047	1.647	1.021	0.743019	0.640687	0.682389	0.835752	0.937493	0.111927	0.940905
Q9VHP0	bel		0.251503	0.846	1.459	ATP-dependent RNA helicase bel OS=Drosophila melanogaster OX=7227 GN=bel PE=1 SV=1	[R].GGGGGSGSNLNEQTAEDGQAQQQQQPR.[N]	1xDeamidated [N]; 1xTMTpro [N-Term]; 1xPhospho [S6(100)]	1.048	0.887	0.932	0.974	1.016	1.459	1.066	0.980454	0.407345	0.404901	0.557304	0.875614	0.251503	0.895184
Q9VID9	BEST:LD19244		0.395362	0.988	1.113	Uncharacterized protein, isoform B OS=Drosophila melanogaster OX=7227 GN=BEST:LD19244 PE=1 SV=3	[R].EATPPIISLSPQK.[K]	1xTMTpro [K13]; 1xTMTpro [N-Term]; 1xPhospho [T3(100)]	1.005	0.993	1.033	1.113	1.1	1.048	1.036	0.77069	0.988031	0.990961	0.703878	0.850272	0.846145	0.870447
Q9VID9	BEST:LD19244		0.308227	0.892	1.236	Uncharacterized protein, isoform B OS=Drosophila melanogaster OX=7227 GN=BEST:LD19244 PE=1 SV=3	[R].GNESDSSHRK.[S]	1xTMTpro [K10]; 1xTMTpro [N-Term]; 3xPhospho [S4(100); S6(100); S7(100)]	1.129	1.174	1.151	1.11	1.096	1.007	1.236	0.742736	0.414243	0.499683	0.702217	0.88168	0.821567	0.308227
Q9VID9	BEST:LD19244		0.235165	0.743	1.109	Uncharacterized protein, isoform B OS=Drosophila melanogaster OX=7227 GN=BEST:LD19244 PE=1 SV=3	[R].RSSEDANEAFSK.[E]	1xTMTpro [K12]; 1xTMTpro [N-Term]; 2xPhospho [S3(100); S11(100)]	1.088	1.109	1.045	1.07	0.922	0.809	0.962	0.799157	0.714147	0.993219	0.866577	0.427495	0.341541	0.758169
Q9VID9	BEST:LD19244		0.354855	0.904	1.187	Uncharacterized protein, isoform B OS=Drosophila melanogaster OX=7227 GN=BEST:LD19244 PE=1 SV=3	[R].SIEDVDSSPTASQEEQQK.[K]	1xTMTpro [K18]; 1xTMTpro [N-Term]; 2xPhospho [S7(100); S8(100)]	1.054	1.187	1.111	1.064	1.033	0.952	1.035	0.954971	0.570858	0.740606	0.951156	0.957009	0.747677	0.998517
Q9VID9	BEST:LD19244		0.593337	0.928	1.116	Uncharacterized protein, isoform B OS=Drosophila melanogaster OX=7227 GN=BEST:LD19244 PE=1 SV=3	[R].SSEDANEAFSK.[E]	1xTMTpro [K11]; 1xTMTpro [N-Term]; 1xPhospho [S]	1.083	1.014	1.048	1.036	1.116	1.004	1.088	0.81922	0.787397	0.865898	0.897394	0.796809	0.626552	0.689411
Q9VID9	BEST:LD19244		0.434503	0.915	1.17	Uncharacterized protein, isoform B OS=Drosophila melanogaster OX=7227 GN=BEST:LD19244 PE=1 SV=3	[K].DQSPVPEGSAR.[R]	1xTMTpro [N-Term]; 1xPhospho [S3(100)]	1.129	1.089	1.088	1.034	1.126	1.068	1.17	0.602933	0.608349	0.754284	0.899364	0.646947	0.980229	0.434503
Q9VID9	BEST:LD19244		0.429739	0.913	1.262	Uncharacterized protein, isoform B OS=Drosophila melanogaster OX=7227 GN=BEST:LD19244 PE=1 SV=3	[K].DDPAPESPENR.[K]	1xTMTpro [N-Term]; 1xPhospho [S7(100)]	1.127	1.046	1.036	1.029	1.115	1.262	1.08	0.687448	0.93927	0.863391	0.846851	0.728437	0.509331	0.795053
Q9VID9	BEST:LD19244		0.480988	0.906	1.074	Uncharacterized protein, isoform B OS=Drosophila melanogaster OX=7227 GN=BEST:LD19244 PE=1 SV=3	[R].RSSEDANEAFSK.[E]	1xTMTpro [K12]; 1xTMTpro [N-Term]; 1xPhospho [S3(100)]	1.074	0.973	0.999	0.99	1.057	1.005	1.004	0.9432	0.649322	0.659485	0.628983	0.947362	0.892523	0.850439
Q9VID9	BEST:LD19244		0.168833	0.871	1.166	Uncharacterized protein, isoform B OS=Drosophila melanogaster OX=7227 GN=BEST:LD19244 PE=1 SV=3	[R].QEESEEETIPR.[K]	1xTMTpro [N-Term]; 1xPhospho [S4(100)]	1.136	1.013	0.99	0.989	1.06	1.166	1.029	0.676549	0.847363	0.637532	0.617581	0.99295	0.700223	0.975394
Q9VID9	BEST:LD19244		0.0709757	0.817	1.099	Uncharacterized protein, isoform B OS=Drosophila melanogaster OX=7227 GN=BEST:LD19244 PE=1 SV=3	[K].ESVSESSPTDGEDETAK.[S]	1xTMTpro [K17]; 1xTMTpro [N-Term]; 1xPhospho [T9(100)]	1.099	0.939	0.959	0.898	0.931	0.979	0.901	0.747141	0.661506	0.582214	0.284146	0.46726	0.76197	0.51902
Q7YU35	Best2		0.614756	0.93	1.224	RE18408p OS=Drosophila melanogaster OX=7227 GN=Best2 PE=2 SV=1	[R].NNSFNLSLNLQDPQQR.[S]	1xTMTpro [N-Term]; 1xPhospho [S3(100)]	1.059	1.003	1.056	1.128	1.184	1.224	0.985	0.867364	0.787162	0.790689	0.614756	0.619935	0.772838	0.912985
P45437	betaCOP		0.0871887	0.845	1.298	Coatomer subunit beta OS=Drosophila melanogaster OX=7227 GN=betaCOP PE=2 SV=2	[R].DNQLGENVFESSLNQALAGSK.[N]	1xTMTpro [K21]; 1xTMTpro [N-Term]; 1xPhospho [S20(100)]	0.845	0.897	0.956	1.055	1.097	0.993	0.97	0.185491	0.586038	0.601716	0.995669	0.828814	0.659056	0.836294
M9PF16; Q00963	beta-Spec		0.101227	0.737	1.358	Spectrin beta chain OS=Drosophila melanogaster OX=7227 GN=beta-Spec PE=3 SV=1 Spectrin beta chain OS=Drosophila melanogaster OX=7227 GN=beta-Spec PE=1 SV=2	[R].SQTLPATSQK.[D]	1xTMTpro [K10]; 1xTMTpro [N-Term]; 1xPhospho [S1(100)]	1.263	1.358	1.235	1.17	1.134	1.005	0.93	0.162631	0.207751	0.274707	0.437966	0.613622	0.893718	0.450676
Q00963	beta-Spec		0.29013	0.893	1.345	Spectrin beta chain OS=Drosophila melanogaster OX=7227 GN=beta-Spec PE=1 SV=2	[R].DDVDVGASHDDSER.[G]	1xTMTpro [N-Term]; 1xPhospho [S12(100)]	1.166	1.041	1.079	1.1	1.22	1.345	1.087	0.508741	0.971762	0.828376	0.708866	0.29013	0.40354	0.700544
Q00963	beta-Spec		0.497819	0.972	1.268	Spectrin beta chain OS=Drosophila melanogaster OX=7227 GN=beta-Spec PE=1 SV=2	[R].RDDVDVGASHDDSER.[G]	1xTMTpro [N-Term]; 1xPhospho [S13(100)]	1.081	1.051	1.061	1.054	1.12	1.268	1.148	0.891933	0.952507	0.995586	0.993007	0.681059	0.497819	0.592397
M9PF16	beta-Spec		0.159856	0.748	1.136	Spectrin beta chain OS=Drosophila melanogaster OX=7227 GN=beta-Spec PE=3 SV=1	[R].EANSIEDEHPEEAK.[I]	1xTMTpro [K14]; 1xTMTpro [N-Term]; 1xPhospho [S4(100)]	1.135	0.919	0.963	0.984	0.956	1.136	0.849	0.644652	0.652017	0.618828	0.653427	0.586819	0.81444	0.331273
M9PF16; Q00963	beta-Spec		0.261509	0.909	1.183	Spectrin beta chain OS=Drosophila melanogaster OX=7227 GN=beta-Spec PE=3 SV=1 Spectrin beta chain OS=Drosophila melanogaster OX=7227 GN=beta-Spec PE=1 SV=2	[R].DAGSVSTLQR.[K]	1xTMTpro [N-Term]; 1xPhospho [S4(100)]	0.956	0.942	0.955	0.909	0.997	1.131	0.96	0.439241	0.532891	0.443665	0.261509	0.665584	0.780699	0.603786
Q9VJK9	BG:DS09218.3		0.279872	0.79	1.202	GEO06505p1 OS=Drosophila melanogaster OX=7227 GN=BG:DS09218.3 PE=2 SV=2	[R].SIQSIENYPDQK.[H]	1xTMTpro [K12]; 1xTMTpro [N-Term]; 2xPhospho [S1(100); S4(100)]	1.202	1.089	1.175	1.2	1.118	0.95	0.976	0.356467	0.900689	0.462229	0.333708	0.696683	0.740847	0.66364
Q9VJK9	BG:DS09218.3		0.182912	0.914	1.505	GEO06505p1 OS=Drosophila melanogaster OX=7227 GN=BG:DS09218.3 PE=2 SV=2	[R].GYKATEPPTTTQPPQTAK.[E]	2xTMTpro [K3; K18]; 1xTMTpro [N-Term]; 2xPhospho [Y2(100); T5(100)]	1.128	1.032	1.075	1.126	1.147	1.505	1.325	0.645286	0.999073	0.859681	0.602774	0.570019	0.219741	0.182912
Q7KM15	bic		0.174592	0.773	1.126	Transcription factor BTF3 OS=Drosophila melanogaster OX=7227 GN=bic PE=1 SV=1	[K].SGAGGAAGSSAADAGDDDVPDLVENFEEVAIADTK.[E]	1xDeamidated [N25]; 1xTMTpro [K35]; 1xTMTpro [N-Term]; 1xPhospho [S/T]	0.986	1.088	1.11	1.066	1.063	0.773	0.79	0.667154	0.677567	0.659474	0.919251	0.955198	0.213753	0.174592
Q7KM15	bic		0.0918093	0.837	1.215	Transcription factor BTF3 OS=Drosophila melanogaster OX=7227 GN=bic PE=1 SV=1	[K].SGAGGAAGSSAADAGDDDVPDLVENFEEVAIADTK.[E]	1xDeamidated [N25]; 1xTMTpro [K35]; 1xTMTpro [N-Term]; 2xPhospho [S9(100); S10(100)]	0.883	0.995	1.046	1.019	1.005	1.073	0.837	0.360311	0.820647	0.827477	0.832285	0.570139	0.758448	0.328629
O16125	bif		0.252626	0.784	1.174	Bifocal OS=Drosophila melanogaster OX=7227 GN=bif PE=2 SV=2	[K].STATDAGGSVSGSGTVAGAGSGTSPTTSLDSVINTK.[E]	1xTMTpro [K36]; 1xTMTpro [N-Term]; 2xPhospho [S28(99.8); T/S]	1.069	0.878	0.999	1.107	1.174	1.136	0.838	0.84428	0.539984	0.847013	0.726454	0.471172	0.947607	0.321788
O16125	bif		0.122079	0.872	1.21	Bifocal OS=Drosophila melanogaster OX=7227 GN=bif PE=2 SV=2	[K].ATATAPSPVTSPTCVTIEDK.[I]	1xCarbamidomethyl [C14]; 1xTMTpro [K20]; 1xTMTpro [N-Term]; 2xPhospho [S7(100); T10(98.9)]	0.872	0.938	1.009	1.056	0.984	0.972	1.051	0.239646	0.701196	0.863599	0.937018	0.678307	0.746598	0.915765
O16125	bif		0.156007	0.902	1.229	Bifocal OS=Drosophila melanogaster OX=7227 GN=bif PE=2 SV=2	[K].STATDAGGSVSGSGTVAGAGSGTSPTTSLDSVINTK.[E]	1xDeamidated [N34]; 1xTMTpro [K36]; 1xTMTpro [N-Term]; 1xPhospho [S24(95.7)]	0.906	0.902	1.009	1.011	1.114	1.017	0.947	0.329609	0.569743	0.83993	0.793978	0.810561	0.852091	0.681709
Q7K480	bin3		0.0657742	0.809	1.588	7SK snRNA methylphosphate capping enzyme bin3 OS=Drosophila melanogaster OX=7227 GN=bin3 PE=1 SV=1	[R].DAELDGDGSGGGGSGGGSYHR.[H]	1xTMTpro [N-Term]; 1xPhospho [S18(100)]	1.366	1.137	1.104	1.16	1.25	1.588	1.423	0.0901752	0.443672	0.6781	0.504856	0.265279	0.140068	0.0665258
Q7K480	bin3		0.0720997	0.828	1.695	7SK snRNA methylphosphate capping enzyme bin3 OS=Drosophila melanogaster OX=7227 GN=bin3 PE=1 SV=1	[K].EQSAPAPTATSSPQR.[Q]	1xTMTpro [N-Term]; 1xPhospho [S12(100)]	0.853	0.828	0.941	0.986	1.081	1.445	1.071	0.185807	0.289676	0.512918	0.675747	0.8573	0.285658	0.806233
Q9V4D4	bip2		0	0	0	Bip2 OS=Drosophila melanogaster OX=7227 GN=bip2 PE=1 SV=1	[R].KTPISSPTYVK.[T]	2xTMTpro [K1; K11]; 1xTMTpro [N-Term]; 2xPhospho [T2(100); S6(99.1)]
Q9V4D4	bip2		0.0815913	0.736	1.591	Bip2 OS=Drosophila melanogaster OX=7227 GN=bip2 PE=1 SV=1	[K].SPQLALSDR.[D]	1xTMTpro [N-Term]; 1xPhospho [S1(100)]	0.846	0.736	0.945	1.02	1.064	1.346	1.18	0.162567	0.0815913	0.531184	0.864932	0.949575	0.390547	0.468768
Q9V4D4	bip2		0.461565	0.874	1.324	Bip2 OS=Drosophila melanogaster OX=7227 GN=bip2 PE=1 SV=1	[R].ERDNSPELAR.[F]	1xTMTpro [N-Term]; 1xPhospho [S5(100)]	0.965	0.874	0.975	0.986	1.035	1.278	0.983	0.63795	0.461565	0.682064	0.623617	0.825461	0.506795	0.892399
Q9VGI8	Blm		0.549042	0.846	1.079	Bloom syndrome protein homolog OS=Drosophila melanogaster OX=7227 GN=Blm PE=1 SV=1	[R].GLSESPVENK.[S]	1xTMTpro [K10]; 1xTMTpro [N-Term]; 2xPhospho [S3(100); S5(100)]	1.04	1.079	1.065	1.023	0.964	0.881	0.968	0.907293	0.938627	0.98278	0.817823	0.549042	0.550672	0.731788
P35381	blw		0.543979	0.909	1.144	ATP synthase subunit alpha, mitochondrial OS=Drosophila melanogaster OX=7227 GN=blw PE=1 SV=2	[R].SAEISNILEER.[I]	1xTMTpro [N-Term]; 1xPhospho [S1(100)]	1.074	0.976	0.994	1.011	1.049	1.144	1.073	0.964974	0.860029	0.792193	0.819161	0.99697	0.782497	0.8129
P29746	bnb		0.0689275	1.012	1.231	Protein bangles and beads OS=Drosophila melanogaster OX=7227 GN=bnb PE=1 SV=1	[K].SAEEPAIPAVVAAEK.[E]	1xTMTpro [K15]; 1xTMTpro [N-Term]; 1xPhospho [S1(100)]	1.012	1.106	1.163	1.231	1.139	1.075	1.212	0.865253	0.747941	0.490479	0.261259	0.551593	0.957116	0.414247
P29746	bnb		0.280394	0.985	1.168	Protein bangles and beads OS=Drosophila melanogaster OX=7227 GN=bnb PE=1 SV=1	[K].STETVAESAPVLK.[T]	1xTMTpro [K13]; 1xTMTpro [N-Term]; 1xPhospho [S1(100)]	1.069	1.053	1.095	1.166	1.168	1.105	1.111	0.945384	0.959257	0.821282	0.454024	0.476897	0.844843	0.660786
P29746	bnb		0.073231	0.767	1.139	Protein bangles and beads OS=Drosophila melanogaster OX=7227 GN=bnb PE=1 SV=1	[K].ESEESSESK.[E]	1xTMTpro [K9]; 1xTMTpro [N-Term]; 1xPhospho [S5(99.5)]	1.019	1.112	1.139	1.029	1.103	1.012	0.782	0.788889	0.816138	0.610891	0.851582	0.756459	0.9129	0.073231
Q8IPU8	BNIP3		0.0535089	0.713	1.461	Uncharacterized protein, isoform B OS=Drosophila melanogaster OX=7227 GN=BNIP3 PE=3 SV=1	[R].DSPKSPPNSPQSELCPDDELR.[N]	1xCarbamidomethyl [C15]; 1xTMTpro [K4]; 1xTMTpro [N-Term]; 2xPhospho [S5(100); S9(100)]	1.167	1.084	1.046	1.041	1.033	0.831	1.461	0.492843	0.921425	0.913197	0.915679	0.861589	0.426473	0.0535089
Q8IPU8	BNIP3		0.0514142	0.636	1.118	Uncharacterized protein, isoform B OS=Drosophila melanogaster OX=7227 GN=BNIP3 PE=3 SV=1	[R].DTPRDSPKSPPNSPQSELCPDDELR.[N]	1xCarbamidomethyl [C19]; 1xTMTpro [K8]; 1xTMTpro [N-Term]; 3xPhospho [S6(100); S9(100); S13(100)]	0.996	0.998	0.902	0.906	0.805	0.636	1.113	0.743641	0.931864	0.376664	0.335234	0.0719266	0.0514142	0.658819
Q709R6	bocks		0.663969	0.949	1.13	LEM domain-containing protein Bocksbeutel OS=Drosophila melanogaster OX=7227 GN=bocks PE=1 SV=1	[K].LSPISPR.[N]	1xTMTpro [N-Term]; 1xPhospho [S2(100)]	1.047	0.997	1.028	1.051	0.994	1.13	1.085	0.94178	0.76329	0.81974	0.974545	0.663969	0.783682	0.783635
Q8IMM6	BOD1		0.0930097	0.892	1.643	Biorientation defective 1, isoform B OS=Drosophila melanogaster OX=7227 GN=BOD1 PE=1 SV=1	[R].RSSMQEQHR.[V]	1xTMTpro [N-Term]; 2xPhospho [S2(100); S3(100)]	1.276	1.185	1.137	1.232	1.166	1.643	1.167	0.211508	0.221547	0.436612	0.260901	0.577305	0.0930097	0.431635
Q8IMM6	BOD1		0.293051	0.91	1.274	Biorientation defective 1, isoform B OS=Drosophila melanogaster OX=7227 GN=BOD1 PE=1 SV=1	[K].DAVSTASESTESPTSTSSQSK.[S]	1xTMTpro [K21]; 1xTMTpro [N-Term]; 1xPhospho [S12(100)]	1.09	0.992	1.027	1	1.236	1.274	1.171	0.783827	0.989452	0.94695	0.705196	0.293051	0.519259	0.421872
Q8IMM6	BOD1		0.53783	0.899	1.087	Biorientation defective 1, isoform B OS=Drosophila melanogaster OX=7227 GN=BOD1 PE=1 SV=1	[R].SPSSSSTAGSPAK.[R]	1xTMTpro [K13]; 1xTMTpro [N-Term]; 1xPhospho [S1(100)]	1.034	0.952	1.005	0.975	1.017	1.087	0.93	0.778064	0.612204	0.71368	0.549594	0.778995	0.909699	0.53783
Q8IMM6	BOD1		0.0667536	0.805	1.121	Biorientation defective 1, isoform B OS=Drosophila melanogaster OX=7227 GN=BOD1 PE=1 SV=1	[R].RGSDSNDEGKPPSSGGPAK.[N]	2xTMTpro [K10; K19]; 1xTMTpro [N-Term]; 1xPhospho [S3(100)]	1.121	1.085	1.026	0.902	0.998	1.013	1.047	0.647525	0.474951	0.976975	0.282659	0.510466	0.598362	0.837059
Q9VQU9	bowl		0.415466	0.875	1.328	Protein bowel OS=Drosophila melanogaster OX=7227 GN=bowl PE=1 SV=1	[K].AAIDHEESEEEFDDFDEEEELQDLPR.[V]	1xTMTpro [N-Term]; 1xPhospho [S8(100)]	1.005	0.879	0.976	1.064	1.083	1.328	0.914	0.793274	0.475685	0.678371	0.95179	0.918044	0.415466	0.578248
Q01295	br		0.115306	0.768	1.309	Broad-complex core protein isoforms 1/2/3/4/5 OS=Drosophila melanogaster OX=7227 GN=br PE=1 SV=2	[R].SASPQQTPADFSTIK.[H]	1xTMTpro [K15]; 1xTMTpro [N-Term]; 1xPhospho [S3(100)]	0.932	0.768	0.897	1.069	1.051	1.087	1.22	0.46848	0.122678	0.310869	0.923114	0.904983	0.974203	0.281759
Q7JVP4	Br140		0.518935	0.884	1.163	Bromodomain-containing protein, 140kD, isoform A OS=Drosophila melanogaster OX=7227 GN=Br140 PE=1 SV=1	[K].DLLNSTQTPPCSPIK.[S]	1xCarbamidomethyl [C11]; 1xTMTpro [K15]; 1xTMTpro [N-Term]; 1xPhospho [T8(100)]	1.107	0.979	1.023	1.101	1.146	1.163	1.045	0.744511	0.927751	0.914445	0.770879	0.655029	0.768561	0.826535
Q9VAM5	Brd8		0.713875	0.853	1.102	Bromodomain containing 8 OS=Drosophila melanogaster OX=7227 GN=Brd8 PE=1 SV=1	[K].NVDDVVASPSNDK.[A]	1xTMTpro [K13]; 1xTMTpro [N-Term]; 1xPhospho [S8(99.6)]	1.102	1.089	1.089	1.066	1.07	0.94	1.06	0.786411	0.901485	0.853241	0.939379	0.871778	0.713875	0.905151
Q9VAM5	Brd8		0.266225	0.958	1.492	Bromodomain containing 8 OS=Drosophila melanogaster OX=7227 GN=Brd8 PE=1 SV=1	[R].GQSGGESTR.[G]	1xTMTpro [N-Term]; 1xPhospho [S3(100)]	0.969	1.011	0.958	1.026	1.133	1.446	1.143	0.644204	0.931831	0.597849	0.857094	0.691619	0.266225	0.528776
Q9VAM5	Brd8		0.077871	0.715	1.189	Bromodomain containing 8 OS=Drosophila melanogaster OX=7227 GN=Brd8 PE=1 SV=1	[K].SVELVIGSSDDSNDNIPLAAVASQESK.[D]	1xDeamidated [N15]; 1xTMTpro [K27]; 1xTMTpro [N-Term]; 1xPhospho [S]	0.879	0.715	0.859	0.942	0.901	1.044	0.826	0.353332	0.077871	0.215719	0.448405	0.192785	0.695264	0.343685
Q9VRP9	Bre1		0.286655	0.856	1.437	E3 ubiquitin-protein ligase Bre1 OS=Drosophila melanogaster OX=7227 GN=Bre1 PE=1 SV=2	[K].EENHISAEDEADDEASGK.[D]	1xTMTpro [K18]; 1xTMTpro [N-Term]; 1xPhospho [S6(100)]	1.214	1.039	1.114	1.114	1.219	1.437	1.062	0.362459	0.992578	0.687971	0.654186	0.333851	0.286655	0.816366
Q9NG52	Brf		0.216275	0.831	1.432	B-related factor 1 OS=Drosophila melanogaster OX=7227 GN=Brf PE=2 SV=1	[K].GLSPLSSPSTPNSSSEK.[D]	1xTMTpro [K17]; 1xTMTpro [N-Term]; 1xPhospho [S3(100)]	0.885	0.831	1.004	0.97	1.029	1.268	0.96	0.377255	0.392564	0.917393	0.582508	0.650217	0.646959	0.82266
P25439	brm		0.149238	0.715	1.287	ATP-dependent helicase brm OS=Drosophila melanogaster OX=7227 GN=brm PE=1 SV=2	[R].KEESDDDSLILK.[R]	2xTMTpro [K1; K12]; 1xTMTpro [N-Term]; 2xPhospho [S4(100); S8(100)]	1.143	1.287	1.162	1.167	0.955	0.817	1.049	0.626208	0.235556	0.45828	0.453778	0.541959	0.315997	0.908558
P25439	brm		0.170188	0.937	1.293	ATP-dependent helicase brm OS=Drosophila melanogaster OX=7227 GN=brm PE=1 SV=2	[K].YTISDDDDDDMD.[-]	1xTMTpro [N-Term]; 1xPhospho [S4(100)]	0.937	1.022	1.018	1.089	1.058	1.196	1.211	0.453595	0.952898	0.909214	0.770121	0.966667	0.668032	0.406649
P25439	brm		0.0877027	0.724	1.384	ATP-dependent helicase brm OS=Drosophila melanogaster OX=7227 GN=brm PE=1 SV=2	[K].EESDDDSLILK.[R]	1xTMTpro [K11]; 1xTMTpro [N-Term]; 1xPhospho [S3(100)]	1.113	1.275	1.113	0.94	1.014	0.806	1.384	0.710566	0.15205	0.633548	0.40202	0.716216	0.188532	0.0877027
Q9VH01	Bruce		0.494396	0.972	1.07	BIR repeat containing ubiquitin-conjugating enzyme, isoform A OS=Drosophila melanogaster OX=7227 GN=Bruce PE=1 SV=3	[R].DNDVTPTNDTPR.[T]	1xTMTpro [N-Term]; 1xPhospho [T5(100)]	1.001	1.02	1.063	0.973	1.043	1.07	1.01	0.792187	0.929982	0.908523	0.616244	0.983137	0.977801	0.994645
Q9VIL0	brun		0.377275	0.883	1.037	Protein brunelleschi OS=Drosophila melanogaster OX=7227 GN=brun PE=1 SV=2	[R].NSSLQEAGTSPLK.[N]	1xTMTpro [K13]; 1xTMTpro [N-Term]; 1xPhospho [S3(100)]	0.946	0.915	0.969	0.938	0.981	0.907	0.883	0.457561	0.441824	0.508575	0.377275	0.67105	0.623369	0.405924
Q9VC96	BRWD3		0.371759	0.863	1.381	BRWD3 OS=Drosophila melanogaster OX=7227 GN=BRWD3 PE=1 SV=2	[R].RPPSNNSIANDNDDDDDYVVPR.[S]	1xTMTpro [N-Term]; 2xPhospho [S4(100); S7(100)]	0.991	0.863	0.933	1.031	0.948	1.369	1.089	0.775047	0.378218	0.458552	0.925568	0.571285	0.371759	0.71644
Q9VC96	BRWD3		0.113302	0.865	1.679	BRWD3 OS=Drosophila melanogaster OX=7227 GN=BRWD3 PE=1 SV=2	[R].RPPSNNSIANDNDDDDDYVVPR.[S]	1xTMTpro [N-Term]; 1xPhospho [S4(100)]	1.047	0.95	0.997	0.905	1.075	1.679	1.334	0.991285	0.725538	0.785447	0.325171	0.921487	0.113302	0.144656
Q24535	bs		0.314138	0.891	1.372	Serum response factor homolog OS=Drosophila melanogaster OX=7227 GN=bs PE=1 SV=2	[K].SPPANGK.[K]	1xTMTpro [K7]; 1xTMTpro [N-Term]; 1xPhospho [S1(100)]	1.236	1.101	1.156	1.206	1.232	1.372	1.194	0.314138	0.67883	0.478912	0.331655	0.33733	0.367443	0.438991
Q24535	bs		0.501356	0.947	1.262	Serum response factor homolog OS=Drosophila melanogaster OX=7227 GN=bs PE=1 SV=2	[R].SGSDCYEDHHR.[S]	1xCarbamidomethyl [C5]; 1xTMTpro [N-Term]; 1xPhospho [S3(100)]	1.091	1.033	1.104	1.134	1.119	1.262	1.143	0.822063	0.813693	0.671117	0.625128	0.778153	0.550731	0.501356
Q8IPG9	Bsg		0.270952	0.731	1.123	Basigin, isoform A OS=Drosophila melanogaster OX=7227 GN=Bsg PE=1 SV=1	[R].NKSELEESDTDPQEQ.[-]	1xTMTpro [K2]; 1xTMTpro [N-Term]; 1xPhospho [S8(100)]	1.042	1.123	1.056	1.022	0.984	0.762	1.01	0.795357	0.758537	0.979805	0.801093	0.613781	0.270952	0.886872
Q8IPG9	Bsg		0.328148	0.881	1.092	Basigin, isoform A OS=Drosophila melanogaster OX=7227 GN=Bsg PE=1 SV=1	[K].SELEESDTDPQEQ.[-]	1xTMTpro [N-Term]; 1xPhospho [S6(100)]	1.021	1.068	1.092	1.022	1.052	0.933	0.9	0.725038	0.981765	0.837839	0.807469	0.978948	0.693765	0.328148
Q8IPG9	Bsg		0.221125	0.881	1.093	Basigin, isoform A OS=Drosophila melanogaster OX=7227 GN=Bsg PE=1 SV=1	[K].SELEESDTDPQEQ.[-]	1xTMTpro [N-Term]; 2xPhospho [S6(100); T8(100)]	1.093	0.995	0.976	0.964	0.992	1.076	0.963	0.829762	0.733861	0.53956	0.496154	0.657	0.916833	0.584712
Q8IPG9	Bsg		0.148122	0.824	1.027	Basigin, isoform A OS=Drosophila melanogaster OX=7227 GN=Bsg PE=1 SV=1	[R].NKSELEESDTDPQEQ.[-]	1xTMTpro [K2]; 1xTMTpro [N-Term]; 2xPhospho [S8(100); T10(100)]	0.943	0.969	0.878	0.869	0.836	0.824	0.903	0.430607	0.678404	0.19948	0.15021	0.148122	0.397068	0.43687
P11929	Bsg25D		0.338092	0.966	1.233	Blastoderm-specific protein 25D OS=Drosophila melanogaster OX=7227 GN=Bsg25D PE=1 SV=3	[R].SQSQDEELTSLR.[Q]	1xTMTpro [N-Term]; 1xPhospho [S3(100)]	1.016	0.981	1.1	1.106	1.155	1.233	1.025	0.858136	0.855842	0.71396	0.712003	0.541033	0.606588	0.998445
P11929	Bsg25D		0.246979	0.853	1.303	Blastoderm-specific protein 25D OS=Drosophila melanogaster OX=7227 GN=Bsg25D PE=1 SV=3	[R].SSSQSDLPGSR.[R]	1xTMTpro [N-Term]; 1xPhospho [S5(99.2)]	0.926	0.853	0.866	0.966	0.908	1.207	1.099	0.404904	0.379195	0.246979	0.586798	0.3397	0.657638	0.722791
Q7KQP6	bt		0.0753703	0.871	1.502	Bent, isoform C OS=Drosophila melanogaster OX=7227 GN=bt PE=1 SV=1	[R].RPSLIINDEK.[K]	1xDeamidated [N7]; 1xTMTpro [K10]; 1xTMTpro [N-Term]; 1xPhospho [S3(100)]	1.265	1.502	1.344	1.214	1.138	1.102	1.46	0.261906	0.0753703	0.0928937	0.292564	0.533228	0.881359	0.0781729
Q7KQP6; L0MPZ1	bt		0.0519568	0.663	1.48	Bent, isoform C OS=Drosophila melanogaster OX=7227 GN=bt PE=1 SV=1 Bent, isoform H OS=Drosophila melanogaster OX=7227 GN=bt PE=1 SV=1	[K].ASIVSVKEEISSDVR.[R]	1xTMTpro [K7]; 1xTMTpro [N-Term]; 2xPhospho [S2(100); S5(100)]	1.252	1.48	1.389	1.299	1.101	0.83	1.13	0.235213	0.088809	0.0519568	0.117926	0.717363	0.422823	0.698092
Q7KQP6	bt		0.0691132	0.896	1.514	Bent, isoform C OS=Drosophila melanogaster OX=7227 GN=bt PE=1 SV=1	[R].RPSLIINDEK.[K]	1xTMTpro [K10]; 1xTMTpro [N-Term]; 1xPhospho [S3(100)]	1.298	1.514	1.272	1.266	1.163	1.193	1.357	0.148228	0.0691132	0.190449	0.172121	0.481608	0.642446	0.136498
Q7KQP6; O76281; L0MPZ1	bt		0.158393	0.705	1.291	Bent, isoform C OS=Drosophila melanogaster OX=7227 GN=bt PE=1 SV=1 Projectin (Fragment) OS=Drosophila melanogaster OX=7227 GN=bt PE=3 SV=1 Bent, isoform H OS=Drosophila melanogaster OX=7227 GN=bt PE=1 SV=1	[K].NPFDVPTKPGTPTIK.[D]	2xTMTpro [K8; K15]; 1xTMTpro [N-Term]; 1xPhospho [T11(100)]	1.285	1.276	1.216	1.248	1.291	0.906	1.234	0.202157	0.303393	0.32984	0.218915	0.158393	0.581622	0.357867
Q7KQP6; L0MPZ1	bt		0.125334	0.884	1.396	Bent, isoform C OS=Drosophila melanogaster OX=7227 GN=bt PE=1 SV=1 Bent, isoform H OS=Drosophila melanogaster OX=7227 GN=bt PE=1 SV=1	[R].SSLAVEESNTESRR.[S]	1xTMTpro [N-Term]; 2xPhospho [S2(100); S12(100)]	1.279	1.13	1.216	1.242	1.298	1.396	1.226	0.19498	0.75389	0.325475	0.221826	0.125334	0.310818	0.325072
Q7KQP6; L0MPZ1	bt		0.126985	0.921	1.601	Bent, isoform C OS=Drosophila melanogaster OX=7227 GN=bt PE=1 SV=1 Bent, isoform H OS=Drosophila melanogaster OX=7227 GN=bt PE=1 SV=1	[R].RSSLAVEESNTESRR.[S]	1xTMTpro [N-Term]; 2xPhospho [S3(100); S13(100)]	1.11	1.022	1.101	1.203	1.265	1.601	1.345	0.755031	0.838722	0.792766	0.324668	0.184322	0.136057	0.126985
Q7KQP6; L0MPZ1	bt		0.115654	0.89	1.639	Bent, isoform C OS=Drosophila melanogaster OX=7227 GN=bt PE=1 SV=1 Bent, isoform H OS=Drosophila melanogaster OX=7227 GN=bt PE=1 SV=1	[R].GSLIPPADTGR.[R]	1xTMTpro [N-Term]; 1xPhospho [S2(100)]	1.223	1.093	1.109	1.202	1.155	1.639	1.088	0.313405	0.884854	0.751784	0.327406	0.476895	0.115654	0.869596
Q7KQP6; L0MPZ1	bt		0.125624	0.992	1.204	Bent, isoform C OS=Drosophila melanogaster OX=7227 GN=bt PE=1 SV=1 Bent, isoform H OS=Drosophila melanogaster OX=7227 GN=bt PE=1 SV=1	[K].GESRPNIDCPDK.[F]	1xCarbamidomethyl [C9]; 1xTMTpro [K12]; 1xTMTpro [N-Term]; 1xPhospho [S3(100)]	1.022	1.014	1.131	1.196	1.201	1.196	1.204	0.844275	0.905531	0.613664	0.347745	0.348494	0.668729	0.399418
Q7KQP6; L0MPZ1	bt		0.233194	0.914	1.278	Bent, isoform C OS=Drosophila melanogaster OX=7227 GN=bt PE=1 SV=1 Bent, isoform H OS=Drosophila melanogaster OX=7227 GN=bt PE=1 SV=1	[R].RSSLAVEESNTESRR.[S]	1xTMTpro [N-Term]; 3xPhospho [S2(100); S3(100); S13(100)]	1.198	1.108	1.2	1.18	1.095	1.278	1.225	0.400395	0.401229	0.233194	0.418138	0.991127	0.608225	0.310014
Q7KQP6; L0MPZ1	bt		0.0870202	1.039	1.409	Bent, isoform C OS=Drosophila melanogaster OX=7227 GN=bt PE=1 SV=1 Bent, isoform H OS=Drosophila melanogaster OX=7227 GN=bt PE=1 SV=1	[K].ASIVSVK.[E]	1xTMTpro [K7]; 1xTMTpro [N-Term]; 1xPhospho [S2(100)]	1.081	1.199	1.182	1.175	1.123	1.145	1.409	0.911401	0.536216	0.438244	0.42108	0.615529	0.749058	0.0870202
Q7KQP6; L0MPZ1	bt		0.136395	0.719	1.23	Bent, isoform C OS=Drosophila melanogaster OX=7227 GN=bt PE=1 SV=1 Bent, isoform H OS=Drosophila melanogaster OX=7227 GN=bt PE=1 SV=1	[R].KASIVSVK.[E]	2xTMTpro [K1; K8]; 1xTMTpro [N-Term]; 2xPhospho [S3(100); S6(100)]	1.012	1.225	1.137	1.145	0.992	0.728	1.23	0.707384	0.457391	0.625804	0.553428	0.682947	0.19792	0.358333
Q7KQP6; O76281; L0MPZ1	bt		0.0794705	0.898	1.445	Bent, isoform C OS=Drosophila melanogaster OX=7227 GN=bt PE=1 SV=1 Projectin (Fragment) OS=Drosophila melanogaster OX=7227 GN=bt PE=3 SV=1 Bent, isoform H OS=Drosophila melanogaster OX=7227 GN=bt PE=1 SV=1	[K].AVNSEGESEPLVTDIPTK.[A]	1xTMTpro [K18]; 1xTMTpro [N-Term]; 1xPhospho [S4(100)]	1.195	1.117	1.072	1.121	1.212	1.363	1.445	0.395401	0.686397	0.866587	0.620918	0.341383	0.374248	0.0794705
Q7KQP6; L0MPZ1	bt		0.309115	0.843	1.293	Bent, isoform C OS=Drosophila melanogaster OX=7227 GN=bt PE=1 SV=1 Bent, isoform H OS=Drosophila melanogaster OX=7227 GN=bt PE=1 SV=1	[R].RGSLIPPADTGR.[R]	1xTMTpro [N-Term]; 1xPhospho [S3(100)]	1.167	1.293	1.208	1.112	1.072	0.984	1.255	0.510984	0.31486	0.351648	0.691689	0.879097	0.837127	0.309115
Q7KQP6; L0MPZ1	bt		0.142848	0.837	1.293	Bent, isoform C OS=Drosophila melanogaster OX=7227 GN=bt PE=1 SV=1 Bent, isoform H OS=Drosophila melanogaster OX=7227 GN=bt PE=1 SV=1	[R].RSSLAVEESNTESR.[R]	1xTMTpro [N-Term]; 3xPhospho [S2(100); S3(100); S/T]	1.293	1.19	1.208	1.102	1.082	1.198	1.248	0.169159	0.563583	0.35059	0.744152	0.826929	0.631018	0.265437
Q7KQP6; O76281; L0MPZ1	bt		0.417028	0.914	1.188	Bent, isoform C OS=Drosophila melanogaster OX=7227 GN=bt PE=1 SV=1 Projectin (Fragment) OS=Drosophila melanogaster OX=7227 GN=bt PE=3 SV=1 Bent, isoform H OS=Drosophila melanogaster OX=7227 GN=bt PE=1 SV=1	[K].AINEEGESDPLDSDDSIIAK.[N]	1xTMTpro [K20]; 1xTMTpro [N-Term]; 1xPhospho [S16(100)]	1.052	0.961	0.994	1.087	1.064	1.097	1.188	0.947729	0.604968	0.630563	0.823444	0.977503	0.86413	0.438848
Q7KQP6	bt		0.077646	0.635	1.295	Bent, isoform C OS=Drosophila melanogaster OX=7227 GN=bt PE=1 SV=1	[K].NNQANATEQFSPTK.[A]	1xTMTpro [K14]; 1xTMTpro [N-Term]; 1xPhospho [S11(100)]	1.027	1.295	1.147	1.085	1.025	0.652	0.897	0.811567	0.310133	0.5779	0.83389	0.792242	0.100449	0.351002
Q7KQP6	bt		0.260933	0.825	1.088	Bent, isoform C OS=Drosophila melanogaster OX=7227 GN=bt PE=1 SV=1	[K].QESEEQQATEQIGLK.[K]	1xTMTpro [K15]; 1xTMTpro [N-Term]; 1xPhospho [S3(100)]	1.078	0.889	0.978	1.08	1.003	1.088	0.962	0.794114	0.577175	0.728797	0.863168	0.637809	0.92369	0.79362
Q7KQP6	bt		0.0673102	0.543	1.293	Bent, isoform C OS=Drosophila melanogaster OX=7227 GN=bt PE=1 SV=1	[R].DTQEVKESSVELQDSAGHEVPEPK.[K]	2xTMTpro [K6; K24]; 1xTMTpro [N-Term]; 1xPhospho [S/T]	1.134	1.293	1.089	1.078	0.982	0.616	1.207	0.642986	0.315074	0.852227	0.870425	0.643899	0.0673102	0.367492
Q7KQP6; L0MPZ1	bt		0.377798	0.884	1.223	Bent, isoform C OS=Drosophila melanogaster OX=7227 GN=bt PE=1 SV=1 Bent, isoform H OS=Drosophila melanogaster OX=7227 GN=bt PE=1 SV=1	[R].SSLAVEESNTESR.[R]	1xTMTpro [N-Term]; 2xPhospho [S2(100); S12(100)]	1.182	1.046	1.085	1.076	1.132	1.223	1.182	0.470275	0.932503	0.873706	0.8837	0.566649	0.581488	0.453381
Q7KQP6; L0MPZ1	bt		0.232681	0.776	1.2	Bent, isoform C OS=Drosophila melanogaster OX=7227 GN=bt PE=1 SV=1 Bent, isoform H OS=Drosophila melanogaster OX=7227 GN=bt PE=1 SV=1	[R].RPSVQDLEDLINKPSTPLR.[D]	1xTMTpro [K13]; 1xTMTpro [N-Term]; 2xPhospho [S3(100); S/T]	1.2	0.986	1.055	1.054	1.065	0.957	0.93	0.315361	0.987882	0.875889	0.990189	0.999126	0.547544	0.657968
Q7KQP6; L0MPZ1	bt		0.248349	0.849	1.203	Bent, isoform C OS=Drosophila melanogaster OX=7227 GN=bt PE=1 SV=1 Bent, isoform H OS=Drosophila melanogaster OX=7227 GN=bt PE=1 SV=1	[K].GVSEILEGGR.[F]	1xTMTpro [N-Term]; 1xPhospho [S3(100)]	1.117	0.948	0.971	1.053	1.066	1.203	1.163	0.656021	0.806069	0.661173	0.986579	0.998827	0.683897	0.428022
Q7KQP6; L0MPZ1	bt		0.295185	0.881	1.332	Bent, isoform C OS=Drosophila melanogaster OX=7227 GN=bt PE=1 SV=1 Bent, isoform H OS=Drosophila melanogaster OX=7227 GN=bt PE=1 SV=1	[R].RSSLAVEESNTESR.[R]	1xTMTpro [N-Term]; 2xPhospho [S2(100); S3(100)]	1.147	1.01	1.04	1.049	1.066	1.332	1.179	0.601986	0.793458	0.879926	0.964136	0.899772	0.395698	0.520271
Q7KQP6; L0MPZ1	bt		0.31816	0.899	1.204	Bent, isoform C OS=Drosophila melanogaster OX=7227 GN=bt PE=1 SV=1 Bent, isoform H OS=Drosophila melanogaster OX=7227 GN=bt PE=1 SV=1	[R].SSLAVEESNTESR.[R]	1xTMTpro [N-Term]; 1xPhospho [S2(100)]	1.079	0.97	0.983	1.02	1.037	1.109	1.204	0.951145	0.637457	0.575404	0.797567	0.938338	0.833476	0.440725
Q7KQP6; L0MPZ1	bt		0.201517	0.839	1.266	Bent, isoform C OS=Drosophila melanogaster OX=7227 GN=bt PE=1 SV=1 Bent, isoform H OS=Drosophila melanogaster OX=7227 GN=bt PE=1 SV=1	[R].RSSLAVEESNTESR.[R]	1xTMTpro [N-Term]; 1xPhospho [S3(100)]	1.034	0.867	0.939	1.001	0.997	1.266	1.006	0.794116	0.294988	0.374077	0.690439	0.71212	0.501508	0.757666
Q7KQP6; L0MPZ1	bt		0.0941965	0.822	1.282	Bent, isoform C OS=Drosophila melanogaster OX=7227 GN=bt PE=1 SV=1 Bent, isoform H OS=Drosophila melanogaster OX=7227 GN=bt PE=1 SV=1	[K].ASSRRSSLAVEESNTESR.[R]	1xTMTpro [N-Term]; 3xPhospho [S6(100); S7(100); S/T]	1.197	1.037	0.984	1	1.017	1.282	1.014	0.458878	0.83728	0.727751	0.724322	0.863824	0.5013	0.981881
Q7KQP6; L0MPZ1	bt		0.148759	0.84	1.226	Bent, isoform C OS=Drosophila melanogaster OX=7227 GN=bt PE=1 SV=1 Bent, isoform H OS=Drosophila melanogaster OX=7227 GN=bt PE=1 SV=1	[K].RPSLAPEPPSRRGSLIPPADTGR.[R]	1xTMTpro [N-Term]; 3xPhospho [S3(100); S10(100); S14(100)]	1.044	0.996	0.958	0.999	0.877	1.226	1.172	0.910538	0.738976	0.457831	0.681397	0.148759	0.574787	0.515039
Q7KQP6; O76281; L0MPZ1	bt		0.321445	0.896	1.191	Bent, isoform C OS=Drosophila melanogaster OX=7227 GN=bt PE=1 SV=1 Projectin (Fragment) OS=Drosophila melanogaster OX=7227 GN=bt PE=3 SV=1 Bent, isoform H OS=Drosophila melanogaster OX=7227 GN=bt PE=1 SV=1	[K].NTTTIPELTEGQEYEFR.[V]	1xTMTpro [N-Term]; 1xPhospho [T2(98.8)]	1.059	0.949	1.094	0.979	1.109	1.162	1.191	0.892534	0.876799	0.626188	0.593014	0.76058	0.858873	0.321445
Q7KQP6; L0MPZ1	bt		0.190109	0.838	1.253	Bent, isoform C OS=Drosophila melanogaster OX=7227 GN=bt PE=1 SV=1 Bent, isoform H OS=Drosophila melanogaster OX=7227 GN=bt PE=1 SV=1	[K].ITTGTAEFAAPEIVNR.[E]	1xTMTpro [N-Term]; 2xPhospho [T2(99.2); T5(100)]	1.017	0.852	0.902	0.973	1.054	1.223	1.253	0.794563	0.285069	0.25132	0.53582	0.9844	0.581741	0.261164
Q7KQP6; L0MPZ1	bt		0.287821	0.88	1.07	Bent, isoform C OS=Drosophila melanogaster OX=7227 GN=bt PE=1 SV=1 Bent, isoform H OS=Drosophila melanogaster OX=7227 GN=bt PE=1 SV=1	[R].SDSGEYLVTATNTSGK.[D]	1xTMTpro [K16]; 1xTMTpro [N-Term]; 1xPhospho [S3(100)]	0.967	0.88	0.893	0.97	1.035	0.968	0.991	0.624656	0.380816	0.287821	0.589126	0.959612	0.750744	0.919487
Q7KQP6; O76281; L0MPZ1	bt		0.487788	0.911	1.029	Bent, isoform C OS=Drosophila melanogaster OX=7227 GN=bt PE=1 SV=1 Projectin (Fragment) OS=Drosophila melanogaster OX=7227 GN=bt PE=3 SV=1 Bent, isoform H OS=Drosophila melanogaster OX=7227 GN=bt PE=1 SV=1	[R].TSANDTEFDVK.[G]	1xTMTpro [K11]; 1xTMTpro [N-Term]; 1xPhospho [T/S]	0.98	1.005	0.971	0.956	1.008	0.911	0.914	0.60189	0.981873	0.663168	0.540153	0.76029	0.551838	0.487788
Q7KQP6; O76281; L0MPZ1	bt		0.0896774	0.667	1.088	Bent, isoform C OS=Drosophila melanogaster OX=7227 GN=bt PE=1 SV=1 Projectin (Fragment) OS=Drosophila melanogaster OX=7227 GN=bt PE=3 SV=1 Bent, isoform H OS=Drosophila melanogaster OX=7227 GN=bt PE=1 SV=1	[R].DKFSPDWEK.[C]	2xTMTpro [K2; K9]; 1xTMTpro [N-Term]; 1xPhospho [S4(100)]	1.019	1.083	0.939	0.939	0.983	0.68	1.088	0.844133	0.738448	0.534	0.474414	0.66871	0.0896774	0.772792
Q7KQP6; L0MPZ1	bt		0.161557	0.742	1.136	Bent, isoform C OS=Drosophila melanogaster OX=7227 GN=bt PE=1 SV=1 Bent, isoform H OS=Drosophila melanogaster OX=7227 GN=bt PE=1 SV=1	[R].KASIVSVKEEISSDVR.[R]	2xTMTpro [K1; K8]; 1xTMTpro [N-Term]; 2xPhospho [S3(100); S6(100)]	0.842	0.938	0.956	0.924	0.87	0.742	0.947	0.199469	0.707673	0.581805	0.382301	0.251899	0.161557	0.673324
Q7KQP6; L0MPZ1	bt		0.0594615	0.689	1.377	Bent, isoform C OS=Drosophila melanogaster OX=7227 GN=bt PE=1 SV=1 Bent, isoform H OS=Drosophila melanogaster OX=7227 GN=bt PE=1 SV=1	[R].SSLAVEESNTESR.[R]	1xDeamidated [N9]; 1xTMTpro [N-Term]; 1xPhospho [S2(100)]	1.377	1.194	1.11	1.108	1.188	1.281	0.948	0.0995044	0.310054	0.650314	0.720684	0.422487	0.48855	0.747738
Q7KQP6; L0MPZ1	bt		0.239097	0.879	1.185	Bent, isoform C OS=Drosophila melanogaster OX=7227 GN=bt PE=1 SV=1 Bent, isoform H OS=Drosophila melanogaster OX=7227 GN=bt PE=1 SV=1	[R].RSSLAVEESNTESR.[R]	1xDeamidated [N10]; 1xTMTpro [N-Term]; 1xPhospho [S3(99.3)]	0.967	0.909	0.879	0.952	0.929	1.146	1.008	0.643066	0.487594	0.239097	0.501571	0.412032	0.77786	0.977218
Q7KQP6; L0MPZ1	bt		0.418915	0.864	1.192	Bent, isoform C OS=Drosophila melanogaster OX=7227 GN=bt PE=1 SV=1 Bent, isoform H OS=Drosophila melanogaster OX=7227 GN=bt PE=1 SV=1	[R].SDSGEYLVTATNTSGK.[D]	1xDeamidated [N12]; 1xTMTpro [K16]; 1xTMTpro [N-Term]; 1xPhospho [S3(99.1)]	1.045	0.903	0.966	1.136	1.192	1.061	1.169	0.985916	0.674034	0.667868	0.594159	0.486362	0.771685	0.43574
Q9VZU5	BtbVII		0.55832	0.936	1.107	BTB-protein-VII, isoform F OS=Drosophila melanogaster OX=7227 GN=BtbVII PE=4 SV=2	[K].QHSDPLLPR.[Q]	1xTMTpro [N-Term]; 1xPhospho [S3(100)]	0.985	0.936	1.037	0.981	1.015	1.091	1.08	0.654716	0.694114	0.993155	0.669999	0.829022	0.913531	0.784943
Q9VZU5	BtbVII		0.0682078	0.786	0.984	BTB-protein-VII, isoform F OS=Drosophila melanogaster OX=7227 GN=BtbVII PE=4 SV=2	[R].KSSNNGSGDR.[N]	1xTMTpro [K1]; 1xTMTpro [N-Term]; 1xPhospho [S]	0.984	0.888	0.813	0.829	0.786	0.817	0.876	0.642459	0.502829	0.0983585	0.103047	0.0682078	0.31482	0.348492
A0A0B4K657	btsz		0.458539	0.907	1.308	Bitesize, isoform I OS=Drosophila melanogaster OX=7227 GN=btsz PE=4 SV=1	[R].SHSNEEYSNTK.[G]	1xTMTpro [K11]; 1xTMTpro [N-Term]; 1xPhospho [S3(99.2)]	1.105	1.003	1.066	1.046	1.068	1.308	1.114	0.821589	0.97344	0.846432	0.997154	0.910186	0.458539	0.668242
Q9VB04	btz		0.281911	0.813	1.226	Protein CASC3 OS=Drosophila melanogaster OX=7227 GN=btz PE=1 SV=1	[R].SVADSEAQK.[K]	1xTMTpro [K9]; 1xTMTpro [N-Term]; 2xPhospho [S1(100); S5(100)]	1.226	1.117	1.148	1.16	1.072	1.102	0.997	0.415235	0.595478	0.502874	0.486943	0.978488	0.908619	0.851827
O76755	BubR1		0.0526993	0.987	1.431	Mitotic checkpoint control protein kinase BUB1 OS=Drosophila melanogaster OX=7227 GN=BubR1 PE=2 SV=1	[K].TTPLTPKQSHR.[S]	1xTMTpro [K7]; 1xTMTpro [N-Term]; 3xPhospho [T2(98.8); T5(100); S9(100)]	0.987	1.131	1.03	1.058	0.992	1.026	1.413	0.645846	0.572502	0.971496	0.940314	0.705438	0.900332	0.0862214
Q24523	bun		0.384062	1	1.165	Protein bunched, class 2/F/G isoform OS=Drosophila melanogaster OX=7227 GN=bun PE=2 SV=4	[K].LNAAGDTGDESADDLDESHTDDNSR.[I]	1xTMTpro [N-Term]; 2xPhospho [T7(100); S11(100)]	1.013	1.013	1.067	1.103	1.096	1.165	1.066	0.831412	0.89412	0.914898	0.745064	0.70439	0.727431	0.859252
Q24523	bun		0.64796	0.915	1.202	Protein bunched, class 2/F/G isoform OS=Drosophila melanogaster OX=7227 GN=bun PE=2 SV=4	[K].LNAAGDTGDESADDLDESHTDDNSR.[I]	1xTMTpro [N-Term]; 1xPhospho [S11(100)]	1.003	0.951	0.978	1.038	1.07	1.202	0.918	0.877053	0.950749	0.757243	0.931603	0.843894	0.822863	0.64796
Q24523	bun		0.0638468	0.708	1.487	Protein bunched, class 2/F/G isoform OS=Drosophila melanogaster OX=7227 GN=bun PE=2 SV=4	[R].ASSNSSLATSTSTSLAPK.[S]	1xTMTpro [K18]; 1xTMTpro [N-Term]; 1xPhospho [S2(98.1)]	0.837	0.708	0.821	0.936	0.944	1.245	1.126	0.151957	0.0638468	0.134522	0.451711	0.49255	0.582076	0.631333
P39736	Bx42		0.119834	0.808	1.511	Puff-specific protein Bx42 OS=Drosophila melanogaster OX=7227 GN=Bx42 PE=1 SV=1	[R].GPPSPPAPVLHSPSR.[K]	1xTMTpro [N-Term]; 2xPhospho [S4(100); S12(100)]	1.06	0.857	0.938	0.994	1.054	1.511	1.3	0.944621	0.267768	0.369103	0.651203	0.969942	0.197196	0.218646
Q9VHC3	by		0.130018	0.584	1.398	Blistery, isoform A OS=Drosophila melanogaster OX=7227 GN=by PE=2 SV=1	[R].KSPSSNGK.[S]	1xDeamidated [N6]; 2xTMTpro [K1; K8]; 1xTMTpro [N-Term]; 1xPhospho [S2(100)]	1.287	1.398	1.314	1.251	1.109	0.752	1.074	0.227841	0.157376	0.130018	0.215	0.665355	0.236025	0.866296
Q9VHC3	by		0.107367	0.666	1.344	Blistery, isoform A OS=Drosophila melanogaster OX=7227 GN=by PE=2 SV=1	[R].KSPSSNGK.[S]	2xTMTpro [K1; K8]; 1xTMTpro [N-Term]; 1xPhospho [S2(100)]	1.344	1.3	1.299	1.28	1.156	0.895	1.041	0.107367	0.301343	0.144185	0.146297	0.498871	0.590382	0.951352
Q9VHC3	by		0.113402	0.746	0.975	Blistery, isoform A OS=Drosophila melanogaster OX=7227 GN=by PE=2 SV=1	[R].DLSASTSTSK.[S]	1xTMTpro [K10]; 1xTMTpro [N-Term]; 1xPhospho [S9(100)]	0.911	0.884	0.884	0.888	0.858	0.746	0.809	0.31924	0.49273	0.274613	0.223431	0.138802	0.113402	0.238841
Q24270	Ca-alpha1D		0.358505	0.88	1.256	Voltage-dependent calcium channel type D subunit alpha-1 OS=Drosophila melanogaster OX=7227 GN=Ca-alpha1D PE=1 SV=2	[R].AISGNLDELDQEPEPMHR.[R]	1xTMTpro [N-Term]; 1xPhospho [S3(100)]	0.96	0.886	0.979	1.075	0.949	1.205	0.88	0.509953	0.489998	0.684935	0.905924	0.39391	0.674064	0.447292
Q9V438	CaBP1		0.175865	0.849	1.319	Protein disulfide-isomerase A6 homolog OS=Drosophila melanogaster OX=7227 GN=CaBP1 PE=1 SV=1	[K].DGQLPTEEDIDLSDIDLDKDEL.[-]	1xTMTpro [K19]; 1xTMTpro [N-Term]; 1xPhospho [S13(100)]	0.955	0.886	0.94	0.972	1.125	1.26	0.849	0.468126	0.348179	0.376141	0.536415	0.626571	0.513294	0.242939
Q03017	cact		0.429736	0.869	1.205	NF-kappa-B inhibitor cactus OS=Drosophila melanogaster OX=7227 GN=cact PE=1 SV=2	[R].GAETVTPPDSDYDSSDIEDLDDTK.[M]	1xTMTpro [K24]; 1xTMTpro [N-Term]; 3xPhospho [S10(100); S14(100); S15(100)]	1.153	1.205	1.172	1.172	1.082	1.008	1.001	0.609835	0.519009	0.474278	0.429736	0.87947	0.897534	0.879551
Q03017	cact		0.135772	0.968	1.126	NF-kappa-B inhibitor cactus OS=Drosophila melanogaster OX=7227 GN=cact PE=1 SV=2	[R].GAETVTPPDSDYDSSDIEDLDDTK.[M]	1xTMTpro [K24]; 1xTMTpro [N-Term]; 4xPhospho [T6(98.3); S10(100); S14(100); S15(100)]	0.998	1.124	1.054	1.122	1.106	0.968	0.973	0.711464	0.481592	0.914157	0.678379	0.789119	0.643119	0.852333
Q03017	cact		0.17516	0.839	1.074	NF-kappa-B inhibitor cactus OS=Drosophila melanogaster OX=7227 GN=cact PE=1 SV=2	[R].GAETVTPPDSDYDSSDIEDLDDTK.[M]	1xTMTpro [K24]; 1xTMTpro [N-Term]; 2xPhospho [S10(100); S15(98.4)]	1.004	1.074	1.005	1.025	0.969	0.895	0.843	0.705607	0.958986	0.69194	0.829242	0.481256	0.590664	0.17516
Q9VAF5	Cad99C		0.0551549	0.77	1.442	Cadherin-99C OS=Drosophila melanogaster OX=7227 GN=Cad99C PE=1 SV=2	[R].SNSDHNHLSSTNENVSFGK.[R]	1xTMTpro [K19]; 1xTMTpro [N-Term]; 1xPhospho [S3(99.3)]	1.259	0.969	1.246	1.224	1.355	1.442	0.983	0.229729	0.635221	0.246002	0.264154	0.0668291	0.260065	0.735075
Q9NHE5	Cadps		0.301566	0.838	1.245	Calcium-dependent secretion activator OS=Drosophila melanogaster OX=7227 GN=Cadps PE=1 SV=3	[R].SHGSLSK.[L]	1xTMTpro [K7]; 1xTMTpro [N-Term]; 1xPhospho [S4(100)]	1.245	1.094	1.165	1.1	1.136	1.096	1.044	0.328497	0.823537	0.495829	0.760318	0.611563	0.8967	0.997484
Q8SWV8	Caf1-180		0.198777	0.615	1.291	LD40833p (Fragment) OS=Drosophila melanogaster OX=7227 GN=Caf1-180 PE=2 SV=1	[R].EKSPENSSTSGK.[H]	2xTMTpro [K2; K12]; 1xTMTpro [N-Term]; 1xPhospho [S3(100)]	1.241	1.291	1.157	1.102	1.053	0.763	1.093	0.259174	0.318026	0.533667	0.742981	0.996729	0.274792	0.821712
Q8SWV8	Caf1-180		0.517615	0.882	1.153	LD40833p (Fragment) OS=Drosophila melanogaster OX=7227 GN=Caf1-180 PE=2 SV=1	[R].KLSYDDESPSEGTGCSTGQLR.[R]	1xCarbamidomethyl [C15]; 1xTMTpro [K1]; 1xTMTpro [N-Term]; 2xPhospho [S3(100); S8(100)]	1.023	0.902	0.946	1.006	1.065	1.153	0.955	0.84497	0.570413	0.517615	0.728803	0.988078	0.811766	0.755402
P62152	Cam		0.173649	0.87	1.286	Calmodulin OS=Drosophila melanogaster OX=7227 GN=Cam PE=1 SV=2	[K].DTDSEEEIR.[E]	1xTMTpro [N-Term]; 1xPhospho [S4(100)]	1.212	1.109	1.109	1.054	1.115	1.211	1.286	0.309735	0.476994	0.61278	0.996045	0.748361	0.665734	0.173649
Q7JMV3	CaMKI		0.111602	0.921	1.279	Calcium/calmodulin dependent protein kinase I OS=Drosophila melanogaster OX=7227 GN=CaMKI PE=1 SV=1	[K].QVSIEEK.[Y]	1xTMTpro [K7]; 1xTMTpro [N-Term]; 1xPhospho [S3(100)]	1.106	1.046	1.279	1.115	1.145	1.019	1.116	0.750625	0.933408	0.177149	0.67988	0.553477	0.932431	0.724871
Q7JMV3	CaMKI		0.207151	0.878	1.113	Calcium/calmodulin dependent protein kinase I OS=Drosophila melanogaster OX=7227 GN=CaMKI PE=1 SV=1	[K].SGGSTNAASQ.[-]	1xTMTpro [N-Term]; 1xPhospho [S9(100)]	1.016	1.086	0.973	0.892	1.027	1.113	0.928	0.902505	0.50608	0.701345	0.223614	0.733989	0.980123	0.653658
Q00168	CaMKII		0.057832	0.805	1.358	Calcium/calmodulin-dependent protein kinase type II alpha chain OS=Drosophila melanogaster OX=7227 GN=CaMKII PE=1 SV=1	[R].STTVVSKEPEDIR.[I]	1xTMTpro [K7]; 1xTMTpro [N-Term]; 1xPhospho [T3(100)]	1.191	0.959	0.978	1.126	1.047	1.011	1.358	0.423211	0.743667	0.681387	0.597745	0.997142	0.852271	0.138441
Q00168	CaMKII		0.144953	0.866	1.293	Calcium/calmodulin-dependent protein kinase type II alpha chain OS=Drosophila melanogaster OX=7227 GN=CaMKII PE=1 SV=1	[K].ESTDSSSTTLEDDDIK.[E]	1xTMTpro [K16]; 1xTMTpro [N-Term]; 1xPhospho [S/T]	1.005	1.112	1.064	1.073	1.006	0.87	1.293	0.814748	0.70934	0.901377	0.853706	0.792077	0.467532	0.219335
Q00168	CaMKII		0.119427	0.701	1.302	Calcium/calmodulin-dependent protein kinase type II alpha chain OS=Drosophila melanogaster OX=7227 GN=CaMKII PE=1 SV=1	[K].KGEGSQVK.[E]	2xTMTpro [K1; K8]; 1xTMTpro [N-Term]; 1xPhospho [S5(100)]	0.948	1.058	0.957	0.998	0.933	0.701	1.235	0.580099	0.952484	0.505987	0.672455	0.47896	0.150402	0.32832
Q00168	CaMKII		0.149857	0.826	1.052	Calcium/calmodulin-dependent protein kinase type II alpha chain OS=Drosophila melanogaster OX=7227 GN=CaMKII PE=1 SV=1	[R].QETVDCLK.[K]	1xCarbamidomethyl [C6]; 1xTMTpro [K8]; 1xTMTpro [N-Term]; 1xPhospho [T3(100)]	0.888	0.826	0.852	0.849	0.913	0.933	0.935	0.325318	0.278601	0.192164	0.149857	0.399973	0.651415	0.650425
Q9VKH9	cana		0.0950319	0.857	1.513	CENP-ana, isoform A OS=Drosophila melanogaster OX=7227 GN=cana PE=3 SV=2	[K].QMEEELLSSISEK.[D]	1xTMTpro [K13]; 1xTMTpro [N-Term]; 1xPhospho [S8(100)]	1.256	1.077	1.183	1.25	1.382	1.513	1.29	0.267468	0.79435	0.404833	0.2051	0.0950319	0.222161	0.203058
P48456	CanA1		0.079893	0.884	1.613	Serine/threonine-protein phosphatase 2B catalytic subunit 1 OS=Drosophila melanogaster OX=7227 GN=CanA1 PE=2 SV=2	[R].SSSSSSNNNNNNSNTSSTTTTK.[D]	1xDeamidated [N]; 1xTMTpro [K22]; 1xTMTpro [N-Term]; 1xPhospho [S3(98)]	1.188	1.05	1.121	1.149	1.264	1.613	1.37	0.397092	0.639504	0.500768	0.538176	0.233054	0.102022	0.079893
Q9VXF1	CanA-14F		0.207943	0.981	1.183	Serine/threonine-protein phosphatase 2B catalytic subunit 3 OS=Drosophila melanogaster OX=7227 GN=CanA-14F PE=1 SV=4	[K].NAAATTGTAAGSGSGGAAGSAGTQQQGQGGTGTSSGPSSPTKR.[S]	1xTMTpro [K42]; 1xTMTpro [N-Term]; 2xPhospho [S38(90.2); S39(99.1)]	0.981	1.05	0.984	1	1.051	1.16	1.046	0.735722	0.60521	0.777104	0.707074	0.771528	0.936217	0.844504
Q966V1	CAP		0.096445	0.785	1.247	DCAPL1 OS=Drosophila melanogaster OX=7227 GN=CAP PE=2 SV=1	[K].LPTLSEDEVFR.[Q]	1xTMTpro [N-Term]; 1xPhospho [S5(100)]	1.088	0.854	1.02	1.147	1.021	1.247	0.903	0.879006	0.378619	0.925919	0.516801	0.854827	0.56125	0.428596
A1Z871; Q966V1	CAP		0.192148	0.815	1.2	CAP, isoform B OS=Drosophila melanogaster OX=7227 GN=CAP PE=4 SV=1 DCAPL1 OS=Drosophila melanogaster OX=7227 GN=CAP PE=2 SV=1	[K].EVPVSSPLSPVEQK.[Q]	1xTMTpro [K14]; 1xTMTpro [N-Term]; 2xPhospho [S6(100); S9(100)]	1.2	1.003	1.113	1.14	1.106	1.096	0.979	0.394742	0.765379	0.733998	0.561098	0.69667	0.866803	0.74307
A1Z871; Q966V1	CAP		0.132027	1.004	1.135	CAP, isoform B OS=Drosophila melanogaster OX=7227 GN=CAP PE=4 SV=1 DCAPL1 OS=Drosophila melanogaster OX=7227 GN=CAP PE=2 SV=1	[K].EVPVSSPLSPVEQK.[Q]	1xTMTpro [K14]; 1xTMTpro [N-Term]; 1xPhospho [S9(100)]	1.004	1.052	1.09	1.135	1.059	1.066	1.052	0.632566	0.95624	0.850578	0.585892	0.938653	0.943434	0.969898
Q966V1	CAP		0.0646954	0.656	1.434	DCAPL1 OS=Drosophila melanogaster OX=7227 GN=CAP PE=2 SV=1	[R].NSTASSGGSDQTGIRTPK.[L]	1xTMTpro [K18]; 1xTMTpro [N-Term]; 1xPhospho [T16(100)]	1.279	1.241	1.165	1.091	1.159	0.839	1.434	0.2382	0.418205	0.507475	0.821391	0.550876	0.439105	0.0646954
Q966V1	CAP		0.394802	0.856	1.386	DCAPL1 OS=Drosophila melanogaster OX=7227 GN=CAP PE=2 SV=1	[R].SETEAETETETEREGEQSR.[E]	1xTMTpro [N-Term]; 1xPhospho [S18(100)]	1.051	0.9	0.984	1.017	1.158	1.386	1.054	0.926557	0.700637	0.80337	0.823264	0.750485	0.394802	0.817873
A1Z871	CAP		0.140994	0.768	1.097	CAP, isoform B OS=Drosophila melanogaster OX=7227 GN=CAP PE=4 SV=1	[K].QVTVTDIARPQSPQLSQER.[R]	1xTMTpro [N-Term]; 1xPhospho [S12(100)]	0.904	0.797	0.985	0.993	0.96	0.959	0.768	0.370418	0.19966	0.725361	0.697537	0.598835	0.664338	0.140994
Q966V1	CAP		0.107008	0.794	1	DCAPL1 OS=Drosophila melanogaster OX=7227 GN=CAP PE=2 SV=1	[K].AQSPEPPK.[A]	1xTMTpro [K8]; 1xTMTpro [N-Term]; 1xPhospho [S3(100)]	0.92	0.894	0.85	0.881	0.86	0.794	0.92	0.254689	0.37267	0.107008	0.174673	0.143486	0.340217	0.398777
Q966V1	CAP		0.50147	0.896	1.131	DCAPL1 OS=Drosophila melanogaster OX=7227 GN=CAP PE=2 SV=1	[K].SNGYVSEPEPNYDSDYSTVR.[Y]	1xDeamidated [N2]; 1xTMTpro [N-Term]; 1xPhospho [S14(100)]	1.131	1.013	1.043	1.065	1.064	1.106	1.022	0.617893	0.913547	0.970566	0.947419	0.979916	0.925571	0.94135
Q966V1	CAP		0.308863	0.869	1.418	DCAPL1 OS=Drosophila melanogaster OX=7227 GN=CAP PE=2 SV=1	[K].SNGYVSEPEPNYDSDYSTVR.[Y]	1xDeamidated [N2]; 1xTMTpro [N-Term]; 2xPhospho [S6(100); S14(100)]	1.067	0.928	0.985	1.061	1.109	1.418	1.024	0.955732	0.679143	0.728691	0.951404	0.821289	0.308863	0.997697
Q9VM49	Caper		0.179722	0.761	1.347	Caper, isoform A OS=Drosophila melanogaster OX=7227 GN=Caper PE=1 SV=1	[R].TTPTELSPEER.[D]	1xTMTpro [N-Term]; 1xPhospho [T2(99.2)]	1.347	1.301	1.218	1.151	1.236	1.229	1.025	0.179722	0.184462	0.28966	0.529263	0.307544	0.602083	0.995373
Q9VM49	Caper		0.525642	0.963	1.131	Caper, isoform A OS=Drosophila melanogaster OX=7227 GN=Caper PE=1 SV=1	[R].SPPNGADRTTPTELSPEER.[D]	1xTMTpro [N-Term]; 3xPhospho [S1(100); T10(100); S15(98)]	1.02	0.982	1.077	1.11	1.024	1.131	1.027	0.82279	0.929209	0.811166	0.709942	0.847452	0.828446	0.96899
Q9VM49	Caper		0.271888	0.837	1.401	Caper, isoform A OS=Drosophila melanogaster OX=7227 GN=Caper PE=1 SV=1	[R].SPPNGADR.[T]	1xTMTpro [N-Term]; 1xPhospho [S1(100)]	1.073	0.898	0.953	0.952	1.042	1.401	1.037	0.90925	0.558646	0.576602	0.490725	0.931196	0.320532	0.930897
Q9VM49	Caper		0.130605	0.847	1.091	Caper, isoform A OS=Drosophila melanogaster OX=7227 GN=Caper PE=1 SV=1	[R].SGSSPGGGGGHDDDYAENGPR.[N]	1xTMTpro [N-Term]; 3xPhospho [S1(100); S3(100); S4(100)]	0.946	0.972	0.874	0.847	0.88	0.898	1.032	0.540765	0.89409	0.254354	0.130605	0.250831	0.497936	0.93738
Q9VM49	Caper		0.0663806	0.887	1.785	Caper, isoform A OS=Drosophila melanogaster OX=7227 GN=Caper PE=1 SV=1	[R].RSPPNGADR.[T]	1xDeamidated [N5]; 1xTMTpro [N-Term]; 1xPhospho [S2(100)]	1.213	1.075	1.218	1.251	1.247	1.785	1.272	0.399711	0.696273	0.289824	0.234842	0.316206	0.0663806	0.233377
B3DN53	Cap-G		0.137799	0.84	1.053	Chromosome associated protein G, isoform G OS=Drosophila melanogaster OX=7227 GN=Cap-G PE=1 SV=1	[R].DSTALSSPRVSPR.[R]	1xTMTpro [N-Term]; 2xPhospho [S7(100); S11(100)]	0.981	0.854	0.907	0.84	0.894	1.033	1.008	0.630031	0.382881	0.393038	0.137799	0.276652	0.934312	0.920368
Q9I7D3	Capr		0.285679	0.858	1.306	Caprin homolog OS=Drosophila melanogaster OX=7227 GN=Capr PE=1 SV=1	[R].NSGNYQR.[R]	1xTMTpro [N-Term]; 1xPhospho [S2(100)]	1.183	1.306	1.212	1.153	1.156	1.07	1.014	0.499333	0.285679	0.336642	0.514939	0.553687	0.961045	0.891151
Q9I7D3	Capr		0.0798966	0.823	1.619	Caprin homolog OS=Drosophila melanogaster OX=7227 GN=Capr PE=1 SV=1	[R].DHSTGGGNSGYADNNESNNHWNNSQGDGR.[R]	1xDeamidated [N18]; 1xTMTpro [N-Term]; 1xPhospho [S3(100)]	1.37	1.128	1.166	1.152	1.324	1.619	1.271	0.0798966	0.368365	0.33514	0.52153	0.138792	0.104339	0.189531
Q9VPX6	capt		0.154976	0.863	1.3	Adenylyl cyclase-associated protein OS=Drosophila melanogaster OX=7227 GN=capt PE=1 SV=2	[K].SSPANPALAPK.[E]	1xTMTpro [K11]; 1xTMTpro [N-Term]; 1xPhospho [S]	1.3	1.211	1.291	1.225	1.267	1.217	1.121	0.199688	0.342247	0.154976	0.281253	0.260769	0.616744	0.638983
Q9VPX6	capt		0.0721361	0.912	1.366	Adenylyl cyclase-associated protein OS=Drosophila melanogaster OX=7227 GN=capt PE=1 SV=2	[R].TLTAPQPIELPTPTLPPPPAEEEEALPVFEK.[A]	1xTMTpro [K31]; 1xTMTpro [N-Term]; 1xPhospho [T12(98.8)]	1.109	1.012	1.16	1.149	1.366	1.27	1.194	0.625034	0.82679	0.378341	0.537426	0.0721361	0.539531	0.325948
Q9VPX6	capt		0.26093	0.839	1.159	Adenylyl cyclase-associated protein OS=Drosophila melanogaster OX=7227 GN=capt PE=1 SV=2	[K].SPAQSGGSK.[A]	1xTMTpro [K9]; 1xTMTpro [N-Term]; 1xPhospho [S1(100)]	1.038	0.871	0.921	1.005	0.974	1.159	1.013	0.950524	0.443428	0.452121	0.792015	0.630022	0.765774	0.953484
P17336	Cat		0.37714	0.927	1.196	Catalase OS=Drosophila melanogaster OX=7227 GN=Cat PE=1 SV=2	[K].NSQTVSPGAITTGNGAPIGIK.[D]	1xTMTpro [K21]; 1xTMTpro [N-Term]; 1xPhospho [S6(100)]	1.046	0.969	0.997	1.025	1.134	1.104	1.196	0.947559	0.634126	0.646507	0.824723	0.568993	0.846305	0.37714
P17336	Cat		0.253636	0.904	1.188	Catalase OS=Drosophila melanogaster OX=7227 GN=Cat PE=1 SV=2	[K].NSQTVSPGAITTGNGAPIGIK.[D]	1xDeamidated [N14]; 1xTMTpro [K21]; 1xTMTpro [N-Term]; 1xPhospho [S6(100)]	0.955	0.916	0.904	0.941	1.018	0.912	1.134	0.491358	0.461395	0.253636	0.388627	0.826171	0.636394	0.582692
Q27294	caz		0.0640471	0.807	1.697	RNA-binding protein cabeza OS=Drosophila melanogaster OX=7227 GN=caz PE=2 SV=2	[R].GSGGGGYHNR.[D]	1xTMTpro [N-Term]; 1xPhospho [S2(100)]	1.071	0.865	0.973	1.11	1.083	1.697	0.991	0.841697	0.475939	0.698652	0.713312	0.966181	0.0640471	0.950532
Q27294	caz		0.119942	0.826	1.23	RNA-binding protein cabeza OS=Drosophila melanogaster OX=7227 GN=caz PE=2 SV=2	[K].GDDEGSSGGGGGGGYGGGGGGGGYDR.[G]	1xTMTpro [N-Term]; 2xPhospho [S6(100); S7(100)]	1.051	0.868	0.876	0.962	1.23	1.197	0.888	0.971479	0.509559	0.245376	0.503251	0.350166	0.790636	0.498333
M9PHB8	CBP		0.315808	0.889	1.368	Sarcoplasmic calcium-binding protein, isoform C OS=Drosophila melanogaster OX=7227 GN=CBP PE=1 SV=1	[R].REVESDSDSDSDDEFER.[R]	1xTMTpro [N-Term]; 3xPhospho [S5(100); S7(100); S11(99.9)]	1.206	1.089	1.072	1.098	1.135	1.368	1.084	0.389496	0.472913	0.729242	0.775163	0.728546	0.393728	0.716408
B4I0W6	Cbp80		0.0745345	0.75	1.47	Nuclear cap-binding protein subunit 1 OS=Drosophila sechellia OX=7238 GN=Cbp80 PE=3 SV=1	[K].ADSSSSDSEDDSSHKR.[K]	1xTMTpro [K15]; 1xTMTpro [N-Term]; 5xPhospho [S3(100); S4(100); S5(100); S6(100); S8(100)]	1.213	1.47	1.365	1.253	1.202	0.91	1.363	0.352217	0.0874993	0.0745345	0.21028	0.31088	0.600674	0.137483
B4I0W6	Cbp80		0.172904	0.954	1.358	Nuclear cap-binding protein subunit 1 OS=Drosophila sechellia OX=7238 GN=Cbp80 PE=3 SV=1	[R].VSENQEIEDR.[L]	1xTMTpro [N-Term]; 1xPhospho [S2(100)]	1.278	1.233	1.259	1.219	1.284	1.358	1.279	0.197643	0.446159	0.218315	0.277712	0.172904	0.359548	0.203554
B4I0W6	Cbp80		0.0723354	0.734	1.094	Nuclear cap-binding protein subunit 1 OS=Drosophila sechellia OX=7238 GN=Cbp80 PE=3 SV=1	[R].AHDTEDEGYDHR.[R]	1xTMTpro [N-Term]; 1xPhospho [T4(100)]	1.081	0.874	0.9	0.891	0.887	1.094	0.793	0.94315	0.340058	0.254092	0.203023	0.24476	0.877348	0.143154
Q9VRD9	Cbs		0.108009	0.787	1.495	Cystathionine beta-synthase OS=Drosophila melanogaster OX=7227 GN=Cbs PE=1 SV=1	[K].ANGTTNGGSH.[-]	2xDeamidated [N2; N6]; 1xTMTpro [N-Term]; 1xPhospho [S9(100)]	1.241	0.976	1.076	1.083	1.14	1.495	1.166	0.295922	0.916885	0.804394	0.859938	0.641919	0.207758	0.434524
Q8SXL2	CCHa2		0.184657	0.82	1.233	Neuropeptide CCHamide-2 OS=Drosophila melanogaster OX=7227 GN=CCHa2 PE=1 SV=1	[R].LGELDYPLANSAELNGVN.[-]	1xTMTpro [N-Term]; 1xPhospho [S11(100)]	0.919	0.82	0.963	1.028	1.102	1.133	1	0.387469	0.256586	0.622714	0.905007	0.784131	0.832695	0.848411
P12613	CCT1		0.46156	0.926	1.276	T-complex protein 1 subunit alpha OS=Drosophila melanogaster OX=7227 GN=CCT1 PE=2 SV=2	[K].SYADACAAGELDG.[-]	1xCarbamidomethyl [C6]; 1xTMTpro [N-Term]; 1xPhospho [S1(100)]	0.967	0.926	0.962	0.988	0.998	1.234	1.074	0.568928	0.690178	0.61133	0.632776	0.637446	0.601153	0.710359
Q7KKI0	CCT5		0.22074	0.813	1.233	Chaperonin containing TCP1 subunit 5, isoform A OS=Drosophila melanogaster OX=7227 GN=CCT5 PE=1 SV=1	[R].ITGTDAIK.[T]	1xTMTpro [K8]; 1xTMTpro [N-Term]; 1xPhospho [T2(100)]	1.051	1.233	1.147	1.09	1.125	0.855	0.981	0.952291	0.446492	0.575113	0.810381	0.641317	0.485926	0.665333
Q7K3J0	CCT8		0.0599767	0.718	1.579	CCT-theta OS=Drosophila melanogaster OX=7227 GN=CCT8 PE=1 SV=1	[R].QAAGSDDES.[-]	1xTMTpro [N-Term]; 2xPhospho [S5(100); S9(100)]	0.79	0.718	0.791	0.818	0.886	1.248	1.005	0.0836394	0.0599767	0.0727036	0.0826525	0.303256	0.567939	0.915994
Q9VZL5	Ccz1		0.100041	0.772	1.46	Caffeine, calcium, zinc sensitivity 1 OS=Drosophila melanogaster OX=7227 GN=Ccz1 PE=2 SV=3	[R].SISECQVGGFVR.[S]	1xCarbamidomethyl [C5]; 1xTMTpro [N-Term]; 1xPhospho [S3(100)]	0.921	0.772	0.97	0.983	1.059	1.345	1.055	0.354591	0.100041	0.514483	0.591909	0.932173	0.377375	0.914359
Q9VS37	Cdc27		0.167287	0.848	1.237	Cell division cycle 27, isoform A OS=Drosophila melanogaster OX=7227 GN=Cdc27 PE=1 SV=1	[R].SDDSTQAQQDGSYDSDY.[-]	1xTMTpro [N-Term]; 1xPhospho [S15(100)]	1.208	1.059	1.024	1.085	1.092	1.237	1.076	0.368336	0.677716	0.946374	0.841678	0.873571	0.598421	0.705225
Q24276	Cdc37		0.0545145	0.555	1.545	Hsp90 co-chaperone Cdc37 OS=Drosophila melanogaster OX=7227 GN=Cdc37 PE=1 SV=1	[K].EEDDSDDVAGGEEK.[T]	1xTMTpro [K14]; 1xTMTpro [N-Term]; 1xPhospho [S5(100)]	1.364	1.545	1.375	1.217	1.19	0.757	1.262	0.101216	0.0545145	0.0613469	0.286103	0.445622	0.249055	0.275333
Q24276	Cdc37		0.475807	0.881	1.082	Hsp90 co-chaperone Cdc37 OS=Drosophila melanogaster OX=7227 GN=Cdc37 PE=1 SV=1	[K].EEPIYTGVSTEDVD.[-]	1xTMTpro [N-Term]; 1xPhospho [T/S/Y]	0.971	0.881	1.02	1.005	1.05	1.021	0.942	0.593946	0.475807	0.919275	0.787254	0.96935	0.903316	0.657822
Q9W0R0	Cdc5		0.497804	0.879	1.109	Cell division cycle 5, isoform A OS=Drosophila melanogaster OX=7227 GN=Cdc5 PE=1 SV=2	[R].EGGAATPGGFQTPSSGALVPVK.[G]	1xTMTpro [K22]; 1xTMTpro [N-Term]; 2xPhospho [T6(100); T12(100)]	1.05	0.971	1.095	1.109	1.095	1.093	0.923	0.83644	0.684026	0.825717	0.7213	0.834052	0.885188	0.497804
A0A0C4DHA1	Cdep		0.281129	0.844	1.235	Moesin/ezrin/radixin homolog 1 OS=Drosophila melanogaster OX=7227 GN=Cdep PE=1 SV=1	[K].NCSSSEEGLDLFGLSNGNNSSLNSSVNGGGPLTTQQQK.[L]	1xCarbamidomethyl [C2]; 2xDeamidated [N23; N27]; 1xTMTpro [K38]; 1xTMTpro [N-Term]; 2xPhospho [S4(99); S5(99)]	0.931	0.844	0.886	1.008	1.093	1.15	0.92	0.511659	0.382782	0.281129	0.748351	0.867055	0.865037	0.669879
E1JHM0	CdGAPr		0.116673	0.782	0.969	Cd GTPase activating protein-related, isoform C OS=Drosophila melanogaster OX=7227 GN=CdGAPr PE=1 SV=1	[R].SNSIDSLR.[T]	1xTMTpro [N-Term]; 2xPhospho [S3(100); S6(100)]	0.957	0.909	0.927	0.883	0.818	0.83	0.782	0.600635	0.561144	0.456527	0.250879	0.116673	0.379604	0.15349
P23572	Cdk1		0.269087	0.961	1.218	Cyclin-dependent kinase 1 OS=Drosophila melanogaster OX=7227 GN=Cdk1 PE=1 SV=1	[K].IGEGTYGVVYK.[G]	1xTMTpro [K11]; 1xTMTpro [N-Term]; 2xPhospho [T5(100); Y6(100)]	1.032	0.992	1.039	1.088	1.176	1.102	1.218	0.830246	0.720919	0.875636	0.816612	0.447332	0.851152	0.381283
Q9VP22	Cdk12		0.13152	0.829	1.368	Cyclin-dependent kinase 12 OS=Drosophila melanogaster OX=7227 GN=Cdk12 PE=1 SV=1	[R].QTSSSEATNPR.[E]	1xTMTpro [N-Term]; 2xPhospho [S3(100); S/T]	1.318	1.092	1.116	1.109	1.214	1.368	1.183	0.169664	0.772464	0.657469	0.674587	0.364855	0.379546	0.424366
Q9VP22	Cdk12		0.376216	0.943	1.11	Cyclin-dependent kinase 12 OS=Drosophila melanogaster OX=7227 GN=Cdk12 PE=1 SV=1	[R].YTPPTAPSK.[S]	1xTMTpro [K9]; 1xTMTpro [N-Term]; 1xPhospho [T2(100)]	1.02	1	1.11	1.014	0.966	1.058	0.961	0.915529	0.830006	0.546648	0.777864	0.415035	0.74741	0.793405
Q7JUY7	ced-6		0.0666311	0.841	1.407	PTB domain-containing adapter protein ced-6 OS=Drosophila melanogaster OX=7227 GN=ced-6 PE=1 SV=1	[R].NNLSSQISIGGK.[S]	1xTMTpro [K12]; 1xTMTpro [N-Term]; 1xPhospho [S8(100)]	1.217	1.023	1.365	1.196	1.367	1.173	1.407	0.318402	0.94262	0.0749156	0.354255	0.0666311	0.715855	0.105699
Q7JUY7	ced-6		0.345588	0.991	1.333	PTB domain-containing adapter protein ced-6 OS=Drosophila melanogaster OX=7227 GN=ced-6 PE=1 SV=1	[K].MDELLLNSDSDSDFDPR.[A]	1xTMTpro [N-Term]; 2xPhospho [S8(100); S10(100)]	0.991	0.994	1.071	1.13	1.103	1.321	1.112	0.779093	0.865913	0.739083	0.621229	0.860399	0.475978	0.608696
Q7JUY7	ced-6		0.279205	0.822	1.238	PTB domain-containing adapter protein ced-6 OS=Drosophila melanogaster OX=7227 GN=ced-6 PE=1 SV=1	[K].MDELLLNSDSDSDFDPRADETQEIGGTGR.[S]	1xDeamidated [N7]; 1xTMTpro [N-Term]; 3xPhospho [S8(100); S10(100); S12(100)]	0.926	0.849	0.885	0.941	0.997	1.147	0.822	0.502626	0.43411	0.279205	0.411574	0.558523	0.959423	0.281331
Q7KS50	CenB1A		0.0599997	0.771	1.414	Centaurin beta 1A, isoform B OS=Drosophila melanogaster OX=7227 GN=CenB1A PE=1 SV=1	[R].HDSNTLESQR.[S]	1xTMTpro [N-Term]; 1xPhospho [S3(100)]	1.414	1.09	1.363	1.17	1.4	1.265	1.112	0.0599997	0.731312	0.0768033	0.435777	0.0618526	0.54275	0.690553
Q9VHP9	Cenp-C		0.138409	0.8	1.509	Centromeric protein-C, isoform A OS=Drosophila melanogaster OX=7227 GN=Cenp-C PE=1 SV=4	[K].GSSDHEDNDSLSPVK.[L]	1xTMTpro [K15]; 1xTMTpro [N-Term]; 1xPhospho [S]	1.137	0.909	1.065	1.044	1.296	1.509	1.298	0.579051	0.602051	0.862709	0.948963	0.220932	0.201395	0.180563
Q9VQV7	Cep97		0.0808492	0.908	1.407	Centrosomal protein 97kDa, isoform B OS=Drosophila melanogaster OX=7227 GN=Cep97 PE=4 SV=3	[R].NQSPTSSPR.[R]	1xTMTpro [N-Term]; 2xPhospho [S3(100); S7(97.8)]	0.923	0.908	1.053	1.013	1.076	1.261	1.299	0.393347	0.592418	0.920337	0.796876	0.840155	0.531255	0.197547
Q9Y128	cert		0.201837	0.83	1.158	Ceramide transfer protein OS=Drosophila melanogaster OX=7227 GN=cert PE=1 SV=1	[R].HGSTMSLQSNTISLTSGGSLK.[K]	1xTMTpro [K21]; 1xTMTpro [N-Term]; 3xPhospho [S3(98.8); S6(100); S9(100)]	0.997	1.098	1.034	1.155	1.114	0.898	0.83	0.760287	0.569912	0.981235	0.524772	0.745602	0.455025	0.279643
Q9Y128	cert		0.182109	0.865	1.135	Ceramide transfer protein OS=Drosophila melanogaster OX=7227 GN=cert PE=1 SV=1	[K].ADSGSTDTTSLRR.[H]	1xTMTpro [N-Term]; 3xPhospho [S5(100); T8(100); S10(98.9)]	0.969	0.866	0.875	0.931	0.865	1.021	1.099	0.44053	0.316994	0.183605	0.34364	0.182109	0.924289	0.745955
Q8IGK0	cg		0.0626934	0.776	0.973	RE74316p OS=Drosophila melanogaster OX=7227 GN=cg PE=2 SV=1	[K].VIQGLEDNEDSQGEAPNLK.[L]	1xTMTpro [K19]; 1xTMTpro [N-Term]; 1xPhospho [S11(100)]	0.951	0.892	0.88	0.925	0.831	0.859	0.776	0.371899	0.367025	0.173798	0.323873	0.086986	0.497069	0.0626934
Q9VBX4	CG10057		0.111639	0.824	1.283	LD36051p OS=Drosophila melanogaster OX=7227 GN=CG10057 PE=1 SV=2	[K].NVPENSPPNQK.[N]	1xTMTpro [K11]; 1xTMTpro [N-Term]; 1xPhospho [S6(100)]	1.069	1.283	1.217	1.149	1.063	0.881	0.883	0.871971	0.260082	0.308625	0.498185	0.910834	0.500522	0.437956
Q9VIU8	CG10132		0.0989965	0.748	1.073	GH25853p OS=Drosophila melanogaster OX=7227 GN=CG10132 PE=1 SV=2	[K].DSASEKSDDSPPYQEADQK.[D]	2xTMTpro [K6; K19]; 1xTMTpro [N-Term]; 2xPhospho [S4(100); S7(100)]	0.89	0.955	0.905	0.86	0.854	0.787	0.748	0.280153	0.663016	0.32743	0.169075	0.210526	0.271999	0.0989965
Q9VCK9	CG10182		0.211584	0.781	1.212	RE58966p OS=Drosophila melanogaster OX=7227 GN=CG10182 PE=2 SV=2	[K].SQIDDNGHNNLEELK.[V]	1xTMTpro [K15]; 1xTMTpro [N-Term]; 1xPhospho [S1(100)]	1.085	1.051	1.212	1.096	1.139	0.95	0.847	0.979227	0.994551	0.342384	0.794672	0.636584	0.712776	0.268507
C5WLQ6	CG10260-RB		0.326374	0.83	1.175	MIP12368p (Fragment) OS=Drosophila melanogaster OX=7227 GN=CG10260-RB PE=2 SV=1	[R].DGTGSSSSASGTCGGSFSSSER.[L]	1xCarbamidomethyl [C13]; 1xTMTpro [N-Term]; 1xPhospho [S16(100)]	1.111	0.938	1.005	0.995	1.063	1.175	0.921	0.730699	0.727141	0.825177	0.673655	0.997629	0.74535	0.620161
Q9VES0	CG10324		0.263654	0.682	1.173	FI23980p1 OS=Drosophila melanogaster OX=7227 GN=CG10324 PE=1 SV=1	[R].SGSSSVSK.[R]	1xTMTpro [K8]; 1xTMTpro [N-Term]; 1xPhospho [S3(100)]	1.133	1.09	1.173	1.063	0.982	0.773	0.992	0.615477	0.779777	0.442042	0.90293	0.731665	0.263654	0.872903
Q9VES0	CG10324		0.0611126	0.79	1.2	FI23980p1 OS=Drosophila melanogaster OX=7227 GN=CG10324 PE=1 SV=1	[R].EEIRSDRDEAQNQK.[S]	1xTMTpro [K14]; 1xTMTpro [N-Term]; 1xPhospho [S5(100)]	1.11	0.915	0.972	0.878	0.934	1.2	0.974	0.724932	0.628897	0.654639	0.178253	0.338016	0.686407	0.842672
M9PGX9	CG10353		0.0701355	0.707	1.174	Anoctamin OS=Drosophila melanogaster OX=7227 GN=CG10353 PE=3 SV=1	[R].TSSNISNK.[D]	1xTMTpro [K8]; 1xTMTpro [N-Term]; 1xPhospho [S3(98.8)]	1.174	0.999	1.135	0.999	1.082	0.836	0.83	0.529824	0.811714	0.619323	0.684456	0.794832	0.41938	0.27361
Q494M2	CG10395		0.217473	0.835	1.268	RE66224p OS=Drosophila melanogaster OX=7227 GN=CG10395 PE=2 SV=1	[R].RNSDTSSEEDR.[W]	1xTMTpro [N-Term]; 1xPhospho [S3(100)]	1.067	0.891	0.959	0.934	0.994	1.268	1.047	0.885148	0.628538	0.629703	0.384912	0.534065	0.616027	0.861801
Q7K4Q5	CG10417		0.212095	0.77	1.313	Probable protein phosphatase CG10417 OS=Drosophila melanogaster OX=7227 GN=CG10417 PE=1 SV=1	[R].TPSPSNQNEDPTQK.[A]	1xTMTpro [K14]; 1xTMTpro [N-Term]; 1xPhospho [T/S]	1.313	1.244	1.256	1.179	1.269	1.059	1.01	0.221938	0.259117	0.212095	0.426049	0.247028	0.972782	0.955296
Q7K4Q5	CG10417		0.0950699	0.842	1.207	Probable protein phosphatase CG10417 OS=Drosophila melanogaster OX=7227 GN=CG10417 PE=1 SV=1	[K].DRTPSPSNQNEDPTQK.[A]	1xTMTpro [K16]; 1xTMTpro [N-Term]; 1xPhospho [S5(100)]	1.023	1.207	1.199	1.12	1.124	0.862	1.032	0.718721	0.498715	0.378819	0.672105	0.688909	0.48066	0.982165
Q7K4Q5	CG10417		0.293786	0.68	1.287	Probable protein phosphatase CG10417 OS=Drosophila melanogaster OX=7227 GN=CG10417 PE=1 SV=1	[K].DRTPSPSNQNEDPTQK.[A]	1xTMTpro [K16]; 1xTMTpro [N-Term]; 2xPhospho [T3(100); S5(100)]	1.136	1.287	1.18	1.08	1.042	0.773	1.117	0.618927	0.326732	0.443527	0.864261	0.936833	0.293786	0.731627
Q7K4Q5	CG10417		0.155131	0.705	1.2	Probable protein phosphatase CG10417 OS=Drosophila melanogaster OX=7227 GN=CG10417 PE=1 SV=1	[K].DRTPSPSNQNEDPTQK.[A]	1xDeamidated [N]; 1xTMTpro [K16]; 1xTMTpro [N-Term]; 2xPhospho [T3(100); S5(100)]	1.168	1.2	1.092	1.014	1.035	0.824	0.956	0.472664	0.534685	0.837962	0.763348	0.856149	0.407815	0.583892
Q7JZ62	CG10465		0.142941	1.029	1.459	RE57120p OS=Drosophila melanogaster OX=7227 GN=CG10465 PE=1 SV=1	[R].VGSASGTSINQYTSDEEEER.[T]	1xTMTpro [N-Term]; 1xPhospho [S14(99.2)]	1.058	1.089	1.225	1.208	1.218	1.459	1.155	0.918578	0.45716	0.181161	0.327572	0.511717	0.279529	0.494341
Q7JZ62	CG10465		0.412067	0.832	1.305	RE57120p OS=Drosophila melanogaster OX=7227 GN=CG10465 PE=1 SV=1	[R].VGSASGTSINQYTSDEEEER.[T]	1xTMTpro [N-Term]; 2xPhospho [T13(100); S14(100)]	1.041	0.908	0.992	1.047	1.028	1.305	0.867	0.972139	0.603455	0.760932	0.964337	0.836355	0.448754	0.412067
B7YZX6	CG10600		0.255782	0.836	1.251	Uncharacterized protein, isoform B OS=Drosophila melanogaster OX=7227 GN=CG10600 PE=1 SV=1	[R].SNNHNSSSK.[D]	1xTMTpro [K9]; 1xTMTpro [N-Term]; 1xPhospho [S8(100)]	1.251	1.085	1.168	1.112	1.162	1.11	1.047	0.255782	0.611399	0.42543	0.726495	0.554514	0.912758	0.840605
B7YZX6	CG10600		0.568894	0.907	1.356	Uncharacterized protein, isoform B OS=Drosophila melanogaster OX=7227 GN=CG10600 PE=1 SV=1	[R].RRSSDSSR.[S]	1xTMTpro [N-Term]; 2xPhospho [S3(100); S4(100)]	0.96	0.907	0.941	1.028	1.07	1.302	0.969	0.684249	0.738673	0.570522	0.882817	0.863455	0.568894	0.851317
B7YZL5	CG10737		0.123057	0.905	1.387	Uncharacterized protein, isoform N OS=Drosophila melanogaster OX=7227 GN=CG10737 PE=1 SV=1	[R].LSTPAINEHIR.[N]	1xTMTpro [N-Term]; 1xPhospho [S2(100)]	1.304	1.206	1.18	1.31	1.272	1.387	1.221	0.162054	0.175804	0.288451	0.123057	0.32501	0.382481	0.326135
B7YZL5	CG10737		0.143478	0.88	1.33	Uncharacterized protein, isoform N OS=Drosophila melanogaster OX=7227 GN=CG10737 PE=1 SV=1	[R].TLSADQPNNNSHK.[S]	1xTMTpro [K13]; 1xTMTpro [N-Term]; 1xPhospho [S3(100)]	1.299	1.143	1.199	1.282	1.239	1.209	1.33	0.143497	0.709336	0.378753	0.143478	0.217886	0.6097	0.171261
B7YZL5	CG10737		0.137358	0.859	1.548	Uncharacterized protein, isoform N OS=Drosophila melanogaster OX=7227 GN=CG10737 PE=1 SV=1	[R].GRSSASPLNTAGAAAGGPR.[R]	1xTMTpro [N-Term]; 2xPhospho [S4(98.5); S6(98.5)]	1.091	0.938	1.033	1.1	1.078	1.548	1.042	0.678525	0.801266	0.962288	0.761608	0.944636	0.137358	0.810779
B7YZL5	CG10737		0.191083	0.885	1.33	Uncharacterized protein, isoform N OS=Drosophila melanogaster OX=7227 GN=CG10737 PE=1 SV=1	[K].SLSATNSNTTTATGFPR.[T]	1xTMTpro [N-Term]; 1xPhospho [S1(100)]	1.158	1.035	1.025	1.078	1.108	1.33	1.196	0.507559	0.890755	0.800779	0.871612	0.731969	0.39873	0.441189
B7YZL5	CG10737		0.0706124	0.715	1.107	Uncharacterized protein, isoform N OS=Drosophila melanogaster OX=7227 GN=CG10737 PE=1 SV=1	[K].SLSATNSNTTTATGFPR.[T]	1xTMTpro [N-Term]; 2xPhospho [S3(100); S7(100)]	1.107	1.036	1.026	1.043	0.91	0.934	0.792	0.754839	0.895087	0.801481	0.927931	0.240148	0.697103	0.088079
B7YZL5	CG10737		0.37535	0.906	1.275	Uncharacterized protein, isoform N OS=Drosophila melanogaster OX=7227 GN=CG10737 PE=1 SV=1	[R].SSASPLNTAGAAAGGPR.[R]	1xTMTpro [N-Term]; 1xPhospho [S4(97.3)]	1.01	0.915	0.972	1.026	1.069	1.275	1.156	0.871366	0.652819	0.667297	0.835871	0.983032	0.510956	0.423736
Q9W3M6	CG10778		0.296436	0.856	1.102	Alkyl transferase OS=Drosophila melanogaster OX=7227 GN=CG10778 PE=1 SV=2	[R].HGSQDLAGEDISER.[L]	1xTMTpro [N-Term]; 1xPhospho [S3(100)]	1.001	0.857	0.912	0.914	0.962	1.102	0.914	0.827018	0.432229	0.378142	0.296436	0.450607	0.969292	0.612912
A1Z9B5	CG10799		0.209116	0.873	1.073	IP16508p OS=Drosophila melanogaster OX=7227 GN=CG10799 PE=1 SV=1	[K].DTSNSTEDDELTDGSNENVNDK.[M]	1xTMTpro [K22]; 1xTMTpro [N-Term]; 3xPhospho [S3(98.1); S5(100); T6(100)]	1.002	1.073	1.054	0.998	0.937	0.875	0.917	0.883155	0.495034	0.789202	0.723122	0.298536	0.224691	0.604248
M9PB06	CG10874		0.233152	0.838	1.256	Uncharacterized protein, isoform D OS=Drosophila melanogaster OX=7227 GN=CG10874 PE=1 SV=1	[K].NNNNDSTKPNNNNQHSNSNQNTPR.[L]	1xTMTpro [K8]; 1xTMTpro [N-Term]; 1xPhospho [S18(98.7)]	1.104	1.256	1.181	1.151	1.183	0.925	1.239	0.729052	0.312411	0.420294	0.495259	0.440132	0.62921	0.28892
Q9VTN7	CG10907		0.226316	0.778	1.199	RE08109p OS=Drosophila melanogaster OX=7227 GN=CG10907 PE=2 SV=1	[K].SSSDDGESEPK.[D]	1xTMTpro [K11]; 1xTMTpro [N-Term]; 1xPhospho [S3(100)]	1.143	1.199	1.054	1.002	0.97	0.889	0.975	0.650175	0.518203	0.96281	0.687571	0.555159	0.546583	0.737247
Q9VTN7	CG10907		0.0789447	0.817	1.144	RE08109p OS=Drosophila melanogaster OX=7227 GN=CG10907 PE=2 SV=1	[K].VQPVEEKSDSEDDEDVLLTR.[E]	1xTMTpro [K7]; 1xTMTpro [N-Term]; 2xPhospho [S8(100); S10(100)]	0.851	0.965	0.901	0.973	0.888	0.817	0.926	0.205097	0.942549	0.341386	0.57304	0.171342	0.169946	0.699194
Q7K157	CG10927		0.189947	0.972	1.162	LD07624p OS=Drosophila melanogaster OX=7227 GN=CG10927 PE=2 SV=1	[R].KSPNLDEDITGIR.[A]	1xTMTpro [K1]; 1xTMTpro [N-Term]; 1xPhospho [S2(100)]	1.038	1.06	1.126	1.162	1.142	1.009	1.148	0.856831	0.989446	0.672534	0.46724	0.586058	0.904914	0.612707
Q9VU16	CG11008		0.232945	0.902	1.397	Uncharacterized protein, isoform A OS=Drosophila melanogaster OX=7227 GN=CG11008 PE=4 SV=4	[R].IPTSSTSDDDGSIFLGFDDNEGK.[R]	1xTMTpro [K23]; 1xTMTpro [N-Term]; 1xPhospho [S7(96.7)]	1.068	0.966	1.12	1.154	1.256	1.397	0.964	0.851654	0.971525	0.506701	0.512784	0.232945	0.323545	0.810274
F6J2H6	CG11111		0.0865495	0.818	1.343	CG11111 (Fragment) OS=Drosophila melanogaster OX=7227 GN=CG11111 PE=4 SV=1	[R].RSSSSSDSR.[A]	1xTMTpro [N-Term]; 2xPhospho [S3(100); S4(98.9)]	0.927	0.818	0.924	0.828	0.948	1.244	1.156	0.481741	0.273477	0.442712	0.0865495	0.402798	0.5944	0.444972
Q7KQM6	CG11148		0.19409	0.81	1.254	GIGYF family protein CG11148 OS=Drosophila melanogaster OX=7227 GN=CG11148 PE=1 SV=2	[K].SQTLPALSNPEK.[S]	1xTMTpro [K12]; 1xTMTpro [N-Term]; 1xPhospho [S/T]	1.105	1.065	1.1	1.254	1.134	0.976	0.895	0.849383	0.936402	0.784103	0.202607	0.652509	0.788822	0.431748
Q7KQM6	CG11148		0.144812	0.903	1.484	GIGYF family protein CG11148 OS=Drosophila melanogaster OX=7227 GN=CG11148 PE=1 SV=2	[R].STSWRDEDPSVDNAASLQR.[S]	1xTMTpro [N-Term]; 1xPhospho [T/S]	1.037	0.937	1.118	1.178	1.189	1.484	1.16	0.861172	0.515066	0.7111	0.409366	0.396859	0.220339	0.570544
Q7KQM6	CG11148		0.298963	0.731	1.165	GIGYF family protein CG11148 OS=Drosophila melanogaster OX=7227 GN=CG11148 PE=1 SV=2	[K].DLSDPDSGNDITPETSLTK.[D]	1xTMTpro [K19]; 1xTMTpro [N-Term]; 2xPhospho [S7(100); T12(100)]	1.136	1.098	1.112	1.165	1.024	0.83	0.929	0.621048	0.869391	0.737707	0.458333	0.893404	0.423183	0.527273
Q7KQM6	CG11148		0.360945	0.849	1.376	GIGYF family protein CG11148 OS=Drosophila melanogaster OX=7227 GN=CG11148 PE=1 SV=2	[K].DLSDPDSGNDITPETSLTK.[D]	1xTMTpro [K19]; 1xTMTpro [N-Term]; 1xPhospho [S/T]	0.937	0.849	0.973	1.003	1.034	1.289	0.911	0.473759	0.360945	0.67105	0.728567	0.885662	0.477579	0.584993
Q9VC09	CG11168		0.0567845	0.791	1.384	Uncharacterized protein, isoform A OS=Drosophila melanogaster OX=7227 GN=CG11168 PE=4 SV=1	[R].NGSHSDDNSASTSSNSAVR.[Q]	1xDeamidated [N1]; 1xTMTpro [N-Term]; 1xPhospho [S5(100)]	0.994	0.908	0.791	0.935	0.97	1.376	1.069	0.796864	0.737635	0.0661463	0.419432	0.403412	0.410389	0.765414
A1ZBW6	CG11180		0.148093	0.728	1.164	Uncharacterized protein, isoform A OS=Drosophila melanogaster OX=7227 GN=CG11180 PE=1 SV=1	[K].ERTSEQPTAVEEIEQDVPK.[L]	1xTMTpro [K19]; 1xTMTpro [N-Term]; 1xPhospho [T/S]	1.12	1.046	1.136	1.156	1.164	1.135	0.815	0.685687	0.749044	0.520253	0.515956	0.542682	0.867311	0.243857
A1ZBW6	CG11180		0.0642391	0.676	1.322	Uncharacterized protein, isoform A OS=Drosophila melanogaster OX=7227 GN=CG11180 PE=1 SV=1	[K].RSSLDEEK.[L]	1xTMTpro [K8]; 1xTMTpro [N-Term]; 1xPhospho [S3(100)]	1.041	1.322	1.182	1.032	0.993	0.704	0.713	0.898788	0.257661	0.43461	0.862159	0.745983	0.157302	0.0699607
A1ZBW6	CG11180		0.0849421	0.732	1.126	Uncharacterized protein, isoform A OS=Drosophila melanogaster OX=7227 GN=CG11180 PE=1 SV=1	[K].SVQSADEDLPK.[D]	1xTMTpro [K11]; 1xTMTpro [N-Term]; 1xPhospho [S4(100)]	1.039	1.126	1.066	1.008	0.927	0.835	0.761	0.910469	0.768102	0.979738	0.728027	0.427132	0.436261	0.0849421
B5RJJ4	CG11307		0.377117	0.858	1.288	LD14019p OS=Drosophila melanogaster OX=7227 GN=CG11307 PE=2 SV=1	[R].SQTPSPNLCGPSTK.[M]	1xCarbamidomethyl [C9]; 1xDeamidated [N7]; 1xTMTpro [K14]; 1xTMTpro [N-Term]; 2xPhospho [S1(100); T3(98.8)]	1.198	1.028	1.103	1.09	1.086	1.288	1.107	0.377117	0.854041	0.686251	0.813063	0.811522	0.481753	0.633548
Q9W056	CG1139		0.213376	0.944	1.275	Proton-coupled amino acid transporter-like protein CG1139 OS=Drosophila melanogaster OX=7227 GN=CG1139 PE=2 SV=1	[K].SANGSNDDYDPHQHR.[E]	1xTMTpro [N-Term]; 2xPhospho [S1(100); S5(100)]	1.159	1.094	1.156	1.128	1.163	1.275	1.252	0.425565	0.506843	0.411989	0.630083	0.537706	0.512255	0.213376
Q9VZZ1	CG1143		0.606375	0.887	1.29	Uncharacterized protein, isoform A OS=Drosophila melanogaster OX=7227 GN=CG1143 PE=1 SV=1	[R].SDESTPATADDGLAR.[K]	1xTMTpro [N-Term]; 1xPhospho [S/T]	0.991	0.887	1.032	1.034	1.072	1.279	0.977	0.783837	0.619915	0.940135	0.897002	0.855915	0.606375	0.890513
Q7K4R2	CG11504		0.297607	0.752	1.148	LD26477p OS=Drosophila melanogaster OX=7227 GN=CG11504 PE=2 SV=1	[K].DVDDIDESELEEGEVKPK.[Q]	2xTMTpro [K16; K18]; 1xTMTpro [N-Term]; 1xPhospho [S8(100)]	1.057	1.148	1.053	1.038	0.984	0.795	0.909	0.923113	0.620111	0.987954	0.929299	0.703084	0.297607	0.584649
Q9I7X6	CG11596		0.0782969	0.959	1.187	Carnosine N-methyltransferase OS=Drosophila melanogaster OX=7227 GN=CG11596 PE=1 SV=1	[R].EPHDLIVREDSEEEGEQQPERNETEEK.[Q]	1xTMTpro [K27]; 1xTMTpro [N-Term]; 1xPhospho [S11(100)]	0.959	1.107	1.127	1.083	1.112	0.963	1.139	0.467448	0.8363	0.667237	0.843126	0.688367	0.778335	0.663307
Q8INQ8	CG11740		0.0513294	0.77	1.322	TMEM135_C_rich domain-containing protein OS=Drosophila melanogaster OX=7227 GN=CG11740 PE=3 SV=1	[K].SSSNPLFPLIV.[-]	1xTMTpro [N-Term]; 1xPhospho [S2(99.2)]	0.825	0.821	0.982	0.794	0.92	1.09	0.77	0.206156	0.362593	0.810116	0.0513294	0.254812	0.811781	0.168893
Q4V3Z5	CG11788		0.421201	0.863	1.168	Sister chromatid cohesion protein DCC1 OS=Drosophila melanogaster OX=7227 GN=CG11788 PE=2 SV=1	[R].SLNDSTEDELEVPR.[T]	1xTMTpro [N-Term]; 1xPhospho [S5(100)]	1.138	0.989	1.1	1.157	1.129	1.168	0.982	0.676814	0.940057	0.704223	0.494972	0.698252	0.739749	0.795241
Q9VTB3	CG11811		0.128551	0.843	1.318	Guanylate kinase OS=Drosophila melanogaster OX=7227 GN=CG11811 PE=1 SV=1	[K].RGSETEESLSK.[R]	1xTMTpro [K11]; 1xTMTpro [N-Term]; 1xPhospho [S3(100)]	1.12	0.95	1.1	0.944	1.318	1.004	1.003	0.657582	0.723988	0.719178	0.482161	0.141865	0.839195	0.908934
Q9VPR2	CG11835		0.0666507	0.827	1.398	Transcription factor BTF3 OS=Drosophila melanogaster OX=7227 GN=CG11835 PE=1 SV=1	[K].QESPPQSAPK.[Q]	1xTMTpro [K10]; 1xTMTpro [N-Term]; 1xPhospho [S3(100)]	1.254	1.037	1.088	1.084	1.142	1.232	1.398	0.250964	0.680359	0.657909	0.84453	0.679911	0.693674	0.0666507
Q9VPR2	CG11835		0.334845	0.849	1.068	Transcription factor BTF3 OS=Drosophila melanogaster OX=7227 GN=CG11835 PE=1 SV=1	[K].LSVSTIPGIEEVNIIK.[D]	1xTMTpro [K16]; 1xTMTpro [N-Term]; 1xPhospho [S2(100)]	1.025	1.061	1.068	1.04	1.056	0.942	0.87	0.963298	0.558922	0.744207	0.925065	0.795387	0.400603	0.462468
Q9VPR2	CG11835		0.0894207	0.821	1.651	Transcription factor BTF3 OS=Drosophila melanogaster OX=7227 GN=CG11835 PE=1 SV=1	[K].GAPGSGDGPLPAEEDDDVPLLVGDFDEVAK.[V]	1xTMTpro [K30]; 1xTMTpro [N-Term]; 1xPhospho [S5(100)]	0.969	0.821	0.934	0.997	1.275	1.599	0.905	0.676896	0.323641	0.499617	0.678464	0.2294	0.122846	0.566643
A0A140SRF8	CG11857		0.094383	0.861	1.343	Uncharacterized protein, isoform C OS=Drosophila melanogaster OX=7227 GN=CG11857 PE=1 SV=1	[R].ATAAGSGDPSNASSAAAAPPSPTSDSAATK.[D]	1xTMTpro [K30]; 1xTMTpro [N-Term]; 1xPhospho [S21(100)]	0.91	0.861	0.997	1.06	1.066	1.222	1.102	0.311383	0.278711	0.650728	0.975913	0.895308	0.583023	0.692187
A0A140SRF8	CG11857		0.450328	0.935	1.217	Uncharacterized protein, isoform C OS=Drosophila melanogaster OX=7227 GN=CG11857 PE=1 SV=1	[K].IDPEFDPYSQDDEDEGPNLPTR.[S]	1xTMTpro [N-Term]; 1xPhospho [S9(100)]	0.968	0.935	0.974	1.022	0.99	1.177	1.094	0.667676	0.615173	0.637477	0.877919	0.699476	0.717901	0.67848
A0A140SRF8	CG11857		0.135294	0.855	1.113	Uncharacterized protein, isoform C OS=Drosophila melanogaster OX=7227 GN=CG11857 PE=1 SV=1	[R].VNDLAGSGPGSVAGNSK.[X-]	1xTMTpro [K17]; 1xTMTpro [N-Term]; 1xPhospho [S11(100)]	1.064	1.063	0.931	1.003	0.91	1.113	0.969	0.878192	0.544776	0.512599	0.747826	0.226098	0.90684	0.856089
Q4U2G8	CG11961		0.0672056	0.847	1.789	LD02432p OS=Drosophila melanogaster OX=7227 GN=CG11961 PE=1 SV=1	[R].GSQQYEAQPNGCER.[A]	1xCarbamidomethyl [C12]; 1xTMTpro [N-Term]; 1xPhospho [S2(100)]	1.028	0.923	1.223	1.193	1.252	1.789	0.872	0.80597	0.638267	0.285664	0.362029	0.293278	0.0672056	0.332733
Q4U2G8	CG11961		0.134181	0.79	1.604	LD02432p OS=Drosophila melanogaster OX=7227 GN=CG11961 PE=1 SV=1	[R].GSQQYEAQPNGCER.[A]	1xCarbamidomethyl [C12]; 1xDeamidated [N10]; 1xTMTpro [N-Term]; 1xPhospho [S2(100)]	1.136	1.027	1.151	1.144	1.135	1.604	0.898	0.649973	0.860149	0.55726	0.543275	0.557368	0.134181	0.322774
Q9Y0Z1	CG11970		0.106296	0.832	1.398	BcDNA.LD23876 OS=Drosophila melanogaster OX=7227 GN=CG11970 PE=1 SV=1	[R].SSPNANGNPNANPNR.[S]	1xTMTpro [N-Term]; 1xPhospho [S2(100)]	1.289	1.079	1.072	1.114	1.207	1.398	1.11	0.230187	0.679973	0.824166	0.688265	0.437084	0.323065	0.643157
Q9Y0Z1	CG11970		0.287514	0.866	1.392	BcDNA.LD23876 OS=Drosophila melanogaster OX=7227 GN=CG11970 PE=1 SV=1	[R].SSPNANGNPNANPNR.[S]	1xDeamidated [N6]; 1xTMTpro [N-Term]; 1xPhospho [S2(100)]	1.096	0.95	0.991	0.968	1.123	1.392	1.07	0.782409	0.741587	0.77373	0.602879	0.704482	0.337038	0.824219
M9MRY7	CG12024		0.092902	0.889	1.485	Uncharacterized protein, isoform C OS=Drosophila melanogaster OX=7227 GN=CG12024 PE=4 SV=1	[R].EEPSDDEDHHHQQR.[D]	1xTMTpro [N-Term]; 1xPhospho [S4(100)]	1.382	1.264	1.229	1.264	1.319	1.485	1.29	0.092902	0.294065	0.289768	0.177394	0.143644	0.237967	0.219515
Q9W073	CG12025		0.0869158	0.795	1.053	RH22148p OS=Drosophila melanogaster OX=7227 GN=CG12025 PE=2 SV=1	[R].STEDVSIR.[I]	1xTMTpro [N-Term]; 1xPhospho [S1(100)]	0.896	0.831	0.795	0.831	0.888	0.889	0.943	0.306565	0.299282	0.0869158	0.12161	0.275036	0.532259	0.666506
Q8MRM6	CG12065		0.196388	0.826	1.313	GH15213p OS=Drosophila melanogaster OX=7227 GN=CG12065 PE=1 SV=1	[R].ILEETSAPPSRPLSLEESQFESPPLTQEK.[V]	1xTMTpro [K29]; 1xTMTpro [N-Term]; 1xPhospho [T/S]	1.181	1.119	1.207	1.228	1.306	1.313	0.975	0.511868	0.59532	0.325685	0.269739	0.196388	0.448126	0.761776
Q8MRM6	CG12065		0.339195	0.93	1.239	GH15213p OS=Drosophila melanogaster OX=7227 GN=CG12065 PE=1 SV=1	[R].ILEETSAPPSRPLSLEESQFESPPLTQEK.[V]	1xTMTpro [K29]; 1xTMTpro [N-Term]; 2xPhospho [S6(97.4); S14(100)]	1.185	1.132	1.167	1.188	1.201	1.239	1.102	0.380418	0.747681	0.495776	0.373032	0.339195	0.550439	0.799235
Q8MRM6	CG12065		0.282812	0.942	1.237	GH15213p OS=Drosophila melanogaster OX=7227 GN=CG12065 PE=1 SV=1	[R].ILEETSAPPSRPLSLEESQFESPPLTQEK.[V]	1xTMTpro [K29]; 1xTMTpro [N-Term]; 3xPhospho [S6(97.6); S10(97.6); S14(100)]	1.185	1.116	1.124	1.172	1.161	1.208	1.237	0.460851	0.801539	0.679063	0.429373	0.479777	0.612363	0.282812
Q9W3D6	CG12065		0.506569	0.913	1.174	Uncharacterized protein, isoform A OS=Drosophila melanogaster OX=7227 GN=CG12065 PE=1 SV=1	[K].TVSLEESQFESPPLTQEK.[V]	1xTMTpro [K18]; 1xTMTpro [N-Term]; 1xPhospho [S3(100)]	1.108	1.011	1.126	1.072	1.137	1.174	1.085	0.6125	0.829782	0.506569	0.91127	0.657426	0.779933	0.655294
M9PE29	CG12075		0.0716792	0.767	1.321	Uncharacterized protein, isoform D OS=Drosophila melanogaster OX=7227 GN=CG12075 PE=4 SV=1	[R].ESECSEEHGLVAGGSSPVSR.[S]	1xCarbamidomethyl [C4]; 1xTMTpro [N-Term]; 1xPhospho [S]	1.256	0.964	1.019	1.055	1.18	1.321	1.013	0.174491	0.930861	0.956046	0.996975	0.464732	0.428147	0.955059
A0A0B4KF34	CG12167		0.208088	0.797	1.438	Uncharacterized protein, isoform D OS=Drosophila melanogaster OX=7227 GN=CG12167 PE=1 SV=1	[K].YDPESAISADFDSDDEYMR.[G]	1xTMTpro [N-Term]; 1xPhospho [S13(100)]	0.927	0.797	0.945	1.103	1.119	1.334	0.947	0.491251	0.2298	0.543837	0.744047	0.730979	0.412678	0.744106
A0A0B4KF34	CG12167		0.27327	0.794	1.237	Uncharacterized protein, isoform D OS=Drosophila melanogaster OX=7227 GN=CG12167 PE=1 SV=1	[R].NELSDEERR.[E]	1xTMTpro [N-Term]; 1xPhospho [S4(100)]	1.074	1.237	1.075	1	0.985	0.852	0.885	0.930775	0.435224	0.929522	0.684358	0.708241	0.478272	0.393799
Q9W409	CG12219		0.333491	0.886	1.31	LD26135p OS=Drosophila melanogaster OX=7227 GN=CG12219 PE=2 SV=1	[K].VQHTEGSDVSDEDSPQK.[R]	1xTMTpro [K17]; 1xTMTpro [N-Term]; 2xPhospho [S7(100); S10(100)]	1.17	1.088	1.037	1.17	1.234	1.31	1.196	0.491592	0.458726	0.910683	0.45252	0.46437	0.546126	0.387559
Q9VWF0	CG12237		0.121595	0.821	1.212	LP01149p OS=Drosophila melanogaster OX=7227 GN=CG12237 PE=1 SV=1	[R].ASAVAGPTK.[S]	1xTMTpro [K9]; 1xTMTpro [N-Term]; 1xPhospho [S2(100)]	1.212	1.125	1.137	1.144	0.995	0.995	1.074	0.39762	0.755746	0.628361	0.554033	0.66285	0.842047	0.851337
Q5U0X8	CG12325		0.202616	0.785	1.256	LD10780p OS=Drosophila melanogaster OX=7227 GN=CG12325 PE=1 SV=1	[K].AVSDNESEDDVENVVEK.[D]	1xTMTpro [K17]; 1xTMTpro [N-Term]; 2xPhospho [S3(100); S7(100)]	1.156	1.226	1.256	1.191	1.157	1.081	0.907	0.554247	0.464208	0.224065	0.363276	0.518756	0.904332	0.432886
Q5U0X8	CG12325		0.14795	0.731	1.117	LD10780p OS=Drosophila melanogaster OX=7227 GN=CG12325 PE=1 SV=1	[K].KAVSDNESEDDVENVVEK.[D]	2xTMTpro [K1; K18]; 1xTMTpro [N-Term]; 2xPhospho [S4(100); S8(100)]	0.9	0.955	0.938	1.005	0.875	0.731	0.824	0.310291	0.776246	0.498083	0.780891	0.245905	0.14795	0.239927
Q9VX48	CG12432		0.12519	0.854	1.293	SD02996p OS=Drosophila melanogaster OX=7227 GN=CG12432 PE=1 SV=2	[R].SDPELAAIPGK.[V]	1xTMTpro [K11]; 1xTMTpro [N-Term]; 1xPhospho [S1(100)]	1.293	1.252	1.259	1.226	1.278	1.104	1.205	0.169916	0.126595	0.12519	0.278311	0.214509	0.936945	0.327094
Q9VX48	CG12432		0.0807047	0.781	1.697	SD02996p OS=Drosophila melanogaster OX=7227 GN=CG12432 PE=1 SV=2	[R].EEATTPGESPGGR.[L]	1xTMTpro [N-Term]; 1xPhospho [T5(100)]	1.287	1.005	1.226	1.171	1.365	1.697	1.156	0.163936	0.943902	0.261484	0.468091	0.104013	0.0807047	0.438509
Q9VX48	CG12432		0.378574	0.843	1.144	SD02996p OS=Drosophila melanogaster OX=7227 GN=CG12432 PE=1 SV=2	[R].RSDPELAAIPGK.[V]	1xTMTpro [K12]; 1xTMTpro [N-Term]; 1xPhospho [S2(100)]	1.03	0.969	1.085	1.144	0.967	0.904	0.868	0.994996	0.938968	0.71882	0.556841	0.500417	0.378574	0.430524
Q9VD07	CG12499		0.122199	0.654	1.295	Uncharacterized protein OS=Drosophila melanogaster OX=7227 GN=CG12499 PE=1 SV=2	[K].ESFDESTLESTETDPADSTPSK.[K]	1xTMTpro [K22]; 1xTMTpro [N-Term]; 1xPhospho [S10(97.9)]	1.295	1.189	1.2	1.089	1.088	0.847	0.946	0.164414	0.477999	0.364524	0.77821	0.810755	0.407768	0.709822
Q8IQ25	CG12576		0.432112	0.846	1.056	Uncharacterized protein, isoform B OS=Drosophila melanogaster OX=7227 GN=CG12576 PE=1 SV=1	[R].DSSLSTSSSSEESLSK.[G]	1xTMTpro [K16]; 1xTMTpro [N-Term]; 1xPhospho [S/T]	1.013	1.017	1.009	1.001	0.972	0.857	1.056	0.804266	0.917274	0.806992	0.760216	0.631036	0.432112	0.814016
Q9VMY3	CG12581		0.18625	0.84	1.179	FI19613p1 OS=Drosophila melanogaster OX=7227 GN=CG12581 PE=2 SV=2	[K].NFYGSSADLNVAVDDGDASFNGDENHK.[V]	1xTMTpro [K27]; 1xTMTpro [N-Term]; 2xPhospho [S5(100); S19(100)]	0.981	1.062	1.056	1.157	1.053	0.84	0.917	0.642803	0.689573	0.910507	0.522503	0.908168	0.25303	0.595185
Q9VMY3	CG12581		0.0811876	0.761	1.005	FI19613p1 OS=Drosophila melanogaster OX=7227 GN=CG12581 PE=2 SV=2	[R].SHGSLASLQFNPPDIK.[K]	1xTMTpro [K16]; 1xTMTpro [N-Term]; 2xPhospho [S7(100); S]	0.962	0.947	0.866	0.967	0.834	0.798	0.761	0.541879	0.795745	0.205955	0.520859	0.0811876	0.176774	0.12006
Q9VMY3	CG12581		0.119241	0.727	1.106	FI19613p1 OS=Drosophila melanogaster OX=7227 GN=CG12581 PE=2 SV=2	[R].TGSTTTLNSLGR.[A]	1xTMTpro [N-Term]; 3xPhospho [S3(100); T5(97.8); S9(100)]	0.938	1.037	0.952	0.898	0.827	0.727	0.761	0.436483	0.955134	0.470371	0.231373	0.12181	0.191302	0.119241
Q9VMY3	CG12581		0.160164	0.787	1.084	FI19613p1 OS=Drosophila melanogaster OX=7227 GN=CG12581 PE=2 SV=2	[R].TGSTTTLNSLGR.[A]	1xTMTpro [N-Term]; 2xPhospho [S3(99.9); S9(100)]	0.88	0.848	0.902	0.864	0.908	0.954	0.787	0.253326	0.287747	0.292448	0.160164	0.375629	0.73292	0.195614
F6J223	CG12717		0.293146	0.786	1.096	CG12717 (Fragment) OS=Drosophila melanogaster OX=7227 GN=CG12717 PE=3 SV=1	[R].DVDEDAVVLVSSGDEETTAADDGQTER.[R]	1xTMTpro [N-Term]; 2xPhospho [S11(100); S12(100)]	1.096	1.011	1.049	1.087	0.958	0.925	0.862	0.801002	0.909334	0.98246	0.773564	0.562521	0.615318	0.349829
Q8IGV3	CG12746		0.336424	0.884	1.376	RE23632p OS=Drosophila melanogaster OX=7227 GN=CG12746 PE=2 SV=1	[R].TLSDSSAEDVR.[N]	1xTMTpro [N-Term]; 2xPhospho [S5(98.6); S6(98.6)]	1.089	0.962	1.038	1.036	1.126	1.376	1.003	0.849997	0.60943	0.868357	0.891461	0.651657	0.336424	0.782794
Q8IGV3	CG12746		0.069195	0.715	1.101	RE23632p OS=Drosophila melanogaster OX=7227 GN=CG12746 PE=2 SV=1	[R].TLSDSSAEDVR.[N]	1xTMTpro [N-Term]; 3xPhospho [S3(100); S5(100); S6(100)]	1.101	1.065	1.017	0.995	0.954	1.001	0.787	0.799272	0.992198	0.75279	0.655737	0.505832	0.88185	0.13953
Q8IGV3	CG12746		0.119223	0.791	1.068	RE23632p OS=Drosophila melanogaster OX=7227 GN=CG12746 PE=2 SV=1	[R].TLSDSSAEDVR.[N]	1xTMTpro [N-Term]; 1xPhospho [S6(99.4)]	1.033	0.916	0.948	0.952	1.049	1.068	0.817	0.788738	0.443041	0.412833	0.438451	0.996343	0.938283	0.119223
A0A0B4KFK4	CG12814		0.0598649	0.951	1.616	Uncharacterized protein, isoform E OS=Drosophila melanogaster OX=7227 GN=CG12814 PE=4 SV=1	[K].EPSIIEEYDPYR.[S]	1xTMTpro [N-Term]; 1xPhospho [S3(100)]	1.208	1.149	1.287	1.273	1.408	1.616	1.265	0.376934	0.689659	0.163501	0.158914	0.0598649	0.127811	0.251411
C0MJK5	CG12909		0.4329	0.849	1.355	CG12909-PA OS=Drosophila melanogaster OX=7227 GN=CG12909 PE=4 SV=1	[K].HLSVEDLNEK.[Q]	1xTMTpro [K10]; 1xTMTpro [N-Term]; 1xPhospho [S3(100)]	1.134	0.963	1.073	1.131	1.065	1.355	1.04	0.594826	0.998382	0.713372	0.612725	0.842376	0.441296	0.866544
Q8SXZ7	CG12926		0.715118	0.931	1.03	RE39480p OS=Drosophila melanogaster OX=7227 GN=CG12926 PE=2 SV=1	[R].SLSPELAK.[K]	1xTMTpro [K8]; 1xTMTpro [N-Term]; 1xPhospho [S3(100)]	1.03	0.996	1.03	1.016	1.029	0.959	0.964	0.843873	0.738902	0.824665	0.773856	0.869943	0.766441	0.715118
A0A0B4KFJ0	CG12945		0.618563	0.907	1.118	Uncharacterized protein, isoform C OS=Drosophila melanogaster OX=7227 GN=CG12945 PE=4 SV=1	[K].ENLDESDSSSK.[S]	1xTMTpro [K11]; 1xTMTpro [N-Term]; 1xPhospho [S6(100)]	1.118	1.067	1.054	1.056	1.064	1.068	1.014	0.654187	0.867541	0.960389	0.940774	0.912134	0.999887	0.992545
Q9VLK2	CG13096		0.0998613	0.908	1.338	Ribosomal L1 domain-containing protein CG13096 OS=Drosophila melanogaster OX=7227 GN=CG13096 PE=1 SV=1	[K].ESSSEGAK.[A]	1xTMTpro [K8]; 1xTMTpro [N-Term]; 1xPhospho [S3(100)]	1.295	1.323	1.317	1.242	1.338	1.175	1.234	0.173802	0.222613	0.126171	0.229583	0.0998613	0.703311	0.359075
Q9VZE4	cg1316		0.137971	0.978	1.417	RE70333p OS=Drosophila melanogaster OX=7227 GN=cg1316 PE=1 SV=2	[K].VMEAEERSGSDGDDGGR.[K]	1xTMTpro [N-Term]; 2xPhospho [S8(100); S10(100)]	0.997	0.978	1.025	1.132	1.204	1.412	1.222	0.801053	0.788044	0.884434	0.573347	0.390876	0.315382	0.33476
Q9VZE4	cg1316		0.311492	0.899	1.079	RE70333p OS=Drosophila melanogaster OX=7227 GN=cg1316 PE=1 SV=2	[R].SGSDGDDGGR.[K]	1xTMTpro [N-Term]; 1xPhospho [S3(100)]	1.01	1.079	0.995	0.948	0.93	0.908	0.983	0.701838	0.938651	0.636403	0.418279	0.311492	0.627221	0.66621
Q9VZE4	cg1316		0.0575581	0.602	1.17	RE70333p OS=Drosophila melanogaster OX=7227 GN=cg1316 PE=1 SV=2	[R].SGSDGDDGGRK.[R]	1xTMTpro [K11]; 1xTMTpro [N-Term]; 1xPhospho [S3(100)]	1.007	1.17	1.002	0.894	0.821	0.606	0.771	0.720228	0.62199	0.675144	0.212344	0.0577844	0.0575581	0.0598549
A0A0B4KEL4	CG13160		0.111241	0.845	1.162	Uncharacterized protein, isoform B OS=Drosophila melanogaster OX=7227 GN=CG13160 PE=4 SV=1	[K].QSLSGSENLIIEVDEDK.[I]	1xTMTpro [K17]; 1xTMTpro [N-Term]; 2xPhospho [S2(99.6); S]	0.882	0.937	0.895	0.872	0.852	0.845	1.025	0.30307	0.771095	0.314909	0.168763	0.111241	0.237988	0.924273
Q7JY04	CG13325		0.0642618	0.722	1.48	GH20325p OS=Drosophila melanogaster OX=7227 GN=CG13325 PE=2 SV=1	[R].DPENLLEPTTSTVD.[-]	1xTMTpro [N-Term]; 1xPhospho [S11(97.9)]	0.942	0.722	0.888	1.034	1.041	1.394	1.126	0.564833	0.0642618	0.296353	0.889056	0.870253	0.301372	0.52453
A8JUS8	CG13373		0.317718	0.836	1.18	Uncharacterized protein, isoform B OS=Drosophila melanogaster OX=7227 GN=CG13373 PE=4 SV=1	[R].SADGDANNNLTQR.[K]	1xTMTpro [N-Term]; 1xPhospho [S1(100)]	1.088	1.18	1.129	1.038	1.051	0.918	0.909	0.882048	0.411462	0.583328	0.924474	0.904755	0.551693	0.51223
B3DNI1	CG13402-RA		0.0666848	0.768	1.719	Transcription factor BTF3 (Fragment) OS=Drosophila melanogaster OX=7227 GN=CG13402-RA PE=1 SV=1	[K].VPSDESDVDR.[T]	1xTMTpro [N-Term]; 2xPhospho [S3(100); S6(100)]	1.108	0.851	0.993	1.244	1.189	1.719	1.297	0.77175	0.376254	0.789241	0.234151	0.469512	0.0906679	0.236372
Q9VCF1	CG13603		0.484233	0.876	1.249	GH22341p OS=Drosophila melanogaster OX=7227 GN=CG13603 PE=1 SV=1	[R].STPPIVSNASSDTEQNK.[-]	1xTMTpro [K17]; 1xTMTpro [N-Term]; 1xPhospho [T2(99)]	1.076	0.943	1.085	1.123	1.107	1.249	0.946	0.902654	0.75289	0.765623	0.651229	0.772312	0.556258	0.705537
Q9VCF1	CG13603		0.0674248	0.767	1.1	GH22341p OS=Drosophila melanogaster OX=7227 GN=CG13603 PE=1 SV=1	[R].STPPIVSNASSDTEQNK.[-]	1xTMTpro [K17]; 1xTMTpro [N-Term]; 2xPhospho [T2(100); S11(97.9)]	1.1	1.1	1.01	0.909	0.947	0.844	0.905	0.807358	0.860527	0.719721	0.2609	0.509189	0.458141	0.437448
Q9VC14	CG13643		0.170025	0.852	1.229	FI01033p OS=Drosophila melanogaster OX=7227 GN=CG13643 PE=2 SV=2	[R].ESDLSDEDELFK.[T]	1xTMTpro [K12]; 1xTMTpro [N-Term]; 1xPhospho [S5(100)]	1.187	1.2	1.229	1.134	1.12	1.011	1.066	0.420968	0.188342	0.170025	0.597524	0.822516	0.598473	0.779428
Q8SX23	CG13705-PA		0.108208	0.739	1.226	RE67967p OS=Drosophila melanogaster OX=7227 GN=CG13705-PA PE=1 SV=1	[R].DVSELSPEYLPPVEESASEAVAVETPLADDGYR.[Y]	1xTMTpro [N-Term]; 1xPhospho [T25(100)]	0.997	0.911	1.016	1.093	1.133	1.221	0.739	0.793409	0.715805	0.953883	0.801053	0.738096	0.719153	0.108208
Q8SY16	CG13730		0.124761	0.855	1.245	RE13191p OS=Drosophila melanogaster OX=7227 GN=CG13730 PE=2 SV=1	[K].QVESDPPAPVVESEPEEGEVRDEPEEPAK.[V]	1xTMTpro [K29]; 1xTMTpro [N-Term]; 1xPhospho [S13(100)]	1.045	0.893	1.091	1.206	1.076	1.245	0.906	0.994355	0.46947	0.781343	0.31208	0.859886	0.585079	0.499621
Q8SY16	CG13730		0.671388	0.905	1.098	RE13191p OS=Drosophila melanogaster OX=7227 GN=CG13730 PE=2 SV=1	[K].SQESARPTSPSQPDSSSK.[E]	1xTMTpro [K18]; 1xTMTpro [N-Term]; 1xPhospho [S9(99.1)]	1.098	1.033	1.047	1.035	1.073	0.994	1.092	0.785484	0.884135	0.921567	0.881422	0.849157	0.86278	0.743909
Q8SY16	CG13730		0.328951	0.933	1.138	RE13191p OS=Drosophila melanogaster OX=7227 GN=CG13730 PE=2 SV=1	[K].MQDPEELDNDVISLDTSEDERDK.[L]	1xDeamidated [N9]; 1xTMTpro [K23]; 1xTMTpro [N-Term]; 3xPhospho [S13(100); T16(100); S17(100)]	0.981	1.026	1.021	1.116	1.058	1.036	0.933	0.736172	0.769909	0.971047	0.681525	0.956319	0.772949	0.701319
A8DYW2	CG13768		0.060403	0.982	1.361	Uncharacterized protein, isoform B OS=Drosophila melanogaster OX=7227 GN=CG13768 PE=4 SV=1	[K].ENISPEHTINEETLHTLQK.[L]	1xTMTpro [K19]; 1xTMTpro [N-Term]; 1xPhospho [S4(100)]	1.042	1.023	1.127	1.227	1.223	1.361	1.174	0.917999	0.844845	0.665589	0.257377	0.286263	0.355658	0.515124
A8DYW2	CG13768		0.146502	0.959	1.355	Uncharacterized protein, isoform B OS=Drosophila melanogaster OX=7227 GN=CG13768 PE=4 SV=1	[K].SSDSSLTSSIAR.[R]	1xTMTpro [N-Term]; 1xPhospho [S2(99.2)]	1.001	0.96	1.042	1.116	1.212	1.355	1.133	0.749498	0.783231	0.98156	0.661837	0.41331	0.393112	0.608367
A8DYW2	CG13768		0.0972118	0.795	1.088	Uncharacterized protein, isoform B OS=Drosophila melanogaster OX=7227 GN=CG13768 PE=4 SV=1	[R].KSSDSSLTSSIAR.[R]	1xTMTpro [K1]; 1xTMTpro [N-Term]; 2xPhospho [S3(98.1); S6(98.2)]	0.857	0.795	0.834	0.933	0.817	0.924	0.93	0.200253	0.214361	0.163385	0.450032	0.0972118	0.61873	0.610549
M9PFQ9	CG13811		0.175726	0.814	1.562	Uncharacterized protein, isoform E OS=Drosophila melanogaster OX=7227 GN=CG13811 PE=1 SV=1	[K].SLPLLLPTNTDEGQGPTQPPPPLQK.[Q]	1xTMTpro [K25]; 1xTMTpro [N-Term]; 1xPhospho [S1(100)]	1.07	0.974	1.045	1.155	1.247	1.562	0.87	0.869218	0.811844	0.978332	0.481568	0.27244	0.175726	0.404543
M9PFQ9	CG13811		0.0576653	0.645	1.231	Uncharacterized protein, isoform E OS=Drosophila melanogaster OX=7227 GN=CG13811 PE=1 SV=1	[R].SKTSLEGR.[S]	1xTMTpro [K2]; 1xTMTpro [N-Term]; 2xPhospho [S1(100); T3(99.2)]	1.187	1.231	1.096	1.047	0.918	0.765	0.806	0.425747	0.394471	0.771029	0.983253	0.389377	0.229473	0.245838
Q9W0L6	CG13907		0.119546	0.764	1.056	GH22266p OS=Drosophila melanogaster OX=7227 GN=CG13907 PE=1 SV=1	[R].QNGAQSPPNGDSNGQLSAR.[S]	1xDeamidated [N2]; 1xTMTpro [N-Term]; 1xPhospho [S12(99)]	1.056	0.913	0.93	0.874	0.87	0.991	0.806	0.954896	0.624266	0.465238	0.183521	0.144228	0.731958	0.217705
Q9W0K3	CG13912		0.0695068	0.672	1.284	RE20371p OS=Drosophila melanogaster OX=7227 GN=CG13912 PE=2 SV=1	[R].QNSGSGSGSEEGSPTK.[R]	1xTMTpro [K16]; 1xTMTpro [N-Term]; 2xPhospho [S3(100); S7(100)]	1.165	1.284	1.222	1.034	1.009	0.904	0.783	0.466008	0.156116	0.273946	0.890046	0.756944	0.476338	0.168121
Q9W0D3	CG13917		0.222197	0.905	1.249	GH15728p OS=Drosophila melanogaster OX=7227 GN=CG13917 PE=2 SV=1	[R].SISVPAGGTDGAPNK.[G]	1xTMTpro [K15]; 1xTMTpro [N-Term]; 1xPhospho [S3(100)]	1.203	1.126	1.249	1.186	1.133	1.128	1.088	0.414788	0.520676	0.222197	0.406355	0.686302	0.837152	0.719585
Q9W0D3	CG13917		0.21394	0.834	1.23	GH15728p OS=Drosophila melanogaster OX=7227 GN=CG13917 PE=2 SV=1	[K].TISHESLSGSSK.[L]	1xTMTpro [K12]; 1xTMTpro [N-Term]; 2xPhospho [S3(100); S6(100)]	1.178	1.23	1.181	1.148	1.183	0.981	1.105	0.463555	0.21394	0.386517	0.558383	0.511321	0.662686	0.599354
Q9W0D3	CG13917		0.390305	0.914	1.14	GH15728p OS=Drosophila melanogaster OX=7227 GN=CG13917 PE=2 SV=1	[K].DLSPASNTDTDDLTFQQDEQLAK.[E]	1xTMTpro [K23]; 1xTMTpro [N-Term]; 2xPhospho [S3(100); S6(100)]	1.025	0.943	0.94	0.936	1	1.022	1.14	0.996787	0.822195	0.523865	0.390305	0.642178	0.737638	0.500002
Q9VMI2	CG13994		0.13753	0.88	1.286	GEO08832p1 OS=Drosophila melanogaster OX=7227 GN=CG13994 PE=2 SV=1	[K].KPLAFGESSSEDDEDCEHCFGHPEK.[R]	2xCarbamidomethyl [C16; C19]; 2xTMTpro [K1; K25]; 1xTMTpro [N-Term]; 3xPhospho [S8(100); S9(100); S10(100)]	1.16	1.184	1.245	1.286	1.267	1.021	1.226	0.540293	0.57934	0.24814	0.13753	0.162499	0.937785	0.380628
Q9VMI2	CG13994		0.360559	0.803	1.055	GEO08832p1 OS=Drosophila melanogaster OX=7227 GN=CG13994 PE=2 SV=1	[K].TDPKPPTPGVDFEQTGSS.[-]	1xTMTpro [K4]; 1xTMTpro [N-Term]; 1xPhospho [T7(100)]	0.998	1.04	1.052	1.036	0.981	0.803	0.989	0.662737	0.910231	0.947435	0.890521	0.555557	0.360559	0.708008
Q960T3	CG1407		0.225424	0.793	1.174	Palmitoyltransferase OS=Drosophila melanogaster OX=7227 GN=CG1407 PE=2 SV=1	[R].VSTSSPTQR.[Y]	1xTMTpro [N-Term]; 1xPhospho [S2(100)]	1.109	1.087	1.134	1.058	1.132	1.174	0.88	0.746146	0.907281	0.633345	0.9847	0.59215	0.681811	0.398671
Q4V5X3	CG14184		0.124254	0.96	1.368	Late endosomal/lysosomal adaptor and MAPK and MTOR activator 1 (Fragment) OS=Drosophila melanogaster OX=7227 GN=CG14184 PE=2 SV=1	[R].SNSDGLSTDYAHSLPK.[K]	1xTMTpro [K16]; 1xTMTpro [N-Term]; 1xPhospho [S3(100)]	1.125	1.08	1.189	1.155	1.183	1.172	1.368	0.673802	0.93549	0.412112	0.497866	0.390262	0.686813	0.124254
Q4V5X3	CG14184		0.139501	0.812	1.286	Late endosomal/lysosomal adaptor and MAPK and MTOR activator 1 (Fragment) OS=Drosophila melanogaster OX=7227 GN=CG14184 PE=2 SV=1	[R].RSNSDGLSTDYAHSLPK.[K]	1xTMTpro [K17]; 1xTMTpro [N-Term]; 2xPhospho [S/T/Y]	0.918	0.812	0.823	0.879	0.863	1.032	1.181	0.41331	0.255373	0.139501	0.24174	0.215897	0.923388	0.445537
D0Z753	CG14200-RA		0.0727183	0.876	1.42	GH21236p OS=Drosophila melanogaster OX=7227 GN=CG14200-RA PE=2 SV=1	[K].SPPATEQHADEK.[E]	1xTMTpro [K12]; 1xTMTpro [N-Term]; 1xPhospho [S1(100)]	1.42	1.244	1.318	1.308	1.353	1.35	1.305	0.0727183	0.328711	0.12062	0.109458	0.0982043	0.404698	0.182661
D0Z753	CG14200-RA		0.0825998	0.676	1.323	GH21236p OS=Drosophila melanogaster OX=7227 GN=CG14200-RA PE=2 SV=1	[K].SSSASSQAPAAVNPR.[R]	1xTMTpro [N-Term]; 1xPhospho [S2(100)]	1.323	1.091	1.286	1.183	1.174	1.145	0.894	0.125156	0.59327	0.156421	0.425493	0.506847	0.821353	0.522308
D0Z753	CG14200-RA		0.254989	0.85	1.168	GH21236p OS=Drosophila melanogaster OX=7227 GN=CG14200-RA PE=2 SV=1	[R].TTTSPATSPR.[R]	1xTMTpro [N-Term]; 2xPhospho [T/S]	1.059	0.9	0.965	0.962	1.06	1.168	1.001	0.973443	0.422106	0.501102	0.483467	0.996546	0.695968	0.874087
Q9VWG4	CG14205		0.156849	0.806	1.27	NRF domain-containing protein OS=Drosophila melanogaster OX=7227 GN=CG14205 PE=4 SV=2	[K].EAPVGGCSASAPTLENK.[T]	1xCarbamidomethyl [C7]; 1xTMTpro [K17]; 1xTMTpro [N-Term]; 1xPhospho [S8(100)]	0.971	0.875	1.056	0.924	1.024	1.233	0.806	0.570233	0.450037	0.899723	0.403403	0.86639	0.58315	0.156849
Q9VB97	CG14253		0.114337	0.923	1.623	RE60306p OS=Drosophila melanogaster OX=7227 GN=CG14253 PE=2 SV=2	[R].SEDDYQSAR.[S]	1xTMTpro [N-Term]; 1xPhospho [S1(100)]	1.242	1.285	1.226	1.31	1.146	1.623	1.195	0.293292	0.269872	0.294696	0.114337	0.534058	0.132121	0.403278
A0A0B4KHY9	CG14257		0.291008	0.845	1.181	Uncharacterized protein, isoform C OS=Drosophila melanogaster OX=7227 GN=CG14257 PE=4 SV=1	[K].SLSLEDTDLDNEPGESVK.[E]	1xTMTpro [K18]; 1xTMTpro [N-Term]; 1xPhospho [S3(100)]	1.075	1.109	1.181	1.133	1.077	1.006	0.908	0.922689	0.642431	0.394331	0.583534	0.900018	0.846355	0.490408
Q9VQ27	CG14352		0.15604	0.835	1.181	Regulatory protein zeste OS=Drosophila melanogaster OX=7227 GN=CG14352 PE=1 SV=1	[K].NGTLSDEEAK.[T]	1xTMTpro [K10]; 1xTMTpro [N-Term]; 1xPhospho [S5(100)]	0.868	1.026	0.993	0.948	0.963	0.835	0.905	0.173807	0.854002	0.628463	0.421873	0.559258	0.436082	0.405265
Q3KN54	CG14435		0.394599	0.848	1.139	RE59544p OS=Drosophila melanogaster OX=7227 GN=CG14435 PE=2 SV=1	[R].LSYNEDVLSDAK.[G]	1xTMTpro [K12]; 1xTMTpro [N-Term]; 1xPhospho [S2(100)]	1.126	1.128	1.139	1.051	1.076	0.954	1.011	0.551308	0.394599	0.475423	0.981131	0.942088	0.516233	0.960881
X2JCR6	CG14445		0.235996	0.889	1.251	Uncharacterized protein, isoform D OS=Drosophila melanogaster OX=7227 GN=CG14445 PE=4 SV=1	[K].REDDSDSEVSSPDNFLTK.[G]	1xTMTpro [K18]; 1xTMTpro [N-Term]; 3xPhospho [S5(100); S7(100); S10(100)]	1.15	1.188	1.251	1.183	1.199	1.022	1.154	0.588445	0.567316	0.235996	0.389851	0.323839	0.939567	0.604944
X2JCR6	CG14445		0.134163	0.874	1.151	Uncharacterized protein, isoform D OS=Drosophila melanogaster OX=7227 GN=CG14445 PE=4 SV=1	[R].EDDSDSEVSSPDNFLTK.[G]	1xTMTpro [K17]; 1xTMTpro [N-Term]; 3xPhospho [S4(100); S6(100); S9(100)]	0.968	1.036	1.114	1.079	0.992	0.874	1.098	0.642945	0.994995	0.669181	0.815411	0.745861	0.472146	0.688884
Q9VBK1	CG14539		0.111723	0.853	1.648	LP24461p OS=Drosophila melanogaster OX=7227 GN=CG14539 PE=2 SV=3	[R].GSEALDYLVGGR.[Q]	1xTMTpro [N-Term]; 1xPhospho [S2(100)]	1.139	1.016	0.972	1.174	1.255	1.648	1.169	0.634206	0.882143	0.574444	0.424738	0.259496	0.111723	0.517164
Q9VNW2	CG14561		0.182811	0.96	1.214	UT01525p OS=Drosophila melanogaster OX=7227 GN=CG14561 PE=2 SV=1	[R].TPSPIDDLDLSDIETPK.[Q]	1xTMTpro [K17]; 1xTMTpro [N-Term]; 1xPhospho [T/S]	0.96	0.97	1.086	1.138	1.078	1.086	1.165	0.635685	0.958457	0.688507	0.579619	0.947523	0.956961	0.428399
Q8MZ59	CG14562		0.194316	0.795	1.131	AT31843p OS=Drosophila melanogaster OX=7227 GN=CG14562 PE=2 SV=1	[R].SQTPPQLDDDYDEECSSSR.[A]	1xCarbamidomethyl [C15]; 1xTMTpro [N-Term]; 1xPhospho [T3(100)]	1.131	1.056	1	0.957	1.037	1.009	0.899	0.733937	0.774477	0.793854	0.522572	0.839699	0.828206	0.478102
F7VJT2	CG14608-RC		0.0865143	0.751	1.238	MIP30292p (Fragment) OS=Drosophila melanogaster OX=7227 GN=CG14608-RC PE=2 SV=1	[R].RIDSTEDVPASVESVDFDDVSGEK.[Q]	1xTMTpro [K24]; 1xTMTpro [N-Term]; 3xPhospho [S4(98); S11(100); S21(100)]	0.968	1.136	1.082	1.198	0.914	0.833	0.751	0.58481	0.536529	0.791758	0.362824	0.382881	0.335287	0.102697
F7VJT2	CG14608-RC		0.317973	0.876	1.24	MIP30292p (Fragment) OS=Drosophila melanogaster OX=7227 GN=CG14608-RC PE=2 SV=1	[R].IDSTEDVPASVESVDFDDVSGEK.[Q]	1xTMTpro [K23]; 1xTMTpro [N-Term]; 1xPhospho [S10(100)]	1.125	1.24	1.121	1.148	1.067	1.028	0.985	0.694757	0.317973	0.616178	0.522195	0.919555	0.912502	0.830634
Q0IGW3	CG14714		0.0654441	0.853	1.738	RH52642p OS=Drosophila melanogaster OX=7227 GN=CG14714 PE=2 SV=1	[K].AEAGSTSSHEINGNISSR.[S]	1xTMTpro [N-Term]; 2xPhospho [S8(100); T/S]	1.163	0.993	1.024	1.151	1.253	1.738	1.381	0.461918	0.966382	0.950195	0.533164	0.254621	0.0654441	0.0811866
Q0IGW3	CG14714		0.430717	0.873	1.221	RH52642p OS=Drosophila melanogaster OX=7227 GN=CG14714 PE=2 SV=1	[K].AEAGSTSSHEINGNISSR.[S]	1xTMTpro [N-Term]; 3xPhospho [T6(98.3); S7(100); S8(100)]	1.14	0.995	1.061	1.116	1.103	1.221	1.003	0.687904	0.945511	0.881683	0.663234	0.766836	0.613582	0.840174
Q8MSA2	CG14730		0.433614	0.935	1.098	LP02069p OS=Drosophila melanogaster OX=7227 GN=CG14730 PE=2 SV=1	[R].NQLLQEDEESVPEASEEPPEK.[R]	1xTMTpro [K21]; 1xTMTpro [N-Term]; 1xPhospho [S10(100)]	1.023	0.958	1.098	1.082	1.012	0.957	0.975	0.868809	0.675019	0.763573	0.823469	0.818865	0.721359	0.863157
Q9VS39	CG14830		0.394096	0.894	1.344	FI19525p1 OS=Drosophila melanogaster OX=7227 GN=CG14830 PE=2 SV=1	[R].GYSTDGDETHSHR.[A]	1xTMTpro [N-Term]; 2xPhospho [S3(100); T4(100)]	1.121	1.002	1.045	1.126	1.105	1.344	1.07	0.694122	0.960203	0.959326	0.650556	0.789318	0.394096	0.748645
Q9VS39	CG14830		0.0804461	0.81	1.41	FI19525p1 OS=Drosophila melanogaster OX=7227 GN=CG14830 PE=2 SV=1	[R].GYSTDGDETHSHR.[A]	1xTMTpro [N-Term]; 3xPhospho [S3(100); T4(100); S11(100)]	1.235	1.061	1.182	1	1.122	1.41	1.357	0.330849	0.555314	0.284538	0.733897	0.916358	0.352249	0.127666
Q9VS39	CG14830		0.177315	0.806	1.145	FI19525p1 OS=Drosophila melanogaster OX=7227 GN=CG14830 PE=2 SV=1	[K].YSDRESQR.[Y]	1xTMTpro [N-Term]; 1xPhospho [S2(100)]	0.977	0.96	0.963	0.904	1.041	1.118	0.806	0.593793	0.599288	0.478597	0.243321	0.987869	0.810761	0.177315
Q4V514	CG14857		0.0901338	0.718	1.114	IP12986p (Fragment) OS=Drosophila melanogaster OX=7227 GN=CG14857 PE=2 SV=1	[K].LSNQPEQTAGIFDLLR.[T]	1xTMTpro [N-Term]; 1xPhospho [S2(100)]	0.931	0.718	0.824	0.844	0.934	1.037	0.9	0.580225	0.0901338	0.132976	0.129121	0.313376	0.644045	0.535516
Q9VRG8	CG1486		0.234947	0.962	1.286	GH01474p OS=Drosophila melanogaster OX=7227 GN=CG1486 PE=1 SV=1	[K].VSTTPESPNPVENEEEAGER.[V]	1xTMTpro [N-Term]; 2xPhospho [S7(100); T/S]	0.999	0.962	1.063	1.052	1.178	1.285	1.209	0.851366	0.981666	0.757164	0.990887	0.639256	0.609949	0.365955
Q9VRG8	CG1486		0.284135	0.884	1.171	GH01474p OS=Drosophila melanogaster OX=7227 GN=CG1486 PE=1 SV=1	[R].SSQVLQR.[L]	1xTMTpro [N-Term]; 1xPhospho [S2(98.9)]	0.98	0.942	0.884	1.051	1.077	1.148	1.076	0.740283	0.66771	0.284135	0.976172	0.837287	0.793695	0.76972
Q9VRG8	CG1486		0.0880015	0.791	1.543	GH01474p OS=Drosophila melanogaster OX=7227 GN=CG1486 PE=1 SV=1	[K].VSTTPESPNPVENEEEAGER.[V]	1xTMTpro [N-Term]; 1xPhospho [S7(100)]	1.04	0.823	0.98	1.038	1.242	1.543	1.025	0.912944	0.2004	0.560385	0.899138	0.261905	0.173339	0.987757
Q9VZT8	CG14964		0.220294	0.853	1.166	Uncharacterized protein OS=Drosophila melanogaster OX=7227 GN=CG14964 PE=4 SV=3	[R].LGSISEAERLSFER.[R]	1xTMTpro [N-Term]; 3xPhospho [S3(100); S5(100); S11(100)]	0.942	0.929	1.012	1.099	1.085	1.091	0.853	0.525669	0.693214	0.870797	0.75889	0.878886	0.944641	0.356399
Q9VZT8	CG14964		0.153625	0.664	1.283	Uncharacterized protein OS=Drosophila melanogaster OX=7227 GN=CG14964 PE=4 SV=3	[R].KSPTPPEPIK.[V]	2xTMTpro [K1; K10]; 1xTMTpro [N-Term]; 2xPhospho [S2(100); T4(100)]	1.065	1.283	1.154	1.052	0.993	0.707	1.01	0.983364	0.33362	0.547781	0.981539	0.655612	0.174002	0.835449
Q9VZT8	CG14964		0.549929	0.85	1.08	Uncharacterized protein OS=Drosophila melanogaster OX=7227 GN=CG14964 PE=4 SV=3	[K].SPSLNSADSANKPTTDSSNPK.[L]	2xTMTpro [K12; K21]; 1xTMTpro [N-Term]; 1xPhospho [S18(97.1)]	1.08	1.064	1.056	1.052	1.039	0.918	0.954	0.89863	0.746777	0.917242	0.995165	0.896887	0.549929	0.701399
Q9VZT8	CG14964		0.174245	0.725	1.072	Uncharacterized protein OS=Drosophila melanogaster OX=7227 GN=CG14964 PE=4 SV=3	[R].SLSPPNK.[R]	1xTMTpro [K7]; 1xTMTpro [N-Term]; 1xPhospho [S3(100)]	1.072	1.014	1.042	1.001	0.919	0.777	0.796	0.836944	0.8965	0.952544	0.725548	0.42449	0.275119	0.234108
Q9VZT8	CG14964		0.309303	0.872	1.263	Uncharacterized protein OS=Drosophila melanogaster OX=7227 GN=CG14964 PE=4 SV=3	[R].SVSSTELLYER.[A]	1xTMTpro [N-Term]; 2xPhospho [S3(100); S4(100)]	0.97	0.872	0.945	0.961	1.001	1.226	0.929	0.499442	0.309303	0.400356	0.483647	0.686303	0.575787	0.477467
Q9VZT8	CG14964		0.218526	0.89	1.215	Uncharacterized protein OS=Drosophila melanogaster OX=7227 GN=CG14964 PE=4 SV=3	[R].LGSISEAERLSFER.[R]	1xTMTpro [N-Term]; 2xPhospho [S3(100); S11(100)]	0.973	0.992	0.909	0.939	0.89	1.003	1.182	0.466509	0.762214	0.2818	0.377298	0.253149	0.867277	0.466435
Q9VZL6	CG14977		0.0896013	0.767	1.377	Ragulator complex protein LAMTOR4 homolog OS=Drosophila melanogaster OX=7227 GN=CG14977 PE=1 SV=2	[K].SQNGVTTTTSSSSSNSVYNDASDSGAVLA.[-]	1xDeamidated [N3]; 1xTMTpro [N-Term]; 2xPhospho [T7(98.2); S/Y/T]	1.111	0.852	0.991	1.072	1.072	1.377	0.98	0.675715	0.454917	0.816157	0.904924	0.91201	0.391401	0.870092
Q9VZD8	CG15014		0.360687	0.698	1.229	THUMP domain-containing protein 1 homolog OS=Drosophila melanogaster OX=7227 GN=CG15014 PE=1 SV=2	[K].SSGEGDSK.[S]	1xTMTpro [K8]; 1xTMTpro [N-Term]; 1xPhospho [S1(100)]	1.191	1.229	1.136	1.099	1.117	0.831	0.984	0.422573	0.360687	0.576433	0.72808	0.680031	0.39267	0.830279
Q9VZD8	CG15014		0.129027	0.815	1.14	THUMP domain-containing protein 1 homolog OS=Drosophila melanogaster OX=7227 GN=CG15014 PE=1 SV=2	[K].SSGEGDSKSETSEVANGNDK.[E]	1xDeamidated [N16]; 2xTMTpro [K8; K20]; 1xTMTpro [N-Term]; 1xPhospho [S9(99)]	0.924	1.053	1.003	1.033	1.018	0.815	0.88	0.425587	0.794622	0.824688	0.909956	0.808922	0.294933	0.436123
A1ZBE8	CG15099		0.37151	0.896	1.349	Protein dopey-1 homolog OS=Drosophila melanogaster OX=7227 GN=CG15099 PE=1 SV=1	[K].DISASDTGQQSSSDLDTPR.[S]	1xTMTpro [N-Term]; 1xPhospho [S/T]	1.087	0.974	1.037	1.106	1.168	1.349	1.151	0.859978	0.65262	0.866374	0.72357	0.476612	0.37151	0.551162
A1ZBE8	CG15099		0.521018	0.973	1.242	Protein dopey-1 homolog OS=Drosophila melanogaster OX=7227 GN=CG15099 PE=1 SV=1	[R].SASNQSVGR.[Q]	1xTMTpro [N-Term]; 2xPhospho [S3(100); S6(100)]	1.015	1.019	0.991	0.988	1.094	1.242	1.134	0.795419	0.942252	0.759126	0.660717	0.871975	0.584248	0.59817
A1ZBE8	CG15099		0.405676	0.929	1.043	Protein dopey-1 homolog OS=Drosophila melanogaster OX=7227 GN=CG15099 PE=1 SV=1	[R].SLPLPASASELSSDSEAQEEK.[Q]	1xTMTpro [K21]; 1xTMTpro [N-Term]; 4xPhospho [S7(100); S9(100); S12(100); S13(100)]	0.992	0.997	0.955	0.929	0.949	1.029	1.034	0.719694	0.835713	0.542208	0.405676	0.505417	0.924684	0.914057
Q7JW01	CG15107		0.296921	1.006	1.182	Regulatory protein zeste OS=Drosophila melanogaster OX=7227 GN=CG15107 PE=2 SV=1	[R].LDGSSEIIYEVADVTSDQSAAK.[E]	1xTMTpro [K22]; 1xTMTpro [N-Term]; 1xPhospho [S/Y/T]	1.006	1.013	1.017	1.141	1.049	1.163	1.182	0.882209	0.821352	0.942761	0.570593	0.894873	0.821521	0.355407
Q8IGB6	CG15118		0.318123	0.894	1.179	RH65876p (Fragment) OS=Drosophila melanogaster OX=7227 GN=CG15118 PE=2 SV=1	[R].NSPAPGNQSNGSSAGASGTSTPK.[S]	1xTMTpro [K23]; 1xTMTpro [N-Term]; 1xPhospho [S2(100)]	1.179	1.07	1.098	1.054	1.141	1.069	1.151	0.371349	0.570031	0.620902	0.995644	0.664741	0.862126	0.426267
Q8IGB6	CG15118		0.473125	0.88	1.111	RH65876p (Fragment) OS=Drosophila melanogaster OX=7227 GN=CG15118 PE=2 SV=1	[R].LEEASNAGVENGGRNSPAPGNQSNGSSAGASGTSTPK.[S]	1xTMTpro [K37]; 1xTMTpro [N-Term]; 1xPhospho [S16(99.8)]	1.111	0.979	1.032	1.05	1.084	1.099	1.077	0.803349	0.874374	0.978273	0.980907	0.852586	0.919571	0.806114
Q8IGB6	CG15118		0.396081	0.869	1.22	RH65876p (Fragment) OS=Drosophila melanogaster OX=7227 GN=CG15118 PE=2 SV=1	[R].LEEASNAGVENGGRNSPAPGNQSNGSSAGASGTSTPK.[S]	2xDeamidated [N11; N15]; 1xTMTpro [K37]; 1xTMTpro [N-Term]; 1xPhospho [S16(100)]	1.138	1.148	1.125	1.14	1.135	0.989	1.22	0.64859	0.692575	0.674599	0.560143	0.565714	0.848525	0.396081
Q8IGB6	CG15118		0.706258	0.946	1.106	RH65876p (Fragment) OS=Drosophila melanogaster OX=7227 GN=CG15118 PE=2 SV=1	[R].LEEASNAGVENGGRNSPAPGNQSNGSSAGASGTSTPK.[S]	1xDeamidated [N]; 1xTMTpro [K37]; 1xTMTpro [N-Term]; 1xPhospho [S16(100)]	1.106	1.047	1.086	1.072	1.105	1.084	1.101	0.780757	0.935728	0.868758	0.90651	0.714184	0.896889	0.746134
Q8IGB6	CG15118		0.488257	0.947	1.127	RH65876p (Fragment) OS=Drosophila melanogaster OX=7227 GN=CG15118 PE=2 SV=1	[R].LEEASNAGVENGGRNSPAPGNQSNGSSAGASGTSTPK.[S]	3xDeamidated [N15; N21; N]; 1xTMTpro [K37]; 1xTMTpro [N-Term]; 1xPhospho [S16(100)]	1.004	0.952	0.98	1.004	1.099	1.09	1.127	0.714993	0.760498	0.719073	0.779908	0.766494	0.93712	0.628408
A1Z814	CG1513		0.34097	0.9	1.019	Oxysterol-binding protein OS=Drosophila melanogaster OX=7227 GN=CG1513 PE=1 SV=2	[K].EGGGSGTGGR.[R]	1xTMTpro [N-Term]; 1xPhospho [S5(100)]	1.019	0.946	0.954	0.917	0.951	0.993	1.019	0.777498	0.738595	0.567396	0.34097	0.410556	0.781367	0.928222
Q9VJE3	CG15141		0.248793	0.782	1.219	LD24839p OS=Drosophila melanogaster OX=7227 GN=CG15141 PE=1 SV=1	[K].VPEGESQPDEGEPSQK.[R]	1xTMTpro [K16]; 1xTMTpro [N-Term]; 1xPhospho [S6(100)]	1.219	1.098	1.142	1.118	1.093	1.127	0.953	0.343984	0.423928	0.405518	0.660274	0.986141	0.943661	0.788496
Q9VJE3	CG15141		0.0634904	0.812	1.279	LD24839p OS=Drosophila melanogaster OX=7227 GN=CG15141 PE=1 SV=1	[K].ELEDEYAAVLGASDEK.[S]	1xTMTpro [K16]; 1xTMTpro [N-Term]; 1xPhospho [S13(100)]	0.871	0.825	1.004	1.114	1.04	1.112	0.812	0.286271	0.333264	0.878796	0.694677	0.830084	0.960765	0.254559
Q9VJ77	CG15160		0.0649371	0.687	1.25	FI24106p1 OS=Drosophila melanogaster OX=7227 GN=CG15160 PE=2 SV=2	[K].LDETIPNLASPIPSPDVNAPSPER.[D]	1xTMTpro [N-Term]; 3xPhospho [S10(100); S14(100); S21(100)]	1.165	0.892	1.032	1.017	1.107	1.25	0.801	0.498276	0.521095	0.973621	0.795222	0.787692	0.570377	0.195618
Q9VZ67	CG15210		0.204063	0.851	1.375	Uncharacterized protein OS=Drosophila melanogaster OX=7227 GN=CG15210 PE=4 SV=1	[K].TVTTTSEEQEQD.[-]	1xTMTpro [N-Term]; 1xPhospho [S6(98.3)]	1.183	1.009	1.026	1.008	1.16	1.375	1.098	0.434429	0.927441	0.933975	0.744633	0.591768	0.35239	0.626661
B4F5W4	CG15247		0.145546	0.811	1.292	CG15247-PA OS=Drosophila melanogaster OX=7227 GN=CG15247 PE=4 SV=1	[K].HSSSENILQEQEK.[E]	1xTMTpro [K13]; 1xTMTpro [N-Term]; 1xPhospho [S]	1.292	1.279	1.125	1.171	1.214	1.048	1.093	0.145546	0.146481	0.580092	0.463425	0.410251	0.872665	0.642822
B4F5W4	CG15247		0.120156	0.783	1.153	CG15247-PA OS=Drosophila melanogaster OX=7227 GN=CG15247 PE=4 SV=1	[R].TLSTSEEDVR.[N]	1xTMTpro [N-Term]; 3xPhospho [S3(100); T4(100); S5(100)]	1.153	1.019	0.974	1.071	1.018	1.075	0.903	0.515811	0.892156	0.674706	0.909938	0.795748	0.986788	0.543829
B4F5W4	CG15247		0.0684758	0.896	1.29	CG15247-PA OS=Drosophila melanogaster OX=7227 GN=CG15247 PE=4 SV=1	[R].TLSTSEEDVR.[N]	1xTMTpro [N-Term]; 2xPhospho [S3(100); T/S]	0.953	0.896	1.052	1.035	1.229	1.221	0.985	0.566186	0.549045	0.927068	0.914618	0.375946	0.623894	0.85322
B4F5W4	CG15247		0.0568933	0.8	1.055	CG15247-PA OS=Drosophila melanogaster OX=7227 GN=CG15247 PE=4 SV=1	[K].GRHSSPEFAQEEDVVK.[AE]	1xTMTpro [K16]; 1xTMTpro [N-Term]; 2xPhospho [S4(100); S5(100)]	0.874	0.837	0.8	0.896	0.854	0.922	0.833	0.198308	0.244302	0.0568933	0.221594	0.160561	0.635932	0.218734
Q9VR03	CG15435		0.184511	0.871	1.233	AT19250p OS=Drosophila melanogaster OX=7227 GN=CG15435 PE=2 SV=1	[R].SESCHSQGTPTVK.[K]	1xCarbamidomethyl [C4]; 1xTMTpro [K13]; 1xTMTpro [N-Term]; 2xPhospho [S3(99); S6(100)]	1.229	1.119	1.07	1.14	1.091	1.083	1.233	0.336908	0.614246	0.834179	0.556391	0.840145	0.930049	0.341275
Q8T096	CG15439		0.1224	0.843	1.147	LD18949p OS=Drosophila melanogaster OX=7227 GN=CG15439 PE=2 SV=1	[K].ETAASASVNPTPSPK.[R]	1xTMTpro [K15]; 1xTMTpro [N-Term]; 1xPhospho [S13(100)]	1.074	0.926	0.906	0.984	0.962	1.147	0.917	0.852399	0.681142	0.361145	0.622775	0.485161	0.802736	0.616018
Q7K1D9	CG15512		0.277915	0.851	1.182	GH14951p OS=Drosophila melanogaster OX=7227 GN=CG15512 PE=2 SV=1	[K].SCSLEQLPTAK.[S]	1xCarbamidomethyl [C2]; 1xTMTpro [K11]; 1xTMTpro [N-Term]; 1xPhospho [S3(100)]	1.03	0.877	0.993	1.154	1.035	1.182	1.056	0.896624	0.375368	0.686668	0.51599	0.976238	0.692747	0.933116
Q9V9Z8	CG15561		0.462462	0.834	1.25	G-patch domain-containing protein OS=Drosophila melanogaster OX=7227 GN=CG15561 PE=4 SV=2	[K].TADSSEESETSTK.[L]	1xTMTpro [K13]; 1xTMTpro [N-Term]; 2xPhospho [S4(100); S5(100)]	1.119	1.097	1.138	1.173	1.073	1.25	0.933	0.700389	0.57477	0.536681	0.462462	0.952155	0.567009	0.662704
Q9V9Z8	CG15561		0.0696065	0.632	1.324	G-patch domain-containing protein OS=Drosophila melanogaster OX=7227 GN=CG15561 PE=4 SV=2	[R].KTADSSEESETSTK.[L]	2xTMTpro [K1; K14]; 1xTMTpro [N-Term]; 3xPhospho [S5(100); S6(100); S9(100)]	1.192	1.324	1.205	1.16	1.041	0.753	0.788	0.430238	0.188937	0.32893	0.481018	0.933075	0.192941	0.114437
Q9W2L7	CG15655		0.0943907	0.847	1.329	Uncharacterized protein, isoform D OS=Drosophila melanogaster OX=7227 GN=CG15655 PE=3 SV=2	[R].QVSVDPQPPAEGENK.[K]	1xTMTpro [K15]; 1xTMTpro [N-Term]; 1xPhospho [S3(100)]	1.164	1.253	1.285	1.329	1.258	0.986	1.266	0.532459	0.32429	0.17198	0.0943907	0.228867	0.774089	0.278714
Q9W2L7	CG15655		0.474946	0.925	1.179	Uncharacterized protein, isoform D OS=Drosophila melanogaster OX=7227 GN=CG15655 PE=3 SV=2	[R].NNSLSPVRPQR.[R]	1xTMTpro [N-Term]; 2xPhospho [S3(100); S5(100)]	1.179	1.09	1.168	1.105	1.136	1.123	1.092	0.474946	0.789788	0.475392	0.689124	0.61096	0.84518	0.690503
Q9W2L7	CG15655		0.0940443	0.83	1.166	Uncharacterized protein, isoform D OS=Drosophila melanogaster OX=7227 GN=CG15655 PE=3 SV=2	[R].NNSLSPVRPQR.[R]	1xTMTpro [N-Term]; 1xPhospho [S5(100)]	1.055	0.913	0.876	0.942	0.972	1.055	1.166	0.973193	0.591405	0.278036	0.477671	0.613835	0.993897	0.52048
Q9VYE3	CG15747		0.11471	0.82	1.319	FI21110p1 OS=Drosophila melanogaster OX=7227 GN=CG15747 PE=1 SV=2	[R].RPSEDEEEQTK.[S]	1xTMTpro [K11]; 1xTMTpro [N-Term]; 1xPhospho [S3(100)]	1.319	1.285	1.236	1.192	1.185	1.098	1.082	0.11471	0.330481	0.271065	0.361488	0.367269	0.861766	0.898847
Q9VYE3	CG15747		0.12288	0.848	1.166	FI21110p1 OS=Drosophila melanogaster OX=7227 GN=CG15747 PE=1 SV=2	[R].VERPSIFDENSDSETDDDPAAPQFQPR.[T]	1xTMTpro [N-Term]; 2xPhospho [S11(100); S13(100)]	0.99	0.901	1.06	1.154	1.104	1.128	0.848	0.767048	0.499609	0.921132	0.474498	0.730667	0.836636	0.337485
Q9VYE3	CG15747		0.249409	0.631	1.25	FI21110p1 OS=Drosophila melanogaster OX=7227 GN=CG15747 PE=1 SV=2	[K].EPEASQQSPTKK.[D]	2xTMTpro [K11; K12]; 1xTMTpro [N-Term]; 1xPhospho [S8(100)]	1.202	1.25	1.165	1.101	1.043	0.759	1.089	0.398356	0.406178	0.502531	0.751367	0.905705	0.249409	0.771545
Q9VYE3	CG15747		0.476504	0.915	1.281	FI21110p1 OS=Drosophila melanogaster OX=7227 GN=CG15747 PE=1 SV=2	[K].EPEASQQSPTK.[K]	1xTMTpro [K11]; 1xTMTpro [N-Term]; 1xPhospho [S8(99.5)]	1.083	1.054	1.011	1.012	1.028	1.281	0.991	0.881338	0.966584	0.721132	0.750944	0.870675	0.476504	0.840389
Q9W4C1	CG15784		0.248356	0.89	1.217	IP13321p OS=Drosophila melanogaster OX=7227 GN=CG15784 PE=1 SV=1	[R].SLSRSTSGSLER.[K]	1xTMTpro [N-Term]; 3xPhospho [S1(100); S5(100); S9(100)]	0.955	0.901	0.92	0.89	0.934	1.162	1.154	0.576757	0.481473	0.38389	0.248356	0.470938	0.752721	0.499795
B7Z0I2	CG15822		0.369626	0.938	1.187	Uncharacterized protein, isoform G OS=Drosophila melanogaster OX=7227 GN=CG15822 PE=4 SV=2	[K].LPELSSEDGQGEDEDYEDEDDDETASTSSVK.[T]	1xTMTpro [K31]; 1xTMTpro [N-Term]; 1xPhospho [S29(100)]	1.105	1.187	1.16	1.187	1.146	1.037	1.055	0.728266	0.469666	0.492556	0.369626	0.568155	0.917985	0.83233
B7Z0I2	CG15822		0.362669	0.879	1.188	Uncharacterized protein, isoform G OS=Drosophila melanogaster OX=7227 GN=CG15822 PE=4 SV=2	[R].DIILEETEEEEDEVDSGPPLK.[S]	1xTMTpro [K21]; 1xTMTpro [N-Term]; 1xPhospho [S16(100)]	0.91	0.879	0.959	1.031	0.976	1.082	0.91	0.422982	0.541389	0.622457	0.872883	0.497315	0.881012	0.576123
B7Z0I2	CG15822		0.376337	0.817	1.042	Uncharacterized protein, isoform G OS=Drosophila melanogaster OX=7227 GN=CG15822 PE=4 SV=2	[K].LGSIEDWQSR.[S]	1xTMTpro [N-Term]; 1xPhospho [S3(100)]	1.042	0.942	0.969	0.974	0.99	1.007	0.852	0.943179	0.820997	0.674522	0.576284	0.575314	0.672582	0.376337
Q9VPE1	CG15869		0.0601023	0.796	1.507	Uncharacterized protein, isoform C OS=Drosophila melanogaster OX=7227 GN=CG15869 PE=1 SV=2	[R].SLRTPTPPGSPTPSTSTAAQNLR.[N]	1xTMTpro [N-Term]; 3xPhospho [T4(100); T6(100); S10(100)]	0.872	0.796	0.937	0.997	1.127	1.315	1.128	0.205895	0.182357	0.488879	0.69359	0.686623	0.439839	0.549971
Q9W019	CG15877		0.18515	0.696	1.194	IP09724p OS=Drosophila melanogaster OX=7227 GN=CG15877 PE=1 SV=1	[K].NPEHAASDDEVANK.[S]	1xTMTpro [K14]; 1xTMTpro [N-Term]; 1xPhospho [S7(100)]	1.091	1.194	1.094	0.997	0.981	0.759	0.849	0.88493	0.549158	0.829386	0.666986	0.626458	0.265714	0.18515
Q9V9Y0	CG1607		0.0768867	0.742	1.353	GH11014p OS=Drosophila melanogaster OX=7227 GN=CG1607 PE=1 SV=1	[K].SSIVNGNGDASAK.[L]	2xDeamidated [N5; N7]; 1xTMTpro [K13]; 1xTMTpro [N-Term]; 1xPhospho [S2(99.5)]	1.353	1.333	1.317	1.258	1.255	1.003	1.037	0.0768867	0.24422	0.119296	0.186311	0.185739	0.88817	0.898936
Q9V9Y0	CG1607		0.212196	0.784	1.199	GH11014p OS=Drosophila melanogaster OX=7227 GN=CG1607 PE=1 SV=1	[K].SSIVNGNGDASAK.[L]	1xDeamidated [N]; 1xTMTpro [K13]; 1xTMTpro [N-Term]; 1xPhospho [S2(100)]	1.199	1.195	1.152	1.08	1.095	0.941	0.946	0.388843	0.546461	0.553375	0.864583	0.747565	0.715582	0.49822
Q9V9Y0	CG1607		0.448178	0.803	1.189	GH11014p OS=Drosophila melanogaster OX=7227 GN=CG1607 PE=1 SV=1	[R].KSSIVNGNGDASAK.[L]	2xTMTpro [K1; K14]; 1xTMTpro [N-Term]; 1xPhospho [S3(100)]	1.073	1.055	1.149	1.114	1.115	0.861	1.189	0.983719	0.970565	0.566789	0.681698	0.648475	0.501384	0.487401
Q9V9Y0	CG1607		0.337323	0.778	1.09	GH11014p OS=Drosophila melanogaster OX=7227 GN=CG1607 PE=1 SV=1	[R].KSSIVNGNGDASAK.[L]	1xDeamidated [N]; 2xTMTpro [K1; K14]; 1xTMTpro [N-Term]; 1xPhospho [S3(100)]	1.02	1.018	1.062	1.034	1.006	0.793	1.09	0.715359	0.824849	0.99683	0.880599	0.763014	0.337323	0.861581
Q9V9Y0	CG1607		0.21693	0.733	1.123	GH11014p OS=Drosophila melanogaster OX=7227 GN=CG1607 PE=1 SV=1	[R].KSSIVNGNGDASAK.[L]	2xDeamidated [N6; N8]; 2xTMTpro [K1; K14]; 1xTMTpro [N-Term]; 1xPhospho [S3(100)]	0.942	1.016	1.006	0.988	0.936	0.733	1.058	0.337194	0.816141	0.697319	0.623001	0.405269	0.21693	0.995816
D2NUG7	CG1620-RA		0.622584	0.949	1.124	GM24554p (Fragment) OS=Drosophila melanogaster OX=7227 GN=CG1620-RA PE=2 SV=1	[K].LASPPESGEASSVDTEDAQK.[Y]	1xTMTpro [K20]; 1xTMTpro [N-Term]; 1xPhospho [S3(100)]	1.105	1.085	1.113	1.124	1.082	1.048	1.12	0.839071	0.70557	0.633587	0.622584	0.838309	0.940753	0.642731
D2NUG7	CG1620-RA		0.22656	0.795	1.078	GM24554p (Fragment) OS=Drosophila melanogaster OX=7227 GN=CG1620-RA PE=2 SV=1	[R].CSSASLPLEDEDNNVEEEPSLSTV.[-]	1xCarbamidomethyl [C1]; 1xTMTpro [N-Term]; 1xPhospho [S3(98.4)]	1.013	0.919	0.973	1.02	1.055	1.078	0.806	0.883334	0.676794	0.678298	0.806054	0.941941	0.932527	0.22656
E8NH69	CG1622-RA		0.102486	0.895	1.352	GM25235p OS=Drosophila melanogaster OX=7227 GN=CG1622-RA PE=2 SV=1	[R].QSSRSRSR.[S]	1xTMTpro [N-Term]; 3xPhospho [S3(98.2); S5(98.2); S7(100)]	1.352	1.287	1.331	1.21	1.246	1.295	1.215	0.16667	0.203011	0.102486	0.322789	0.273665	0.478785	0.357681
Q7KRW8	CG1646		0.174467	0.849	1.285	Pre-mRNA-processing factor 39 OS=Drosophila melanogaster OX=7227 GN=CG1646 PE=1 SV=1	[R].AELPEDAEVISEDELPASNNNNTATEPK.[A]	1xTMTpro [K28]; 1xTMTpro [N-Term]; 1xPhospho [S11(100)]	1.285	1.253	1.229	1.218	1.165	1.091	1.248	0.174467	0.397391	0.289957	0.280228	0.467988	0.878732	0.259369
Q7KRW8	CG1646		0.541343	0.844	1.144	Pre-mRNA-processing factor 39 OS=Drosophila melanogaster OX=7227 GN=CG1646 PE=1 SV=1	[K].SSEQYNPGSPTSESNDAQPSEK.[K]	1xTMTpro [K22]; 1xTMTpro [N-Term]; 1xPhospho [S9(100)]	1.133	1.104	1.104	1.066	1.144	0.957	1.01	0.648446	0.846788	0.780188	0.94136	0.541343	0.759284	0.928112
Q7KRW8	CG1646		0.517623	0.821	1.105	Pre-mRNA-processing factor 39 OS=Drosophila melanogaster OX=7227 GN=CG1646 PE=1 SV=1	[K].SSEQYNPGSPTSESNDAQPSEK.[K]	1xTMTpro [K22]; 1xTMTpro [N-Term]; 2xPhospho [S9(100); S12(98.7)]	1.105	1.088	1.039	1.025	1.021	0.907	1.043	0.810951	0.906857	0.876733	0.824855	0.84417	0.622354	0.929979
Q7KRW8	CG1646		0.215695	0.717	1.281	Pre-mRNA-processing factor 39 OS=Drosophila melanogaster OX=7227 GN=CG1646 PE=1 SV=1	[K].SSEQYNPGSPTSESNDAQPSEK.[K]	1xDeamidated [N15]; 1xTMTpro [K22]; 1xTMTpro [N-Term]; 2xPhospho [S9(100); S14(100)]	1.281	1.238	1.157	1.148	1.192	0.919	1.247	0.215695	0.399686	0.529831	0.544062	0.40285	0.628586	0.302579
Q7KRW8	CG1646		0.280262	0.879	1.225	Pre-mRNA-processing factor 39 OS=Drosophila melanogaster OX=7227 GN=CG1646 PE=1 SV=1	[R].AELPEDAEVISEDELPASNNNNTATEPK.[A]	2xDeamidated [N19; N20]; 1xTMTpro [K28]; 1xTMTpro [N-Term]; 1xPhospho [S11(100)]	1.2	1.135	1.172	1.225	1.154	1.055	1.095	0.456398	0.549065	0.422879	0.280262	0.532132	0.957824	0.732279
Q7KRW8	CG1646		0.452932	0.939	1.171	Pre-mRNA-processing factor 39 OS=Drosophila melanogaster OX=7227 GN=CG1646 PE=1 SV=1	[R].AELPEDAEVISEDELPASNNNNTATEPK.[A]	1xDeamidated [N]; 1xTMTpro [K28]; 1xTMTpro [N-Term]; 1xPhospho [S11(100)]	1.166	1.12	1.107	1.171	1.165	1.103	1.095	0.592438	0.751043	0.754143	0.452932	0.524941	0.876155	0.755679
A8E6Y3	CG1665		0.431723	0.844	1.191	IP19920p (Fragment) OS=Drosophila melanogaster OX=7227 GN=CG1665 PE=2 SV=1	[R].SSEGEPLK.[T]	1xTMTpro [K8]; 1xTMTpro [N-Term]; 1xPhospho [S2(100)]	1.191	1.13	1.145	1.071	1.118	1.005	1.189	0.488503	0.536752	0.520293	0.897884	0.783474	0.815856	0.438444
Q9VX84	CG16700		0.361183	0.894	1.01	SLC36-like FI17861p1 OS=Drosophila melanogaster OX=7227 GN=CG16700 PE=2 SV=1	[R].QETAEGGSTGETAVGGAAAK.[V]	1xTMTpro [K20]; 1xTMTpro [N-Term]; 1xPhospho [T9(98.8)]	0.996	0.933	0.965	0.924	0.957	1.006	0.894	0.780264	0.70762	0.626199	0.361183	0.504825	0.80543	0.522646
Q9V4C1	CG1674		0.188247	0.886	1.31	Uncharacterized protein, isoform E OS=Drosophila melanogaster OX=7227 GN=CG1674 PE=1 SV=2	[K].NVNDPTSIASDLSAENTK.[A]	1xTMTpro [K18]; 1xTMTpro [N-Term]; 1xPhospho [S7(99.4)]	1.14	1.195	1.109	1.26	1.161	1.011	1.31	0.614444	0.449621	0.697849	0.188247	0.490163	0.841856	0.210498
Q9V4C1	CG1674		0.170415	0.705	1.331	Uncharacterized protein, isoform E OS=Drosophila melanogaster OX=7227 GN=CG1674 PE=1 SV=2	[K].IEESESEDCNSEK.[K]	1xCarbamidomethyl [C9]; 1xTMTpro [K13]; 1xTMTpro [N-Term]; 2xPhospho [S4(100); S11(100)]	1.2	1.319	1.24	1.206	1.177	0.846	1.331	0.387314	0.267427	0.260954	0.315784	0.39306	0.463833	0.170415
Q9V4C1	CG1674		0.227905	1.021	1.293	Uncharacterized protein, isoform E OS=Drosophila melanogaster OX=7227 GN=CG1674 PE=1 SV=2	[K].ADLVSLNEPNVNDQTSSASDLTAENTK.[A]	1xTMTpro [K27]; 1xTMTpro [N-Term]; 1xPhospho [S5(100)]	1.035	1.149	1.13	1.184	1.102	1.057	1.293	0.871173	0.503581	0.571672	0.399999	0.744531	0.967444	0.230883
Q9V4C1	CG1674		0.122172	0.669	1.363	Uncharacterized protein, isoform E OS=Drosophila melanogaster OX=7227 GN=CG1674 PE=1 SV=2	[K].IEESESEDCNSEK.[K]	1xCarbamidomethyl [C9]; 1xTMTpro [K13]; 1xTMTpro [N-Term]; 1xPhospho [S4(100)]	1.313	1.363	1.215	1.171	1.094	0.879	1.154	0.122172	0.202189	0.328468	0.432849	0.755263	0.548398	0.606572
Q9V4C1	CG1674		0.152744	0.979	1.16	Uncharacterized protein, isoform E OS=Drosophila melanogaster OX=7227 GN=CG1674 PE=1 SV=2	[K].NVNDPTSIASDLSAENTK.[A]	1xTMTpro [K18]; 1xTMTpro [N-Term]; 3xPhospho [S7(100); S10(100); S13(100)]	0.979	1.121	1.122	1.109	1.136	1.004	1.054	0.594641	0.581618	0.60323	0.696376	0.59689	0.815672	0.894038
Q9V4C1	CG1674		0.0509209	0.655	1.382	Uncharacterized protein, isoform E OS=Drosophila melanogaster OX=7227 GN=CG1674 PE=1 SV=2	[K].SQDTTKSSSEK.[N]	2xTMTpro [K6; K11]; 1xTMTpro [N-Term]; 1xPhospho [S/T]	1.167	1.382	1.145	1.106	1.002	0.764	1.267	0.505495	0.0509209	0.487074	0.743203	0.668027	0.116634	0.206894
Q9V4C1	CG1674		0.47405	0.906	1.161	Uncharacterized protein, isoform E OS=Drosophila melanogaster OX=7227 GN=CG1674 PE=1 SV=2	[K].NVNDPTSIASDLSAENTK.[A]	1xTMTpro [K18]; 1xTMTpro [N-Term]; 2xPhospho [S10(100); S13(100)]	1.058	1.112	1.062	1.09	1.072	0.958	1.161	0.974447	0.71201	0.926449	0.764593	0.89134	0.697026	0.47405
Q9V4C1	CG1674		0.102637	0.743	1.344	Uncharacterized protein, isoform E OS=Drosophila melanogaster OX=7227 GN=CG1674 PE=1 SV=2	[K].TTPQDNDNLNEK.[L]	1xTMTpro [K12]; 1xTMTpro [N-Term]; 1xPhospho [T]	1.253	1.208	1.177	1.057	1.191	0.932	1.344	0.240857	0.189465	0.299527	0.991696	0.462644	0.404521	0.102637
Q9V4C1	CG1674		0.284093	0.905	1.329	Uncharacterized protein, isoform E OS=Drosophila melanogaster OX=7227 GN=CG1674 PE=1 SV=2	[K].IEESESEDCNSEK.[K]	1xCarbamidomethyl [C9]; 1xTMTpro [K13]; 1xTMTpro [N-Term]; 3xPhospho [S4(100); S6(100); S11(100)]	1.072	0.97	1.027	1.035	1.07	1.329	1.247	0.969248	0.666913	0.818227	0.876258	0.947431	0.400132	0.284093
Q9V4C1	CG1674		0.380886	0.861	1.171	Uncharacterized protein, isoform E OS=Drosophila melanogaster OX=7227 GN=CG1674 PE=1 SV=2	[R].TVEIEDSESNNPIIIDASIK.[T]	1xTMTpro [K20]; 1xTMTpro [N-Term]; 1xPhospho [S7(100)]	0.976	0.861	0.93	0.957	1.116	1.144	1.017	0.681368	0.408816	0.454942	0.480093	0.747879	0.849707	0.956375
Q9V4C1	CG1674		0.0580662	0.636	1.248	Uncharacterized protein, isoform E OS=Drosophila melanogaster OX=7227 GN=CG1674 PE=1 SV=2	[K].DDDDLKIEESESEDCNSEK.[K]	1xCarbamidomethyl [C15]; 2xTMTpro [K6; K19]; 1xTMTpro [N-Term]; 1xPhospho [S10(100)]	1.052	1.244	0.92	0.843	0.826	0.669	1.248	0.930882	0.33303	0.424006	0.138268	0.122437	0.0875499	0.274029
Q9V4C1	CG1674		0.0554714	0.926	1.411	Uncharacterized protein, isoform E OS=Drosophila melanogaster OX=7227 GN=CG1674 PE=1 SV=2	[R].TVEIEDSESNNPIIIDASIK.[T]	1xDeamidated [N11]; 1xTMTpro [K20]; 1xTMTpro [N-Term]; 1xPhospho [S9(100)]	1.075	1.044	0.995	1.075	1.168	1.218	1.411	0.786231	0.714904	0.802407	0.893395	0.51918	0.644454	0.0554714
A1ZBW7	CG16742		0.481752	0.852	1.169	WASH complex subunit 2 OS=Drosophila melanogaster OX=7227 GN=CG16742 PE=1 SV=1	[K].SLFSDDDDDDDLFGGSSTSK.[A]	1xTMTpro [K20]; 1xTMTpro [N-Term]; 1xPhospho [S4(100)]	1.169	1.101	1.101	1.124	1.091	0.996	1.061	0.481752	0.776668	0.754849	0.642208	0.758636	0.828532	0.880737
A1ZBW7	CG16742		0.0815163	0.724	1.525	WASH complex subunit 2 OS=Drosophila melanogaster OX=7227 GN=CG16742 PE=1 SV=1	[K].SLFSDDDDDDDLFGGSSTSK.[A]	1xTMTpro [K20]; 1xTMTpro [N-Term]; 2xPhospho [S1(100); S4(100)]	0.937	0.815	0.873	0.905	1.119	1.43	0.724	0.515187	0.296456	0.233925	0.266579	0.785862	0.284318	0.0815163
Q0E5P7	CG1677		0.133505	0.733	1.297	Uncharacterized protein CG1677 OS=Drosophila melanogaster OX=7227 GN=CG1677 PE=4 SV=1	[R].ESESAAGTPVNADQPGSPNAK.[S]	1xTMTpro [K21]; 1xTMTpro [N-Term]; 3xPhospho [T8(100); S17(100); S]	1.268	1.225	1.208	1.297	1.149	0.93	1.239	0.152656	0.170919	0.243594	0.133505	0.603477	0.435316	0.260327
Q0E5P7	CG1677		0.136218	0.976	1.305	Uncharacterized protein CG1677 OS=Drosophila melanogaster OX=7227 GN=CG1677 PE=4 SV=1	[R].ESESAAGTPVNADQPGSPNAK.[S]	1xTMTpro [K21]; 1xTMTpro [N-Term]; 2xPhospho [T8(100); S17(100)]	1.185	1.223	1.207	1.272	1.305	1.157	1.299	0.42978	0.47118	0.353718	0.160573	0.136218	0.721166	0.171541
Q0E5P7	CG1677		0.368806	0.811	1.214	Uncharacterized protein CG1677 OS=Drosophila melanogaster OX=7227 GN=CG1677 PE=4 SV=1	[R].EQQQHSPINERESESAAGTPVNADQPGSPNAK.[S]	1xTMTpro [K32]; 1xTMTpro [N-Term]; 3xPhospho [S6(99.8); S15(95.9); S28(100)]	1.18	1.112	1.102	1.158	1.116	1.214	0.957	0.368806	0.421466	0.599074	0.499779	0.759627	0.682278	0.775878
Q0E5P7	CG1677		0.255316	0.882	1.211	Uncharacterized protein CG1677 OS=Drosophila melanogaster OX=7227 GN=CG1677 PE=4 SV=1	[K].DIVSVSTSSSQEK.[V]	1xTMTpro [K13]; 1xTMTpro [N-Term]; 1xPhospho [T7(98.6)]	1.189	1.211	1.136	1.115	1.148	1.049	1.156	0.426766	0.255316	0.534614	0.695453	0.654945	0.881571	0.426643
Q0E5P7	CG1677		0.350837	0.944	1.134	Uncharacterized protein CG1677 OS=Drosophila melanogaster OX=7227 GN=CG1677 PE=4 SV=1	[K].RSPISIEIK.[K]	1xTMTpro [K9]; 1xTMTpro [N-Term]; 1xPhospho [S2(100)]	1.043	1.084	1.134	1.091	1.118	0.985	1.117	0.986375	0.797985	0.582046	0.758574	0.663866	0.771712	0.617963
Q0E5P7	CG1677		0.138366	0.676	1.232	Uncharacterized protein CG1677 OS=Drosophila melanogaster OX=7227 GN=CG1677 PE=4 SV=1	[K].ASSGDEKEPFAK.[E]	2xTMTpro [K7; K12]; 1xTMTpro [N-Term]; 1xPhospho [S3(100)]	1.025	1.2	1.148	1.084	1.009	0.692	1.232	0.815984	0.518036	0.572068	0.851962	0.790325	0.138366	0.365264
Q0E5P7	CG1677		0.265401	0.982	1.248	Uncharacterized protein CG1677 OS=Drosophila melanogaster OX=7227 GN=CG1677 PE=4 SV=1	[R].SNSPTNDKDEVVADHGGESPGGGGDPILDR.[S]	1xTMTpro [K8]; 1xTMTpro [N-Term]; 2xPhospho [S19(100); S/T]	1.04	1.059	1.149	1.021	1.064	1.033	1.248	0.939342	0.927038	0.548826	0.847	0.879461	0.938184	0.32033
Q0E5P7	CG1677		0.6244	0.917	1.025	Uncharacterized protein CG1677 OS=Drosophila melanogaster OX=7227 GN=CG1677 PE=4 SV=1	[K].DEVVADHGGESPGGGGDPILDR.[S]	1xTMTpro [N-Term]; 1xPhospho [S11(100)]	1.009	0.966	1.025	0.979	0.993	0.928	0.925	0.80234	0.70573	0.865664	0.6244	0.750958	0.644571	0.646711
Q0E5P7	CG1677		0.0573602	0.802	1.484	Uncharacterized protein CG1677 OS=Drosophila melanogaster OX=7227 GN=CG1677 PE=4 SV=1	[R].APSTSSSSSNSSSSSNR.[S]	1xTMTpro [N-Term]; 1xPhospho [S3(100)]	1.014	0.854	0.814	0.966	1.07	1.484	0.954	0.793194	0.358908	0.0853049	0.53848	0.997724	0.225708	0.740205
Q0E5P7	CG1677		0.293613	0.871	1.392	Uncharacterized protein CG1677 OS=Drosophila melanogaster OX=7227 GN=CG1677 PE=4 SV=1	[R].EQQQHSPINER.[E]	1xTMTpro [N-Term]; 1xPhospho [S6(100)]	1.006	0.877	0.924	0.918	1.041	1.392	1	0.691009	0.322453	0.313178	0.293613	0.910006	0.315922	0.745526
Q0E5P7	CG1677		0.271948	0.88	1.029	Uncharacterized protein CG1677 OS=Drosophila melanogaster OX=7227 GN=CG1677 PE=4 SV=1	[R].ESESAAGTPVNADQPGSPNAK.[S]	1xTMTpro [K21]; 1xTMTpro [N-Term]; 1xPhospho [S17(100)]	1.023	1.029	0.984	0.912	0.932	0.901	0.932	0.756899	0.867775	0.582973	0.271948	0.360929	0.605893	0.442484
Q0E5P7	CG1677		0.112208	0.842	1.301	Uncharacterized protein CG1677 OS=Drosophila melanogaster OX=7227 GN=CG1677 PE=4 SV=1	[R].GGSSARSPPPPSANVR.[E]	1xTMTpro [N-Term]; 2xPhospho [S3(97.2); S7(97.2)]	1.024	0.911	0.862	0.893	0.896	1.301	1.156	0.889239	0.488097	0.187745	0.249031	0.330661	0.461201	0.57546
Q0E5P7	CG1677		0.132176	0.848	1.585	Uncharacterized protein CG1677 OS=Drosophila melanogaster OX=7227 GN=CG1677 PE=4 SV=1	[R].GSYEREDR.[R]	1xTMTpro [N-Term]; 1xPhospho [S2(100)]	0.971	0.908	0.974	0.848	0.971	1.538	0.934	0.67029	0.500645	0.635366	0.132176	0.623936	0.188695	0.644032
Q0E5P7	CG1677		0.0597273	0.861	1.43	Uncharacterized protein CG1677 OS=Drosophila melanogaster OX=7227 GN=CG1677 PE=4 SV=1	[R].SNSPTNDKDEVVADHGGESPGGGGDPILDR.[S]	1xDeamidated [N6]; 1xTMTpro [K8]; 1xTMTpro [N-Term]; 1xPhospho [S3(100)]	1.268	1.228	1.284	1.284	1.369	1.092	1.43	0.247993	0.340795	0.167191	0.159179	0.0847834	0.906639	0.0597273
Q0E5P7	CG1677		0.306031	0.892	1.098	Uncharacterized protein CG1677 OS=Drosophila melanogaster OX=7227 GN=CG1677 PE=4 SV=1	[R].ESESAAGTPVNADQPGSPNAK.[S]	1xDeamidated [N]; 1xTMTpro [K21]; 1xTMTpro [N-Term]; 1xPhospho [S17(100)]	1.098	1.072	1.032	0.98	1.04	1.082	1.01	0.808891	0.966052	0.837363	0.577343	0.880397	0.901024	0.812121
Q0E5P7	CG1677		0.263574	0.816	1.403	Uncharacterized protein CG1677 OS=Drosophila melanogaster OX=7227 GN=CG1677 PE=4 SV=1	[R].EQQQHSPINER.[E]	1xDeamidated [N9]; 1xTMTpro [N-Term]; 1xPhospho [S6(100)]	0.916	0.816	0.885	0.901	0.945	1.285	0.926	0.343247	0.263574	0.291445	0.296336	0.480737	0.49872	0.583559
Q9VH95	CG16817		0.0628016	0.683	1.315	Uncharacterized protein CG16817 OS=Drosophila melanogaster OX=7227 GN=CG16817 PE=1 SV=1	[K].FDDFNVDDEEEDSDDNIPSLSQNDEDDEEGGEGDK.[E]	3xDeamidated [N5; N16; N23]; 1xTMTpro [K35]; 1xTMTpro [N-Term]; 1xPhospho [S13(100)]	1.115	1.315	1.275	1.064	0.95	0.762	0.954	0.713244	0.107424	0.167307	0.95307	0.408911	0.121301	0.744121
Q9VH95	CG16817		0.118238	0.677	1.348	Uncharacterized protein CG16817 OS=Drosophila melanogaster OX=7227 GN=CG16817 PE=1 SV=1	[K].FDDFNVDDEEEDSDDNIPSLSQNDEDDEEGGEGDK.[E]	1xTMTpro [K35]; 1xTMTpro [N-Term]; 1xPhospho [S13(100)]	1.099	1.348	1.207	1.116	1.017	0.744	0.944	0.841514	0.222273	0.354168	0.67552	0.822572	0.236638	0.490962
Q9VH95	CG16817		0.222179	0.736	1.148	Uncharacterized protein CG16817 OS=Drosophila melanogaster OX=7227 GN=CG16817 PE=1 SV=1	[K].WRDESDDEEGDQK.[D]	1xTMTpro [K13]; 1xTMTpro [N-Term]; 1xPhospho [S5(100)]	0.929	1.067	0.987	0.959	0.895	0.736	0.95	0.284839	0.986357	0.597501	0.469716	0.242382	0.222179	0.516217
Q9VH95	CG16817		0.315013	0.718	1.257	Uncharacterized protein CG16817 OS=Drosophila melanogaster OX=7227 GN=CG16817 PE=1 SV=1	[K].FDDFNVDDEEEDSDDNIPSLSQNDEDDEEGGEGDK.[E]	2xDeamidated [N16; N23]; 1xTMTpro [K35]; 1xTMTpro [N-Term]; 1xPhospho [S19(98.6)]	1.104	1.257	1.141	1.07	1.061	0.793	0.959	0.811961	0.388302	0.60088	0.918271	0.931742	0.337976	0.550697
Q9VH95	CG16817		0.416908	0.856	1.158	Uncharacterized protein CG16817 OS=Drosophila melanogaster OX=7227 GN=CG16817 PE=1 SV=1	[K].FDDFNVDDEEEDSDDNIPSLSQNDEDDEEGGEGDK.[E]	1xDeamidated [N16]; 1xTMTpro [K35]; 1xTMTpro [N-Term]; 1xPhospho [S13(100)]	1.043	1.158	1.085	1.046	1.118	1.011	0.893	0.937361	0.661115	0.87705	0.944565	0.654325	0.910252	0.422311
Q9VH95	CG16817		0.159826	0.995	1.207	Uncharacterized protein CG16817 OS=Drosophila melanogaster OX=7227 GN=CG16817 PE=1 SV=1	[K].FDDFNVDDEEEDSDDNIPSLSQNDEDDEEGGEGDK.[E]	2xDeamidated [N16; N23]; 1xTMTpro [K35]; 1xTMTpro [N-Term]; 2xPhospho [S13(100); S]	1.055	1.15	1.207	1.184	1.199	1.049	1.111	0.95331	0.419515	0.316148	0.42047	0.389319	0.922752	0.598474
Q9W526	CG16903		0.141416	0.913	1.326	LD24704p OS=Drosophila melanogaster OX=7227 GN=CG16903 PE=1 SV=1	[R].SNSPHSK.[H]	1xTMTpro [K7]; 1xTMTpro [N-Term]; 1xPhospho [S3(100)]	1.222	1.135	1.203	1.116	1.252	1.16	1.326	0.310643	0.449158	0.324313	0.69193	0.248078	0.772275	0.141416
Q9W526	CG16903		0.246073	0.789	1.218	LD24704p OS=Drosophila melanogaster OX=7227 GN=CG16903 PE=1 SV=1	[R].NSGGGGDGR.[S]	1xTMTpro [N-Term]; 1xPhospho [S2(100)]	1.172	1.218	1.178	1.028	1.125	1.04	0.925	0.479028	0.390615	0.42775	0.900298	0.64366	0.928991	0.606704
D0IQH3	CG16908-RA		0.446993	0.918	1.169	MIP13872p (Fragment) OS=Drosophila melanogaster OX=7227 GN=CG16908-RA PE=2 SV=1	[R].TQDCDSDDEQTEVVGSR.[V]	1xCarbamidomethyl [C4]; 1xTMTpro [N-Term]; 1xPhospho [S6(100)]	1.118	1.123	1.114	1.107	1.169	1.16	1.026	0.685946	0.777221	0.728678	0.720408	0.446993	0.712737	0.860988
Q95TH2	CG17019		0.448987	0.871	1.207	SD05126p OS=Drosophila melanogaster OX=7227 GN=CG17019 PE=2 SV=1	[K].ADASSQSSFEELGAIGGISDESK.[A]	1xTMTpro [K23]; 1xTMTpro [N-Term]; 1xPhospho [S8(99.1)]	1.115	0.972	1.065	1.154	1.207	1.189	0.994	0.665648	0.965953	0.76397	0.515295	0.448987	0.84402	0.931388
Q95TH2	CG17019		0.685677	0.912	1.114	SD05126p OS=Drosophila melanogaster OX=7227 GN=CG17019 PE=2 SV=1	[K].ADASSQSSFEELGAIGGISDESK.[A]	1xTMTpro [K23]; 1xTMTpro [N-Term]; 2xPhospho [S5(98.8); S7(100)]	1.063	1.05	1.065	1.094	1.114	1.078	0.97	0.914523	0.931386	0.906867	0.743184	0.699918	0.976869	0.767364
F6J9N4; Q9VYW4	CG1703		0.321635	0.88	1.213	CG1703 (Fragment) OS=Drosophila melanogaster OX=7227 GN=CG1703 PE=4 SV=1 LD04461p OS=Drosophila melanogaster OX=7227 GN=CG1703 PE=1 SV=1	[K].AEPEPESEPQPDEEADAEVDSK.[F]	1xTMTpro [K22]; 1xTMTpro [N-Term]; 1xPhospho [S7(100)]	1.178	1.213	1.205	1.204	1.159	1.036	1.073	0.475468	0.497887	0.358638	0.321635	0.47572	0.975755	0.813248
F6J9N4; Q9VYW4	CG1703		0.159047	0.667	1.211	CG1703 (Fragment) OS=Drosophila melanogaster OX=7227 GN=CG1703 PE=4 SV=1 LD04461p OS=Drosophila melanogaster OX=7227 GN=CG1703 PE=1 SV=1	[K].AEPEPESEPQPDEEADAEVDSKFEESK.[E]	2xTMTpro [K22; K27]; 1xTMTpro [N-Term]; 1xPhospho [S7(100)]	1.111	1.211	1.187	1.112	1.074	0.741	0.97	0.834234	0.346834	0.37572	0.682018	0.917023	0.159047	0.729665
Q9VYW4	CG1703		0.0739241	0.893	1.358	LD04461p OS=Drosophila melanogaster OX=7227 GN=CG1703 PE=1 SV=1	[R].DNEDLESIASSNQSK.[Q]	1xTMTpro [K15]; 1xTMTpro [N-Term]; 3xPhospho [S7(100); S10(100); S11(100)]	1.115	1.358	1.321	1.292	1.064	0.996	1.088	0.674976	0.154539	0.118578	0.130913	0.966194	0.827661	0.766474
Q9VYW4	CG1703		0.108582	0.801	1.125	LD04461p OS=Drosophila melanogaster OX=7227 GN=CG1703 PE=1 SV=1	[R].DNEDLESIASSNQSK.[Q]	1xTMTpro [K15]; 1xTMTpro [N-Term]; 1xPhospho [S7(100)]	1.125	1.027	0.996	1.005	0.902	1.006	1.013	0.724523	0.896285	0.783451	0.763739	0.367937	0.813422	0.966029
Q9VYW4	CG1703		0.413247	0.941	1.32	LD04461p OS=Drosophila melanogaster OX=7227 GN=CG1703 PE=1 SV=1	[R].GGGGGDSSDEDVTTR.[N]	1xTMTpro [N-Term]; 2xPhospho [S7(100); S8(100)]	1.006	0.947	0.988	0.981	1.034	1.32	0.982	0.639299	0.550723	0.599815	0.583085	0.918351	0.413247	0.653306
Q9VYW4	CG1703		0.0883902	0.697	1.221	LD04461p OS=Drosophila melanogaster OX=7227 GN=CG1703 PE=1 SV=1	[R].NRDNEDLESIASSNQSK.[Q]	1xTMTpro [K17]; 1xTMTpro [N-Term]; 1xPhospho [S12(100)]	0.921	1.125	0.989	0.898	0.896	0.697	0.792	0.303284	0.770028	0.604509	0.224672	0.229582	0.159128	0.0883902
Q9VR81	CG17065		0.256581	0.684	1.22	N-acetylglucosamine-6-phosphate deacetylase OS=Drosophila melanogaster OX=7227 GN=CG17065 PE=2 SV=1	[K].CNSEEPESPEQK.[I]	1xCarbamidomethyl [C1]; 1xTMTpro [K12]; 1xTMTpro [N-Term]; 1xPhospho [S3(100)]	1.175	1.22	1.074	1.031	1.032	0.804	1.004	0.508025	0.47809	0.930759	0.850299	0.855938	0.341062	0.888714
Q9VCR7	CG17119		0.290065	0.86	1.353	Cystinosin homolog OS=Drosophila melanogaster OX=7227 GN=CG17119 PE=1 SV=2	[R].ESSSSDLTTVTDVQNR.[T]	1xTMTpro [N-Term]; 1xPhospho [S3(100)]	1.048	0.901	0.997	1.033	1.086	1.353	0.979	0.944276	0.428879	0.659437	0.869218	0.859305	0.36679	0.789217
Q9VQK8	CG17219		0.322858	0.866	1.262	FI02048p OS=Drosophila melanogaster OX=7227 GN=CG17219 PE=1 SV=2	[K].QENSEERESGITK.[D]	1xTMTpro [K13]; 1xTMTpro [N-Term]; 1xPhospho [S4(100)]	1.184	1.262	1.217	1.19	1.187	1.028	1.026	0.456304	0.377848	0.322858	0.365951	0.361709	0.955041	0.97581
Q7K3Z8	CG17292		0.215573	0.842	1.244	GH01208p OS=Drosophila melanogaster OX=7227 GN=CG17292 PE=2 SV=1	[K].DLLGNTHSITCDCPSEK.[T]	2xCarbamidomethyl [C11; C13]; 1xTMTpro [K17]; 1xTMTpro [N-Term]; 1xPhospho [S8(100)]	1.194	1.11	1.197	1.244	1.09	1.005	1.221	0.408612	0.825126	0.384702	0.215573	0.776313	0.894885	0.393768
Q9VJ21	CG17338		0.283202	0.807	1.143	Uncharacterized protein, isoform B OS=Drosophila melanogaster OX=7227 GN=CG17338 PE=4 SV=4	[K].SVLSHAESCPEDVGEEQK.[I]	1xCarbamidomethyl [C9]; 1xTMTpro [K18]; 1xTMTpro [N-Term]; 2xPhospho [S4(100); S8(100)]	1.109	0.97	1.079	1.143	1.112	1.109	0.895	0.798903	0.692756	0.889798	0.5646	0.71587	0.857724	0.418466
Q9VZ00	CG1737		0.120943	0.782	1.434	FI19420p1 OS=Drosophila melanogaster OX=7227 GN=CG1737 PE=1 SV=1	[R].LSNLLADNDVQPVFK.[K]	1xTMTpro [K15]; 1xTMTpro [N-Term]; 1xPhospho [S2(100)]	1.058	0.828	0.879	0.912	1.138	1.434	0.879	0.897989	0.373217	0.273127	0.326057	0.794705	0.307045	0.499714
Q9VZ00	CG1737		0.101535	0.765	1.214	FI19420p1 OS=Drosophila melanogaster OX=7227 GN=CG1737 PE=1 SV=1	[R].EILPTGGGIDDANSPK.[Y]	1xTMTpro [K16]; 1xTMTpro [N-Term]; 1xPhospho [S14(100)]	0.86	0.934	0.948	0.906	0.913	0.765	1.044	0.256029	0.783159	0.563958	0.280897	0.268622	0.101535	0.81992
B7YZY0	CG17465		0.32362	0.825	1.192	Uncharacterized protein, isoform C OS=Drosophila melanogaster OX=7227 GN=CG17465 PE=1 SV=1	[K].SYEQTPNQSTPK.[Q]	1xTMTpro [K12]; 1xTMTpro [N-Term]; 1xPhospho [S1(100)]	1.173	1.107	1.192	1.164	1.176	1.013	0.968	0.467614	0.833551	0.401022	0.462942	0.427023	0.915089	0.58537
Q8IGL8	CG17467		0.130536	0.709	1.086	RE67887p OS=Drosophila melanogaster OX=7227 GN=CG17467 PE=2 SV=1	[K].VQENSDVEIVK.[S]	1xTMTpro [K11]; 1xTMTpro [N-Term]; 1xPhospho [S5(100)]	1.078	0.936	1.011	1.086	0.955	0.897	0.765	0.822296	0.655543	0.840372	0.787898	0.555363	0.559161	0.147338
Q7PLI7	CG17528		0.407172	0.893	1.303	Serine/threonine-protein kinase CG17528 OS=Drosophila melanogaster OX=7227 GN=CG17528 PE=1 SV=1	[R].DCDSPESSSSEQDK.[E]	1xCarbamidomethyl [C2]; 1xTMTpro [K14]; 1xTMTpro [N-Term]; 1xPhospho [S4(100)]	1.174	1.049	1.087	1.183	1.144	1.303	1.048	0.455636	0.637589	0.661892	0.407172	0.661689	0.509441	0.848158
Q7PLI7	CG17528		0.243681	0.886	1.382	Serine/threonine-protein kinase CG17528 OS=Drosophila melanogaster OX=7227 GN=CG17528 PE=1 SV=1	[K].AETTPEDDR.[H]	1xTMTpro [N-Term]; 1xPhospho [T4(99.1)]	1.269	1.125	1.152	1.167	1.214	1.382	1.164	0.243681	0.616587	0.496808	0.452846	0.412362	0.348637	0.520485
Q7PLI7	CG17528		0.138131	0.726	1.247	Serine/threonine-protein kinase CG17528 OS=Drosophila melanogaster OX=7227 GN=CG17528 PE=1 SV=1	[R].DCDSPESSSSEQDK.[E]	1xCarbamidomethyl [C2]; 1xTMTpro [K14]; 1xTMTpro [N-Term]; 2xPhospho [S4(100); S7(98.6)]	1.171	0.997	1.039	1.073	0.994	1.247	0.85	0.434495	0.882397	0.91672	0.899775	0.622965	0.608762	0.36211
Q6NL39	CG17540		0.35691	0.98	1.2	AT25717p OS=Drosophila melanogaster OX=7227 GN=CG17540 PE=2 SV=1	[K].DVFLPPLALSPPAIGSQIGTSPSHK.[A]	1xTMTpro [K25]; 1xTMTpro [N-Term]; 2xPhospho [S10(100); S21(98.4)]	1.091	1.087	1.185	1.2	1.125	1.069	1.09	0.828082	0.587947	0.369798	0.377616	0.707431	0.94508	0.657906
Q9VR63	CG17602		0.464962	0.911	1.127	RE73905p OS=Drosophila melanogaster OX=7227 GN=CG17602 PE=2 SV=2	[K].SAEINGQR.[R]	1xTMTpro [N-Term]; 1xPhospho [S1(100)]	1.054	1.096	1.127	1.111	1.086	0.961	0.969	0.942046	0.666997	0.584414	0.685579	0.860669	0.686503	0.726212
Q9VR63	CG17602		0.666251	0.931	1.107	RE73905p OS=Drosophila melanogaster OX=7227 GN=CG17602 PE=2 SV=2	[K].SAEINGQR.[R]	1xDeamidated [N5]; 1xTMTpro [N-Term]; 1xPhospho [S1(100)]	1.026	0.955	1.011	0.988	0.989	1.107	1.041	0.874125	0.666251	0.799008	0.680157	0.725106	0.860432	0.960525
A0A0C4DHE0	CG17816		0.0854865	0.759	1.424	Nuclear protein MDM1 OS=Drosophila melanogaster OX=7227 GN=CG17816 PE=1 SV=1	[R].ETAISISSCSPQPPVPEVPEEPLVK.[S]	1xCarbamidomethyl [C9]; 1xTMTpro [K25]; 1xTMTpro [N-Term]; 2xPhospho [S5(98); S8(96.1)]	1.183	0.898	1.177	1.303	1.369	1.424	0.937	0.435349	0.698284	0.292426	0.129019	0.14259	0.337858	0.673386
A0A0C4DHE0	CG17816		0.118546	0.828	1.256	Nuclear protein MDM1 OS=Drosophila melanogaster OX=7227 GN=CG17816 PE=1 SV=1	[R].TTGPDVEEGALLPSPTR.[E]	1xTMTpro [N-Term]; 1xPhospho [S14(99.6)]	0.93	0.872	1.026	1.117	1.125	1.168	0.828	0.420332	0.448118	0.954652	0.642054	0.694348	0.722065	0.202751
A0A0C4DHE0	CG17816		0.0828794	0.899	1.355	Nuclear protein MDM1 OS=Drosophila melanogaster OX=7227 GN=CG17816 PE=1 SV=1	[R].SKSEGPPVVPNGR.[A]	1xDeamidated [N11]; 1xTMTpro [K2]; 1xTMTpro [N-Term]; 1xPhospho [S3(100)]	1.213	1.09	1.355	1.232	1.249	1.154	1.157	0.399745	0.705592	0.0828794	0.262611	0.310208	0.754369	0.550849
Q9W3C2	CG1785		0.130186	0.914	1.255	Ribosome biogenesis protein NOP53 OS=Drosophila melanogaster OX=7227 GN=CG1785 PE=2 SV=1	[R].LNEMSQGMDEEEGSELDEDVQTNGK.[K]	1xTMTpro [K25]; 1xTMTpro [N-Term]; 1xPhospho [S14(100)]	1.035	0.946	1.128	1.255	1.225	1.153	1.054	0.904221	0.768931	0.574793	0.225596	0.353045	0.799552	0.810512
A1Z8D6	CG18004		0.427452	0.883	1.092	Uncharacterized protein, isoform D OS=Drosophila melanogaster OX=7227 GN=CG18004 PE=4 SV=1	[R].SLANQEDGAIKDEPPSDDEPAQPAR.[D]	1xTMTpro [K11]; 1xTMTpro [N-Term]; 1xPhospho [S16(100)]	0.956	1.043	0.999	0.996	0.986	0.883	0.985	0.51434	0.980191	0.694154	0.661346	0.683187	0.551103	0.771732
Q7KRS9	CG1815		0.450185	0.9	1.318	GH01331p OS=Drosophila melanogaster OX=7227 GN=CG1815 PE=1 SV=1	[K].ATESGNESDQSPSPTK.[K]	1xTMTpro [K16]; 1xTMTpro [N-Term]; 1xPhospho [S8(100)]	1.108	0.998	1.071	1.091	1.175	1.318	1.133	0.683591	0.883573	0.744923	0.803587	0.478613	0.450185	0.479428
C3KGJ8	CG18190-RB		0.150937	0.862	1.304	IP08151p OS=Drosophila melanogaster OX=7227 GN=CG18190-RB PE=2 SV=1	[K].ERSPVNANDDALK.[E]	1xTMTpro [K13]; 1xTMTpro [N-Term]; 1xPhospho [S3(100)]	0.93	0.941	0.968	1.067	0.959	0.862	1.213	0.444603	0.703317	0.659717	0.891888	0.563001	0.431635	0.399234
M9PCE3	CG18304		0.147756	0.848	1.554	Uncharacterized protein, isoform D OS=Drosophila melanogaster OX=7227 GN=CG18304 PE=4 SV=1	[K].SLSLDHSIQR.[D]	1xTMTpro [N-Term]; 1xPhospho [S3(100)]	1.248	1.059	1.186	1.279	1.246	1.554	1.224	0.250866	0.982476	0.424369	0.147756	0.245593	0.165533	0.338764
M9PCE3	CG18304		0.11273	0.855	1.67	Uncharacterized protein, isoform D OS=Drosophila melanogaster OX=7227 GN=CG18304 PE=4 SV=1	[R].GGSQEDPQHLQR.[E]	1xTMTpro [N-Term]; 1xPhospho [S3(100)]	1.143	0.977	1.13	1.137	1.27	1.67	1.188	0.666654	0.879651	0.578332	0.570402	0.208347	0.11273	0.429901
M9PCE3	CG18304		0.227177	0.817	1.187	Uncharacterized protein, isoform D OS=Drosophila melanogaster OX=7227 GN=CG18304 PE=4 SV=1	[K].SLSLDHSIQR.[D]	1xTMTpro [N-Term]; 2xPhospho [S1(100); S3(100)]	1.153	0.953	1.084	1.133	1.06	1.187	0.942	0.549126	0.759318	0.779719	0.58865	0.992962	0.703571	0.665548
M9PCE3	CG18304		0.109625	0.817	1.581	Uncharacterized protein, isoform D OS=Drosophila melanogaster OX=7227 GN=CG18304 PE=4 SV=1	[R].AASQENDPHGSTSSVASAAGSQR.[G]	1xTMTpro [N-Term]; 1xPhospho [S3(100)]	1.302	1.086	1.074	1.115	1.239	1.581	1.064	0.200447	0.46297	0.697011	0.673863	0.454194	0.150678	0.783761
C9QP01	CG18428-RA		0.0658004	0.823	1.38	ADP-ribosylation factor-like protein 6-interacting protein 4 (Fragment) OS=Drosophila melanogaster OX=7227 GN=CG18428-RA PE=2 SV=1	[K].KEESPPIASPTPIQPER.[V]	1xTMTpro [K1]; 1xTMTpro [N-Term]; 1xPhospho [S4(100)]	1.38	1.28	1.361	1.355	1.315	1.363	1.136	0.0903623	0.262985	0.0805566	0.0658004	0.147892	0.382137	0.552829
Q6NR26	CG18490		0.302038	0.948	1.168	RE33713p OS=Drosophila melanogaster OX=7227 GN=CG18490 PE=2 SV=1	[K].IAEIIDSPDGTTSANSPIPSPR.[H]	1xTMTpro [N-Term]; 2xPhospho [S16(100); S20(100)]	0.952	0.977	0.976	1.099	1.091	1.112	0.948	0.587341	0.953755	0.718935	0.766085	0.925388	0.957553	0.742606
Q6NR26	CG18490		0.431872	0.933	1.256	RE33713p OS=Drosophila melanogaster OX=7227 GN=CG18490 PE=2 SV=1	[R].SLAQDVSGTSAAR.[R]	1xTMTpro [N-Term]; 1xPhospho [S1(100)]	1.116	1.041	1.088	1.095	1.198	1.256	1.2	0.777421	0.87097	0.744667	0.751166	0.436364	0.537312	0.431872
Q6NR26	CG18490		0.31721	0.835	1.41	RE33713p OS=Drosophila melanogaster OX=7227 GN=CG18490 PE=2 SV=1	[K].IAEIIDSPDGTTSANSPIPSPR.[H]	1xTMTpro [N-Term]; 1xPhospho [S16(100)]	0.89	0.835	0.911	1.019	1.048	1.255	0.986	0.340607	0.338105	0.387189	0.804803	0.903844	0.56893	0.923333
Q9VKQ0	CG18499		0.351312	0.799	1.143	Uncharacterized protein, isoform A OS=Drosophila melanogaster OX=7227 GN=CG18499 PE=4 SV=2	[K].LDESQETVAR.[T]	1xTMTpro [N-Term]; 1xPhospho [S4(100)]	1.119	1.143	1.142	1.06	1.052	1.09	0.894	0.726413	0.532184	0.532492	0.929455	0.991229	0.919934	0.399665
Q9W2Z6	CG18512		0.453803	0.88	1.27	RE02049p OS=Drosophila melanogaster OX=7227 GN=CG18512 PE=1 SV=2	[K].SPAIDELTLDSAEETADLDDR.[N]	1xTMTpro [N-Term]; 1xPhospho [S11(100)]	1.045	0.975	1.089	1.117	1.074	1.27	0.919	0.908201	0.655034	0.852642	0.667711	0.901183	0.494035	0.453803
Q8IGY5; O16040	CG1910		0.0722397	0.747	1.385	RE05782p (Fragment) OS=Drosophila melanogaster OX=7227 GN=CG1910 PE=2 SV=1 Anon1A3 (Fragment) OS=Drosophila melanogaster OX=7227 GN=anon1A3 PE=2 SV=1	[K].QNHVDEVKPISEEPGNSSEEVPK.[A]	1xDeamidated [N16]; 2xTMTpro [K8; K23]; 1xTMTpro [N-Term]; 1xPhospho [S17(98.8)]	1.094	1.385	1.23	1.198	1.132	0.816	1.324	0.865612	0.174373	0.287169	0.33976	0.657509	0.368956	0.156811
Q8IGY5; O16040	CG1910		0.26105	0.938	1.254	RE05782p (Fragment) OS=Drosophila melanogaster OX=7227 GN=CG1910 PE=2 SV=1 Anon1A3 (Fragment) OS=Drosophila melanogaster OX=7227 GN=anon1A3 PE=2 SV=1	[K].EEDASPAGVQDQPDGVENLPSVAEAK.[Q]	1xTMTpro [K26]; 1xTMTpro [N-Term]; 1xPhospho [S5(100)]	1.222	1.146	1.199	1.208	1.254	1.19	1.228	0.377301	0.636299	0.376145	0.318045	0.26105	0.66934	0.338935
Q8IGY5; O16040	CG1910		0.328075	0.819	1.283	RE05782p (Fragment) OS=Drosophila melanogaster OX=7227 GN=CG1910 PE=2 SV=1 Anon1A3 (Fragment) OS=Drosophila melanogaster OX=7227 GN=anon1A3 PE=2 SV=1	[K].EAASSEEEPSK.[V]	1xTMTpro [K11]; 1xTMTpro [N-Term]; 2xPhospho [S4(100); S5(100)]	1.207	1.283	1.215	1.146	1.172	0.988	1.237	0.363305	0.334175	0.328075	0.537132	0.412786	0.847131	0.350108
Q8IGY5; O16040	CG1910		0.257655	0.846	1.257	RE05782p (Fragment) OS=Drosophila melanogaster OX=7227 GN=CG1910 PE=2 SV=1 Anon1A3 (Fragment) OS=Drosophila melanogaster OX=7227 GN=anon1A3 PE=2 SV=1	[K].TTESSNDVVEVATEGK.[EA]	1xTMTpro [K16]; 1xTMTpro [N-Term]; 1xPhospho [S5(99.5)]	1.192	1.179	1.13	1.12	1.106	1.008	1.257	0.419797	0.488166	0.600912	0.626093	0.716611	0.83804	0.257655
Q8IGY5; O16040	CG1910		0.177436	0.902	1.299	RE05782p (Fragment) OS=Drosophila melanogaster OX=7227 GN=CG1910 PE=2 SV=1 Anon1A3 (Fragment) OS=Drosophila melanogaster OX=7227 GN=anon1A3 PE=2 SV=1	[K].EAASSEEEPSK.[V]	1xTMTpro [K11]; 1xTMTpro [N-Term]; 1xPhospho [S5(99.1)]	1.126	1.015	1.075	1.06	1.299	1.127	1.11	0.640966	0.997483	0.817358	0.92967	0.177436	0.844544	0.684477
Q8IGY5	CG1910		0.29598	0.796	1.227	RE05782p (Fragment) OS=Drosophila melanogaster OX=7227 GN=CG1910 PE=2 SV=1	[R].TSPASATK.[A]	1xTMTpro [K8]; 1xTMTpro [N-Term]; 1xPhospho [S2(99.3)]	1.043	1.138	1.093	1.021	1.068	0.831	1.227	0.847276	0.725858	0.833674	0.805515	0.893419	0.424765	0.377288
Q8IGY5; O16040	CG1910		0.267562	0.857	1.073	RE05782p (Fragment) OS=Drosophila melanogaster OX=7227 GN=CG1910 PE=2 SV=1 Anon1A3 (Fragment) OS=Drosophila melanogaster OX=7227 GN=anon1A3 PE=2 SV=1	[K].GSSDTAQVDTPAIENVSAAPETEAAAK.[T]	1xTMTpro [K27]; 1xTMTpro [N-Term]; 1xPhospho [S/T]	0.949	0.857	0.946	1.018	0.994	0.934	0.885	0.468413	0.267562	0.401147	0.784866	0.74247	0.698076	0.410118
Q8IGY5; O16040	CG1910		0.107166	0.599	1.347	RE05782p (Fragment) OS=Drosophila melanogaster OX=7227 GN=CG1910 PE=2 SV=1 Anon1A3 (Fragment) OS=Drosophila melanogaster OX=7227 GN=anon1A3 PE=2 SV=1	[K].TADSPAK.[E]	1xTMTpro [K7]; 1xTMTpro [N-Term]; 1xPhospho [S4(100)]	1.098	1.347	1.107	0.968	0.969	0.658	1.033	0.774108	0.223597	0.764239	0.518022	0.489043	0.107166	0.883945
Q8IGY5; O16040	CG1910		0.492968	0.847	1.064	RE05782p (Fragment) OS=Drosophila melanogaster OX=7227 GN=CG1910 PE=2 SV=1 Anon1A3 (Fragment) OS=Drosophila melanogaster OX=7227 GN=anon1A3 PE=2 SV=1	[K].EDVAEAKEEDASPAGVQDQPDGVENLPSVAEAK.[Q]	1xDeamidated [N25]; 2xTMTpro [K7; K33]; 1xTMTpro [N-Term]; 1xPhospho [S12(100)]	1.061	1.064	1.012	1.018	0.985	0.932	0.899	0.967881	0.749752	0.86112	0.826023	0.671249	0.58948	0.492968
Q8IGY5; O16040	CG1910		0.14674	0.798	1.112	RE05782p (Fragment) OS=Drosophila melanogaster OX=7227 GN=CG1910 PE=2 SV=1 Anon1A3 (Fragment) OS=Drosophila melanogaster OX=7227 GN=anon1A3 PE=2 SV=1	[K].SSGETSENGAATETAAAPK.[E]	1xDeamidated [N8]; 1xTMTpro [K19]; 1xTMTpro [N-Term]; 1xPhospho [S6(97.7)]	1.112	0.887	0.972	1.105	0.995	0.95	0.892	0.672682	0.519996	0.666055	0.73641	0.618439	0.537815	0.49693
Q8IGY5; O16040	CG1910		0.0684157	0.725	1.1	RE05782p (Fragment) OS=Drosophila melanogaster OX=7227 GN=CG1910 PE=2 SV=1 Anon1A3 (Fragment) OS=Drosophila melanogaster OX=7227 GN=anon1A3 PE=2 SV=1	[K].GSSDTAQVDTPAIENVSAAPETEAAAK.[T]	1xDeamidated [N15]; 1xTMTpro [K27]; 1xTMTpro [N-Term]; 1xPhospho [S/T]	0.881	0.744	0.885	0.969	0.906	0.868	0.725	0.264176	0.082876	0.268854	0.540051	0.254624	0.319497	0.0684157
Q9VI54	CG1965		0.198385	0.903	1.337	LD29489p OS=Drosophila melanogaster OX=7227 GN=CG1965 PE=1 SV=3	[R].LPCEDVEGDQSDDEER.[M]	1xCarbamidomethyl [C3]; 1xTMTpro [N-Term]; 1xPhospho [S11(100)]	1.261	1.139	1.252	1.252	1.284	1.337	1.158	0.270996	0.702283	0.232231	0.198385	0.203445	0.388128	0.545805
Q7K0K1	CG2063		0.600734	0.942	1.195	LP07727p OS=Drosophila melanogaster OX=7227 GN=CG2063 PE=2 SV=1	[K].RPTPTPTK.[Q]	1xTMTpro [K8]; 1xTMTpro [N-Term]; 2xPhospho [T3(100); T5(100)]	1.112	1.048	1.111	1.125	1.13	1.195	1.061	0.697991	0.937219	0.686549	0.600734	0.627432	0.685791	0.811693
Q9VNH5	CG2091		0.441612	0.895	1.324	m7GpppX diphosphatase OS=Drosophila melanogaster OX=7227 GN=CG2091 PE=1 SV=1	[K].ELPDSDSLNVAPPEGFSDEEPEER.[Q]	1xTMTpro [N-Term]; 2xPhospho [S5(98.5); S17(100)]	0.997	0.895	0.942	1.032	1.065	1.32	0.981	0.696719	0.527104	0.503235	0.874093	0.956777	0.441612	0.90558
Q9VNH5	CG2091		0.0617712	0.742	1.529	m7GpppX diphosphatase OS=Drosophila melanogaster OX=7227 GN=CG2091 PE=1 SV=1	[K].ELPDSDSLNVAPPEGFSDEEPEER.[Q]	1xTMTpro [N-Term]; 1xPhospho [S17(100)]	0.795	0.742	0.922	0.846	0.905	1.214	1.098	0.134825	0.129481	0.475171	0.129297	0.217754	0.80213	0.67649
Q95RT8	CG2116		0.267229	0.992	1.456	LD12131p OS=Drosophila melanogaster OX=7227 GN=CG2116 PE=2 SV=1	[R].EGSDSESISGR.[N]	1xTMTpro [N-Term]; 1xPhospho [S3(100)]	0.992	0.992	1.067	0.997	1.089	1.443	1.175	0.714583	0.804654	0.921718	0.707209	0.73383	0.267229	0.510562
Q9W3J4	CG2129		0.352148	0.924	1.13	LD35215p OS=Drosophila melanogaster OX=7227 GN=CG2129 PE=2 SV=1	[K].DTLSPDVDSEDADYEPPK.[D]	1xTMTpro [K18]; 1xTMTpro [N-Term]; 2xPhospho [S4(100); S9(100)]	1.001	0.973	1.009	1.13	1.007	1.082	0.926	0.73992	0.90026	0.850476	0.621879	0.680176	0.981968	0.631281
A0A6H2EEJ8	CG2186		0.0600296	0.931	1.546	Uncharacterized protein, isoform C OS=Drosophila melanogaster OX=7227 GN=CG2186 PE=1 SV=1	[R].SMPSDEDEETR.[N]	1xTMTpro [N-Term]; 1xPhospho [S4(100)]	0.952	0.931	1.021	1.135	1.19	1.472	1.179	0.492779	0.513822	0.777933	0.585586	0.384724	0.231498	0.437061
A0A6H2EEJ8	CG2186		0.161322	0.842	1.178	Uncharacterized protein, isoform C OS=Drosophila melanogaster OX=7227 GN=CG2186 PE=1 SV=1	[R].SPPSSGSSTGAASSGQAGER.[R]	1xTMTpro [N-Term]; 1xPhospho [S1(100)]	1.123	0.946	0.955	1	1.006	1.178	0.956	0.57194	0.854596	0.595987	0.709936	0.63666	0.780962	0.809785
A0A6H2EEJ8	CG2186		0.135995	0.837	1.318	Uncharacterized protein, isoform C OS=Drosophila melanogaster OX=7227 GN=CG2186 PE=1 SV=1	[R].ASSRDRDENR.[G]	1xTMTpro [N-Term]; 1xPhospho [S2(99)]	0.967	0.837	0.84	0.907	0.92	1.275	0.936	0.574097	0.298581	0.135995	0.275931	0.284908	0.50994	0.679357
Q8IRH5	CG2199		0.112233	0.866	1.214	Zinc finger protein CG2199 OS=Drosophila melanogaster OX=7227 GN=CG2199 PE=1 SV=1	[R].LESIGDSTADESTLSCDR.[C]	1xCarbamidomethyl [C16]; 1xTMTpro [N-Term]; 2xPhospho [S3(100); S7(100)]	0.975	0.866	1.03	1.183	1.055	0.945	0.953	0.608478	0.420445	0.971434	0.415886	0.925157	0.523291	0.753997
Q8IRH5	CG2199		0.0930226	0.631	1.222	Zinc finger protein CG2199 OS=Drosophila melanogaster OX=7227 GN=CG2199 PE=1 SV=1	[K].KGTDSEDADQTQATK.[I]	2xTMTpro [K1; K15]; 1xTMTpro [N-Term]; 1xPhospho [S5(100)]	1.093	1.222	1.095	0.994	0.961	0.69	0.861	0.895692	0.322325	0.720833	0.716278	0.446069	0.0930226	0.322682
Q8IRH5	CG2199		0.264038	0.777	1.114	Zinc finger protein CG2199 OS=Drosophila melanogaster OX=7227 GN=CG2199 PE=1 SV=1	[R].LESIGDSTADESTLSCDR.[C]	1xCarbamidomethyl [C16]; 1xTMTpro [N-Term]; 3xPhospho [S3(100); S7(100); T8(100)]	1.114	1.032	0.982	0.973	1.013	0.947	0.865	0.747188	0.917363	0.73075	0.628923	0.811491	0.656197	0.303722
Q8IMF4	CG2201		0.433116	0.861	1.279	RE24176p OS=Drosophila melanogaster OX=7227 GN=CG2201 PE=2 SV=1	[R].QPSAGQNERTPRESISSLR.[S]	1xTMTpro [N-Term]; 3xPhospho [T10(96.9); S]	1.096	1.019	1.092	1.03	1.192	1.279	0.944	0.793062	0.866742	0.714584	0.855812	0.433116	0.508409	0.710329
Q8T8R5	CG2224		0.146916	0.855	1.313	AT31826p OS=Drosophila melanogaster OX=7227 GN=CG2224 PE=2 SV=1	[R].TDSLLAGSLR.[L]	1xTMTpro [N-Term]; 1xPhospho [S3(100)]	1.137	0.973	1.17	1.083	1.313	1.236	1.098	0.595566	0.820246	0.44142	0.819102	0.146916	0.596122	0.708557
Q8IMI0; A0A0B4KHF5	CG2246		0.0587403	0.727	1.27	LD38861p OS=Drosophila melanogaster OX=7227 GN=CG2246 PE=1 SV=1 Uncharacterized protein, isoform O OS=Drosophila melanogaster OX=7227 GN=CG2246 PE=1 SV=1	[R].TTSVSVGVPEHIVK.[V]	1xTMTpro [K14]; 1xTMTpro [N-Term]; 1xPhospho [S3(99.5)]	1.27	0.982	1.098	1.05	1.084	0.983	0.923	0.19895	0.681999	0.806346	0.970549	0.830807	0.833462	0.411632
A0A0B4KHF5	CG2246		0.298237	0.839	1.332	Uncharacterized protein, isoform O OS=Drosophila melanogaster OX=7227 GN=CG2246 PE=1 SV=1	[K].ETDADEVDGRYSPPPTSSAR.[Q]	1xTMTpro [N-Term]; 1xPhospho [S12(100)]	0.863	0.839	0.929	0.96	0.984	1.149	0.872	0.298237	0.301962	0.431534	0.544267	0.700565	0.782023	0.403997
M9NED4	CG2247		0.116867	0.831	1.507	Uncharacterized protein, isoform C OS=Drosophila melanogaster OX=7227 GN=CG2247 PE=1 SV=1	[R].SMSTHSPPEHSR.[R]	1xTMTpro [N-Term]; 2xPhospho [S3(100); S6(100)]	1.144	0.95	0.951	1.109	1.067	1.507	1.128	0.590311	0.814444	0.55433	0.725047	0.990159	0.187352	0.515489
Q9W3K6	CG2258		0.377204	0.905	1.153	LD35927p OS=Drosophila melanogaster OX=7227 GN=CG2258 PE=1 SV=1	[R].QHSPPPSGGSVGSQR.[L]	1xTMTpro [N-Term]; 1xPhospho [S3(100)]	1.075	0.975	0.973	1.011	1.01	1.153	1.083	0.845237	0.802816	0.652858	0.811318	0.833689	0.781746	0.726358
Q9VYM2	CG2556		0.249346	0.88	1.263	RE14150p OS=Drosophila melanogaster OX=7227 GN=CG2556 PE=1 SV=1	[K].LQLSTDDEADADDDDEDSEVEHCYGPGK.[L]	1xCarbamidomethyl [C23]; 1xTMTpro [K28]; 1xTMTpro [N-Term]; 3xPhospho [S4(100); T5(100); S18(100)]	1.177	1.042	1.118	1.237	1.224	1.263	1.035	0.369444	0.710637	0.56671	0.249346	0.333434	0.540234	0.890562
Q9VYM2	CG2556		0.419453	0.895	1.177	RE14150p OS=Drosophila melanogaster OX=7227 GN=CG2556 PE=1 SV=1	[K].LQLSTDDEADADDDDEDSEVEHCYGPGK.[L]	1xCarbamidomethyl [C23]; 1xTMTpro [K28]; 1xTMTpro [N-Term]; 2xPhospho [T5(98.3); S18(100)]	1.086	1.027	1.073	1.177	1.161	1.13	0.972	0.829298	0.951986	0.831748	0.419453	0.568241	0.82135	0.775427
Q9VYM2	CG2556		0.261621	0.787	1.158	RE14150p OS=Drosophila melanogaster OX=7227 GN=CG2556 PE=1 SV=1	[K].LQLSTDDEADADDDDEDSEVEHCYGPGK.[L]	1xCarbamidomethyl [C23]; 1xTMTpro [K28]; 1xTMTpro [N-Term]; 1xPhospho [S/T/Y]	1.049	0.961	1.055	1.153	1.077	1.158	0.826	0.951534	0.742553	0.952059	0.483613	0.848337	0.771643	0.261621
Q9W4W4	CG2681		0.135094	0.745	1.349	E3 ubiquitin-protein ligase OS=Drosophila melanogaster OX=7227 GN=CG2681 PE=2 SV=2	[K].SPATPSEEGPPTVSAR.[H]	1xTMTpro [N-Term]; 1xPhospho [T4(100)]	1.238	1.044	1.174	1.28	1.153	1.349	0.923	0.298423	0.995396	0.462228	0.15835	0.471633	0.390115	0.62731
Q9W4W4	CG2681		0.339426	0.805	1.15	E3 ubiquitin-protein ligase OS=Drosophila melanogaster OX=7227 GN=CG2681 PE=2 SV=2	[K].ADVASPDSEEDPAAADGAGAIGADGAGGVELER.[K]	1xTMTpro [N-Term]; 1xPhospho [S8(100)]	1.086	1.01	1.065	1.15	1.115	1.087	0.874	0.816876	0.894214	0.916259	0.527336	0.634143	0.926248	0.459266
Q9W4W4	CG2681		0.143396	0.807	1.452	E3 ubiquitin-protein ligase OS=Drosophila melanogaster OX=7227 GN=CG2681 PE=2 SV=2	[K].GPASNGALSPDSSIIR.[Q]	1xTMTpro [N-Term]; 1xPhospho [S9(100)]	0.998	0.807	1.007	1.114	1.169	1.449	0.847	0.765102	0.199287	0.791769	0.658906	0.483044	0.270916	0.322365
Q9W4W4	CG2681		0.1142	0.782	1.485	E3 ubiquitin-protein ligase OS=Drosophila melanogaster OX=7227 GN=CG2681 PE=2 SV=2	[K].GPASNGALSPDSSIIR.[Q]	1xDeamidated [N5]; 1xTMTpro [N-Term]; 1xPhospho [S9(100)]	0.957	0.782	0.992	1.056	1.096	1.421	0.855	0.462518	0.1142	0.621695	0.994539	0.723482	0.282834	0.268364
Q9VYA7	CG2691		0.316735	0.946	1.348	RRP12-like protein OS=Drosophila melanogaster OX=7227 GN=CG2691 PE=1 SV=2	[R].GQGGNDQSDDDSDSDASMAYGTVAK.[Q]	1xTMTpro [K25]; 1xTMTpro [N-Term]; 4xPhospho [S8(100); S12(100); S14(100); S17(100)]	1.149	1.087	1.118	1.218	1.151	1.348	1.093	0.560747	0.638608	0.620589	0.316735	0.660615	0.386795	0.699487
Q9VYA7	CG2691		0.212139	0.803	1.157	RRP12-like protein OS=Drosophila melanogaster OX=7227 GN=CG2691 PE=1 SV=2	[K].QNLEAQEDSSDDELVSGLQEK.[S]	1xTMTpro [K21]; 1xTMTpro [N-Term]; 2xPhospho [S9(100); S10(100)]	1.07	1.111	1.157	1.134	1.133	0.96	0.86	0.998711	0.821648	0.534875	0.588924	0.566799	0.770184	0.212139
Q9VYA7	CG2691		0.10551	0.703	1.182	RRP12-like protein OS=Drosophila melanogaster OX=7227 GN=CG2691 PE=1 SV=2	[K].LDDDDDGMSGSGTAPTGTAPTGTIK.[T]	1xTMTpro [K25]; 1xTMTpro [N-Term]; 2xPhospho [S9(100); S11(100)]	1.111	1.182	1.111	1.103	1.161	0.988	0.781	0.679698	0.286512	0.622611	0.746613	0.572758	0.648439	0.153927
Q9VYA7	CG2691		0.401889	0.815	1.163	RRP12-like protein OS=Drosophila melanogaster OX=7227 GN=CG2691 PE=1 SV=2	[K].QNLEAQEDSSDDELVSGLQEK.[S]	1xDeamidated [N2]; 1xTMTpro [K21]; 1xTMTpro [N-Term]; 2xPhospho [S9(100); S10(100)]	1.079	1.024	1.12	1.163	1.13	1.047	0.879	0.816021	0.871895	0.61413	0.492799	0.630928	0.9218	0.483631
A0A0B4KFB0	CG2698		0.0722805	0.693	1.379	Uncharacterized protein, isoform H OS=Drosophila melanogaster OX=7227 GN=CG2698 PE=3 SV=1	[R].SFDSVINR.[L]	1xTMTpro [N-Term]; 1xPhospho [S1(100)]	1.379	1.15	1.162	1.114	1.173	1.353	0.956	0.0916576	0.569622	0.490589	0.652647	0.478043	0.392005	0.711028
A0A0B4KFB0	CG2698		0.133489	0.795	1.15	Uncharacterized protein, isoform H OS=Drosophila melanogaster OX=7227 GN=CG2698 PE=3 SV=1	[R].DRSFDSVINR.[L]	1xTMTpro [N-Term]; 1xPhospho [S3(100)]	0.878	0.843	0.92	0.915	0.866	1.01	0.795	0.309253	0.401499	0.422816	0.301723	0.133489	0.641056	0.203296
O76912	CG2701		0.124909	0.941	1.203	EG:95B7.9 protein OS=Drosophila melanogaster OX=7227 GN=CG2701 PE=2 SV=1	[R].TSPQPSPTANGTTR.[D]	1xDeamidated [N10]; 1xTMTpro [N-Term]; 1xPhospho [S2(100)]	0.941	1.043	1.022	1.06	1.132	1.129	1.074	0.390488	0.923731	0.779917	0.970851	0.626155	0.784352	0.923093
Q4V5E9	CG2807		0.0520154	0.577	1.269	RH74732p (Fragment) OS=Drosophila melanogaster OX=7227 GN=CG2807 PE=2 SV=1	[R].WDETPGHK.[G]	1xTMTpro [K8]; 1xTMTpro [N-Term]; 1xPhospho [T4(100)]	1.269	1.172	1.149	1.048	0.988	0.733	0.831	0.229918	0.507572	0.52843	0.992212	0.6977	0.17821	0.283943
Q4V5E9	CG2807		0.0941068	0.592	1.298	RH74732p (Fragment) OS=Drosophila melanogaster OX=7227 GN=CG2807 PE=2 SV=1	[R].TGSGGGAESISIESTPGASK.[R]	1xTMTpro [K20]; 1xTMTpro [N-Term]; 1xPhospho [T15(100)]	1.121	1.298	1.175	1.015	0.958	0.663	0.879	0.671863	0.235219	0.436236	0.830571	0.592422	0.0941068	0.436739
Q4V5E9	CG2807		0.0674513	0.755	1.814	RH74732p (Fragment) OS=Drosophila melanogaster OX=7227 GN=CG2807 PE=2 SV=1	[K].GSETPGATPGLGTR.[I]	1xTMTpro [N-Term]; 1xPhospho [T4(100)]	0.977	0.755	0.932	1.002	1.156	1.772	1.275	0.593957	0.109974	0.467797	0.777463	0.519255	0.0674513	0.266802
Q9W4Z1	CG2841		0.0757447	0.56	1.413	EG:BACH48C10.5 protein OS=Drosophila melanogaster OX=7227 GN=CG2841 PE=1 SV=2	[R].KNSLAESGGSASTPVTEQPK.[I]	1xDeamidated [N2]; 2xTMTpro [K1; K20]; 1xTMTpro [N-Term]; 3xPhospho [S3(100); S7(100); S10(100)]	1.137	1.413	1.245	1.167	1.039	0.637	0.965	0.704939	0.143988	0.252468	0.457478	0.909862	0.0757447	0.683217
Q9W4Z1	CG2841		0.209252	0.834	1.301	EG:BACH48C10.5 protein OS=Drosophila melanogaster OX=7227 GN=CG2841 PE=1 SV=2	[R].SSSHVSLNK.[L]	1xTMTpro [K9]; 1xTMTpro [N-Term]; 2xPhospho [S3(100); S6(100)]	1.212	1.301	1.264	1.243	1.17	1.011	1.016	0.394306	0.298895	0.209252	0.218672	0.506323	0.881591	0.913613
Q9W4Z1	CG2841		0.176489	0.931	1.281	EG:BACH48C10.5 protein OS=Drosophila melanogaster OX=7227 GN=CG2841 PE=1 SV=2	[R].SLGSATEDDDNDTASK.[Q]	1xTMTpro [K16]; 1xTMTpro [N-Term]; 1xPhospho [S4(100)]	1.131	1.173	1.23	1.173	1.281	1.07	1.054	0.64826	0.61254	0.288197	0.425066	0.176489	0.932152	0.90382
Q9W4Z1	CG2841		0.372696	0.848	1.201	EG:BACH48C10.5 protein OS=Drosophila melanogaster OX=7227 GN=CG2841 PE=1 SV=2	[K].QADSGIGEPAPSPSVSPEPEAEK.[S]	1xTMTpro [K23]; 1xTMTpro [N-Term]; 2xPhospho [S12(100); S16(100)]	1.16	1.167	1.201	1.143	1.165	1.036	0.984	0.533901	0.630387	0.372696	0.547945	0.469691	0.976638	0.792848
Q9W4Z1	CG2841		0.0597182	0.663	1.221	EG:BACH48C10.5 protein OS=Drosophila melanogaster OX=7227 GN=CG2841 PE=1 SV=2	[R].KNSLAESGGSASTPVTEQPK.[I]	2xTMTpro [K1; K20]; 1xTMTpro [N-Term]; 2xPhospho [S3(100); S7(90.4)]	1.221	1.08	1.133	1.141	1.05	0.992	0.81	0.304348	0.6284	0.553738	0.588992	0.901345	0.727412	0.204732
Q9W4Z1	CG2841		0.312613	0.919	1.128	EG:BACH48C10.5 protein OS=Drosophila melanogaster OX=7227 GN=CG2841 PE=1 SV=2	[R].RSSSELSIGESPSLQSPEVIK.[T]	1xTMTpro [K21]; 1xTMTpro [N-Term]; 3xPhospho [S2(99.1); S7(100); S]	1.026	1.077	1.062	1.128	1.124	1.061	0.942	0.858387	0.839274	0.931838	0.601262	0.617925	0.999979	0.68357
Q9W4Z1	CG2841		0.439893	0.753	1.222	EG:BACH48C10.5 protein OS=Drosophila melanogaster OX=7227 GN=CG2841 PE=1 SV=2	[R].KNSLAESGGSASTPVTEQPK.[I]	2xTMTpro [K1; K20]; 1xTMTpro [N-Term]; 1xPhospho [S3(100)]	1.127	1.222	1.181	1.117	1.091	0.849	1.062	0.636483	0.47431	0.439893	0.667359	0.838091	0.470197	0.981488
Q9W4Z1	CG2841		0.273695	0.776	1.139	EG:BACH48C10.5 protein OS=Drosophila melanogaster OX=7227 GN=CG2841 PE=1 SV=2	[R].SSSELSIGESPSLQSPEVIK.[T]	1xTMTpro [K20]; 1xTMTpro [N-Term]; 3xPhospho [S2(98.4); S3(100); S6(100)]	1.128	1.139	1.102	1.108	1.089	0.941	0.875	0.651132	0.43288	0.681566	0.741181	0.933074	0.541247	0.412386
Q9W4Z1	CG2841		0.677726	0.94	1.188	EG:BACH48C10.5 protein OS=Drosophila melanogaster OX=7227 GN=CG2841 PE=1 SV=2	[K].EESSGNESSQSTITPPNTPATPVSPVNLR.[N]	1xTMTpro [N-Term]; 1xPhospho [S24(100)]	1.075	1.065	1.057	1.077	1.068	1.188	1.011	0.891769	0.677726	0.900166	0.881643	0.99565	0.714915	0.991361
Q9W4Z1	CG2841		0.157297	0.787	1.086	EG:BACH48C10.5 protein OS=Drosophila melanogaster OX=7227 GN=CG2841 PE=1 SV=2	[R].RSSSELSIGESPSLQSPEVIK.[T]	1xTMTpro [K21]; 1xTMTpro [N-Term]; 1xPhospho [S]	0.963	0.93	1.046	1.022	1.028	0.957	0.787	0.528193	0.541944	0.936828	0.802482	0.918281	0.740774	0.157297
Q9W4Z1	CG2841		0.32885	0.845	1.06	EG:BACH48C10.5 protein OS=Drosophila melanogaster OX=7227 GN=CG2841 PE=1 SV=2	[K].SQQESSSEDDEAIK.[V]	1xTMTpro [K14]; 1xTMTpro [N-Term]; 1xPhospho [S5(100)]	1.04	1.06	0.988	1.014	0.962	0.879	0.933	0.965802	0.65486	0.752196	0.768055	0.483063	0.32885	0.668458
Q9W4Z1	CG2841		0.176392	0.738	1.163	EG:BACH48C10.5 protein OS=Drosophila melanogaster OX=7227 GN=CG2841 PE=1 SV=2	[K].SQQESSSEDDEAIK.[V]	1xTMTpro [K14]; 1xTMTpro [N-Term]; 3xPhospho [S5(100); S6(100); S7(100)]	1.106	0.998	1.006	1.011	0.963	1.163	0.816	0.702005	0.986124	0.835843	0.762239	0.495585	0.764448	0.244518
Q9W4Z1	CG2841		0.350757	0.906	1.037	EG:BACH48C10.5 protein OS=Drosophila melanogaster OX=7227 GN=CG2841 PE=1 SV=2	[R].SEASQQSPTPVPK.[K]	1xTMTpro [K13]; 1xTMTpro [N-Term]; 1xPhospho [S7(100)]	1	0.964	1	1.002	1.036	0.941	0.906	0.606983	0.616652	0.661926	0.698867	0.933171	0.716855	0.350757
Q9W4Z1	CG2841		0.280756	0.793	1.047	EG:BACH48C10.5 protein OS=Drosophila melanogaster OX=7227 GN=CG2841 PE=1 SV=2	[K].SQQESSSEDDEAIK.[V]	1xTMTpro [K14]; 1xTMTpro [N-Term]; 2xPhospho [S6(99.2); S7(99.2)]	1.047	1.011	0.998	0.931	0.911	0.83	1.047	0.958577	0.940149	0.797076	0.40316	0.350721	0.307896	0.875837
Q9W4Z1	CG2841		0.268951	0.861	1.166	EG:BACH48C10.5 protein OS=Drosophila melanogaster OX=7227 GN=CG2841 PE=1 SV=2	[R].RSSSELSIGESPSLQSPEVIK.[T]	1xTMTpro [K21]; 1xTMTpro [N-Term]; 2xPhospho [S]	0.884	0.876	0.886	0.912	1.008	1.031	0.861	0.271178	0.463097	0.268951	0.286908	0.706727	0.795669	0.374998
Q9W298	CG2921		0.31167	0.704	1.246	Sugar phosphate phosphatase OS=Drosophila melanogaster OX=7227 GN=CG2921 PE=2 SV=1	[K].DPSSEGELPEDEGK.[T]	1xTMTpro [K14]; 1xTMTpro [N-Term]; 1xPhospho [S4(100)]	1.11	1.246	1.09	1.084	0.993	0.781	0.944	0.75162	0.413935	0.847377	0.839531	0.607997	0.31167	0.506847
Q9W298	CG2921		0.182274	0.725	1.203	Sugar phosphate phosphatase OS=Drosophila melanogaster OX=7227 GN=CG2921 PE=2 SV=1	[K].DPSSEGELPEDEGKTDSEPSK.[I]	2xTMTpro [K14; K21]; 1xTMTpro [N-Term]; 1xPhospho [S4(98.9)]	1.049	1.203	1.055	1.077	0.916	0.761	0.926	0.91737	0.370136	0.903178	0.839933	0.305799	0.196274	0.526632
Q9VNE0	CG2926		0.333992	0.876	1.232	Uncharacterized protein, isoform A OS=Drosophila melanogaster OX=7227 GN=CG2926 PE=1 SV=1	[R].STPSPLVK.[E]	1xTMTpro [K8]; 1xTMTpro [N-Term]; 2xPhospho [T2(100); S4(100)]	1.114	1.232	1.126	1.155	1.16	0.976	1.13	0.689866	0.361033	0.618859	0.480863	0.50746	0.74449	0.578849
Q9VNE0	CG2926		0.130478	0.884	1.514	Uncharacterized protein, isoform A OS=Drosophila melanogaster OX=7227 GN=CG2926 PE=1 SV=1	[K].SEPDRSPRPDSR.[S]	1xTMTpro [N-Term]; 2xPhospho [S6(100); S11(100)]	1.152	1.018	1.112	1.136	1.265	1.514	1.323	0.560036	0.856588	0.612559	0.600962	0.22774	0.18011	0.130478
Q9VNE0	CG2926		0.442212	0.867	1.096	Uncharacterized protein, isoform A OS=Drosophila melanogaster OX=7227 GN=CG2926 PE=1 SV=1	[K].AVGTDIQSEDELNNENESPR.[R]	1xTMTpro [N-Term]; 1xPhospho [S8(100)]	1.034	1.096	1.038	1.077	1.047	0.896	0.907	0.867818	0.673818	0.986652	0.829032	0.981383	0.509776	0.442212
Q9VNE0	CG2926		0.470879	0.774	1.163	Uncharacterized protein, isoform A OS=Drosophila melanogaster OX=7227 GN=CG2926 PE=1 SV=1	[R].SYTPCLDEK.[N]	1xCarbamidomethyl [C5]; 1xTMTpro [K9]; 1xTMTpro [N-Term]; 1xPhospho [T3(99.5)]	1.163	1.16	1.085	1.075	1.068	0.9	1.018	0.507157	0.652635	0.874324	0.88911	0.97422	0.604056	0.865674
Q9VNE0	CG2926		0.139106	0.806	1.441	Uncharacterized protein, isoform A OS=Drosophila melanogaster OX=7227 GN=CG2926 PE=1 SV=1	[K].AVGTDIQSEDELNNENESPRR.[S]	1xTMTpro [N-Term]; 3xPhospho [T4(100); S8(100); S18(100)]	1.114	0.898	1.066	1.058	1.153	1.441	1.085	0.720539	0.487303	0.889824	0.929731	0.549428	0.281353	0.718601
Q9VNE0	CG2926		0.463396	0.948	1.263	Uncharacterized protein, isoform A OS=Drosophila melanogaster OX=7227 GN=CG2926 PE=1 SV=1	[R].SPSPAPSPR.[N]	1xTMTpro [N-Term]; 3xPhospho [S1(100); S3(100); S7(100)]	1.112	1.13	1.107	1.055	1.167	1.263	1.114	0.703365	0.463396	0.668265	0.998156	0.526085	0.542546	0.586542
Q9VNE0	CG2926		0.335244	0.887	1.019	Uncharacterized protein, isoform A OS=Drosophila melanogaster OX=7227 GN=CG2926 PE=1 SV=1	[R].TRSTPSPLVK.[E]	1xTMTpro [K10]; 1xTMTpro [N-Term]; 2xPhospho [T4(100); S6(100)]	1.007	1.008	0.953	1.006	0.893	1.019	0.904	0.791072	0.983666	0.57098	0.765806	0.335244	0.858036	0.496107
Q9VNE0	CG2926		0.280487	0.96	1.066	Uncharacterized protein, isoform A OS=Drosophila melanogaster OX=7227 GN=CG2926 PE=1 SV=1	[K].KVESSDEEEPER.[T]	1xTMTpro [K1]; 1xTMTpro [N-Term]; 2xPhospho [S4(100); S5(100)]	0.977	1.041	1.03	0.96	0.97	1.034	0.966	0.648855	0.768755	0.963722	0.493643	0.516366	0.815985	0.816796
Q9VNE0	CG2926		0.193054	0.789	1.131	Uncharacterized protein, isoform A OS=Drosophila melanogaster OX=7227 GN=CG2926 PE=1 SV=1	[R].TGSSSPTTAAR.[M]	1xTMTpro [N-Term]; 3xPhospho [S3(100); S4(100); S5(100)]	1.036	1.131	1.001	0.949	0.89	0.818	0.967	0.899478	0.453311	0.794545	0.450738	0.193054	0.22554	0.84152
Q9VNE0	CG2926		0.152018	0.776	1.605	Uncharacterized protein, isoform A OS=Drosophila melanogaster OX=7227 GN=CG2926 PE=1 SV=1	[R].ATSPVQSVHSR.[R]	1xTMTpro [N-Term]; 2xPhospho [S3(98.9); S7(100)]	0.904	0.776	0.878	0.949	0.99	1.451	1.035	0.404306	0.152018	0.242392	0.494941	0.724255	0.272664	0.892265
Q9VNE0	CG2926		0.201158	0.855	1.259	Uncharacterized protein, isoform A OS=Drosophila melanogaster OX=7227 GN=CG2926 PE=1 SV=1	[K].AVGTDIQSEDELNNENESPRR.[S]	1xTMTpro [N-Term]; 2xPhospho [S8(100); S18(100)]	0.921	0.882	0.855	0.907	0.986	1.159	1.023	0.375909	0.486182	0.201158	0.311469	0.632353	0.76258	0.978758
Q9VNE0	CG2926		0.0620042	0.821	1.409	Uncharacterized protein, isoform A OS=Drosophila melanogaster OX=7227 GN=CG2926 PE=1 SV=1	[K].AVGTDIQSEDELNNENESPRRSR.[S]	1xTMTpro [N-Term]; 3xPhospho [S8(100); S18(100); S22(100)]	0.896	0.84	0.821	0.874	0.87	1.263	0.91	0.22804	0.225089	0.0620042	0.157634	0.154	0.506989	0.38244
Q9VNE0	CG2926		0.0686623	0.823	1.168	Uncharacterized protein, isoform A OS=Drosophila melanogaster OX=7227 GN=CG2926 PE=1 SV=1	[R].TGSSSPTTAAR.[M]	1xTMTpro [N-Term]; 2xPhospho [S3(100); S/T]	0.878	1.025	0.943	0.863	0.852	0.823	0.906	0.22143	0.862843	0.525762	0.155204	0.108647	0.265977	0.558927
Q9VNE0	CG2926		0.0868202	0.789	1.029	Uncharacterized protein, isoform A OS=Drosophila melanogaster OX=7227 GN=CG2926 PE=1 SV=1	[K].KDTSLERDVNESGSEHEQDR.[S]	1xTMTpro [K1]; 1xTMTpro [N-Term]; 3xPhospho [T3(97.1); S12(97.1); S14(99.9)]	0.876	0.816	0.831	0.837	0.83	0.901	0.789	0.260059	0.244582	0.121497	0.0932791	0.0868202	0.40513	0.174038
Q9VNE0	CG2926		0.0815557	0.748	1.057	Uncharacterized protein, isoform A OS=Drosophila melanogaster OX=7227 GN=CG2926 PE=1 SV=1	[K].DTSLERDVNESGSEHEQDR.[S]	1xTMTpro [N-Term]; 3xPhospho [T2(100); S11(100); S13(100)]	0.903	0.955	0.895	0.833	0.792	0.817	0.748	0.37387	0.675371	0.293434	0.105341	0.0815557	0.340096	0.10033
A1Z9M5	CG30069		0.240076	0.768	1.15	Uncharacterized protein OS=Drosophila melanogaster OX=7227 GN=CG30069 PE=1 SV=1	[K].NTSISENNENITLNLK.[E]	1xTMTpro [K16]; 1xTMTpro [N-Term]; 1xPhospho [S3(99.6)]	1.15	1.014	0.991	1.005	1.109	0.883	0.923	0.500459	0.732457	0.862096	0.755663	0.927877	0.240076	0.62091
E1JGL8	CG30122		0.078083	0.638	1.445	Uncharacterized protein, isoform C OS=Drosophila melanogaster OX=7227 GN=CG30122 PE=1 SV=1	[K].KPSENNDEEDEDGPSPNK.[R]	1xDeamidated [N17]; 2xTMTpro [K1; K18]; 1xTMTpro [N-Term]; 1xPhospho [S3(100)]	1.294	1.445	1.324	1.259	1.17	0.825	1.204	0.19722	0.078083	0.11808	0.188449	0.496887	0.3549	0.407774
E1JGL8	CG30122		0.0900738	0.62	1.478	Uncharacterized protein, isoform C OS=Drosophila melanogaster OX=7227 GN=CG30122 PE=1 SV=1	[K].KPSENNDEEDEDGPSPNK.[R]	2xTMTpro [K1; K18]; 1xTMTpro [N-Term]; 1xPhospho [S3(100)]	1.264	1.478	1.287	1.211	1.102	0.784	1.239	0.190485	0.0900738	0.16312	0.299716	0.774692	0.317607	0.299672
E1JGL8	CG30122		0.473971	0.904	1.246	Uncharacterized protein, isoform C OS=Drosophila melanogaster OX=7227 GN=CG30122 PE=1 SV=1	[R].SQTTEDEYEDVVPEPR.[D]	1xTMTpro [N-Term]; 1xPhospho [T4(100)]	1.073	0.97	1.01	1.023	1.062	1.246	0.983	0.915546	0.63917	0.718407	0.815982	0.983952	0.538403	0.657131
E1JGL8	CG30122		0.172223	0.691	1.223	Uncharacterized protein, isoform C OS=Drosophila melanogaster OX=7227 GN=CG30122 PE=1 SV=1	[K].HRGSVGDK.[R]	1xTMTpro [K8]; 1xTMTpro [N-Term]; 1xPhospho [S4(100)]	1.055	1.223	1.136	1.012	0.994	0.73	0.896	0.971986	0.410036	0.593269	0.811311	0.743167	0.172223	0.555215
E1JGL8	CG30122		0.439677	0.917	1.124	Uncharacterized protein, isoform C OS=Drosophila melanogaster OX=7227 GN=CG30122 PE=1 SV=1	[K].DRSQTTEDEYEDVVPEPR.[D]	1xTMTpro [N-Term]; 1xPhospho [S3(100)]	1.098	1.04	1.007	1.012	1.025	1.124	1.068	0.741242	0.969261	0.803551	0.818109	0.887782	0.854615	0.793429
Q7K3E0	CG30420		0.339593	0.881	1.336	LD34489p OS=Drosophila melanogaster OX=7227 GN=CG30420 PE=2 SV=1	[K].DVSPSGDR.[K]	1xTMTpro [N-Term]; 1xPhospho [S3(100)]	1.21	1.066	1.13	1.163	1.193	1.336	1.195	0.350027	0.573787	0.46538	0.481688	0.449209	0.436421	0.339593
A8DYH3	CG30460		0.084938	0.794	1.644	Uncharacterized protein, isoform E OS=Drosophila melanogaster OX=7227 GN=CG30460 PE=4 SV=1	[K].LPVGGTSEASNAPSSPQAAR.[S]	1xTMTpro [N-Term]; 1xPhospho [S15(100)]	1.103	0.876	1.169	1.203	1.228	1.644	1.208	0.724927	0.535895	0.323977	0.340574	0.342791	0.084938	0.29053
A8DYH3	CG30460		0.21411	0.894	1.516	Uncharacterized protein, isoform E OS=Drosophila melanogaster OX=7227 GN=CG30460 PE=4 SV=1	[R].SSSQSTITHER.[R]	1xTMTpro [N-Term]; 1xPhospho [S/T]	1.173	1.049	1.137	1.179	1.255	1.516	1.215	0.483044	0.866712	0.548252	0.414583	0.265521	0.21411	0.387858
A8DYH3	CG30460		0.295935	0.847	1.332	Uncharacterized protein, isoform E OS=Drosophila melanogaster OX=7227 GN=CG30460 PE=4 SV=1	[R].QQSNASNASSQEEK.[S]	1xTMTpro [K14]; 1xTMTpro [N-Term]; 1xPhospho [S3(100)]	1.133	0.959	1.076	1.042	1.172	1.332	1.047	0.711895	0.794313	0.80229	0.976873	0.475576	0.417973	0.923721
A8DYH3	CG30460		0.2869	0.839	1.397	Uncharacterized protein, isoform E OS=Drosophila melanogaster OX=7227 GN=CG30460 PE=4 SV=1	[R].QLEELCSPSTPPPEEEVITTK.[S]	1xCarbamidomethyl [C6]; 1xTMTpro [K21]; 1xTMTpro [N-Term]; 1xPhospho [T10(100)]	0.942	0.839	0.934	1.008	1.088	1.316	0.991	0.45879	0.326162	0.504438	0.814913	0.823328	0.453441	0.847915
A8DYH3	CG30460		0.195913	0.854	1.156	Uncharacterized protein, isoform E OS=Drosophila melanogaster OX=7227 GN=CG30460 PE=4 SV=1	[R].QQSNASNASSQEEK.[S]	1xTMTpro [K14]; 1xTMTpro [N-Term]; 3xPhospho [S3(100); S6(100); S9(100)]	1.156	1.09	1.112	0.988	1.109	1.113	1.124	0.430712	0.521283	0.591579	0.637461	0.770955	0.954724	0.549891
Q8IMK1	CG31035		0.0758204	0.904	1.495	WD repeat-containing protein 44 OS=Drosophila melanogaster OX=7227 GN=CG31035 PE=1 SV=3	[R].SPTNSLGAR.[L]	1xTMTpro [N-Term]; 2xPhospho [S1(100); S5(99)]	1.298	1.173	1.211	1.284	1.3	1.495	1.376	0.111435	0.270268	0.249154	0.153559	0.163842	0.183089	0.0758204
Q8IMK1	CG31035		0.129578	0.928	1.292	WD repeat-containing protein 44 OS=Drosophila melanogaster OX=7227 GN=CG31035 PE=1 SV=3	[K].LETDSDSSEEFFDAEDTTPNR.[H]	1xTMTpro [N-Term]; 2xPhospho [S5(100); S7(100)]	1.044	0.969	1.08	1.169	1.292	1.278	1.035	0.948607	0.929827	0.745433	0.459779	0.185641	0.508468	0.878631
Q8IMK1	CG31035		0.118804	0.757	1.181	WD repeat-containing protein 44 OS=Drosophila melanogaster OX=7227 GN=CG31035 PE=1 SV=3	[R].VSSIDPNQGLNLFK.[A]	1xTMTpro [K14]; 1xTMTpro [N-Term]; 1xPhospho [S3(99.4)]	1.181	1.066	1.179	1.148	0.977	0.894	0.999	0.358055	0.602443	0.341695	0.538876	0.529285	0.348439	0.981609
Q8IMK1	CG31035		0.434311	0.882	1.243	WD repeat-containing protein 44 OS=Drosophila melanogaster OX=7227 GN=CG31035 PE=1 SV=3	[K].HSSLPYTAIAD.[-]	1xTMTpro [N-Term]; 1xPhospho [S/Y/T]	1.151	1.015	1.086	1.116	1.109	1.243	1.157	0.533426	0.785864	0.664401	0.683401	0.83153	0.661568	0.434311
Q8IMK1	CG31035		0.216686	0.825	1.505	WD repeat-containing protein 44 OS=Drosophila melanogaster OX=7227 GN=CG31035 PE=1 SV=3	[R].SPTNSLGAR.[L]	1xTMTpro [N-Term]; 1xPhospho [S1(100)]	0.991	0.825	0.989	1.054	1.117	1.491	0.943	0.720945	0.275289	0.748566	0.990512	0.675325	0.216686	0.714915
Q8IMK1	CG31035		0.462824	0.943	1.286	WD repeat-containing protein 44 OS=Drosophila melanogaster OX=7227 GN=CG31035 PE=1 SV=3	[K].SNSAPAR.[V]	1xTMTpro [N-Term]; 1xPhospho [S1(100)]	0.959	0.953	0.943	0.947	1.017	1.233	1.091	0.562222	0.795399	0.530645	0.468355	0.818581	0.599148	0.723388
A4VCL2	CG31145		0.332427	0.869	1.168	Extracellular serine/threonine protein CG31145 OS=Drosophila melanogaster OX=7227 GN=CG31145 PE=2 SV=1	[R].NPPGDVDGSETDVSS.[-]	1xTMTpro [N-Term]; 3xPhospho [S9(100); T11(100); S]	1.063	0.924	1.007	1.014	1.004	1.168	1.002	0.974345	0.517146	0.737941	0.759948	0.782793	0.711643	0.82406
A4VCL2	CG31145		0.187481	0.812	1.157	Extracellular serine/threonine protein CG31145 OS=Drosophila melanogaster OX=7227 GN=CG31145 PE=2 SV=1	[R].NPPGDVDGSETDVSS.[-]	1xTMTpro [N-Term]; 4xPhospho [S9(100); T11(100); S14(100); S15(100)]	1.087	0.883	0.952	0.938	0.975	1.157	0.893	0.844728	0.472739	0.551351	0.407339	0.515609	0.781329	0.492631
A4VCL2	CG31145		0.108279	0.83	1.05	Extracellular serine/threonine protein CG31145 OS=Drosophila melanogaster OX=7227 GN=CG31145 PE=2 SV=1	[R].NPPGDVDGSETDVSS.[-]	1xTMTpro [N-Term]; 2xPhospho [S9(100); S/T]	1.05	0.952	0.947	0.872	0.924	1.008	0.871	0.998993	0.655441	0.512537	0.200505	0.435144	0.861207	0.40991
A0AVX5	CG31160		0.171614	0.961	1.393	RT01152p OS=Drosophila melanogaster OX=7227 GN=CG31160 PE=2 SV=1	[K].GLATNSNSSPGSSVSEK.[S]	1xTMTpro [K17]; 1xTMTpro [N-Term]; 1xPhospho [S9(99)]	1.029	0.99	1.082	1.112	1.25	1.393	1.133	0.87704	0.974587	0.783588	0.70808	0.262922	0.317086	0.524748
Q8INE9	CG31303		0.0540612	0.711	1.032	GDT1 family protein OS=Drosophila melanogaster OX=7227 GN=CG31303 PE=2 SV=2	[R].NHLNNNNSK.[Q]	1xTMTpro [K9]; 1xTMTpro [N-Term]; 1xPhospho [S8(100)]	0.959	0.964	0.99	0.916	0.939	0.858	0.711	0.544104	0.855783	0.756088	0.329962	0.416476	0.357577	0.0540612
A0A0B4KFB8	CG31367		0.186527	0.884	1.219	Uncharacterized protein, isoform C OS=Drosophila melanogaster OX=7227 GN=CG31367 PE=1 SV=1	[R].DTTPEEGEHR.[E]	1xTMTpro [N-Term]; 1xPhospho [T]	1.217	1.209	1.211	1.076	1.169	1.219	1.205	0.336468	0.186527	0.213345	0.889398	0.550615	0.725139	0.344341
A0A0B4KFB8	CG31367		0.535394	0.898	1.108	Uncharacterized protein, isoform C OS=Drosophila melanogaster OX=7227 GN=CG31367 PE=1 SV=1	[R].AGSDDSEVAR.[Q]	1xTMTpro [N-Term]; 2xPhospho [S3(100); S6(100)]	1.029	1.108	1.059	0.996	0.98	1.036	0.924	0.771543	0.812882	0.989198	0.656578	0.604681	0.97435	0.535394
A0A0B4KFB8	CG31367		0.372524	0.961	1.095	Uncharacterized protein, isoform C OS=Drosophila melanogaster OX=7227 GN=CG31367 PE=1 SV=1	[R].AGSDDSEVAR.[Q]	1xTMTpro [N-Term]; 1xPhospho [S3(100)]	0.969	1.061	1.005	0.981	0.961	0.969	0.978	0.666062	0.90499	0.783422	0.658672	0.591863	0.727125	0.861263
Q9W1C8	CG3163		0.237184	0.88	1.008	LD24355p OS=Drosophila melanogaster OX=7227 GN=CG3163 PE=1 SV=2	[R].SSSVSSQISEDNEPPPGK.[F]	1xTMTpro [K18]; 1xTMTpro [N-Term]; 3xPhospho [S5(97.3); S9(100); S]	0.945	0.88	0.903	0.94	0.897	0.953	0.928	0.470249	0.46464	0.33725	0.413391	0.237184	0.611923	0.646317
Q8IPY0	CG31668-PB		0.156262	0.725	1.183	Uncharacterized protein OS=Drosophila melanogaster OX=7227 GN=CG31668-PB PE=3 SV=3	[K].ECFEQGNAEENSVK.[D]	1xCarbamidomethyl [C2]; 1xTMTpro [K14]; 1xTMTpro [N-Term]; 1xPhospho [S12(100)]	1.079	1.183	1.127	1.051	1.01	0.833	0.782	0.884331	0.38723	0.581198	0.999881	0.767546	0.336359	0.159772
Q8IPY0	CG31668-PB		0.0837767	0.774	1.161	Uncharacterized protein OS=Drosophila melanogaster OX=7227 GN=CG31668-PB PE=3 SV=3	[K].ECFEQGNAEENSVKDNPLLF.[-]	1xCarbamidomethyl [C2]; 1xDeamidated [N16]; 1xTMTpro [K14]; 1xTMTpro [N-Term]; 1xPhospho [S12(100)]	0.905	1.051	1.041	1.006	0.966	0.782	0.774	0.36281	0.769765	0.978619	0.755611	0.621321	0.202336	0.154122
Q9VQ26	CG31935		0.352356	0.936	1.089	Rab3 GTPase-activating protein catalytic subunit OS=Drosophila melanogaster OX=7227 GN=CG31935 PE=1 SV=2	[K].ASSEEEEDEDDDEGEFFDCDDLTAGAGSPTK.[A]	1xCarbamidomethyl [C19]; 1xTMTpro [K31]; 1xTMTpro [N-Term]; 1xPhospho [S28(100)]	1.033	1.078	1.089	1.052	1.044	1.058	0.966	0.977721	0.553207	0.672681	0.986426	0.887523	0.850891	0.853422
Q8IQ16	CG31959-RB		0.289012	0.875	1.398	FI19809p1 OS=Drosophila melanogaster OX=7227 GN=CG31959-RB PE=2 SV=1	[R].VPSDENLAAYAPFEK.[Y]	1xTMTpro [K15]; 1xTMTpro [N-Term]; 1xPhospho [S3(100)]	1.186	1.038	1.117	1.22	1.197	1.398	1.112	0.4096	0.696138	0.516893	0.289012	0.447467	0.320657	0.57716
Q9VT45	CG32044		0.055418	0.854	1.414	Uncharacterized protein, isoform F OS=Drosophila melanogaster OX=7227 GN=CG32044 PE=4 SV=2	[R].SGSDLHK.[I]	1xTMTpro [K7]; 1xTMTpro [N-Term]; 1xPhospho [S]	1.392	1.358	1.381	1.32	1.414	1.247	1.189	0.0679304	0.0786025	0.0574281	0.119634	0.055418	0.577623	0.373778
Q8I0S2	CG32170		0.238099	0.894	1.483	RE28470p OS=Drosophila melanogaster OX=7227 GN=CG32170 PE=2 SV=1	[R].RDSTTSSTLQR.[G]	1xTMTpro [N-Term]; 3xPhospho [S3(100); S/T]	1.115	1.043	1.002	1.176	1.104	1.483	0.996	0.718771	0.889847	0.824104	0.42555	0.788828	0.238099	0.868458
Q8I0S2	CG32170		0.160234	0.886	1.152	RE28470p OS=Drosophila melanogaster OX=7227 GN=CG32170 PE=2 SV=1	[K].THSNDDLLEDQQREEDEREK.[Y]	1xTMTpro [K20]; 1xTMTpro [N-Term]; 1xPhospho [S3(98.9)]	0.909	1.047	0.956	0.917	0.895	0.964	0.886	0.383707	0.894605	0.591188	0.367057	0.302504	0.741186	0.456502
Q9W3Y0	CG3224		0.245232	0.815	1.418	Zinc finger protein 593 homolog OS=Drosophila melanogaster OX=7227 GN=CG3224 PE=2 SV=1	[R].VEVVPEDTDATDSPSTSK.[T]	1xTMTpro [K18]; 1xTMTpro [N-Term]; 1xPhospho [S13(100)]	1.014	0.888	0.959	1.118	1.096	1.418	0.826	0.743521	0.504801	0.601019	0.655063	0.801547	0.298119	0.245232
M9PHT9; M9NE59	CG32352		0.065922	0.676	1.332	Uncharacterized protein, isoform L OS=Drosophila melanogaster OX=7227 GN=CG32352 PE=1 SV=1 Uncharacterized protein, isoform G OS=Drosophila melanogaster OX=7227 GN=CG6239 PE=1 SV=1	[R].VLSEDEQLAK.[G]	1xTMTpro [K10]; 1xTMTpro [N-Term]; 1xPhospho [S3(100)]	1.236	1.104	1.154	1.332	1.118	0.959	0.836	0.278918	0.734855	0.520911	0.0916206	0.675685	0.713743	0.285831
M9PHT9	CG32352		0.0796211	0.805	1.429	Uncharacterized protein, isoform L OS=Drosophila melanogaster OX=7227 GN=CG32352 PE=1 SV=1	[K].EASPAPSDK.[K]	1xTMTpro [K9]; 1xTMTpro [N-Term]; 1xPhospho [S3(100)]	1.429	1.244	1.196	1.31	1.297	1.15	1.292	0.0796211	0.275339	0.353457	0.122665	0.206408	0.78838	0.244913
M9PHT9; M9NE59	CG32352		0.0515364	0.944	1.397	Uncharacterized protein, isoform L OS=Drosophila melanogaster OX=7227 GN=CG32352 PE=1 SV=1 Uncharacterized protein, isoform G OS=Drosophila melanogaster OX=7227 GN=CG6239 PE=1 SV=1	[R].RPMVHQDSDLRSEDSRDAEGWTEK.[D]	1xTMTpro [K24]; 1xTMTpro [N-Term]; 3xPhospho [S8(100); S12(100); S15(100)]	0.976	0.944	1.068	1.224	1.273	1.363	1.149	0.601949	0.756293	0.846027	0.310578	0.225455	0.372684	0.477536
M9PHT9; M9NE59	CG32352		0.254471	0.922	1.244	Uncharacterized protein, isoform L OS=Drosophila melanogaster OX=7227 GN=CG32352 PE=1 SV=1 Uncharacterized protein, isoform G OS=Drosophila melanogaster OX=7227 GN=CG6239 PE=1 SV=1	[R].DQPLTDSEQALNNLDLGGK.[A]	1xTMTpro [K19]; 1xTMTpro [N-Term]; 1xPhospho [S7(100)]	1.244	1.214	1.19	1.207	1.197	1.147	1.217	0.254471	0.496162	0.410509	0.311424	0.328894	0.742387	0.404138
M9PHT9; M9NE59	CG32352		0.0708299	0.926	1.32	Uncharacterized protein, isoform L OS=Drosophila melanogaster OX=7227 GN=CG32352 PE=1 SV=1 Uncharacterized protein, isoform G OS=Drosophila melanogaster OX=7227 GN=CG6239 PE=1 SV=1	[R].SKYSIEGSQDIPQDGGSSIQYFEDDEEYLRPPAR.[D]	1xTMTpro [K2]; 1xTMTpro [N-Term]; 3xPhospho [S4(100); S8(100); S/Y]	0.939	0.926	0.934	1.185	1.206	1.24	1.094	0.547804	0.794325	0.498507	0.40139	0.427129	0.673217	0.669797
M9PHT9; M9NE59	CG32352		0.224552	0.819	1.269	Uncharacterized protein, isoform L OS=Drosophila melanogaster OX=7227 GN=CG32352 PE=1 SV=1 Uncharacterized protein, isoform G OS=Drosophila melanogaster OX=7227 GN=CG6239 PE=1 SV=1	[R].DQPLTDSEQALNNLDLGGK.[A]	1xTMTpro [K19]; 1xTMTpro [N-Term]; 2xPhospho [T5(100); S7(100)]	1.269	1.259	1.177	1.183	1.17	1.039	1.082	0.224552	0.384481	0.455681	0.392056	0.478836	0.982785	0.804149
M9PHT9; M9NE59	CG32352		0.170195	0.823	1.271	Uncharacterized protein, isoform L OS=Drosophila melanogaster OX=7227 GN=CG32352 PE=1 SV=1 Uncharacterized protein, isoform G OS=Drosophila melanogaster OX=7227 GN=CG6239 PE=1 SV=1	[R].YGSELESFDR.[E]	1xTMTpro [N-Term]; 2xPhospho [S3(100); S7(100)]	1.254	1.032	1.083	1.182	1.167	1.271	1.119	0.258395	0.966601	0.803789	0.380407	0.503033	0.533895	0.598821
M9PHT9	CG32352		0.200907	0.959	1.297	Uncharacterized protein, isoform L OS=Drosophila melanogaster OX=7227 GN=CG32352 PE=1 SV=1	[K].KEASPAPSDK.[K]	2xTMTpro [K1; K10]; 1xTMTpro [N-Term]; 1xPhospho [S4(100)]	1.156	1.116	1.108	1.176	1.164	1.121	1.297	0.519215	0.68726	0.700843	0.407371	0.492985	0.864271	0.200907
M9PHT9; M9NE59	CG32352		0.257633	0.894	1.132	Uncharacterized protein, isoform L OS=Drosophila melanogaster OX=7227 GN=CG32352 PE=1 SV=1 Uncharacterized protein, isoform G OS=Drosophila melanogaster OX=7227 GN=CG6239 PE=1 SV=1	[R].GADSLILDGHIK.[S]	1xTMTpro [K12]; 1xTMTpro [N-Term]; 1xPhospho [S4(100)]	1.012	0.907	0.969	1.132	0.972	1.024	0.904	0.719159	0.45564	0.541257	0.61559	0.610263	0.92152	0.431654
M9PHT9	CG32352		0.0710922	0.911	1.703	Uncharacterized protein, isoform L OS=Drosophila melanogaster OX=7227 GN=CG32352 PE=1 SV=1	[R].ELTPFEQELQR.[G]	1xTMTpro [N-Term]; 1xPhospho [T3(100)]	1.044	1.017	1.057	1.129	1.189	1.703	0.951	0.956315	0.744583	0.806251	0.624365	0.529618	0.0710922	0.77797
M9PHT9; M9NE59	CG32352		0.209645	0.867	1.496	Uncharacterized protein, isoform L OS=Drosophila melanogaster OX=7227 GN=CG32352 PE=1 SV=1 Uncharacterized protein, isoform G OS=Drosophila melanogaster OX=7227 GN=CG6239 PE=1 SV=1	[R].GSPPPERPPPPQQYVPTEDSPVVPR.[R]	1xTMTpro [N-Term]; 2xPhospho [S2(100); S20(100)]	1.074	0.932	1.016	1.122	1.101	1.496	1.067	0.975325	0.498171	0.751137	0.644516	0.719446	0.209645	0.964258
M9PHT9; M9NE59	CG32352		0.301949	0.897	1.404	Uncharacterized protein, isoform L OS=Drosophila melanogaster OX=7227 GN=CG32352 PE=1 SV=1 Uncharacterized protein, isoform G OS=Drosophila melanogaster OX=7227 GN=CG6239 PE=1 SV=1	[R].GSPPPERPPPPQQYVPTEDSPVVPR.[R]	1xTMTpro [N-Term]; 1xPhospho [S2(100)]	1.076	0.966	1.049	1.113	1.045	1.404	1.092	0.924397	0.622317	0.929454	0.688011	0.929554	0.301949	0.790894
M9PHT9; M9NE59	CG32352		0.0982914	0.569	1.339	Uncharacterized protein, isoform L OS=Drosophila melanogaster OX=7227 GN=CG32352 PE=1 SV=1 Uncharacterized protein, isoform G OS=Drosophila melanogaster OX=7227 GN=CG6239 PE=1 SV=1	[R].TRSDEK.[F]	1xTMTpro [K6]; 1xTMTpro [N-Term]; 1xPhospho [S3(100)]	1.142	1.339	1.132	1.106	0.963	0.65	1.022	0.602995	0.236368	0.641944	0.726764	0.497869	0.0982914	0.831399
M9PHT9; M9NE59	CG32352		0.263429	0.839	1.141	Uncharacterized protein, isoform L OS=Drosophila melanogaster OX=7227 GN=CG32352 PE=1 SV=1 Uncharacterized protein, isoform G OS=Drosophila melanogaster OX=7227 GN=CG6239 PE=1 SV=1	[R].TDYEIHTSQVDSSALEELPLQPENR.[R]	1xTMTpro [N-Term]; 1xPhospho [S8(100)]	1.036	0.869	1.027	1.101	1.128	1.141	0.943	0.882243	0.437629	0.957844	0.71605	0.679997	0.782413	0.628721
M9PHT9; M9NE59	CG32352		0.517122	0.869	1.122	Uncharacterized protein, isoform L OS=Drosophila melanogaster OX=7227 GN=CG32352 PE=1 SV=1 Uncharacterized protein, isoform G OS=Drosophila melanogaster OX=7227 GN=CG6239 PE=1 SV=1	[R].TLRDSEYEEEK.[F]	1xTMTpro [K11]; 1xTMTpro [N-Term]; 1xPhospho [S5(100)]	1.034	1.122	1.013	1.074	1.034	0.899	0.99	0.85942	0.780804	0.730989	0.895916	0.949008	0.600426	0.796872
M9PHT9; M9NE59	CG32352		0.409992	0.919	1.244	Uncharacterized protein, isoform L OS=Drosophila melanogaster OX=7227 GN=CG32352 PE=1 SV=1 Uncharacterized protein, isoform G OS=Drosophila melanogaster OX=7227 GN=CG6239 PE=1 SV=1	[K].SLSRPQTPSSAVIIER.[R]	1xTMTpro [N-Term]; 3xPhospho [S3(98.1); T7(98.1); S10(100)]	1.024	0.941	0.982	1.069	1.123	1.244	1.084	0.830464	0.529892	0.570486	0.921636	0.638879	0.541385	0.774997
M9PHT9; M9NE59	CG32352		0.119039	0.838	1.158	Uncharacterized protein, isoform L OS=Drosophila melanogaster OX=7227 GN=CG32352 PE=1 SV=1 Uncharacterized protein, isoform G OS=Drosophila melanogaster OX=7227 GN=CG6239 PE=1 SV=1	[R].QASSEPATSEK.[E]	1xTMTpro [K11]; 1xTMTpro [N-Term]; 1xPhospho [S3(99.4)]	1.148	0.979	0.963	1.067	1.044	0.99	1.158	0.512559	0.973329	0.638045	0.932361	0.874925	0.590788	0.411028
M9PHT9; M9NE59	CG32352		0.114148	0.921	1.188	Uncharacterized protein, isoform L OS=Drosophila melanogaster OX=7227 GN=CG32352 PE=1 SV=1 Uncharacterized protein, isoform G OS=Drosophila melanogaster OX=7227 GN=CG6239 PE=1 SV=1	[K].DADSFINGFGGR.[S]	1xTMTpro [N-Term]; 1xPhospho [S4(100)]	0.921	1.094	1.013	1.064	0.95	0.957	1.052	0.434325	0.730633	0.868023	0.916712	0.515443	0.721926	0.902748
M9PHT9; M9NE59	CG32352		0.137949	0.818	1.371	Uncharacterized protein, isoform L OS=Drosophila melanogaster OX=7227 GN=CG32352 PE=1 SV=1 Uncharacterized protein, isoform G OS=Drosophila melanogaster OX=7227 GN=CG6239 PE=1 SV=1	[K].STASEPTEAEVELK.[F]	1xTMTpro [K14]; 1xTMTpro [N-Term]; 1xPhospho [S4(99.4)]	1.208	1.234	1.136	1.059	0.988	1.243	1.371	0.459921	0.292841	0.555179	0.966517	0.66376	0.5783	0.137949
M9PHT9	CG32352		0.0719205	0.817	1.299	Uncharacterized protein, isoform L OS=Drosophila melanogaster OX=7227 GN=CG32352 PE=1 SV=1	[R].THEDAQSLPGNSANPSR.[Q]	1xTMTpro [N-Term]; 2xPhospho [S7(100); S12(100)]	1.135	0.977	0.927	1.039	1.033	1.299	1.071	0.624817	0.91779	0.433494	0.917709	0.822114	0.477529	0.720614
M9PHT9; M9NE59	CG32352		0.565406	0.836	1.105	Uncharacterized protein, isoform L OS=Drosophila melanogaster OX=7227 GN=CG32352 PE=1 SV=1 Uncharacterized protein, isoform G OS=Drosophila melanogaster OX=7227 GN=CG6239 PE=1 SV=1	[R].YGSELESFDRESSLER.[R]	1xTMTpro [N-Term]; 3xPhospho [S3(100); S7(100); S13(98.1)]	1.105	1.018	1.039	1.031	1.016	0.923	0.993	0.795172	0.891116	0.912426	0.858982	0.869069	0.642545	0.806721
M9PHT9; M9NE59	CG32352		0.41536	0.913	1.14	Uncharacterized protein, isoform L OS=Drosophila melanogaster OX=7227 GN=CG32352 PE=1 SV=1 Uncharacterized protein, isoform G OS=Drosophila melanogaster OX=7227 GN=CG6239 PE=1 SV=1	[K].SRAELDDNEDVGPR.[T]	1xTMTpro [N-Term]; 1xPhospho [S1(100)]	1.011	0.923	0.939	1.031	0.956	1.035	1.14	0.773715	0.656464	0.490668	0.870007	0.41536	0.826476	0.474385
M9PHT9; M9NE59	CG32352		0.309052	0.788	1.079	Uncharacterized protein, isoform L OS=Drosophila melanogaster OX=7227 GN=CG32352 PE=1 SV=1 Uncharacterized protein, isoform G OS=Drosophila melanogaster OX=7227 GN=CG6239 PE=1 SV=1	[K].SFKENEGEVVSDETPEGTGGTASPTQPAPK.[K]	2xTMTpro [K3; K30]; 1xTMTpro [N-Term]; 2xPhospho [S1(100); T18(91)]	1.079	0.977	0.97	1.024	0.962	0.864	0.85	0.83845	0.920934	0.648707	0.829992	0.471115	0.346184	0.358576
M9PHT9; M9NE59	CG32352		0.131507	0.843	1.062	Uncharacterized protein, isoform L OS=Drosophila melanogaster OX=7227 GN=CG32352 PE=1 SV=1 Uncharacterized protein, isoform G OS=Drosophila melanogaster OX=7227 GN=CG6239 PE=1 SV=1	[R].SEDDRTSR.[G]	1xTMTpro [N-Term]; 1xPhospho [S7(99.3)]	1.026	1.062	0.972	1.004	0.865	1.049	0.946	0.846607	0.695954	0.647394	0.725976	0.131507	0.892818	0.715914
M9PHT9; M9NE59	CG32352		0.0803216	0.809	1.542	Uncharacterized protein, isoform L OS=Drosophila melanogaster OX=7227 GN=CG32352 PE=1 SV=1 Uncharacterized protein, isoform G OS=Drosophila melanogaster OX=7227 GN=CG6239 PE=1 SV=1	[R].SRASSQADR.[S]	1xTMTpro [N-Term]; 2xPhospho [S4(100); S5(100)]	0.879	0.894	0.809	0.934	0.903	1.355	0.983	0.253154	0.552204	0.0803216	0.374465	0.245576	0.364807	0.899631
M9PHT9; M9NE59	CG32352		0.209474	0.864	1.049	Uncharacterized protein, isoform L OS=Drosophila melanogaster OX=7227 GN=CG32352 PE=1 SV=1 Uncharacterized protein, isoform G OS=Drosophila melanogaster OX=7227 GN=CG6239 PE=1 SV=1	[R].RSNGSANK.[T]	1xTMTpro [K8]; 1xTMTpro [N-Term]; 1xPhospho [S2(100)]	1.049	0.949	0.987	0.906	1.025	1.008	0.979	0.948988	0.71327	0.73394	0.329173	0.856844	0.83907	0.807769
M9PHT9; M9NE59	CG32352		0.17084	0.793	1.2	Uncharacterized protein, isoform L OS=Drosophila melanogaster OX=7227 GN=CG32352 PE=1 SV=1 Uncharacterized protein, isoform G OS=Drosophila melanogaster OX=7227 GN=CG6239 PE=1 SV=1	[R].RYGSELESFDRESSLER.[R]	1xTMTpro [N-Term]; 3xPhospho [S4(100); S8(100); S/Y]	0.853	0.793	0.858	0.879	0.916	1.023	1.02	0.17084	0.187698	0.198341	0.217125	0.286406	0.872009	0.950145
M9PHT9; M9NE59	CG32352		0.106719	0.842	1.101	Uncharacterized protein, isoform L OS=Drosophila melanogaster OX=7227 GN=CG32352 PE=1 SV=1 Uncharacterized protein, isoform G OS=Drosophila melanogaster OX=7227 GN=CG6239 PE=1 SV=1	[R].TQRSEDDRTSR.[G]	1xTMTpro [N-Term]; 2xPhospho [S4(100); S10(99.1)]	0.905	0.842	0.947	0.843	0.867	0.996	0.976	0.403126	0.371567	0.556106	0.106719	0.124411	0.62695	0.906099
M9PHT9; M9NE59	CG32352		0.518081	0.832	1.157	Uncharacterized protein, isoform L OS=Drosophila melanogaster OX=7227 GN=CG32352 PE=1 SV=1 Uncharacterized protein, isoform G OS=Drosophila melanogaster OX=7227 GN=CG6239 PE=1 SV=1	[R].DQPLTDSEQALNNLDLGGK.[A]	1xDeamidated [N]; 1xTMTpro [K19]; 1xTMTpro [N-Term]; 1xPhospho [S7(100)]	1.119	1.097	1.054	1.087	1.06	0.93	1.157	0.739801	0.867176	0.961868	0.828613	0.985639	0.668094	0.518081
M9PHT9; M9NE59	CG32352		0.25124	0.776	1.092	Uncharacterized protein, isoform L OS=Drosophila melanogaster OX=7227 GN=CG32352 PE=1 SV=1 Uncharacterized protein, isoform G OS=Drosophila melanogaster OX=7227 GN=CG6239 PE=1 SV=1	[R].RSNGSANK.[T]	1xDeamidated [N3]; 1xTMTpro [K8]; 1xTMTpro [N-Term]; 2xPhospho [S2(100); S5(100)]	0.986	1.077	1.027	0.96	0.886	0.776	0.839	0.637656	0.945169	0.809636	0.477728	0.25124	0.295784	0.285054
M9PHT9; M9NE59	CG32352		0.14301	0.864	1.195	Uncharacterized protein, isoform L OS=Drosophila melanogaster OX=7227 GN=CG32352 PE=1 SV=1 Uncharacterized protein, isoform G OS=Drosophila melanogaster OX=7227 GN=CG6239 PE=1 SV=1	[K].DADSFINGFGGR.[S]	1xDeamidated [N7]; 1xTMTpro [N-Term]; 1xPhospho [S4(100)]	1.105	1.039	0.954	0.997	1.038	1.121	1.195	0.788952	0.926536	0.463441	0.663446	0.8848	0.807688	0.403185
M9PHT9; M9NE59	CG32352		0.475743	0.918	1.089	Uncharacterized protein, isoform L OS=Drosophila melanogaster OX=7227 GN=CG32352 PE=1 SV=1 Uncharacterized protein, isoform G OS=Drosophila melanogaster OX=7227 GN=CG6239 PE=1 SV=1	[R].RSNGSANK.[T]	1xDeamidated [N3]; 1xTMTpro [K8]; 1xTMTpro [N-Term]; 1xPhospho [S2(100)]	1.007	0.925	0.985	0.959	1.027	0.959	1.089	0.73265	0.520794	0.624048	0.475743	0.903107	0.739065	0.784034
Q9W394	CG32708		0.0780854	0.882	1.252	Activator of basal transcription 1 OS=Drosophila melanogaster OX=7227 GN=CG32708 PE=1 SV=1	[R].SDEPQPGEGETANGEANPSDDDDDMDLANFK.[A]	2xDeamidated [N13; N17]; 1xTMTpro [K31]; 1xTMTpro [N-Term]; 1xPhospho [S19(100)]	1.041	1.147	1.252	1.188	1.146	0.918	0.998	0.966532	0.284045	0.133182	0.384962	0.789928	0.320755	0.948338
Q9U1M2	CG32795		0.516437	0.84	1.084	Transmembrane protein 120 homolog OS=Drosophila melanogaster OX=7227 GN=CG32795 PE=1 SV=1	[K].NSASDLDLSSGSK.[L]	1xTMTpro [K13]; 1xTMTpro [N-Term]; 1xPhospho [S4(100)]	1.032	1.084	1.033	1.013	1.018	0.867	0.955	0.786051	0.918882	0.841911	0.760596	0.829285	0.516437	0.536888
Q9U1M2	CG32795		0.183479	0.74	1.101	Transmembrane protein 120 homolog OS=Drosophila melanogaster OX=7227 GN=CG32795 PE=1 SV=1	[K].NSASDLDLSSGSK.[L]	1xDeamidated [N1]; 1xTMTpro [K13]; 1xTMTpro [N-Term]; 1xPhospho [S4(100)]	1.087	1.101	1.046	0.996	0.995	0.805	0.929	0.850878	0.542961	0.96451	0.676691	0.62471	0.183479	0.630237
F0JAP5	CG32813-RC		0.144449	0.808	1.013	Regulatory protein zeste (Fragment) OS=Drosophila melanogaster OX=7227 GN=CG32813-RC PE=2 SV=1	[K].QGGAGNGGGNGHQSDDYDDSK.[MY]	1xDeamidated [N]; 1xTMTpro [K21]; 1xTMTpro [N-Term]; 1xPhospho [S14(100)]	1.013	1.013	0.962	0.934	0.92	1.004	0.819	0.742645	0.804288	0.473502	0.35948	0.312899	0.889924	0.144449
Q7KT91	CG33090		0.10412	0.923	1.199	Non-lysosomal glucosylceramidase OS=Drosophila melanogaster OX=7227 GN=CG33090 PE=1 SV=1	[K].FSSIEFIDK.[E]	1xTMTpro [K9]; 1xTMTpro [N-Term]; 1xPhospho [S3(100)]	0.923	1.035	1.011	1.106	1.048	0.975	0.948	0.50021	0.981337	0.82643	0.684428	0.988965	0.745007	0.693068
Q7KT91	CG33090		0.108701	0.761	1.353	Non-lysosomal glucosylceramidase OS=Drosophila melanogaster OX=7227 GN=CG33090 PE=1 SV=1	[K].SASMYINETNGK.[V]	1xDeamidated [N10]; 1xTMTpro [K12]; 1xTMTpro [N-Term]; 1xPhospho [S/Y/T]	0.906	0.761	0.908	1.077	1.065	1.225	0.813	0.310845	0.108701	0.351422	0.887696	0.994769	0.61645	0.223057
Q6NP20	CG33113		0.154372	0.936	1.302	Reticulon-like protein (Fragment) OS=Drosophila melanogaster OX=7227 GN=CG33113 PE=2 SV=1	[K].FISSEDLASDFK.[E]	1xTMTpro [K12]; 1xTMTpro [N-Term]; 1xPhospho [S3(99.5)]	1.166	1.162	1.092	1.275	1.179	1.179	1.302	0.517213	0.64693	0.841586	0.154372	0.385279	0.671046	0.215194
Q6NP20	CG33113		0.248347	0.825	1.258	Reticulon-like protein (Fragment) OS=Drosophila melanogaster OX=7227 GN=CG33113 PE=2 SV=1	[K].FISSEDLASDFKEEPR.[S]	1xTMTpro [K12]; 1xTMTpro [N-Term]; 2xPhospho [S3(100); S9(100)]	1.125	1.258	1.017	1.232	1.054	0.928	1.201	0.783618	0.376874	0.780269	0.248347	0.958814	0.651127	0.450752
Q6NP20	CG33113		0.208932	0.943	1.157	Reticulon-like protein (Fragment) OS=Drosophila melanogaster OX=7227 GN=CG33113 PE=2 SV=1	[K].FISSEDLASDFKEEPR.[S]	1xTMTpro [K12]; 1xTMTpro [N-Term]; 1xPhospho [S3(100)]	1.048	1.06	0.989	1.157	1.043	1.018	1.149	0.875736	0.987333	0.606416	0.489839	0.969182	0.930421	0.624376
Q6NP20	CG33113		0.700538	0.941	1.111	Reticulon-like protein (Fragment) OS=Drosophila melanogaster OX=7227 GN=CG33113 PE=2 SV=1	[K].ANQDSDTESPSVSYTPSPAK.[K]	1xTMTpro [K20]; 1xTMTpro [N-Term]; 3xPhospho [S5(100); T15(100); S17(100)]	1.056	0.994	1.005	1.058	1.111	1.002	1.053	0.924485	0.993014	0.829648	0.968061	0.700538	0.774919	0.824677
Q4V6T5	CG33209		0.407584	0.871	1.149	IP12430p OS=Drosophila melanogaster OX=7227 GN=CG33209 PE=2 SV=1	[R].SSSTISLSNER.[Q]	1xTMTpro [N-Term]; 2xPhospho [S6(100); S/T]	1.107	0.963	1.014	1.026	1.043	1.149	0.981	0.751471	0.794593	0.890966	0.89868	0.962604	0.766836	0.819511
Q6NL44	CG33722		0.077004	0.72	1.235	GH28815p OS=Drosophila melanogaster OX=7227 GN=CG33722 PE=1 SV=1	[R].TSSGDDDAPLLTAK.[L]	1xTMTpro [K14]; 1xTMTpro [N-Term]; 1xPhospho [S3(100)]	1.191	1.144	1.235	1.216	1.194	1.013	0.858	0.426862	0.704564	0.274265	0.286949	0.377793	0.915019	0.322771
Q6NL44	CG33722		0.22214	0.793	1.208	GH28815p OS=Drosophila melanogaster OX=7227 GN=CG33722 PE=1 SV=1	[K].RTSSGDDDAPLLTAK.[L]	1xTMTpro [K15]; 1xTMTpro [N-Term]; 1xPhospho [T/S]	1.208	1.001	1.069	1.094	1.099	1.206	0.957	0.426864	0.965001	0.834293	0.752858	0.765681	0.643448	0.661717
D0Z740	CG34141-RA		0.107399	0.845	1.687	FI12857p OS=Drosophila melanogaster OX=7227 GN=CG34141-RA PE=2 SV=1	[R].QPSDETISSTYPNSSR.[S]	1xTMTpro [N-Term]; 1xPhospho [S3(100)]	1.292	1.091	1.147	1.203	1.239	1.687	1.343	0.217058	0.701368	0.508718	0.338848	0.349321	0.107399	0.155503
Q8IQF2	CG34239		0.176196	0.816	1.545	RH68896p OS=Drosophila melanogaster OX=7227 GN=CG34239 PE=2 SV=2	[K].GDDSEDGNYNPFEHR.[K]	1xTMTpro [N-Term]; 1xPhospho [S4(100)]	1.249	1.044	1.094	1.128	1.272	1.545	1.019	0.360984	0.828041	0.726189	0.617697	0.226183	0.176196	0.980445
Q8IQF2	CG34239		0.195751	0.957	1.201	RH68896p OS=Drosophila melanogaster OX=7227 GN=CG34239 PE=2 SV=2	[K].KGDDSEDGNYNPFEHR.[K]	1xDeamidated [N9]; 1xTMTpro [K1]; 1xTMTpro [N-Term]; 1xPhospho [S5(100)]	1.066	1.132	1.167	1.201	1.162	1.039	1.02	0.995228	0.745062	0.492972	0.329486	0.493562	0.986464	0.892536
A8JV02; M9PDW8	CG34417		0.123778	0.848	1.333	Uncharacterized protein, isoform C OS=Drosophila melanogaster OX=7227 GN=CG34417 PE=1 SV=1 Uncharacterized protein, isoform T OS=Drosophila melanogaster OX=7227 GN=CG3950 PE=1 SV=1	[R].SSASHQGDDK.[N]	1xTMTpro [K10]; 1xTMTpro [N-Term]; 1xPhospho [S]	1.333	1.254	1.238	1.2	1.331	1.13	1.193	0.123778	0.124965	0.159253	0.353256	0.12506	0.978155	0.371753
A8JV02; M9PDW8	CG34417		0.172821	0.836	1.544	Uncharacterized protein, isoform C OS=Drosophila melanogaster OX=7227 GN=CG34417 PE=1 SV=1 Uncharacterized protein, isoform T OS=Drosophila melanogaster OX=7227 GN=CG3950 PE=1 SV=1	[R].SSSPADSTTSVGSHHQTPR.[S]	1xTMTpro [N-Term]; 1xPhospho [S3(99.3)]	1.184	0.99	1.103	1.126	1.189	1.544	1.054	0.432446	0.713556	0.784051	0.626258	0.383555	0.172821	0.996431
A8JV02; M9PDW8	CG34417		0.0584859	0.961	1.363	Uncharacterized protein, isoform C OS=Drosophila melanogaster OX=7227 GN=CG34417 PE=1 SV=1 Uncharacterized protein, isoform T OS=Drosophila melanogaster OX=7227 GN=CG3950 PE=1 SV=1	[R].TIETEVVGDDYQEPQRSPQK.[L]	1xTMTpro [K20]; 1xTMTpro [N-Term]; 1xPhospho [S17(100)]	0.961	0.983	1.037	1.119	1.117	1.014	1.31	0.49977	0.687856	0.86508	0.661558	0.634308	0.919707	0.170641
A8JV02; M9PDW8	CG34417		0.194581	0.845	1.437	Uncharacterized protein, isoform C OS=Drosophila melanogaster OX=7227 GN=CG34417 PE=1 SV=1 Uncharacterized protein, isoform T OS=Drosophila melanogaster OX=7227 GN=CG3950 PE=1 SV=1	[R].RFSTETTSETVEEYDDR.[D]	1xTMTpro [N-Term]; 1xPhospho [S3(100)]	1.244	1.051	1.124	1.081	1.146	1.437	1.149	0.284693	0.952563	0.679385	0.854221	0.526727	0.265078	0.532735
A8JV02; M9PDW8	CG34417		0.370011	0.926	1.128	Uncharacterized protein, isoform C OS=Drosophila melanogaster OX=7227 GN=CG34417 PE=1 SV=1 Uncharacterized protein, isoform T OS=Drosophila melanogaster OX=7227 GN=CG3950 PE=1 SV=1	[R].FSTETTSETVEEYDDRDQPTSR.[V]	1xTMTpro [N-Term]; 1xPhospho [S2(98.3)]	1.017	1.063	1.06	1.075	1.128	1.091	0.942	0.781066	0.998341	0.990192	0.891422	0.619135	0.879534	0.632626
A8JV02; M9PDW8	CG34417		0.351336	0.929	1.136	Uncharacterized protein, isoform C OS=Drosophila melanogaster OX=7227 GN=CG34417 PE=1 SV=1 Uncharacterized protein, isoform T OS=Drosophila melanogaster OX=7227 GN=CG3950 PE=1 SV=1	[R].RFSTETTSETVEEYDDRDQPTSR.[V]	1xTMTpro [N-Term]; 2xPhospho [T10(100); S/T/Y]	1.005	1.006	0.934	1.066	1.022	1.136	1.052	0.723631	0.776799	0.351336	0.941994	0.810216	0.768643	0.980919
A8JV02	CG34417		0.327754	0.937	1.104	Uncharacterized protein, isoform C OS=Drosophila melanogaster OX=7227 GN=CG34417 PE=1 SV=1	[K].SSPSPAPASPTTAAPPTSAPASSAPPGTN.[-]	1xTMTpro [N-Term]; 2xPhospho [S4(97.5); S9(99.9)]	0.985	1.087	1.023	1.035	0.98	0.937	0.983	0.747984	0.795061	0.879899	0.949373	0.679751	0.639673	0.855845
A8JV02; M9PDW8	CG34417		0.308008	0.91	1.399	Uncharacterized protein, isoform C OS=Drosophila melanogaster OX=7227 GN=CG34417 PE=1 SV=1 Uncharacterized protein, isoform T OS=Drosophila melanogaster OX=7227 GN=CG3950 PE=1 SV=1	[R].EGSHDSQAPSESSR.[I]	1xTMTpro [N-Term]; 1xPhospho [S3(100)]	1.132	1.037	1.073	1.03	1.131	1.399	1.151	0.640595	0.89717	0.939201	0.855047	0.626925	0.308008	0.584017
A8JV02; M9PDW8	CG34417		0.109994	0.851	1.524	Uncharacterized protein, isoform C OS=Drosophila melanogaster OX=7227 GN=CG34417 PE=1 SV=1 Uncharacterized protein, isoform T OS=Drosophila melanogaster OX=7227 GN=CG3950 PE=1 SV=1	[R].RFSTETTSETVEEYDDRDQPTSR.[V]	1xTMTpro [N-Term]; 1xPhospho [S3(100)]	0.963	0.851	0.98	1.03	1.143	1.468	1.052	0.427838	0.253277	0.560678	0.857767	0.523874	0.234708	0.970884
A8JV02; M9PDW8	CG34417		0.184566	0.874	1.268	Uncharacterized protein, isoform C OS=Drosophila melanogaster OX=7227 GN=CG34417 PE=1 SV=1 Uncharacterized protein, isoform T OS=Drosophila melanogaster OX=7227 GN=CG3950 PE=1 SV=1	[K].APTPSYAPPSHSPR.[Q]	1xTMTpro [N-Term]; 2xPhospho [T3(100); S10(99.2)]	1.082	0.945	1.035	0.966	1.034	1.251	1.268	0.789655	0.862028	0.940048	0.523593	0.769405	0.612109	0.184566
A8JV02; M9PDW8	CG34417		0.0734408	0.791	1.248	Uncharacterized protein, isoform C OS=Drosophila melanogaster OX=7227 GN=CG34417 PE=1 SV=1 Uncharacterized protein, isoform T OS=Drosophila melanogaster OX=7227 GN=CG3950 PE=1 SV=1	[R].RFSTETTSETVEEYDDRDQPTSR.[V]	1xTMTpro [N-Term]; 3xPhospho [S3(99.1); T10(100); T/S/Y]	0.865	0.791	0.829	0.956	0.94	1.079	1.044	0.111779	0.127957	0.0734408	0.455708	0.37644	0.908891	0.958745
Q7YU03	CG3632		0.0842514	0.683	1.365	Phosphatidylinositol-3-phosphate phosphatase OS=Drosophila melanogaster OX=7227 GN=CG3632 PE=1 SV=1	[K].SSPSLDDSSHEELTLDEIKK.[I]	2xTMTpro [K19; K20]; 1xTMTpro [N-Term]; 3xPhospho [S2(97.4); S4(98.6); S/T]	1.134	1.188	1.144	1.158	1.124	0.775	1.365	0.546081	0.26481	0.466882	0.503152	0.70865	0.119542	0.0842514
Q7YU03	CG3632		0.125628	0.779	0.994	Phosphatidylinositol-3-phosphate phosphatase OS=Drosophila melanogaster OX=7227 GN=CG3632 PE=1 SV=1	[K].NAVPSESEESLATSQK.[L]	1xTMTpro [K16]; 1xTMTpro [N-Term]; 3xPhospho [S5(100); S7(100); S10(100)]	0.924	0.886	0.868	0.908	0.883	0.918	0.779	0.353261	0.499939	0.238051	0.326888	0.201981	0.568575	0.125628
Q7YU03	CG3632		0.163881	0.862	1.101	Phosphatidylinositol-3-phosphate phosphatase OS=Drosophila melanogaster OX=7227 GN=CG3632 PE=1 SV=1	[R].SSEDLTTNELGQSTISR.[R]	1xTMTpro [N-Term]; 1xPhospho [S1(99.4)]	0.94	0.93	0.862	0.907	0.992	0.993	1.035	0.42459	0.539893	0.163881	0.262519	0.699061	0.827333	0.99588
Q7YU03	CG3632		0.227855	0.876	1.002	Phosphatidylinositol-3-phosphate phosphatase OS=Drosophila melanogaster OX=7227 GN=CG3632 PE=1 SV=1	[R].SEANNSVSENVQESVK.[D]	1xTMTpro [K16]; 1xTMTpro [N-Term]; 1xPhospho [S6(100)]	1.002	0.966	0.88	0.9	0.896	0.903	0.879	0.790457	0.70991	0.243222	0.286962	0.329995	0.574182	0.459844
Q9VPM1	CG3645		0.176972	0.889	1.376	LD42056p OS=Drosophila melanogaster OX=7227 GN=CG3645 PE=1 SV=2	[K].VTRTSDDDLTIAPTDAQEPL.[-]	1xTMTpro [N-Term]; 1xPhospho [T/S]	0.889	0.92	0.993	1.063	0.941	1.223	0.904	0.325544	0.735033	0.812436	0.95617	0.335807	0.680428	0.573457
Q9VPM1	CG3645		0.127697	0.926	1.508	LD42056p OS=Drosophila melanogaster OX=7227 GN=CG3645 PE=1 SV=2	[R].TSDDDLTIAPTDAQEPL.[-]	1xTMTpro [N-Term]; 1xPhospho [S2(99)]	0.998	0.926	0.96	0.963	1.243	1.506	0.931	0.714607	0.673063	0.603697	0.514784	0.277621	0.195339	0.657088
A0APR8	CG3652		0.111245	0.877	1.26	Protein YIPF OS=Drosophila melanogaster OX=7227 GN=CG3652 PE=3 SV=1	[R].TTTATSASGVPEYNTLDEPIR.[E]	1xTMTpro [N-Term]; 1xPhospho [T1(99)]	0.877	0.976	1.004	0.944	1.003	1.105	1.068	0.364259	0.903388	0.940967	0.460873	0.569388	0.859514	0.817412
Q9W230	CG3732		0.318559	0.861	1.261	Zinc finger Ran-binding domain-containing protein 2 OS=Drosophila melanogaster OX=7227 GN=CG3732 PE=2 SV=1	[K].DRQDSDSEYDEFGR.[R]	1xTMTpro [N-Term]; 2xPhospho [S5(100); S7(100)]	1.124	0.968	1.144	1.186	1.121	1.261	0.983	0.619743	0.720678	0.567485	0.394269	0.594911	0.536512	0.865406
Q9W230	CG3732		0.230098	0.759	1.104	Zinc finger Ran-binding domain-containing protein 2 OS=Drosophila melanogaster OX=7227 GN=CG3732 PE=2 SV=1	[R].QDSDSEYDEFGR.[R]	1xTMTpro [N-Term]; 2xPhospho [S3(100); S5(100)]	1.104	1.042	0.968	0.966	0.963	1.086	0.838	0.787265	0.880906	0.661535	0.597184	0.562369	0.926339	0.230098
Q9W230	CG3732		0.155423	0.837	1.137	Zinc finger Ran-binding domain-containing protein 2 OS=Drosophila melanogaster OX=7227 GN=CG3732 PE=2 SV=1	[R].RSSRDEQR.[N]	1xTMTpro [N-Term]; 1xPhospho [S3(100)]	0.994	0.837	0.894	0.854	0.885	1.131	0.86	0.76705	0.272998	0.288852	0.155423	0.331163	0.813072	0.39097
Q8MMC4	CG3760		0.555431	0.959	1.146	Protein CDV3 homolog OS=Drosophila melanogaster OX=7227 GN=CG3760 PE=1 SV=1	[R].VPSAPDGGNYNEDDEDSNGYDNADVNK.[E]	1xTMTpro [K27]; 1xTMTpro [N-Term]; 1xPhospho [S17(100)]	1.097	1.13	1.146	1.138	1.076	1.052	1.072	0.848509	0.752063	0.579754	0.568496	0.850303	0.978301	0.94142
Q8MMC4	CG3760		0.276254	0.832	1.236	Protein CDV3 homolog OS=Drosophila melanogaster OX=7227 GN=CG3760 PE=1 SV=1	[R].FQSLDDEAS.[-]	1xTMTpro [N-Term]; 1xPhospho [S3(100)]	1.011	0.841	1.101	1.016	1.071	1.236	1.01	0.777162	0.324736	0.681136	0.790306	0.997483	0.601006	0.989551
Q8MMC4	CG3760		0.318063	0.952	1.209	Protein CDV3 homolog OS=Drosophila melanogaster OX=7227 GN=CG3760 PE=1 SV=1	[R].VPSAPDGGNYNEDDEDSNGYDNADVNK.[E]	1xDeamidated [N]; 1xTMTpro [K27]; 1xTMTpro [N-Term]; 1xPhospho [S17(100)]	1.139	1.085	1.184	1.209	1.191	1.142	1.089	0.666592	0.718732	0.388586	0.318063	0.450709	0.79149	0.752918
Q8MMC4	CG3760		0.214982	0.748	1.116	Protein CDV3 homolog OS=Drosophila melanogaster OX=7227 GN=CG3760 PE=1 SV=1	[R].VPSAPDGGNYNEDDEDSNGYDNADVNK.[E]	2xDeamidated [N11; N18]; 1xTMTpro [K27]; 1xTMTpro [N-Term]; 1xPhospho [S17(100)]	1.091	0.982	1.062	1.116	1.045	0.816	0.825	0.881582	0.88946	0.869009	0.650316	0.94207	0.305818	0.214982
C0PTU7	CG3773-RA		0.222911	1.026	1.25	FI09630p (Fragment) OS=Drosophila melanogaster OX=7227 GN=CG3773-RA PE=2 SV=1	[R].NTDEGAHVDDILDSDDEVEMDPLR.[I]	1xTMTpro [N-Term]; 1xPhospho [S14(100)]	1.026	1.056	1.081	1.12	1.194	1.25	1.069	0.883432	0.922732	0.827943	0.633084	0.392029	0.562332	0.76862
Q9VFE6	CG3817		0.224619	0.762	1.327	RRP15-like protein OS=Drosophila melanogaster OX=7227 GN=CG3817 PE=1 SV=1	[K].HWDEEDDDEEGHNDEADDSDYDDGEE.[-]	1xTMTpro [N-Term]; 1xPhospho [S19(100)]	1.145	1.121	1.14	1.053	1.148	1.327	0.872	0.595648	0.676988	0.56368	0.955748	0.588949	0.43243	0.385939
Q9W112	CG3894		0.411019	0.933	1.349	Uncharacterized protein OS=Drosophila melanogaster OX=7227 GN=CG3894 PE=4 SV=3	[R].GRESPIGSLECAPTLSSR.[K]	1xCarbamidomethyl [C11]; 1xTMTpro [N-Term]; 1xPhospho [S4(100)]	0.991	0.933	1.017	1.059	1.036	1.336	1.09	0.691135	0.679556	0.905196	0.93569	0.898387	0.411019	0.753247
F6JB31	CG3918		0.183025	0.85	1.152	CG3918 (Fragment) OS=Drosophila melanogaster OX=7227 GN=CG3918 PE=4 SV=1	[K].TTNTNNSSSNSSSELAK.[T]	1xTMTpro [K17]; 1xTMTpro [N-Term]; 1xPhospho [S11(100)]	1.065	0.941	0.917	0.905	0.969	1.152	0.918	0.949651	0.752645	0.405239	0.273014	0.514732	0.792505	0.602461
M9PDW8	CG3950		0.109582	0.861	1.308	Uncharacterized protein, isoform T OS=Drosophila melanogaster OX=7227 GN=CG3950 PE=1 SV=1	[R].SHTIQGDSGYENRPLQNR.[V]	1xTMTpro [N-Term]; 1xPhospho [T3(100)]	1.175	1.067	1.012	1.308	1.051	1.281	1.292	0.467648	0.818292	0.861248	0.109582	0.994081	0.513479	0.188065
M9PDW8	CG3950		0.139304	0.961	1.296	Uncharacterized protein, isoform T OS=Drosophila melanogaster OX=7227 GN=CG3950 PE=1 SV=1	[R].NAHMSDDEVYGK.[N]	1xTMTpro [K12]; 1xTMTpro [N-Term]; 1xPhospho [S5(100)]	0.961	1.066	1.026	1.159	1.094	0.999	1.245	0.543825	0.695276	0.937375	0.510709	0.795323	0.764757	0.270143
M9PDW8	CG3950		0.146213	0.968	1.323	Uncharacterized protein, isoform T OS=Drosophila melanogaster OX=7227 GN=CG3950 PE=1 SV=1	[K].SSPSPAPASPTTAAPPTSAPASSAPPDNK.[L]	1xTMTpro [K29]; 1xTMTpro [N-Term]; 2xPhospho [S4(98.1); S9(99.9)]	0.974	0.968	1.022	1.139	1.085	1.139	1.289	0.594614	0.877214	0.922345	0.592615	0.881962	0.836839	0.187417
M9PDW8	CG3950		0.0894888	0.917	1.306	Uncharacterized protein, isoform T OS=Drosophila melanogaster OX=7227 GN=CG3950 PE=1 SV=1	[K].GKDEDSDLELEIEEIFDLQR.[L]	1xTMTpro [K2]; 1xTMTpro [N-Term]; 1xPhospho [S6(100)]	0.96	0.917	1.044	1.117	1.254	1.186	0.98	0.625017	0.725019	0.888972	0.675941	0.234221	0.797453	0.903335
M9PDW8	CG3950		0.192978	1.025	1.294	Uncharacterized protein, isoform T OS=Drosophila melanogaster OX=7227 GN=CG3950 PE=1 SV=1	[R].VPETESEPEK.[D]	1xTMTpro [K10]; 1xTMTpro [N-Term]; 1xPhospho [S6(100)]	1.075	1.189	1.134	1.102	1.267	1.18	1.294	0.832312	0.46063	0.582742	0.714393	0.22587	0.718073	0.192978
M9PDW8	CG3950		0.393252	0.72	1.233	Uncharacterized protein, isoform T OS=Drosophila melanogaster OX=7227 GN=CG3950 PE=1 SV=1	[R].DQSPAGAAEVK.[T]	1xTMTpro [K11]; 1xTMTpro [N-Term]; 1xPhospho [S3(100)]	1.136	1.233	1.082	1.04	1.034	0.818	1.113	0.651348	0.445471	0.893869	0.914341	0.920527	0.393252	0.763723
M9PDW8	CG3950		0.145585	0.826	1.546	Uncharacterized protein, isoform T OS=Drosophila melanogaster OX=7227 GN=CG3950 PE=1 SV=1	[K].GSTSSTTSSSGK.[I]	1xTMTpro [K12]; 1xTMTpro [N-Term]; 1xPhospho [S2(100)]	1.191	0.984	1.003	1.038	1.141	1.546	1.126	0.424097	0.988907	0.832572	0.904359	0.620343	0.157489	0.522662
M9PDW8	CG3950		0.191157	0.814	1.097	Uncharacterized protein, isoform T OS=Drosophila melanogaster OX=7227 GN=CG3950 PE=1 SV=1	[R].ERSASPAQK.[R]	1xTMTpro [K9]; 1xTMTpro [N-Term]; 2xPhospho [S3(100); S5(100)]	1.097	1.024	1.025	1.029	0.911	1.05	0.893	0.73346	0.937217	0.869921	0.877859	0.350895	0.983258	0.538985
M9PDW8	CG3950		0.351964	0.853	1.303	Uncharacterized protein, isoform T OS=Drosophila melanogaster OX=7227 GN=CG3950 PE=1 SV=1	[K].SPSPTSSR.[S]	1xTMTpro [N-Term]; 2xPhospho [S1(100); S3(100)]	1.084	0.925	0.968	1.027	1.095	1.303	1.188	0.917935	0.650525	0.640813	0.87968	0.864592	0.462396	0.432323
M9PDW8	CG3950		0.288853	0.932	1.264	Uncharacterized protein, isoform T OS=Drosophila melanogaster OX=7227 GN=CG3950 PE=1 SV=1	[K].SPTGGQVEELR.[T]	1xTMTpro [N-Term]; 1xPhospho [S1(100)]	0.953	0.932	0.961	1.021	1.086	1.205	0.983	0.540685	0.574488	0.553435	0.850528	0.771648	0.643102	0.874565
M9PDW8	CG3950		0.169568	0.926	1.261	Uncharacterized protein, isoform T OS=Drosophila melanogaster OX=7227 GN=CG3950 PE=1 SV=1	[K].SQQPPSPTASPSVSPVSGR.[K]	1xTMTpro [N-Term]; 3xPhospho [S6(100); S10(100); S14(100)]	0.926	0.964	1.011	1.017	1.101	1.162	1.168	0.416756	0.698371	0.803883	0.837625	0.691478	0.739034	0.517795
M9PDW8	CG3950		0.13781	0.918	1.343	Uncharacterized protein, isoform T OS=Drosophila melanogaster OX=7227 GN=CG3950 PE=1 SV=1	[K].EVETGSPEPDGDSR.[Q]	1xTMTpro [N-Term]; 1xPhospho [S6(99.3)]	1.058	0.971	0.991	1.016	1.076	1.303	1.343	0.997174	0.639891	0.618263	0.777938	0.905063	0.439557	0.154365
M9PDW8	CG3950		0.309364	0.917	1.172	Uncharacterized protein, isoform T OS=Drosophila melanogaster OX=7227 GN=CG3950 PE=1 SV=1	[K].SSREPSPDR.[I]	1xTMTpro [N-Term]; 2xPhospho [S2(100); S6(100)]	0.958	0.917	0.938	0.995	1.044	1.086	1.123	0.619439	0.665575	0.505682	0.670873	0.885828	0.962434	0.517454
M9PDW8	CG3950		0.39505	0.919	1.113	Uncharacterized protein, isoform T OS=Drosophila melanogaster OX=7227 GN=CG3950 PE=1 SV=1	[R].TPSPTTPK.[K]	1xTMTpro [K8]; 1xTMTpro [N-Term]; 1xPhospho [S3(100)]	0.95	0.974	1.01	0.988	1.057	0.919	0.993	0.586549	0.764689	0.813022	0.687857	0.955374	0.590134	0.903719
M9PDW8	CG3950		0.400595	0.893	1.238	Uncharacterized protein, isoform T OS=Drosophila melanogaster OX=7227 GN=CG3950 PE=1 SV=1	[K].EDSGTESGEDLR.[L]	1xTMTpro [N-Term]; 1xPhospho [S7(100)]	1.052	0.94	0.958	0.984	1.081	1.238	1.006	0.98864	0.623456	0.552924	0.667878	0.856079	0.59093	0.954314
M9PDW8	CG3950		0.101038	0.823	1.279	Uncharacterized protein, isoform T OS=Drosophila melanogaster OX=7227 GN=CG3950 PE=1 SV=1	[K].SSSSSEQR.[T]	1xTMTpro [N-Term]; 1xPhospho [S3(98.2)]	1.189	1.024	1.076	0.978	1.214	1.279	1.001	0.437608	0.943309	0.861636	0.640107	0.312178	0.510468	0.969308
M9PDW8	CG3950		0.252367	0.914	1.115	Uncharacterized protein, isoform T OS=Drosophila melanogaster OX=7227 GN=CG3950 PE=1 SV=1	[K].IPERVPETESEPEK.[D]	1xTMTpro [K14]; 1xTMTpro [N-Term]; 1xPhospho [S10(100)]	0.936	1.014	1.043	0.952	1.02	0.914	0.982	0.557743	0.931298	0.986215	0.504863	0.898688	0.589147	0.811224
M9PDW8	CG3950		0.227693	0.739	1.089	Uncharacterized protein, isoform T OS=Drosophila melanogaster OX=7227 GN=CG3950 PE=1 SV=1	[K].TTEVEAQPEVKESPTYR.[K]	1xTMTpro [K11]; 1xTMTpro [N-Term]; 1xPhospho [S13(100)]	0.994	1.083	0.958	0.945	0.939	0.739	1.055	0.56073	0.905609	0.480876	0.406178	0.416429	0.227693	0.907691
M9PDW8	CG3950		0.158266	0.827	1.046	Uncharacterized protein, isoform T OS=Drosophila melanogaster OX=7227 GN=CG3950 PE=1 SV=1	[K].IPERVPETESEPEK.[D]	1xTMTpro [K14]; 1xTMTpro [N-Term]; 2xPhospho [T8(100); S10(100)]	1.032	1.046	0.906	0.938	0.854	0.872	0.933	0.836114	0.932712	0.249865	0.376071	0.178049	0.530298	0.502815
M9PDW8	CG3950		0.331479	0.892	1.066	Uncharacterized protein, isoform T OS=Drosophila melanogaster OX=7227 GN=CG3950 PE=1 SV=1	[R].WSPSPER.[R]	1xTMTpro [N-Term]; 1xPhospho [S2(100)]	1.051	0.983	0.952	0.938	0.971	1.045	1.066	0.9627	0.687797	0.427727	0.374179	0.636171	0.997225	0.857975
M9PDW8	CG3950		0.148151	0.818	1.602	Uncharacterized protein, isoform T OS=Drosophila melanogaster OX=7227 GN=CG3950 PE=1 SV=1	[K].RDSLVEETR.[I]	1xTMTpro [N-Term]; 1xPhospho [S3(100)]	0.841	0.818	0.908	0.898	0.999	1.348	1.007	0.148151	0.238303	0.356551	0.244918	0.640583	0.390339	0.990152
M9PDW8	CG3950		0.110914	0.841	1.236	Uncharacterized protein, isoform T OS=Drosophila melanogaster OX=7227 GN=CG3950 PE=1 SV=1	[K].TPGWTQPQVSPR.[Q]	1xTMTpro [N-Term]; 1xPhospho [S10(100)]	0.957	0.859	0.841	0.886	0.951	1.183	0.983	0.43529	0.305387	0.110914	0.190645	0.455758	0.66544	0.772497
M9PDW8	CG3950		0.0724796	0.631	1.104	Uncharacterized protein, isoform T OS=Drosophila melanogaster OX=7227 GN=CG3950 PE=1 SV=1	[R].KGSTSSTTSSSGK.[I]	2xTMTpro [K1; K13]; 1xTMTpro [N-Term]; 1xPhospho [S3(100)]	0.866	0.956	0.87	0.877	0.81	0.631	0.946	0.200558	0.583687	0.148804	0.163085	0.0791974	0.0724796	0.658372
Q9VFC9	CG3987		0.0509261	0.803	1.828	GH09123p OS=Drosophila melanogaster OX=7227 GN=CG3987 PE=2 SV=2	[K].GSQNSGSPEHLVDDDDYNVSVQR.[R]	1xTMTpro [N-Term]; 2xPhospho [S7(99); S20(100)]	1.047	0.84	1.041	1.065	1.143	1.828	0.979	0.86779	0.226631	0.886362	0.943354	0.525273	0.0509261	0.638279
Q9VFC9	CG3987		0.0862494	0.829	1.708	GH09123p OS=Drosophila melanogaster OX=7227 GN=CG3987 PE=2 SV=2	[K].GSQNSGSPEHLVDDDDYNVSVQR.[R]	1xTMTpro [N-Term]; 1xPhospho [S7(100)]	1.036	0.859	1.029	1.051	1.154	1.708	0.966	0.808041	0.273296	0.817765	0.975484	0.477757	0.0862494	0.582268
Q9VFC9	CG3987		0.137611	0.874	1.473	GH09123p OS=Drosophila melanogaster OX=7227 GN=CG3987 PE=2 SV=2	[K].GSQNSGSPEHLVDDDDYNVSVQR.[R]	1xDeamidated [N4]; 1xTMTpro [N-Term]; 1xPhospho [S/Y]	0.994	0.874	0.874	0.918	1.042	1.465	1.262	0.765872	0.530234	0.232892	0.311605	0.82975	0.235877	0.213757
Q9VFC9	CG3987		0.230148	0.806	1.21	GH09123p OS=Drosophila melanogaster OX=7227 GN=CG3987 PE=2 SV=2	[K].GSQNSGSPEHLVDDDDYNVSVQR.[R]	1xDeamidated [N4]; 1xTMTpro [N-Term]; 2xPhospho [S5(100); S7(100)]	0.981	0.825	1.024	1.087	1.135	1.187	0.806	0.716499	0.277486	0.936342	0.817798	0.71707	0.688574	0.230148
Q9VYJ7	CG4004		0.45762	0.901	1.175	FI04012p OS=Drosophila melanogaster OX=7227 GN=CG4004 PE=1 SV=2	[K].HESDSEYECELIGK.[R]	1xCarbamidomethyl [C9]; 1xTMTpro [K14]; 1xTMTpro [N-Term]; 1xPhospho [S3(99.1)]	1.024	0.923	1.032	1.135	1.096	1.175	1.035	0.949817	0.700716	0.998922	0.596089	0.850037	0.764494	0.885554
Q9VYJ7	CG4004		0.483571	0.818	1.111	FI04012p OS=Drosophila melanogaster OX=7227 GN=CG4004 PE=1 SV=2	[K].HESDSEYECELIGK.[R]	1xCarbamidomethyl [C9]; 1xTMTpro [K14]; 1xTMTpro [N-Term]; 2xPhospho [S3(100); S5(100)]	1.109	1.101	1.099	1.111	1.045	0.908	1.048	0.696433	0.559381	0.705216	0.714742	0.928239	0.483571	0.839185
M9PGA6	CG40297		0.360563	0.857	1.192	Uncharacterized protein, isoform E OS=Drosophila melanogaster OX=7227 GN=CG40297 PE=1 SV=1	[K].SYENINK.[V]	1xTMTpro [K7]; 1xTMTpro [N-Term]; 1xPhospho [S1(100)]	1.138	1.024	1.101	1.19	1.192	1.136	0.975	0.626725	0.847695	0.791513	0.365463	0.360563	0.768499	0.709649
M9PGA6	CG40297		0.225684	0.867	1.161	Uncharacterized protein, isoform E OS=Drosophila melanogaster OX=7227 GN=CG40297 PE=1 SV=1	[K].SQSVENFEK.[C]	1xTMTpro [K9]; 1xTMTpro [N-Term]; 1xPhospho [S3(100)]	1.072	0.93	0.947	0.991	1.039	1.023	1.161	0.851179	0.635424	0.541953	0.697754	0.929488	0.887146	0.46434
E8NH43	CG40451-RA		0.0555554	0.854	1.32	MIP28909p (Fragment) OS=Drosophila melanogaster OX=7227 GN=CG40451-RA PE=2 SV=1	[R].NFSFESASNR.[T]	1xTMTpro [N-Term]; 1xPhospho [S3(100)]	0.934	0.872	1.01	0.854	1.183	1.232	0.857	0.438344	0.367211	0.795698	0.156857	0.393094	0.58937	0.36322
Q9VSX7	CG4080		0.134853	0.829	1.352	LD02310p OS=Drosophila melanogaster OX=7227 GN=CG4080 PE=2 SV=1	[K].SLPNLSSSCESLLQK.[-]	1xCarbamidomethyl [C9]; 1xTMTpro [K15]; 1xTMTpro [N-Term]; 2xPhospho [S1(100); S7(99.2)]	1.168	0.968	1.053	1.152	1.226	1.304	1.352	0.493341	0.771866	0.946061	0.48648	0.31072	0.472307	0.134853
Q9VSX7	CG4080		0.285508	0.868	1.154	LD02310p OS=Drosophila melanogaster OX=7227 GN=CG4080 PE=2 SV=1	[K].SLPNLSSSCESLLQK.[-]	1xCarbamidomethyl [C9]; 1xTMTpro [K15]; 1xTMTpro [N-Term]; 3xPhospho [S1(100); S11(100); S]	1.154	1.046	1.01	1.07	1.022	1.001	1.149	0.548829	0.733681	0.871669	0.916292	0.751219	0.702706	0.455576
A4IJ74	CG4154		0.148832	0.737	1.109	IP18053p (Fragment) OS=Drosophila melanogaster OX=7227 GN=CG4154 PE=2 SV=1	[K].MTNSQSFQHSPRGGITHQCCSGFGHGNGRHSHR.[M]	2xCarbamidomethyl [C19; C20]; 2xDeamidated [N3; N27]; 1xTMTpro [N-Term]; 2xPhospho [T2(98.4); S4(90.1)]	1.088	0.961	0.969	0.996	1.006	1.109	0.802	0.796054	0.992568	0.723433	0.702153	0.562865	0.879798	0.230085
Q8MSP0	CG4213		0.0975579	0.788	1.261	AT10315p OS=Drosophila melanogaster OX=7227 GN=CG4213 PE=2 SV=1	[R].APSREASFESNTEEEAIPASK.[S]	1xTMTpro [K21]; 1xTMTpro [N-Term]; 2xPhospho [S3(100); S7(100)]	1.261	0.993	1.088	1.259	1.197	1.233	1.087	0.261097	0.910707	0.755258	0.194809	0.458436	0.604622	0.796705
Q8MSP0	CG4213		0.204085	0.854	1.494	AT10315p OS=Drosophila melanogaster OX=7227 GN=CG4213 PE=2 SV=1	[R].SVEGSSETAGTASR.[I]	1xTMTpro [N-Term]; 1xPhospho [S1(100)]	1.134	0.968	1.077	1.018	1.076	1.494	1.024	0.606938	0.990965	0.712379	0.794159	0.988905	0.204085	0.926619
Q8MSP0	CG4213		0.074996	0.766	1.216	AT10315p OS=Drosophila melanogaster OX=7227 GN=CG4213 PE=2 SV=1	[R].ASSAPATGSLTPR.[E]	1xTMTpro [N-Term]; 1xPhospho [S3(98.9)]	0.899	0.766	0.79	0.848	0.864	1.093	0.913	0.393511	0.141252	0.074996	0.151913	0.217628	0.931994	0.567546
M9PHV4	CG42354		0.0538543	0.854	1.39	Uncharacterized protein, isoform F OS=Drosophila melanogaster OX=7227 GN=CG42354 PE=1 SV=1	[K].SNEEHSNENSK.[E]	1xTMTpro [K11]; 1xTMTpro [N-Term]; 1xPhospho [S6(100)]	1.37	1.39	1.275	1.178	1.227	1.171	1.286	0.0835011	0.0538543	0.17129	0.44573	0.349212	0.759176	0.194235
M9PHV4	CG42354		0.0542667	0.654	1.318	Uncharacterized protein, isoform F OS=Drosophila melanogaster OX=7227 GN=CG42354 PE=1 SV=1	[K].SNEEHSNENSK.[E]	1xTMTpro [K11]; 1xTMTpro [N-Term]; 3xPhospho [S1(100); S6(100); S10(100)]	1.097	1.318	1.09	1.028	0.922	0.718	1.176	0.749813	0.116452	0.745112	0.860715	0.325275	0.0792029	0.399214
M9PHV4	CG42354		0.387973	0.901	1.141	Uncharacterized protein, isoform F OS=Drosophila melanogaster OX=7227 GN=CG42354 PE=1 SV=1	[R].YPNNDSGSGEWHER.[M]	1xTMTpro [N-Term]; 1xPhospho [S8(100)]	1.046	0.982	0.961	0.943	1.022	1.123	1.141	0.942096	0.925262	0.612845	0.451427	0.858273	0.852761	0.54539
Q9W2K4	cg4266		0.355019	0.891	1.205	LD44216p OS=Drosophila melanogaster OX=7227 GN=cg4266 PE=1 SV=2	[R].GRWSDDEDEGGNNFK.[R]	1xTMTpro [K15]; 1xTMTpro [N-Term]; 1xPhospho [S4(100)]	1.089	0.97	1.071	1.197	1.091	1.205	1.143	0.819995	0.812887	0.837891	0.355019	0.831903	0.662487	0.585862
E1JGQ4	CG42672		0.116152	0.854	1.614	Uncharacterized protein, isoform D OS=Drosophila melanogaster OX=7227 GN=CG42672 PE=1 SV=1	[R].SSSVDYDDVEAQEHR.[T]	1xTMTpro [N-Term]; 1xPhospho [S3(99.3)]	1.227	1.047	1.173	1.274	1.198	1.614	1.189	0.308963	0.758932	0.412811	0.190684	0.429633	0.116152	0.378555
E1JGQ4	CG42672		0.13411	0.78	1.349	Uncharacterized protein, isoform D OS=Drosophila melanogaster OX=7227 GN=CG42672 PE=1 SV=1	[K].NSVSHMEK.[Q]	1xTMTpro [K8]; 1xTMTpro [N-Term]; 1xPhospho [S2(100)]	1.308	1.349	1.181	1.218	1.159	1.021	1.055	0.190455	0.13411	0.392414	0.294687	0.51689	0.865446	0.917674
E1JGQ4	CG42672		0.299827	0.877	1.188	Uncharacterized protein, isoform D OS=Drosophila melanogaster OX=7227 GN=CG42672 PE=1 SV=1	[R].RLSNASEIISSQEK.[L]	1xTMTpro [K14]; 1xTMTpro [N-Term]; 1xPhospho [S3(100)]	1.129	1.041	1.014	1.127	1.073	1.188	0.99	0.645405	0.915208	0.737337	0.619538	0.874911	0.653357	0.839019
F3YD72	CG42806-RB		0.0829221	0.639	1.378	SD23574p OS=Drosophila melanogaster OX=7227 GN=CG42806-RB PE=1 SV=1	[R].HADADQEDDSCAIEMER.[L]	1xCarbamidomethyl [C11]; 1xTMTpro [N-Term]; 1xPhospho [S10(100)]	1.123	1.378	1.131	1.029	0.969	0.717	0.906	0.655201	0.13399	0.60071	0.90523	0.630509	0.162439	0.507641
Q9VPU4	CG4291		0.634432	0.933	1.156	FI17537p1 OS=Drosophila melanogaster OX=7227 GN=CG4291 PE=1 SV=1	[R].LEGLSDEEEDQRR.[V]	1xTMTpro [N-Term]; 1xPhospho [S5(100)]	1.054	1.048	1.05	0.984	1.03	1.156	1.085	0.974945	0.949281	0.99974	0.662063	0.91859	0.754212	0.740114
Q9VPQ4	CG4297		0.410201	0.904	1.126	Uncharacterized protein, isoform C OS=Drosophila melanogaster OX=7227 GN=CG4297 PE=4 SV=2	[K].IDGSESDPGEATGR.[V]	1xTMTpro [N-Term]; 1xPhospho [S6(100)]	1.082	0.978	0.98	1.017	1.017	1.126	1.014	0.828644	0.919309	0.702314	0.818046	0.848888	0.854088	0.990626
Q9VVP9	CG4306		0.103828	0.74	1.403	Gamma-glutamylcyclotransferase OS=Drosophila melanogaster OX=7227 GN=CG4306 PE=1 SV=1	[K].IDLSNLPDIDSQEGVSQGIYEPR.[T]	1xTMTpro [N-Term]; 1xPhospho [S11(100)]	0.889	0.74	0.841	0.881	0.954	1.248	1.157	0.288165	0.103828	0.182469	0.245184	0.51379	0.575891	0.520689
Q0KIC3	CG43427		0.0975739	0.876	1.32	Uncharacterized protein CG43427 OS=Drosophila melanogaster OX=7227 GN=CG43427 PE=2 SV=1	[K].SVDVPVPPLK.[Q]	1xTMTpro [K10]; 1xTMTpro [N-Term]; 1xPhospho [S1(100)]	1.273	1.126	1.151	1.32	1.181	1.115	1.136	0.225759	0.628662	0.50752	0.0975739	0.439581	0.864848	0.60727
Q0KIC3	CG43427		0.152322	0.955	1.288	Uncharacterized protein CG43427 OS=Drosophila melanogaster OX=7227 GN=CG43427 PE=2 SV=1	[K].TPEQTQLHASPTK.[E]	1xTMTpro [K13]; 1xTMTpro [N-Term]; 1xPhospho [S10(99.3)]	1.168	1.161	1.249	1.288	1.22	1.251	1.116	0.544173	0.482068	0.222436	0.152322	0.379268	0.556106	0.694267
Q0KIC3	CG43427		0.504775	0.971	1.15	Uncharacterized protein CG43427 OS=Drosophila melanogaster OX=7227 GN=CG43427 PE=2 SV=1	[R].LSGDISSIR.[D]	1xTMTpro [N-Term]; 1xPhospho [S2(100)]	1.08	1.15	1.084	1.116	1.049	1.113	1.059	0.871979	0.583049	0.818617	0.635682	0.99703	0.865447	0.800221
Q9VDN4	CG4360		0.201099	0.826	1.276	Uncharacterized protein, isoform A OS=Drosophila melanogaster OX=7227 GN=CG4360 PE=4 SV=1	[K].QEVQSVISEEEVVVDDPRK.[K]	1xTMTpro [K19]; 1xTMTpro [N-Term]; 1xPhospho [S8(99.2)]	1.276	1.175	1.109	1.215	1.125	1.196	1.054	0.250163	0.23155	0.533579	0.309294	0.894563	0.8401	0.817702
Q9VDN4	CG4360		0.270912	0.817	1.241	Uncharacterized protein, isoform A OS=Drosophila melanogaster OX=7227 GN=CG4360 PE=4 SV=1	[K].QEVQSVISEEEVVVDDPR.[K]	1xTMTpro [N-Term]; 1xPhospho [S8(100)]	1.171	0.957	1.069	1.104	1.101	1.241	1.002	0.447587	0.99023	0.724709	0.72612	0.983209	0.723699	0.98238
Q9W5D0	CG43867		0.319964	0.937	1.398	Uncharacterized protein CG43867 OS=Drosophila melanogaster OX=7227 GN=CG43867 PE=1 SV=4	[R].VEEVEHVSDSDSEEREDAAQDQAR.[L]	1xTMTpro [N-Term]; 3xPhospho [S8(100); S10(100); S12(100)]	1.005	0.942	0.984	1.002	1.072	1.398	1.06	0.748421	0.744376	0.703498	0.708533	0.990062	0.319964	0.767528
Q9W2J5	CG44245		0.172849	0.757	1.244	Uncharacterized protein, isoform A OS=Drosophila melanogaster OX=7227 GN=CG44245 PE=1 SV=3	[K].NSLQEQNVK.[A]	1xDeamidated [N]; 1xTMTpro [K9]; 1xTMTpro [N-Term]; 1xPhospho [S2(100)]	1.244	1.233	1.095	1.1	1.051	0.941	1.106	0.256408	0.445428	0.821049	0.754629	0.983773	0.716366	0.792411
Q9W2J5	CG44245		0.225843	0.777	1.294	Uncharacterized protein, isoform A OS=Drosophila melanogaster OX=7227 GN=CG44245 PE=1 SV=3	[K].SNPDDTDEEEIIEEYEEEIIEPGEK.[N]	1xDeamidated [N2]; 1xTMTpro [K25]; 1xTMTpro [N-Term]; 1xPhospho [T6(100)]	1.176	1.189	1.083	1.121	1.124	0.914	1.294	0.463735	0.564365	0.884859	0.648073	0.666156	0.642821	0.225843
Q9W2J5	CG44245		0.162138	0.802	1.337	Uncharacterized protein, isoform A OS=Drosophila melanogaster OX=7227 GN=CG44245 PE=1 SV=3	[K].NLVQNYDEQTNSTTTSER.[R]	1xTMTpro [N-Term]; 2xPhospho [S12(96.9); S16(96.9)]	1.216	0.976	1.092	1.136	1.14	1.337	1.119	0.316192	0.995313	0.634692	0.593801	0.640793	0.414666	0.527393
Q9W2J5	CG44245		0.412462	0.998	1.206	Uncharacterized protein, isoform A OS=Drosophila melanogaster OX=7227 GN=CG44245 PE=1 SV=3	[K].SNPDDTDEEEIIEEYEEEIIEPGEK.[N]	1xTMTpro [K25]; 1xTMTpro [N-Term]; 1xPhospho [T6(100)]	1.096	1.127	1.094	1.132	1.166	1.107	1.206	0.730295	0.69565	0.783809	0.608329	0.412462	0.86739	0.420012
Q9W2J5	CG44245		0.136302	0.695	1.27	Uncharacterized protein, isoform A OS=Drosophila melanogaster OX=7227 GN=CG44245 PE=1 SV=3	[K].NSLQEQNVK.[A]	1xTMTpro [K9]; 1xTMTpro [N-Term]; 1xPhospho [S2(100)]	1.27	1.248	1.105	1.11	1.059	0.883	1.132	0.19679	0.409087	0.77091	0.701914	0.940024	0.55776	0.688968
Q9W2J5	CG44245		0.261755	0.888	1.345	Uncharacterized protein, isoform A OS=Drosophila melanogaster OX=7227 GN=CG44245 PE=1 SV=3	[K].SSVDSTDSTESSR.[R]	1xTMTpro [N-Term]; 1xPhospho [S2(100)]	1.21	1.075	1.09	1.11	1.166	1.345	1.21	0.353131	0.954068	0.850134	0.70625	0.433754	0.377959	0.424951
Q9W2J5	CG44245		0.150365	0.835	1.323	Uncharacterized protein, isoform A OS=Drosophila melanogaster OX=7227 GN=CG44245 PE=1 SV=3	[R].KSSVDSTDSTESSRR.[I]	1xTMTpro [K1]; 1xTMTpro [N-Term]; 3xPhospho [S3(100); S6(100); S13(98.9)]	1.05	1.069	0.977	1.03	0.979	0.877	1.323	0.885892	0.976962	0.548415	0.855403	0.615315	0.542313	0.182534
Q9W2J5	CG44245		0.230375	0.715	1.229	Uncharacterized protein, isoform A OS=Drosophila melanogaster OX=7227 GN=CG44245 PE=1 SV=3	[R].KSSVDSTDSTESSR.[R]	1xTMTpro [K1]; 1xTMTpro [N-Term]; 3xPhospho [S3(100); S6(100); S9(100)]	1.036	1.179	1.019	0.985	0.942	0.74	1.229	0.806363	0.595417	0.767782	0.605898	0.430715	0.230375	0.373004
Q9W2J5	CG44245		0.306414	0.779	1.115	Uncharacterized protein, isoform A OS=Drosophila melanogaster OX=7227 GN=CG44245 PE=1 SV=3	[R].KSSVDSTDSTESSR.[R]	1xTMTpro [K1]; 1xTMTpro [N-Term]; 2xPhospho [S3(100); S6(100)]	1.028	1.115	1.026	0.979	0.913	0.801	1.112	0.764697	0.807829	0.806291	0.574683	0.306414	0.355825	0.771278
Q9W2J5	CG44245		0.135212	0.858	1.374	Uncharacterized protein, isoform A OS=Drosophila melanogaster OX=7227 GN=CG44245 PE=1 SV=3	[K].SSVDSTDSTESSRR.[I]	1xTMTpro [N-Term]; 2xPhospho [S5(98.7); S8(100)]	1.057	0.963	0.907	0.968	1.001	1.261	1.374	0.965227	0.808976	0.369488	0.603875	0.729851	0.527879	0.135212
Q9W2J5	CG44245		0.0722994	0.799	1.27	Uncharacterized protein, isoform A OS=Drosophila melanogaster OX=7227 GN=CG44245 PE=1 SV=3	[K].SSVDSTDSTESSRR.[I]	1xTMTpro [N-Term]; 1xPhospho [S2(100)]	1.145	1.013	0.943	0.922	0.915	1.27	0.972	0.480096	0.838301	0.538116	0.329921	0.27543	0.525075	0.85765
Q9W2J5	CG44245		0.0723985	0.829	1.114	Uncharacterized protein, isoform A OS=Drosophila melanogaster OX=7227 GN=CG44245 PE=1 SV=3	[R].KSSVDSTDSTESSRR.[I]	1xTMTpro [K1]; 1xTMTpro [N-Term]; 2xPhospho [S3(100); S/T]	0.927	0.892	0.839	0.879	0.836	0.829	1.033	0.282972	0.366385	0.088123	0.169922	0.0723985	0.420397	0.900455
C0HK92	CG45076		0.204357	0.905	1.276	Uncharacterized protein CG45076 OS=Drosophila melanogaster OX=7227 GN=CG45076 PE=1 SV=1	[R].SSLSPLR.[I]	1xTMTpro [N-Term]; 1xPhospho [S2(100)]	0.991	0.905	0.997	1.087	1.12	1.264	1.252	0.678116	0.568073	0.804012	0.793353	0.684744	0.533499	0.304152
C0HK92	CG45076		0.262924	0.691	1.219	Uncharacterized protein CG45076 OS=Drosophila melanogaster OX=7227 GN=CG45076 PE=1 SV=1	[K].FSAPRPLEDPLDVEAK.[E]	1xTMTpro [K16]; 1xTMTpro [N-Term]; 1xPhospho [S2(100)]	1.098	1.219	1.067	1.057	0.991	0.758	0.983	0.911943	0.468384	0.96354	0.992179	0.661086	0.262924	0.772196
C0HK92	CG45076		0.184748	0.818	1.328	Uncharacterized protein CG45076 OS=Drosophila melanogaster OX=7227 GN=CG45076 PE=1 SV=1	[R].VVTSPIR.[V]	1xTMTpro [N-Term]; 2xPhospho [T3(100); S4(100)]	1.134	0.928	1.011	1.054	1.029	1.328	1.091	0.715197	0.667655	0.867323	0.960019	0.860944	0.415204	0.748861
Q9VGV8	CG4511		0.0835183	0.766	1.376	GM03430p OS=Drosophila melanogaster OX=7227 GN=CG4511 PE=2 SV=1	[R].GGYDSDDSDIDLDD.[-]	1xTMTpro [N-Term]; 2xPhospho [S5(100); S8(100)]	0.897	0.766	0.803	0.841	0.839	1.235	0.925	0.324819	0.123715	0.0835183	0.112758	0.100896	0.585395	0.650956
A9UN89	CG4557		0.0693342	0.918	1.355	LD11502p OS=Drosophila melanogaster OX=7227 GN=CG4557 PE=2 SV=1	[R].EPSEISLLSEDSQSELDK.[L]	1xTMTpro [K18]; 1xTMTpro [N-Term]; 2xPhospho [S9(100); S12(100)]	0.918	1.096	1.069	1.141	1.057	0.963	1.245	0.380294	0.712705	0.849402	0.557423	0.99577	0.736585	0.297583
A9UN89	CG4557		0.109388	0.956	1.349	LD11502p OS=Drosophila melanogaster OX=7227 GN=CG4557 PE=2 SV=1	[R].EPSEISLLSEDSQSELDK.[L]	1xTMTpro [K18]; 1xTMTpro [N-Term]; 3xPhospho [S6(100); S9(100); S12(100)]	0.956	0.994	1.075	1.062	1.061	1.07	1.289	0.510656	0.999506	0.810385	0.967532	0.984392	0.973376	0.185193
A0A0B4KGI0	CG4562		0.233482	0.823	1.132	Uncharacterized protein, isoform E OS=Drosophila melanogaster OX=7227 GN=CG4562 PE=4 SV=1	[R].HGSISSMESAAESLAAESPMQTQEGR.[V]	1xTMTpro [N-Term]; 2xPhospho [S13(100); S/T]	1.052	0.866	1.041	1.132	1.099	1.126	0.894	0.888709	0.454802	0.926356	0.610969	0.826006	0.914447	0.529881
A0A0B4KGI0	CG4562		0.0973805	0.889	1.284	Uncharacterized protein, isoform E OS=Drosophila melanogaster OX=7227 GN=CG4562 PE=4 SV=1	[R].RTSEAEHSIVISK.[L]	1xTMTpro [K13]; 1xTMTpro [N-Term]; 1xPhospho [T/S]	0.978	0.939	1.048	1.121	1.115	1.256	0.889	0.497701	0.525279	0.926346	0.651529	0.647614	0.519048	0.294058
A0A0B4KGI0	CG4562		0.072286	0.902	1.591	Uncharacterized protein, isoform E OS=Drosophila melanogaster OX=7227 GN=CG4562 PE=4 SV=1	[R].HGSISSMESAAESLAAESPMQTQEGR.[V]	1xTMTpro [N-Term]; 1xPhospho [S13(100)]	0.963	0.902	1.042	1.11	1.237	1.533	1.256	0.645689	0.601005	0.944673	0.712182	0.289044	0.15346	0.205097
Q2PE14	CG4622		0.331587	0.841	1.305	Zinc finger CCHC domain-containing protein 8 homolog OS=Drosophila melanogaster OX=7227 GN=CG4622 PE=1 SV=2	[K].SPTDLDDTSETEVGPSAAESGNNEQSR.[S]	1xTMTpro [N-Term]; 1xPhospho [S9(100)]	1.112	0.947	1.021	0.982	1.073	1.305	0.935	0.82474	0.746129	0.909234	0.646388	0.926311	0.453926	0.574998
Q9VYI1	CG4645		0.21037	0.798	1.214	Protein YIPF OS=Drosophila melanogaster OX=7227 GN=CG4645 PE=1 SV=2	[R].DYSGGAPAQINVNSPTHGGSGGSGGGSAGSGGSVGGGGANAQR.[Q]	1xTMTpro [N-Term]; 1xPhospho [S14(100)]	0.945	0.798	0.867	0.94	0.981	1.147	0.89	0.469252	0.21037	0.235034	0.447893	0.651756	0.797685	0.443478
Q9VL57	CG4658		0.12735	0.791	1.178	RE10231p OS=Drosophila melanogaster OX=7227 GN=CG4658 PE=1 SV=1	[R].GLEQQNQSCGIELQTPVLEQR.[N]	1xCarbamidomethyl [C9]; 1xTMTpro [N-Term]; 1xPhospho [T15(100)]	1.016	0.804	0.972	1.108	0.971	1.178	0.814	0.939528	0.233345	0.683776	0.725746	0.523981	0.767296	0.258052
Q9VL57	CG4658		0.787642	0.973	1.082	RE10231p OS=Drosophila melanogaster OX=7227 GN=CG4658 PE=1 SV=1	[R].SASGADVTEK.[Y]	1xTMTpro [K10]; 1xTMTpro [N-Term]; 1xPhospho [S3(100)]	1.053	1.045	1.066	1.053	1.048	1.025	1.082	0.904122	0.929267	0.975849	0.98439	0.999346	0.947944	0.897332
Q8MLQ7	CG4797		0.133599	0.835	1.165	RH09188p OS=Drosophila melanogaster OX=7227 GN=CG4797 PE=2 SV=2	[R].KLSTIDEQDDDAANR.[R]	1xTMTpro [K1]; 1xTMTpro [N-Term]; 1xPhospho [S3(100)]	1.009	1.111	1.165	1.158	0.984	0.843	0.89	0.741102	0.62946	0.447753	0.486459	0.664362	0.374474	0.403499
Q8MLQ7	CG4797		0.0790691	0.678	1.234	RH09188p OS=Drosophila melanogaster OX=7227 GN=CG4797 PE=2 SV=2	[K].LSTIDEQDDDAANR.[R]	1xTMTpro [N-Term]; 1xPhospho [S2(99.2)]	1.195	1.047	1.15	1.145	1.117	1.234	0.81	0.3889	0.768811	0.497626	0.553629	0.712291	0.598546	0.224081
Q8MLQ7	CG4797		0.231552	0.859	1.107	RH09188p OS=Drosophila melanogaster OX=7227 GN=CG4797 PE=2 SV=2	[R].KLSTIDEQDDDAANRR.[G]	1xTMTpro [K1]; 1xTMTpro [N-Term]; 1xPhospho [S3(100)]	1.006	1.069	1.087	1.107	0.931	0.915	0.864	0.674848	0.976722	0.864685	0.719397	0.320383	0.644417	0.231552
Q9W124	CG4806		0.146768	0.636	1.328	LD27920p OS=Drosophila melanogaster OX=7227 GN=CG4806 PE=1 SV=2	[K].EVKEESDAEVGK.[E]	2xTMTpro [K3; K12]; 1xTMTpro [N-Term]; 1xPhospho [S6(100)]	1.14	1.328	1.226	1.088	1.004	0.726	0.952	0.640501	0.179289	0.271996	0.788768	0.765292	0.146768	0.673229
A0A0B4LFJ8	CG4853		0.51789	0.912	1.202	Uncharacterized protein, isoform C OS=Drosophila melanogaster OX=7227 GN=CG4853 PE=1 SV=1	[K].QSSASSLGR.[Q]	1xTMTpro [N-Term]; 2xPhospho [S3(97.9); S6(98.9)]	1	0.912	0.999	0.958	0.975	1.202	1.048	0.769497	0.621458	0.800131	0.51789	0.691317	0.659295	0.875634
Q9VAX9	CG4884		0.163673	0.681	1.212	MIP05919p OS=Drosophila melanogaster OX=7227 GN=CG4884 PE=2 SV=1	[R].ASDDLDSDDEDDEDFKDER.[D]	1xTMTpro [K16]; 1xTMTpro [N-Term]; 1xPhospho [S7(100)]	1.029	1.212	1.107	1.052	0.948	0.7	1.003	0.766335	0.500344	0.762304	0.978931	0.45637	0.163673	0.745533
Q9VPY4	CG4887		0.17614	0.801	1.205	FI21118p1 OS=Drosophila melanogaster OX=7227 GN=CG4887 PE=1 SV=1	[R].DRDGESDRELNDYEYEQR.[S]	1xTMTpro [N-Term]; 1xPhospho [S6(100)]	1.154	1.205	1.075	1.067	1.01	0.929	0.925	0.501729	0.17614	0.693157	0.912897	0.579296	0.347891	0.663724
Q9VPY4	CG4887		0.161559	0.733	1.108	FI21118p1 OS=Drosophila melanogaster OX=7227 GN=CG4887 PE=1 SV=1	[R].SFSGGSENEGGR.[G]	1xTMTpro [N-Term]; 3xPhospho [S1(100); S3(100); S6(100)]	1.099	1.026	1.108	1.054	1.069	1.034	0.806	0.771793	0.959663	0.712057	0.9475	0.908224	0.913461	0.195075
Q9VPY4	CG4887		0.254141	0.87	1.206	FI21118p1 OS=Drosophila melanogaster OX=7227 GN=CG4887 PE=1 SV=1	[R].SFSGGSENEGGR.[G]	1xTMTpro [N-Term]; 1xPhospho [S1(100)]	1.206	1.118	1.128	1.049	1.143	1.191	1.102	0.405809	0.724707	0.644819	0.967837	0.529207	0.669359	0.761556
Q9VPY4	CG4887		0.117536	0.832	1.193	FI21118p1 OS=Drosophila melanogaster OX=7227 GN=CG4887 PE=1 SV=1	[R].SFSGGSENEGGR.[G]	1xTMTpro [N-Term]; 2xPhospho [S3(100); S6(100)]	1.193	1.01	0.992	1.049	1.111	1.166	1.181	0.314731	0.860816	0.796529	0.970365	0.766014	0.79986	0.352198
Q9VPY4	CG4887		0.155234	0.769	1.087	FI21118p1 OS=Drosophila melanogaster OX=7227 GN=CG4887 PE=1 SV=1	[R].DGESDRELNDYEYEQR.[S]	1xTMTpro [N-Term]; 1xPhospho [S4(100)]	1.087	1	1.005	1.004	0.921	0.95	0.836	0.766632	0.87016	0.883295	0.720593	0.274894	0.466704	0.317261
Q9VPY4	CG4887		0.558176	0.889	1.191	FI21118p1 OS=Drosophila melanogaster OX=7227 GN=CG4887 PE=1 SV=1	[R].HDSFDRR.[H]	1xTMTpro [N-Term]; 1xPhospho [S3(100)]	0.958	0.889	0.969	1	1.044	1.142	0.982	0.639601	0.558176	0.670915	0.698336	0.893237	0.865221	0.912012
Q9VPY4	CG4887		0.421348	0.909	1.023	FI21118p1 OS=Drosophila melanogaster OX=7227 GN=CG4887 PE=1 SV=1	[R].NNNHDDRSRSNER.[N]	1xTMTpro [N-Term]; 2xPhospho [S8(100); S10(100)]	1.015	1.008	1.023	0.935	0.922	1.019	0.994	0.908778	0.936072	0.898538	0.425803	0.421348	0.868097	0.863937
A1A708	CG4951		0.101234	0.891	1.396	Uncharacterized protein CG4951 OS=Drosophila melanogaster OX=7227 GN=CG4951 PE=1 SV=1	[R].SHSPSQQNSR.[S]	1xTMTpro [N-Term]; 2xPhospho [S1(100); S3(100)]	1.268	1.265	1.269	1.203	1.343	1.396	1.13	0.229992	0.101234	0.111477	0.345602	0.177118	0.367182	0.551241
A1A708	CG4951		0.216377	0.789	1.226	Uncharacterized protein CG4951 OS=Drosophila melanogaster OX=7227 GN=CG4951 PE=1 SV=1	[K].ASSSSPSSSQQSNR.[I]	1xTMTpro [N-Term]; 4xPhospho [S4(98.1); S5(100); S7(99.9); S12(100)]	1.226	1.201	1.209	1.086	1.149	1.137	0.968	0.229888	0.216377	0.256784	0.833245	0.599772	0.884061	0.859364
A1A708	CG4951		0.142561	0.791	1.394	Uncharacterized protein CG4951 OS=Drosophila melanogaster OX=7227 GN=CG4951 PE=1 SV=1	[K].ASSSSPSSSQQSNR.[I]	1xTMTpro [N-Term]; 1xPhospho [S3(98)]	1.023	0.809	0.892	0.945	0.984	1.394	1.048	0.936886	0.260793	0.301793	0.425818	0.516146	0.320033	0.806516
A1A708	CG4951		0.411403	0.919	1.31	Uncharacterized protein CG4951 OS=Drosophila melanogaster OX=7227 GN=CG4951 PE=1 SV=1	[K].ASSSSPSSSQQSNR.[I]	1xTMTpro [N-Term]; 2xPhospho [S3(98.7); S]	1.021	0.981	1.002	0.938	1.025	1.31	1.115	0.924721	0.915959	0.885147	0.411403	0.642294	0.532456	0.597416
A0ANM5; C0MJ17	CG4973		0.280041	0.951	1.224	CG4973 protein OS=Drosophila melanogaster OX=7227 GN=CG4973 PE=4 SV=1 CG4973-PA OS=Drosophila melanogaster OX=7227 GN=CG4973 PE=4 SV=1	[K].YEIHSDEETLPFK.[C]	1xTMTpro [K13]; 1xTMTpro [N-Term]; 1xPhospho [S5(100)]	0.951	0.968	1.016	1.068	1.107	1.114	1.165	0.555025	0.871361	0.890697	0.920409	0.734476	0.893036	0.464106
A0ANM5; C0MJ17	CG4973		0.360266	0.858	1.089	CG4973 protein OS=Drosophila melanogaster OX=7227 GN=CG4973 PE=4 SV=1 CG4973-PA OS=Drosophila melanogaster OX=7227 GN=CG4973 PE=4 SV=1	[K].TNPMENLDSDEEEEVGK.[K]	1xTMTpro [K17]; 1xTMTpro [N-Term]; 1xPhospho [S9(100)]	0.958	0.889	0.941	1.043	1.032	0.969	0.858	0.511947	0.49968	0.493597	0.939228	0.788052	0.624682	0.360266
C0MJ17	CG4973		0.404509	0.832	1.162	CG4973-PA OS=Drosophila melanogaster OX=7227 GN=CG4973 PE=4 SV=1	[R].TGDVDSDGDDTK.[Y]	1xTMTpro [K12]; 1xTMTpro [N-Term]; 1xPhospho [S6(100)]	1.1	1.07	1.051	0.996	0.993	1.162	0.916	0.728788	0.681792	0.932114	0.700967	0.68713	0.765499	0.610304
A0ANM5; C0MJ17	CG4973		0.213462	0.841	1.365	CG4973 protein OS=Drosophila melanogaster OX=7227 GN=CG4973 PE=4 SV=1 CG4973-PA OS=Drosophila melanogaster OX=7227 GN=CG4973 PE=4 SV=1	[K].AGAGEEAQEISSDDSD.[-]	1xTMTpro [N-Term]; 3xPhospho [S11(100); S12(100); S15(100)]	1.09	0.917	0.956	0.979	1.04	1.365	1.202	0.822806	0.605711	0.602448	0.65356	0.915543	0.375682	0.412477
Q8MRX2	CG4975-RB		0.0984567	0.725	1.321	SD16468p2 OS=Drosophila melanogaster OX=7227 GN=CG4975-RB PE=2 SV=1	[R].DVSTSTIGR.[D]	1xTMTpro [N-Term]; 2xPhospho [S5(100); S/T]	1.321	1.127	1.261	1.128	1.136	1.216	0.958	0.145989	0.694425	0.219766	0.627442	0.537248	0.619957	0.738641
Q8MRX2	CG4975-RB		0.296798	0.817	1.244	SD16468p2 OS=Drosophila melanogaster OX=7227 GN=CG4975-RB PE=2 SV=1	[R].DVSTSTIGRDEAR.[R]	1xTMTpro [N-Term]; 2xPhospho [S3(100); S/T]	1.111	1.03	1.18	1.127	1.095	1.244	0.907	0.719375	0.869695	0.443985	0.623141	0.776939	0.542448	0.345481
Q8MRX2	CG4975-RB		0.275002	0.848	1.433	SD16468p2 OS=Drosophila melanogaster OX=7227 GN=CG4975-RB PE=2 SV=1	[R].DVSTSTIGR.[D]	1xTMTpro [N-Term]; 1xPhospho [S3(100)]	1.114	1.07	1.165	1.117	1.176	1.433	0.945	0.694833	0.689703	0.438518	0.687186	0.522416	0.275002	0.716728
[truncated: 4,810 more rows]
