# Supplementary material for: HR3/RORα-mediated cholesterol sensing regulates TOR signaling
Source: Nat Commun. 2026 Mar 30;17:4609. doi: 10.1038/s41467-026-71059-x (PMC13199448; doi:10.1038/s41467-026-71059-x)
Supplement: Supplementary file 5 — Supplementary Data 2 [file 41467_2026_71059_MOESM5_ESM.xlsx]

## Sheet: Legend
Supplementary Data 2
Related to Figure 2d, 2e, 2f, and 2h and to Supplementary Figure 2a, 3a, and 3b.
Phosphoproteomic changes detected over time after larval refeeding with protein. P-values for differences were computed using two-sided ANOVA with Benjamini-Hochberg FDR estimation.
Page A	Detected phosphopeptides
Page B	Abundance change for proteins computed from changes in peptide abundance
Page C	Detected K-acetyl peptides
Relevant headings are explained on each page

## Sheet: Phosphopeptides
Master Protein Accessions	Master Protein Descriptions	Annotated Sequence	Modifications	Qvality PEP	Qvality q-value	# Protein Groups	# Proteins	# Isoforms	# PSMs	Positions in Master Proteins	Modifications in Master Proteins	# Missed Cleavages	Theo. MH+ [Da]	Abundance Ratio: (T1) / (T0)	Abundance Ratio: (T10) / (T0)	Abundance Ratio: (T15) / (T0)	Abundance Ratio: (T2) / (T0)	Abundance Ratio: (T30) / (T0)	Abundance Ratio: (T4) / (T0)	Abundance Ratio: (T6) / (T0)	Abundance Ratio P-Value: (T1) / (T0)	Abundance Ratio P-Value: (T10) / (T0)	Abundance Ratio P-Value: (T15) / (T0)	Abundance Ratio P-Value: (T2) / (T0)	Abundance Ratio P-Value: (T30) / (T0)	Abundance Ratio P-Value: (T4) / (T0)	Abundance Ratio P-Value: (T6) / (T0)	Abundance Ratio Adj. P-Value: (T1) / (T0)	Abundance Ratio Adj. P-Value: (T10) / (T0)	Abundance Ratio Adj. P-Value: (T15) / (T0)	Abundance Ratio Adj. P-Value: (T2) / (T0)	Abundance Ratio Adj. P-Value: (T30) / (T0)	Abundance Ratio Adj. P-Value: (T4) / (T0)	Abundance Ratio Adj. P-Value: (T6) / (T0)	Abundances (Grouped): T0	Abundances (Grouped): T1	Abundances (Grouped): T10	Abundances (Grouped): T15	Abundances (Grouped): T2	Abundances (Grouped): T30	Abundances (Grouped): T4	Abundances (Grouped): T6	Abundances (Grouped) CV [%]: T0	Abundances (Grouped) CV [%]: T1	Abundances (Grouped) CV [%]: T10	Abundances (Grouped) CV [%]: T15	Abundances (Grouped) CV [%]: T2	Abundances (Grouped) CV [%]: T30	Abundances (Grouped) CV [%]: T4
FBpp0088528	type=polypeptide; loc=2R:complement(join(17754801..17756378,17754605..17754747,17753576..17754539)); ID=FBpp0088528; name=Sardh-PA; parent=FBgn0034276,FBtr0089560; dbxref=FlyBase:FBpp0088528,FlyBase_Annotation_IDs:CG6385-PA,GB_protein:AAF57796.1,REFSEQ:NP_611263,GB_protein:AAF57796,UniProt/TrEMBL:A1ZAZ2,FlyMine:FBpp0088528,modMine:FBpp0088528; MD5=f898ee6de8841c97261dc48239cb42b5; length=894; rel…	[R].NAGYRSLYSLSSEK.[G]	1xTMTpro [K14]; 1xTMTpro [N-Term]; 1xPhospho [S11(98.3)]	0.108988	0.00708069	1	1	1	1	FBpp0088528 [731-744]	FBpp0088528 1xPhospho [S741(98.3)]	1	2263.16	32.84	69.448	22.333	31.852	33.27	42.086	59.78	1e-17	1e-17	1e-17	1e-17	1e-17	1e-17	1e-17	7.35192e-15	1.36536e-14	6.59138e-15	1.19469e-14	4.15543e-15	1.9115e-14	1.36536e-14	28.7	943	1994.3	641.3	914.7	955.4	1208.5	1716.6	23.42	10.31	3.37	16.23	0.03	4.32	27.69
FBpp0071087	type=polypeptide; loc=X:complement(join(7901243..7901248,7900803..7901007,7899754..7900289)); ID=FBpp0071087; name=RpS6-PB; parent=FBgn0261592,FBtr0071135; dbxref=FlyBase:FBpp0071087,FlyBase_Annotation_IDs:CG10944-PB,GB_protein:AAN09218.1,REFSEQ:NP_511073,GB_protein:AAN09218,UniProt/Swiss-Prot:P29327,FlyMine:FBpp0071087,modMine:FBpp0071087; MD5=a5a2be906b55066ce578c7696a06737d; length=248; releas…	[R].SASIRESKSSVSSDK.[K]	2xTMTpro [K8; K15]; 1xTMTpro [N-Term]; 3xPhospho [S7(98.5); S13(99.2); S]	0.00790402	0.000908984	1	2	4	5	FBpp0071087 [233-247]	FBpp0071087 3xPhospho [S239(98.5); S245(99.2); S]	2	2720.31	7.038	4.743	20.434	5.251	11.275	6.925	4.13	6.36862e-11	0.000267023	1e-17	2.98598e-05	1e-17	2.34315e-07	0.000487165	2.21338e-08	0.0185605	6.59138e-15	0.00238816	4.15543e-15	5.74221e-05	0.0270702	94.5	665.2	448.3	1931.3	496.3	1065.7	654.5	390.3	33.18	3.5	1.53	61.86	15.03	3.64	0.52
FBpp0072083	type=polypeptide; loc=2R:join(24060538..24060574,24060676..24060749,24060813..24060993,24061150..24061355); ID=FBpp0072083; name=RpL12-PC; parent=FBgn0034968,FBtr0072174; dbxref=FlyBase:FBpp0072083,FlyBase_Annotation_IDs:CG3195-PC,GB_protein:AAF47152.1,REFSEQ:NP_726413,GB_protein:AAF47152,UniProt/TrEMBL:Q9W1B9; MD5=5bbdaa3af012b6f79b471a6ddab9de70; length=165; release=r6.47; species=Dmel;	[K].HPHDVIDELNEGSIEVPAE.[-]	1xTMTpro [N-Term]; 1xPhospho [S13(100)]	0.0734371	0.00533782	1	1	1	1	FBpp0072083 [147-165]	FBpp0072083 1xPhospho [S159(100)]	0	2484.16	16.367	11.805	11.724	15.032	18.911	10.892	13.724	2.22045e-16	8.71954e-08	1e-17	1.80633e-12	1e-17	5.01177e-08	5.78826e-10	1.41479e-13	2.08342e-05	6.59138e-15	1.01065e-09	4.15543e-15	1.34929e-05	2.16946e-07	19.2	314.3	226.7	225.2	288.7	363.2	209.2	263.6	17.37	8.35	9.09	13.29	3.9	2.87	8.21
FBpp0077879	type=polypeptide; loc=3L:complement(join(20488133..20488318,20485489..20486194,20484775..20485424)); ID=FBpp0077879; name=ZnT77C-PB; parent=FBgn0037000,FBtr0078221; dbxref=FlyBase:FBpp0077879,FlyBase_Annotation_IDs:CG5130-PB,GB_protein:AAN12133.1,REFSEQ:NP_730541,GB_protein:AAN12133,UniProt/TrEMBL:Q9VPE3; MD5=0124cbe96cde547fa39038952d7fbbeb; length=513; release=r6.47; species=Dmel;	[K].INGSGVAISLADTDAQTR.[A]	1xTMTpro [N-Term]; 1xPhospho [S4(100)]	0.000619087	0.0003197	1	1	1	1	FBpp0077879 [80-97]	FBpp0077879 1xPhospho [S83(100)]	0	2173.08	23.846	17.403	10.86	26.085	17.759	12.558	24.178	1e-17	4.18998e-13	1e-17	6.66134e-16	1e-17	5.12951e-08	2.22045e-15	7.35192e-15	2.89528e-10	6.59138e-15	6.36657e-13	4.15543e-15	1.36181e-05	2.65274e-12	18.5	440.3	321.3	200.5	481.7	327.9	231.9	446.4	34.98	2.93	7.71	45.08	11.25	14.94	24.6
FBpp0083988	type=polypeptide; loc=3R:join(24319115..24319157,24319409..24319467,24319592..24319621,24320017..24320076,24320668..24320914,24320976..24321783,24321863..24321959,24322024..24322338,24322397..24324403,24324459..24324718,24324777..24324947,24325005..24325278,24325750..24326895,24326957..24327137,24327189..24328189); ID=FBpp0083988; name=BRWD3-PA; parent=FBgn0011785,FBtr0084604; dbxref=FlyBase:FBpp…	[R].YNEQSEEEEAAAGYSHR.[S]	1xTMTpro [N-Term]; 1xPhospho [S5(100)]	2.08028e-05	0.000248049	1	1	1	1	FBpp0083988 [2154-2170]	FBpp0083988 1xPhospho [S2158(100)]	0	2353.99	19.303	14.567	8.381	19.732	18.994	13.098	17.512	2.22045e-16	1.21943e-08	1e-17	1.61617e-11	1e-17	6.82373e-10	3.97288e-10	1.41479e-13	3.75957e-06	6.59138e-15	7.53492e-09	4.15543e-15	2.60871e-07	1.54983e-07	13.6	263.4	198.8	114.4	269.2	259.2	178.7	238.9	25.26	16.57	9.16	41.44	23.94	1.96	0.2
FBpp0071087	type=polypeptide; loc=X:complement(join(7901243..7901248,7900803..7901007,7899754..7900289)); ID=FBpp0071087; name=RpS6-PB; parent=FBgn0261592,FBtr0071135; dbxref=FlyBase:FBpp0071087,FlyBase_Annotation_IDs:CG10944-PB,GB_protein:AAN09218.1,REFSEQ:NP_511073,GB_protein:AAN09218,UniProt/Swiss-Prot:P29327,FlyMine:FBpp0071087,modMine:FBpp0071087; MD5=a5a2be906b55066ce578c7696a06737d; length=248; releas…	[R].ESKSSVSSDKK.[-]	3xTMTpro [K3; K10; K11]; 1xTMTpro [N-Term]; 3xPhospho [S2(100); S5(100); S8(98.9)]	0.00221753	0.000354118	1	2	2	2	FBpp0071087 [238-248]	FBpp0071087 3xPhospho [S239(100); S242(100); S245(98.9)]	2	2638.33	9.153	11.009	7.384	7.889	8.434	11.425	8.541	1e-17	4.24105e-13	1e-17	2.2538e-09	1e-17	6.57252e-14	1.07703e-10	7.35192e-15	2.89528e-10	6.59138e-15	6.24368e-07	4.15543e-15	5.71062e-11	4.90175e-08	252.7	2312.7	2781.5	1865.6	1993.3	2130.9	2886.7	2158.1	44.49	0.81	3.78	74.99	10.17	15.89	24.24
FBpp0082490	type=polypeptide; loc=3R:complement(join(15179039..15179129,15178280..15178489,15176364..15176433,15176184..15176293,15173981..15174343,15172600..15172830,15172084..15172106)); ID=FBpp0082490; name=Mf-PB; parent=FBgn0038294,FBtr0083031; dbxref=FlyBase:FBpp0082490,FlyBase_Annotation_IDs:CG6803-PB,GB_protein:AAF55133.2,REFSEQ:NP_650423,GB_protein:AAF55133,UniProt/TrEMBL:Q9VFC7,FlyMine:FBpp0082490,m…	[K].HPARPLTPEEEDLF.[-]	1xTMTpro [N-Term]; 1xPhospho [T7(100)]	0.0548054	0.00445019	1	2	1	2	FBpp0082490 [352-365]	FBpp0082490 1xPhospho [T358(100)]	0	2034.99	10.94	11.145	6.588	11.164	11.031	7.707	11.722	1e-17	5.67302e-12	1e-17	1.95421e-12	1e-17	7.08237e-09	1.7919e-13	7.35192e-15	3.7393e-09	6.59138e-15	1.03763e-09	4.15543e-15	2.37508e-06	1.55692e-10	141.2	1544.4	1573.4	930.1	1576.1	1557.3	1088	1654.9	5.49	20.33	9.24	5.63	12.8	3.48	29.52
FBpp0297121	type=polypeptide; loc=3L:complement(join(15089792..15089818,15082585..15084594,15081625..15082518,15081333..15081473,15080946..15081161,15075920..15076045,15074684..15075847,15074325..15074492,15072529..15073194,15069932..15070633,15067678..15069833,15067502..15067612,15066672..15066978)); ID=FBpp0297121; name=Plp-PF; parent=FBgn0086690,FBtr0305979; dbxref=REFSEQ:NP_001027574,GB_protein:AAZ83989,…	[R].TNSLNDQQMGVANQR.[K]	1xTMTpro [N-Term]; 1xPhospho [T/S]	0.0464603	0.00388385	1	11	1	1	FBpp0297121 [1344-1358]		0	2059.96	23.622	33.716	6.167	29.434	16.861	33.676	34.136	1e-17	1e-17	2.09832e-13	6.75571e-12	1e-17	1e-17	1e-17	7.35192e-15	1.36536e-14	8.53392e-11	3.3983e-09	4.15543e-15	1.9115e-14	1.36536e-14	8.3	197.2	281.5	51.5	245.8	140.8	281.2	285	53.28	24.71	1.84	15.58	12.01	6.9	7.41
FBpp0306887; FBpp0306886	type=polypeptide; loc=2L:join(13271366..13271972,13272234..13273048,13273619..13274116,13274310..13274376,13276247..13276291,13276378..13276512,13277044..13281617); ID=FBpp0306887; name=CG44085-PP; parent=FBgn0264894,FBtr0334863; dbxref=FlyBase:FBpp0306887,FlyBase_Annotation_IDs:CG44085-PP,REFSEQ:NP_609630,GB_protein:AAF53275,UniProt/TrEMBL:Q9VK08; MD5=3fd9e032979438c1e68daec91a9ac1c4; length=224…	[R].NSSTQRSESEIEEDDSGVTDMNR.[Q]	1xTMTpro [N-Term]; 2xPhospho [S3(98.5); S7(100)]	8.46561e-08	0.000190543	2	2	2	3	FBpp0306887 [1945-1967]; FBpp0306886 [2080-2102]	FBpp0306887 2xPhospho [S1947(98.5); S1951(100)]; FBpp0306886 2xPhospho [S2082(98.5); S2086(100)]	1	3050.23	7.59	5.857	5.608	7.86	8.307	5.883	6.635	2.34008e-11	5.39303e-06	1e-17	1.63389e-07	1e-17	6.25098e-06	6.11845e-07	8.77412e-09	0.000866284	6.59138e-15	2.78856e-05	4.15543e-15	0.00102463	0.000132902	96.1	729.4	562.8	539	755.3	798.3	565.4	637.6	14.3	4.12	4.03	34.88	1.49	12.6	1.46
FBpp0071087	type=polypeptide; loc=X:complement(join(7901243..7901248,7900803..7901007,7899754..7900289)); ID=FBpp0071087; name=RpS6-PB; parent=FBgn0261592,FBtr0071135; dbxref=FlyBase:FBpp0071087,FlyBase_Annotation_IDs:CG10944-PB,GB_protein:AAN09218.1,REFSEQ:NP_511073,GB_protein:AAN09218,UniProt/Swiss-Prot:P29327,FlyMine:FBpp0071087,modMine:FBpp0071087; MD5=a5a2be906b55066ce578c7696a06737d; length=248; releas…	[R].SASIRESKSSVSSDK.[K]	2xTMTpro [K8; K15]; 1xTMTpro [N-Term]; 2xPhospho [S7(97.1); S10(94.6)]	0.0691559	0.00503002	1	2	1	1	FBpp0071087 [233-247]	FBpp0071087 2xPhospho [S239(97.1); S242(94.6)]	2	2640.35	2.403	2.129	5.526	2.412	3.53	2.864	2.229	0.0194427	0.159543	1e-17	0.0885737	2.07214e-06	0.049018	0.145823	0.25401	0.794434	6.59138e-15	0.582177	0.00019706	0.514488	0.741726	83.5	200.6	177.7	461.4	201.3	294.7	239.1	186.1	2.43	2.06	5.18	49.27	2.68	0.78	1.79
FBpp0074055	type=polypeptide; loc=X:join(16448698..16448729,16449874..16450179,16450314..16450501,16451275..16451559,16451919..16452085); ID=FBpp0074055; name=eIF4H1-PA; parent=FBgn0262734,FBtr0074279; dbxref=FlyBase:FBpp0074055,FlyBase_Annotation_IDs:CG4429-PA,GB_protein:AAF48616.1,REFSEQ:NP_524959,GB_protein:AAF48616,UniProt/TrEMBL:Q9VXF8,FlyMine:FBpp0074055,modMine:FBpp0074055; MD5=a62b218a3d25dcbfe45695b…	[R].THYNPNQQSERPSGGMTGLGGGSGGSGGLGVGGGSSMGAIDDNERPR.[L]	1xTMTpro [N-Term]; 1xPhospho [S26(97.4)]	6.19802e-14	0.000190543	1	4	2	4	FBpp0074055 [231-277]	FBpp0074055 1xPhospho [S256(97.4)]	0	4900.21	4.849	5.066	5.493	5.07	5.84	4.432	4.988	2.67364e-07	2.09348e-05	1e-17	7.54872e-05	1e-17	0.000114649	4.38693e-06	3.81338e-05	0.00254885	6.59138e-15	0.00520916	4.15543e-15	0.0106903	0.000650049	113.3	549.3	573.8	622.2	574.4	661.5	502	565	13.93	1.67	2.09	60.51	6.24	1.06	7.22
FBpp0071087	type=polypeptide; loc=X:complement(join(7901243..7901248,7900803..7901007,7899754..7900289)); ID=FBpp0071087; name=RpS6-PB; parent=FBgn0261592,FBtr0071135; dbxref=FlyBase:FBpp0071087,FlyBase_Annotation_IDs:CG10944-PB,GB_protein:AAN09218.1,REFSEQ:NP_511073,GB_protein:AAN09218,UniProt/Swiss-Prot:P29327,FlyMine:FBpp0071087,modMine:FBpp0071087; MD5=a5a2be906b55066ce578c7696a06737d; length=248; releas…	[K].SSVSSDKK.[-]	2xTMTpro [K7; K8]; 1xTMTpro [N-Term]; 1xPhospho [S5(100)]	0.00380986	0.000482779	1	2	4	13	FBpp0071087 [241-248]	FBpp0071087 1xPhospho [S245(100)]	1	1830.02	4.759	4.448	5.113	6.035	4.909	6.494	4.923	7.99361e-15	8.38805e-08	1e-17	8.28908e-11	1e-17	8.73739e-11	9.62255e-10	4.36565e-12	2.05561e-05	6.59138e-15	3.10678e-08	4.15543e-15	4.30072e-08	3.34427e-07	2278.9	10845.1	10136.6	11652.4	13753.1	11186.7	14798	11218.8	11.58	0.41	6.99	5.35	7.73	2.5	15
FBpp0071087	type=polypeptide; loc=X:complement(join(7901243..7901248,7900803..7901007,7899754..7900289)); ID=FBpp0071087; name=RpS6-PB; parent=FBgn0261592,FBtr0071135; dbxref=FlyBase:FBpp0071087,FlyBase_Annotation_IDs:CG10944-PB,GB_protein:AAN09218.1,REFSEQ:NP_511073,GB_protein:AAN09218,UniProt/Swiss-Prot:P29327,FlyMine:FBpp0071087,modMine:FBpp0071087; MD5=a5a2be906b55066ce578c7696a06737d; length=248; releas…	[K].SSVSSDK.[K]	1xTMTpro [K7]; 1xTMTpro [N-Term]; 1xPhospho [S5(100)]	0.00695164	0.000851542	1	2	2	4	FBpp0071087 [241-247]	FBpp0071087 1xPhospho [S245(100)]	0	1397.72	2.924	3.987	4.702	4.605	2.981	5.633	3.949	1.38605e-05	9.66726e-06	1e-17	3.16896e-06	6.71179e-11	1.46708e-08	5.55897e-06	0.00113224	0.0013894	6.59138e-15	0.000360563	1.36485e-08	4.59726e-06	0.000792983	555.6	1624.7	2215.2	2612.5	2558.5	1656.2	3129.6	2194.3	23.76	2.07	6.26	55.37	11.22	7.26	18.53
FBpp0305129	type=polypeptide; loc=2R:join(22886643..22886702,22886759..22887248,22887307..22887533); ID=FBpp0305129; name=asrij-PB; parent=FBgn0034793,FBtr0332909; dbxref=REFSEQ:NP_001261143,GB_protein:AGB93674,FlyBase:FBpp0305129,FlyBase_Annotation_IDs:CG13533-PB,UniProt/TrEMBL:A0A0B4KF31; MD5=c5153875ef4aab0ef43919116b108e20; length=258; release=r6.47; species=Dmel;	[R].KNQYGDSWTD.[-]	1xTMTpro [K1]; 1xTMTpro [N-Term]; 1xPhospho [S7(100)]	0.115747	0.00805566	1	2	1	1	FBpp0305129 [249-258]	FBpp0305129 1xPhospho [S255(100)]	1	1901.89	7.412	15.24	4.648	9.231	5.111	14.612	12.434	5.17019e-09	1.66774e-10	3.81029e-13	3.85646e-06	1.38329e-08	5.04207e-10	2.53527e-10	1.09809e-06	7.96973e-08	1.45667e-10	0.000430935	1.98808e-06	1.96692e-07	1.05351e-07	33.5	248.3	510.6	155.7	309.3	171.2	489.6	416.6	19.03	6.01	6.09	13.91	8.4	14.29	6.88
FBpp0311429	type=polypeptide; loc=3R:complement(join(4878477..4878479,4876803..4878425,4876090..4876731)); ID=FBpp0311429; name=laf-PB; parent=FBgn0020280,FBtr0345252; dbxref=FlyBase:FBpp0311429,FlyBase_Annotation_IDs:CG14660-PB,GB_protein:AHN57164,REFSEQ:NP_001287165,UniProt/TrEMBL:A0A0B4LGL3; MD5=729224bd06279c150ca325b5f5d654c9; length=755; release=r6.47; species=Dmel;	[K].SYSQICSEILEESKERQEK.[A]	1xCarbamidomethyl [C6]; 2xTMTpro [K14; K19]; 1xTMTpro [N-Term]; 3xPhospho [S1(93.5); S3(93.5); S13(99.6)]	0.0979192	0.00675923	1	2	1	1	FBpp0311429 [117-135]	FBpp0311429 1xCarbamidomethyl [C122]; 3xPhospho [S117(93.5); S119(93.5); S129(99.6)]	2	3495.63	35.46	24.669	4.288	42.554	22.978	10.901	33.808	1e-17	2.88658e-15	2.10573e-09	1e-17	1e-17	9.35842e-08	1e-17	7.35192e-15	2.90405e-12	4.0251e-07	1.19469e-14	4.15543e-15	2.41738e-05	1.36536e-14	12.9	455.9	317.2	55.1	547.1	295.4	140.2	434.7	33.63	4.5	5.78	120.48	1.04	15.52	39.92
FBpp0077781	type=polypeptide; loc=2L:join(162823..163001,183761..185082,185152..186123,186193..187016,187482..199575,199637..199743,199903..199983,200120..200315,200376..200675,200742..201061,201127..201414); ID=FBpp0077781; name=spen-PA; parent=FBgn0016977,FBtr0078122; dbxref=FlyBase_Annotation_IDs:CG18497-PA,FlyBase:FBpp0077781,GB_protein:AAF51535.2,REFSEQ:NP_722615,GB_protein:AAF51535,UniProt/Swiss-Prot:Q…	[K].REQLSDEEQKFK.[S]	2xTMTpro [K10; K12]; 1xTMTpro [N-Term]; 1xPhospho [S5(100)]	0.0885623	0.00600647	1	7	1	2	FBpp0077781 [2612-2623]	FBpp0077781 1xPhospho [S2616(100)]	2	2529.35	12.998	13.522	4.282	15.691	8.293	11.545	17.368	5.9952e-15	3.60391e-10	1.29301e-11	1.44222e-10	1e-17	1.68588e-08	5.10703e-15	3.47268e-12	1.68021e-07	3.74483e-09	5.10519e-08	4.15543e-15	5.19769e-06	5.13794e-12	32.2	418.4	435.3	137.8	505.1	266.9	371.6	559.1	0.25	11.23	4.42	44.17	0.34	11.54	12.7
FBpp0303775	type=polypeptide; loc=3R:join(30462841..30462969,30463032..30463355,30463415..30464281,30464707..30465317,30465378..30465561); ID=FBpp0303775; name=CDase-PF; parent=FBgn0039774,FBtr0331357; dbxref=FlyBase:FBpp0303775,FlyBase_Annotation_IDs:CG1471-PF,REFSEQ:NP_001263109,GB_protein:AGB96488,UniProt/Swiss-Prot:Q9VA70; MD5=ab720520b68928e0203780b0f4997ff0; length=704; release=r6.47; species=Dmel;	[R].LADAALGLLNEQSQESTAR.[E]	1xTMTpro [N-Term]; 1xPhospho [S13(100)]	5.85111e-06	0.000248049	1	1	1	1	FBpp0303775 [325-343]	FBpp0303775 1xPhospho [S337(100)]	0	2371.18	9.959	25.557	4.236	13.612	7.71	17.661	19.935	4.77661e-09	6.66134e-15	1.57259e-08	1.22201e-07	6.39711e-11	1.13464e-09	1.2309e-11	1.0259e-06	6.36657e-12	2.56605e-06	2.16284e-05	1.32914e-08	4.17089e-07	6.35912e-09	17.6	175	449.1	74.4	239.2	135.5	310.4	350.4	31.39	19.92	2.45	12.08	5.23	1.61	2.33
FBpp0290295	type=polypeptide; loc=3R:join(29869708..29869793,29869850..29870054,29871060..29871149,29871239..29871377,29871446..29872223,29872284..29872484,29872541..29873264,29873324..29874142,29874205..29874333,29874411..29874566); ID=FBpp0290295; name=CG34133-PC; parent=FBgn0083969,FBtr0301073; dbxref=REFSEQ:NP_001036772,GB_protein:AAN14200,FlyBase:FBpp0290295,FlyBase_Annotation_IDs:CG34133-PC,UniProt/TrE…	[R].VNAAASSDSDATPIGAGTPATRSPTNSLGAR.[L]	1xTMTpro [N-Term]; 1xPhospho [S23(95.5)]	0.146092	0.00997388	1	3	1	1	FBpp0290295 [49-79]	FBpp0290295 1xPhospho [S71(95.5)]	1	3297.6	10.604	6.865	4.169	11.778	13.712	7.352	7.389	3.95675e-07	5.84533e-05	8.79378e-08	1.54003e-05	6.21725e-15	4.80485e-05	0.00016063	5.28904e-05	0.00581946	1.15132e-05	0.00146456	2.08496e-12	0.00540263	0.0119009	6.7	71.1	46.1	28	79	92	49.3	49.6	19.47	1.91	12.48	55.79	5.28	20.32	6.26
FBpp0428447	type=polypeptide; loc=2R:complement(join(15292773..15292820,15287354..15287410,15284884..15284966,15282851..15283013,15282641..15282781,15282406..15282478,15281219..15281378,15280907..15281043,15280322..15280348,15279768..15279924,15279247..15279394,15278130..15278316,15277887..15278043,15277676..15277777,15275294..15275486,15275041..15275230,15274756..15274967,15274539..15274691,15274220..152742…	[K].ESSSSTDESVGSSAK.[S]	1xTMTpro [K15]; 1xTMTpro [N-Term]; 1xPhospho [S5(97.9)]	0.00167746	0.000354118	1	10	2	2	FBpp0428447 [1998-2012]	FBpp0428447 1xPhospho [S2002(97.9)]	0	2146	4.751	1.88	4.016	3.479	7.724	1.992	2.068	3.44408e-07	0.324652	8.90399e-14	0.00770992	1e-17	0.198604	0.201678	4.73623e-05	0.940159	3.95813e-11	0.156654	4.15543e-15	0.849666	0.819649	82.3	390.9	154.7	330.4	286.2	635.5	163.9	170.1	2.03	16.17	2.19	38.45	6.47	27.49	0.87
FBpp0112357; FBpp0309105	type=polypeptide; loc=X:join(12597353..12600441,12603010..12603466,12603529..12604259,12604320..12604584,12604648..12604797,12604861..12605388,12607698..12607879,12607999..12608528,12608624..12608757); ID=FBpp0112357; name=Sec16-PE; parent=FBgn0052654,FBtr0113445; dbxref=FlyBase:FBpp0112357,FlyBase_Annotation_IDs:CG32654-PE,REFSEQ:NP_001096963,GB_protein:ABW09401,UniProt/TrEMBL:A8JUU1,FlyMine:FBp…	[R].RTTASLDLESDESDEFLQSER.[E]	1xTMTpro [N-Term]; 3xPhospho [S5(91.2); S10(100); S13(99.8)]	0.0297107	0.00212512	2	6	1	1	FBpp0112357 [706-726]; FBpp0309105 [706-726]	FBpp0112357 3xPhospho [S710(91.2); S715(100); S718(99.8)]; FBpp0309105 3xPhospho [S710(91.2); S715(100); S718(99.8)]	1	2972.22	11.673	10.268	3.955	12.098	8.547	11.016	12.725	3.84137e-14	2.37267e-08	4.13245e-11	3.96531e-09	1e-17	7.62125e-09	3.05089e-13	1.98454e-11	6.75003e-06	1.08208e-08	9.84375e-07	4.15543e-15	2.51173e-06	2.53556e-10	43.2	503.7	443.1	170.7	522.1	368.8	475.3	549.1	6.9	6.09	7.96	43.08	8.35	10.92	9.74
FBpp0071087	type=polypeptide; loc=X:complement(join(7901243..7901248,7900803..7901007,7899754..7900289)); ID=FBpp0071087; name=RpS6-PB; parent=FBgn0261592,FBtr0071135; dbxref=FlyBase:FBpp0071087,FlyBase_Annotation_IDs:CG10944-PB,GB_protein:AAN09218.1,REFSEQ:NP_511073,GB_protein:AAN09218,UniProt/Swiss-Prot:P29327,FlyMine:FBpp0071087,modMine:FBpp0071087; MD5=a5a2be906b55066ce578c7696a06737d; length=248; releas…	[R].ESKSSVSSDK.[K]	2xTMTpro [K3; K10]; 1xTMTpro [N-Term]; 2xPhospho [S5(100); S8(100)]	0.00736495	0.000851542	1	2	2	5	FBpp0071087 [238-247]	FBpp0071087 2xPhospho [S242(100); S245(100)]	1	2126.06	5.455	8.374	3.942	9.885	3.31	9.703	8.595	3.07021e-12	5.3082e-11	1e-17	8.28226e-13	1.87161e-12	2.19824e-14	4.59632e-13	1.3338e-09	2.81851e-08	6.59138e-15	4.79744e-10	4.47199e-10	2.00092e-11	3.51435e-10	353.7	1929.3	2961.6	1394.3	3496	1170.7	3431.5	3039.8	23.62	13.26	6.36	41.41	9.95	1.14	16.06
FBpp0288751	type=polypeptide; loc=2R:join(19170673..19171161,19171253..19171375,19172179..19172280,19172345..19172524,19172712..19172921,19173432..19173643,19173704..19174121,19174339..19174365,19174577..19174783,19174882..19175308,19176188..19176347,19176416..19176523,19176588..19176743,19176941..19176989); ID=FBpp0288751; name=CG10737-PT; parent=FBgn0034420,FBtr0290312; dbxref=FlyBase:FBpp0288751,FlyBase_A…	[R].RSSISESSAISGFSSASNK.[T]	1xTMTpro [K19]; 1xTMTpro [N-Term]; 2xPhospho [S]	0.00531165	0.000668521	1	11	1	1	FBpp0288751 [814-832]		1	2670.27	4.679	3.423	3.831	4.351	4.864	3.791	4.071	4.28011e-05	0.028183	6.09615e-11	0.00413158	3.63611e-11	0.00381564	0.00247941	0.00284077	0.379477	1.53326e-08	0.10502	7.77793e-09	0.127288	0.0827117	48.5	227.1	166.1	185.9	211.2	236.1	184	197.6	12.17	11.24	10.84	0.96	1.83	11.26	10.56
FBpp0311877	type=polypeptide; loc=X:complement(join(19692301..19692957,19692032..19692241,19691698..19691934,19690832..19691635)); ID=FBpp0311877; name=Mer-PB; parent=FBgn0086384,FBtr0345992; dbxref=FlyBase:FBpp0311877,FlyBase_Annotation_IDs:CG14228-PB,GB_protein:AHN59928,REFSEQ:NP_001285458,UniProt/Swiss-Prot:Q24564; MD5=085b98f481e7c86c9c352b696a793371; length=635; release=r6.47; species=Dmel;	[R].RSEETK.[E]	1xTMTpro [K6]; 1xTMTpro [N-Term]; 1xPhospho [S2(100)]	0.021842	0.00163451	1	1	1	1	FBpp0311877 [370-375]	FBpp0311877 1xPhospho [S371(100)]	1	1437.76	5.273	9.238	3.807	5.819	4.962	11.414	7.934	2.15666e-06	2.89015e-08	2.46381e-12	4.16304e-05	7.90479e-14	2.25753e-10	8.17732e-09	0.000224046	8.00655e-06	8.2624e-10	0.00312065	2.15857e-11	9.80743e-08	2.56245e-06	79.1	416.8	730.3	300.9	460	392.3	902.4	627.2	19	10.43	7.23	33.96	0.45	6.12	16.19
FBpp0293020	type=polypeptide; loc=2L:complement(join(9555634..9555938,9555284..9555498,9554000..9554268,9553803..9553939,9553588..9553728,9551717..9553526,9550204..9550404,9549579..9549665)); ID=FBpp0293020; name=jp-PE; parent=FBgn0032129,FBtr0304057; dbxref=FlyBase:FBpp0293020,FlyBase_Annotation_IDs:CG4405-PE,REFSEQ:NP_001188758,GB_protein:ADV37008,UniProt/TrEMBL:Q7JV09; MD5=43ae7e61a97c7b9cc80428acdf55514c…	[K].KSMPDFQELPR.[A]	1xTMTpro [K1]; 1xTMTpro [N-Term]; 1xPhospho [S2(100)]	0.0305007	0.00217428	1	2	1	1	FBpp0293020 [971-981]	FBpp0293020 1xPhospho [S972(100)]	1	2036.05	5.065	4.173	3.684	5.536	5.975	5.248	4.017	1.47932e-07	0.00113703	3.25762e-12	2.23073e-05	2.22045e-16	2.89391e-05	0.000474925	2.28042e-05	0.0534407	1.02624e-09	0.00192074	8.32232e-14	0.00356885	0.0265444	105.4	533.8	439.8	388.3	583.5	629.7	553.1	423.3	5.15	10.16	0.32	14.83	3.74	22.99	6.12
FBpp0297564	type=polypeptide; loc=3R:complement(join(10019705..10021382,10019509..10019641,10018942..10019435,10018497..10018558,10018142..10018210,10017573..10017839,10016290..10016826,10015663..10015926,10015184..10015595,10014990..10015105,10009733..10014826,10009304..10009372,10008696..10008854,10004656..10008636,10004410..10004442,10003374..10003650,10003047..10003251,10002910..10002987,10002753..100028…	[R].GGGVATADIANISASTENLR.[S]	1xTMTpro [N-Term]; 1xPhospho [S15(99.1)]	7.03572e-10	0.000190543	1	8	1	1	FBpp0297564 [4227-4246]	FBpp0297564 1xPhospho [S4241(99.1)]	0	2301.14	7.543	3.26	3.68	7.06	10.211	3.882	4.681	2.38689e-11	0.018744	6.31362e-12	1.93371e-06	1e-17	0.00609597	0.000720301	8.77412e-09	0.301086	1.91563e-09	0.000241587	4.15543e-15	0.170882	0.0350345	55.7	419.8	181.5	204.8	392.9	568.3	216.1	260.5	20.26	11.69	2.73	36.77	15.68	3.67	14.4
FBpp0309748	type=polypeptide; loc=2R:complement(22298906..22300939); ID=FBpp0309748; name=wdp-PE; parent=FBgn0034718,FBtr0342984; dbxref=GB_protein:AHN56507,REFSEQ:NP_001286712,FlyBase:FBpp0309748,FlyBase_Annotation_IDs:CG3413-PE,UniProt/Swiss-Prot:Q9W266; MD5=fdce173dd0d6faa73f7cc770a8be7abd; length=677; release=r6.47; species=Dmel;	[R].SKSNAGDIITTPVRPIEPTHQVINGH.[-]	1xTMTpro [K2]; 1xTMTpro [N-Term]; 1xPhospho [S3(100)]	2.66732e-07	0.000190543	1	1	1	4	FBpp0309748 [652-677]	FBpp0309748 1xPhospho [S654(100)]	1	3469.84	3.941	2.008	3.644	2.935	3.924	2.646	2.804	6.77658e-12	0.0209205	1e-17	0.00105887	1e-17	0.00214643	0.000994449	2.87854e-09	0.32509	6.59138e-15	0.0393779	4.15543e-15	0.0874847	0.0424305	866.4	3414.7	1740	3157.4	2542.6	3399.8	2292.2	2429.5	15.43	17.3	13.47	0.1	2.26	11.45	8.24
FBpp0071087	type=polypeptide; loc=X:complement(join(7901243..7901248,7900803..7901007,7899754..7900289)); ID=FBpp0071087; name=RpS6-PB; parent=FBgn0261592,FBtr0071135; dbxref=FlyBase:FBpp0071087,FlyBase_Annotation_IDs:CG10944-PB,GB_protein:AAN09218.1,REFSEQ:NP_511073,GB_protein:AAN09218,UniProt/Swiss-Prot:P29327,FlyMine:FBpp0071087,modMine:FBpp0071087; MD5=a5a2be906b55066ce578c7696a06737d; length=248; releas…	[K].SSVSSDKK.[-]	2xTMTpro [K7; K8]; 1xTMTpro [N-Term]; 2xPhospho [S4(100); S5(100)]	0.0299062	0.00212512	1	2	3	13	FBpp0071087 [241-248]	FBpp0071087 2xPhospho [S244(100); S245(100)]	1	1909.99	5.264	8.78	3.513	6.446	4.373	9.183	5.893	2.22045e-16	1.04361e-14	1e-17	1.75742e-11	1e-17	2.13163e-14	1.20315e-11	1.41479e-13	9.49933e-12	6.59138e-15	7.99834e-09	4.15543e-15	2.00092e-11	6.35912e-09	2163.8	11391	18997.3	7601.7	13947.6	9462.8	19869.6	12750.8	30.82	10.01	0.56	30.72	10.28	2.06	36.13
FBpp0087975	type=polypeptide; loc=2R:complement(join(7803512..7804736,7802181..7803201,7801986..7802118,7801443..7801568)); ID=FBpp0087975; name=Nop17l-PC; parent=FBgn0033224,FBtr0088901; dbxref=FlyBase:FBpp0087975,FlyBase_Annotation_IDs:CG1553-PC,GB_protein:AAM68862.1,REFSEQ:NP_724605,GB_protein:AAM68862,UniProt/Swiss-Prot:Q0E9G3; MD5=582cb86b737e81d610eefca25b94ccb7; length=834; release=r6.47; species=Dmel;	[R].NCNDSGLDLTGAAGAHSNNNESDAK.[N]	1xCarbamidomethyl [C2]; 1xTMTpro [K25]; 1xTMTpro [N-Term]; 1xPhospho [S5(100)]	5.30272e-08	0.000190543	1	1	1	2	FBpp0087975 [801-825]	FBpp0087975 1xCarbamidomethyl [C802]; 1xPhospho [S805(100)]	0	3220.45	4.815	1.411	3.497	3.562	4.585	2.611	2.082	3.41066e-07	0.634227	9.29945e-12	0.00302248	5.72875e-14	0.0315651	0.151244	4.72426e-05	0.999928	2.73475e-09	0.0850879	1.58703e-11	0.418271	0.751109	113.3	545.5	159.8	396.2	403.5	519.5	295.8	235.8	12.26	7.45	1.5	6.72	8.12	7.69	10.91
FBpp0087975	type=polypeptide; loc=2R:complement(join(7803512..7804736,7802181..7803201,7801986..7802118,7801443..7801568)); ID=FBpp0087975; name=Nop17l-PC; parent=FBgn0033224,FBtr0088901; dbxref=FlyBase:FBpp0087975,FlyBase_Annotation_IDs:CG1553-PC,GB_protein:AAM68862.1,REFSEQ:NP_724605,GB_protein:AAM68862,UniProt/Swiss-Prot:Q0E9G3; MD5=582cb86b737e81d610eefca25b94ccb7; length=834; release=r6.47; species=Dmel;	[R].SYSECNDSTGR.[S]	1xCarbamidomethyl [C5]; 1xTMTpro [N-Term]; 1xPhospho [S3(100)]	0.000127161	0.000248049	1	1	1	2	FBpp0087975 [659-669]	FBpp0087975 1xCarbamidomethyl [C663]; 1xPhospho [S661(100)]	0	1659.66	3.512	0.66	3.468	2.08	3.534	1.267	1.332	2.08471e-06	0.255319	1e-17	0.0637857	3.9968e-14	0.663539	0.537059	0.000220162	0.904656	6.59138e-15	0.501755	1.17537e-11	0.999995	0.997624	333	1169.7	219.7	1155	692.7	1176.9	421.8	443.5	0.03	0.44	1.21	9.65	13.46	14.74	8.3
FBpp0070719	type=polypeptide; loc=X:5317504..5318790; ID=FBpp0070719; name=Sas10-PA; parent=FBgn0029755,FBtr0070751; dbxref=FlyBase:FBpp0070719,FlyBase_Annotation_IDs:CG4202-PA,GB_protein:AAG22407.2,REFSEQ:NP_572215,GB_protein:AAG22407,UniProt/Swiss-Prot:Q9I7W5,FlyMine:FBpp0070719,modMine:FBpp0070719; MD5=f632f5864190812b838f22d85e973316; length=428; release=r6.47; species=Dmel;	[K].RMSEADFQLDNVEAAPAGSSDDNELSHITK.[V]	1xTMTpro [K30]; 1xTMTpro [N-Term]; 1xPhospho [S3(100)]	0.147061	0.00997388	1	1	1	1	FBpp0070719 [133-162]	FBpp0070719 1xPhospho [S135(100)]	1	3935.86	8.217	6.384	3.383	9.593	6.789	7.122	6.967	9.58643e-09	0.000110636	3.77273e-08	1.17009e-07	4.23506e-12	1.66294e-05	6.18138e-06	1.92889e-06	0.00965667	5.46331e-06	2.0903e-05	9.75339e-10	0.00225441	0.000868802	30.1	247.5	192.3	101.9	288.9	204.5	214.5	209.8	15.6	17.52	8.12	1.02	19.2	7.2	0.64
FBpp0084787	type=polypeptide; loc=3R:complement(join(29038390..29038990,29038098..29038326,29037858..29038041,29037083..29037793)); ID=FBpp0084787; name=Slu7-PA; parent=FBgn0039626,FBtr0085418; dbxref=FlyBase:FBpp0084787,FlyBase_Annotation_IDs:CG1420-PA,GB_protein:AAF56845.2,REFSEQ:NP_651659,GB_protein:AAF56845,UniProt/Swiss-Prot:Q9VAQ7,FlyMine:FBpp0084787,modMine:FBpp0084787; MD5=5290c58b43a9bdd9c3070c10a78…	[K].NDPDAEISDEEGNEDKYVDEVDMPGTK.[V]	2xTMTpro [K16; K27]; 1xTMTpro [N-Term]; 1xPhospho [S8(97.8)]	0.111943	0.00765249	1	1	1	1	FBpp0084787 [200-226]	FBpp0084787 1xPhospho [S207(97.8)]	1	4003.85	4.145	2.049	3.375	4.18	3.799	2.62	2.74	0.0061213	0.364973	2.27787e-06	0.0189088	0.000528779	0.140569	0.17255	0.121823	0.959061	0.000206358	0.264792	0.0207539	0.771011	0.782188	19.7	81.7	40.4	66.5	82.4	74.8	51.6	54	48.85	19.39	9.26	11.76	28.59	4.43	37.61
FBpp0306886	type=polypeptide; loc=2L:join(13267731..13267972,13271296..13271627,13272234..13273048,13273619..13274116,13274310..13274376,13274691..13274850,13275588..13275865,13276247..13276291,13276378..13276512,13277044..13281617); ID=FBpp0306886; name=CG44085-PO; parent=FBgn0264894,FBtr0334862; dbxref=FlyBase:FBpp0306886,FlyBase_Annotation_IDs:CG44085-PO,REFSEQ:NP_001260440,GB_protein:AGB92975,UniProt/TrE…	[R].GGPVSQSPVLLQNDPR.[S]	1xTMTpro [N-Term]; 1xPhospho [S7(100)]	0.000244282	0.000248049	1	5	1	3	FBpp0306886 [693-708]	FBpp0306886 1xPhospho [S699(100)]	0	2048.05	4.127	4.793	3.373	4.398	3.761	4.764	5.677	3.72341e-08	7.86032e-06	1.35891e-13	2.76501e-05	6.41465e-12	6.97897e-06	1.36946e-06	6.52963e-06	0.00115577	5.69301e-11	0.00224907	1.45612e-09	0.00108458	0.00025918	301.3	1243.5	1444.3	1016.3	1325.3	1133.1	1435.3	1710.7	25.55	16.54	0.92	0.56	7.65	0.03	10.41
FBpp0301959	type=polypeptide; loc=3L:complement(join(19263981..19264025,19263840..19263905,19263417..19263524,19263084..19263207,19262876..19263018)); ID=FBpp0301959; name=Max-PC; parent=FBgn0017578,FBtr0310276; dbxref=FlyBase:FBpp0301959,FlyBase_Annotation_IDs:CG9648-PC,REFSEQ:NP_001246833,GB_protein:AFH04504,UniProt/Swiss-Prot:P91664; MD5=bf1c3d20404adb5bbb4a8fcbf53209b3; length=161; release=r6.47; species…	[K].QIQALESSNGDQFSEFLSDEEVGSEEADDEDLDQDFSR.[R]	1xTMTpro [N-Term]; 1xPhospho [S]	2.23783e-06	0.000248049	1	1	1	1	FBpp0301959 [114-151]		0	4664.98	5.145	5.174	3.326	6.572	4.115	4.025	6.662	0.00222989	0.00102174	1.86031e-05	0.00109478	0.000393389	0.00947936	0.00060307	0.06046	0.0493197	0.00127455	0.0404802	0.0162061	0.225371	0.0314106	5.2	26.6	26.8	17.2	34	21.3	20.8	34.4	81.66	5.89	36.72	29.15	13.2	15.25	17.1
FBpp0304898	type=polypeptide; loc=3L:complement(join(11117305..11118014,11116670..11117169,11116428..11116525,11116141..11116361,11115890..11116074,11115717..11115812,11115484..11115580,11115043..11115418)); ID=FBpp0304898; name=FoxK-PN; parent=FBgn0036134,FBtr0332652; dbxref=REFSEQ:NP_001261701,GB_protein:AGB94395,FlyBase:FBpp0304898,FlyBase_Annotation_IDs:CG11799-PN,UniProt/TrEMBL:M9PF47; MD5=3d7a0be4fbf6c…	[K].SPYLSPTGTISAANSCPASPR.[Q]	1xCarbamidomethyl [C16]; 1xTMTpro [N-Term]; 3xPhospho [S5(100); S15(100); S19(100)]	0.00521067	0.000668521	1	4	1	1	FBpp0304898 [397-417]	FBpp0304898 1xCarbamidomethyl [C412]; 3xPhospho [S401(100); S411(100); S415(100)]	0	2678.13	7.742	3.978	3.313	6.338	8.54	3.077	5.213	2.69321e-07	0.0183282	1.89038e-06	0.000360662	5.77316e-15	0.0554767	0.00507584	3.81338e-05	0.299113	0.000175411	0.0177682	1.97061e-12	0.548597	0.134383	22.8	176.3	90.6	75.4	144.3	194.4	70.1	118.7	13.48	7.18	6.23	58.82	2.8	4.54	15.48
FBpp0304429	type=polypeptide; loc=3L:complement(join(2149745..2150089,2141590..2141712,2140225..2141532,2139601..2139942,2138294..2138470,2137327..2138082,2136895..2136966,2135863..2136057,2134325..2135750,2134100..2134260,2130793..2132584,2129580..2129786,2129054..2129229,2127078..2128760,2125239..2126670,2124182..2124613,2123597..2123679,2123300..2123480,2122857..2122960)); ID=FBpp0304429; name=zormin-PJ; …	[R].RQALDSSMSSLYSVASSSNPNPR.[Q]	1xTMTpro [N-Term]; 3xPhospho [S6(98.9); S7(98.9); S9(98.8)]	0.0283777	0.00207266	1	6	1	1	FBpp0304429 [4-26]	FBpp0304429 3xPhospho [S9(98.9); S10(98.9); S12(98.8)]	1	2998.27	10.641	30.95	3.255	16.596	6.467	21.165	26.541	2.47164e-09	6.66134e-16	5.23325e-06	6.48579e-11	8.41792e-08	8.85958e-14	2.22045e-16	5.55828e-07	7.49009e-13	0.000411799	2.47952e-08	1.05861e-05	7.36308e-11	2.82959e-13	18.3	195	567.2	59.6	304.1	118.5	387.9	486.4	21.56	15.54	0.18	26.73	20.65	14.74	0.75
FBpp0311456	type=polypeptide; loc=2L:join(3478616..3478760,3479185..3479393); ID=FBpp0311456; name=Thor-PB; parent=FBgn0261560,FBtr0345289; dbxref=FlyBase:FBpp0311456,FlyBase_Annotation_IDs:CG8846-PB,GB_protein:AHN54103,REFSEQ:NP_001285588,UniProt/Swiss-Prot:Q9XZ56; MD5=79f4d6587b024e8d106128cfb0adc613; length=117; release=r6.47; species=Dmel;	[K].NLRGSPLSQTPPSNVPSCLLR.[G]	1xCarbamidomethyl [C18]; 1xTMTpro [N-Term]; 3xPhospho [S5(100); S8(100); T10(100)]	0.0325698	0.00234181	1	1	1	1	FBpp0311456 [61-81]	FBpp0311456 1xCarbamidomethyl [C78]; 3xPhospho [S65(100); S68(100); T70(100)]	1	2837.31	5.85	3.119	3.246	4.598	5.097	3.797	3.772	4.99576e-05	0.0470279	5.64514e-06	0.0161861	1.05458e-05	0.0111021	0.0164171	0.00319378	0.495829	0.000440436	0.242856	0.000816124	0.243927	0.270295	21.1	123.5	65.9	68.5	97.1	107.6	80.2	79.6	12.19	6.35	3.84	28.55	3.82	2.56	20.73
FBpp0074228	type=polypeptide; loc=X:join(17661184..17667232,17667301..17667497,17667570..17667738,17668276..17668382,17668497..17668663,17668751..17668937); ID=FBpp0074228; name=beta-Spec-PA; parent=FBgn0250788,FBtr0074454; dbxref=FlyBase:FBpp0074228,FlyBase_Annotation_IDs:CG5870-PA,GB_protein:AAF48751.1,REFSEQ:NP_523388,GB_protein:AAF48751,UniProt/Swiss-Prot:Q00963,FlyMine:FBpp0074228,modMine:FBpp0074228; M…	[R].DDVDVGASHDDSERGGTPGAGEGHEGYVTR.[K]	1xTMTpro [N-Term]; 1xPhospho [S12(100)]	7.65338e-06	0.000248049	1	1	1	1	FBpp0074228 [2127-2156]	FBpp0074228 1xPhospho [S2138(100)]	1	3426.48	6.197	5.609	3.244	6.93	5.33	5.951	6.553	3.984e-05	0.000424283	5.72142e-06	6.70109e-05	1.82888e-06	0.000132193	4.81058e-05	0.00268223	0.0262465	0.000444467	0.00475607	0.000176561	0.0119192	0.00455219	22	136.6	123.6	71.5	152.7	117.5	131.2	144.4	13.36	7.7	10.84	21.52	16.56	3.99	22.5
FBpp0111557	type=polypeptide; loc=2R:join(21098112..21099844,21099908..21100065,21100215..21101251); ID=FBpp0111557; name=CG34396-PD; parent=FBgn0085425,FBtr0112645; dbxref=GB_protein:AAF46673.1,FlyBase:FBpp0111557,GB_protein:AAF46673,FlyBase:FBpp0071494,FlyBase_Annotation_IDs:CG34396-PD,FlyBase_Annotation_IDs:CG15655-PA,REFSEQ:NP_611547,GB_protein:AAF46673,UniProt/TrEMBL:Q9W2L7,FlyMine:FBpp0111557,modMine:F…	[R].RPSMFFSNSAPENDEESQADAEAAR.[S]	1xTMTpro [N-Term]; 1xPhospho [S17(100)]	0.000145073	0.000248049	1	2	1	1	FBpp0111557 [714-738]	FBpp0111557 1xPhospho [S730(100)]	0	3140.36	5.371	3.701	3.214	5.078	5.743	4.785	5.064	0.000232459	0.0315058	5.23501e-06	0.0018826	1.54218e-08	0.00370111	0.00632642	0.0110809	0.402071	0.000411799	0.0610966	2.19991e-06	0.124117	0.154641	23.2	124.4	85.7	74.5	117.6	133.1	110.9	117.3	49.78	2.18	7.28	25.05	1.56	1.82	4.15
FBpp0077054	type=polypeptide; loc=X:complement(join(22632513..22632564,22619823..22619914,22619624..22619735,22610802..22610929,22605246..22605388,22590663..22590882,22588465..22588850,22583961..22584288)); ID=FBpp0077054; name=Cda4-PA; parent=FBgn0052499,FBtr0077362; dbxref=FlyBase:FBpp0077054,FlyBase_Annotation_IDs:CG32499-PA,GB_protein:AAF50937.2,REFSEQ:NP_728468,GB_protein:AAF50937,UniProt/TrEMBL:Q9VR69,…	[R].CPSGLFFDDVQK.[F]	1xCarbamidomethyl [C1]; 1xTMTpro [K12]; 1xTMTpro [N-Term]; 1xPhospho [S3(100)]	0.000419272	0.000248049	1	1	1	1	FBpp0077054 [59-70]	FBpp0077054 1xCarbamidomethyl [C59]; 1xPhospho [S61(100)]	0	2101.03	7.606	6.805	3.199	7.995	5.994	6.009	4.717	4.12637e-05	0.000153654	9.7125e-06	0.000456017	1.39847e-05	0.000596008	0.00723036	0.00275789	0.0124982	0.000716813	0.0212604	0.00104015	0.037231	0.166516	10.3	78.2	70	32.9	82.2	61.6	61.8	48.5	31.74	9.01	1.15	3.08	15.92	17.94	16.71
FBpp0079002	type=polypeptide; loc=2L:complement(join(6864419..6864427,6864032..6864352,6863708..6863816,6862625..6862879,6862386..6862558,6861034..6862314)); ID=FBpp0079002; name=Nha1-PA; parent=FBgn0031865,FBtr0079374; dbxref=GB_protein:AAF52449.1,FlyBase:FBpp0079002,FlyBase_Annotation_IDs:CG10806-PA,GB_protein:AAF52449.2,REFSEQ:NP_723224,GB_protein:AAF52449,UniProt/TrEMBL:Q9VM74,FlyMine:FBpp0079002,modMine…	[K].ISQTSTHSHTDIGPAR.[R]	1xTMTpro [N-Term]; 2xPhospho [S5(98.4); S8(100)]	0.000143263	0.000248049	1	2	2	4	FBpp0079002 [108-123]	FBpp0079002 2xPhospho [S112(98.4); S115(100)]	0	2171.98	6.419	4.962	3.161	6.044	5.222	4.509	5.373	1e-17	1.88007e-06	2.35367e-14	1.3595e-08	1e-17	1.01264e-06	1.55184e-08	7.35192e-15	0.000329703	1.18396e-11	2.85569e-06	4.15543e-15	0.000217491	4.70849e-06	535.2	3435.5	2655.8	1691.8	3235	2794.8	2413.3	2875.8	2.33	8.05	0.56	22.59	12.14	13.92	2.35
FBpp0071475	type=polypeptide; loc=2R:complement(join(21055847..21056473,21050806..21054702)); ID=FBpp0071475; name=shg-PA; parent=FBgn0003391,FBtr0071546; dbxref=FlyBase:FBpp0071475,FlyBase_Annotation_IDs:CG3722-PA,GB_protein:AAF46659.1,REFSEQ:NP_476722,GB_protein:AAF46659,UniProt/Swiss-Prot:Q24298,FlyMine:FBpp0071475,modMine:FBpp0071475; MD5=80b1dc696951ee9044014498f1469320; length=1507; release=r6.47; spec…	[K].LADMYGEEPSDTDSNVDDDQGWRI.[-]	1xTMTpro [N-Term]; 3xPhospho [S10(100); T12(100); S14(100)]	0.000342917	0.000248049	1	1	1	2	FBpp0071475 [1484-1507]	FBpp0071475 3xPhospho [S1493(100); T1495(100); S1497(100)]	1	3272.24	8.628	10.095	3.132	12.916	4.964	7.662	8.703	7.77185e-08	3.91791e-07	7.99165e-06	1.31346e-07	2.10157e-05	5.66542e-06	2.99285e-06	1.28068e-05	7.96711e-05	0.000599061	2.30337e-05	0.00145549	0.000966915	0.000476736	18.6	160.3	187.5	58.2	239.9	92.2	142.3	161.6	65.63	6.92	3.39	7.91	15.02	32.13	11.06
FBpp0087865	type=polypeptide; loc=2R:join(8164956..8165048,8165107..8165931,8166116..8166848,8166909..8167452,8167514..8167667); ID=FBpp0087865; name=Rs1-PA; parent=FBgn0021995,FBtr0088788; dbxref=FlyBase:FBpp0087865,FlyBase_Annotation_IDs:CG2173-PA,GB_protein:AAF59119.1,REFSEQ:NP_651970,GB_protein:AAF59119,UniProt/TrEMBL:Q7JQN4,FlyMine:FBpp0087865,modMine:FBpp0087865; MD5=c8b48129794ec6f616d41968544a0665; l…	[R].GGAEAVAAEQSDGSEIDLSEDELK.[H]	1xTMTpro [K24]; 1xTMTpro [N-Term]; 3xPhospho [S11(100); S14(100); S19(100)]	1.95416e-05	0.000248049	1	1	1	4	FBpp0087865 [90-113]	FBpp0087865 3xPhospho [S100(100); S103(100); S108(100)]	0	3268.41	5.324	3.449	3.002	4.913	3.918	3.774	4.666	6.71846e-08	0.00573239	3.63012e-09	0.0003	1.72277e-10	0.000604246	0.000133465	1.13649e-05	0.154528	6.48503e-07	0.0153313	3.21135e-08	0.0376227	0.0106299	102.9	547.9	354.9	308.9	505.6	403.2	388.4	480.1	46.92	14.79	6.64	37.81	7.53	2.63	2.86
FBpp0087279	type=polypeptide; loc=2R:complement(join(11278395..11278406,11277985..11278326)); ID=FBpp0087279; name=Cpr47Eg-PA; parent=FBgn0086519,FBtr0088183; dbxref=FlyBase:FBpp0087279,FlyBase_Annotation_IDs:CG9070-PA,GB_protein:AAF58686.1,REFSEQ:NP_610661,GB_protein:AAF58686,UniProt/Swiss-Prot:Q7JZV0,FlyMine:FBpp0087279,modMine:FBpp0087279; MD5=8bbeb802e957c3ca7c44b62974404513; length=117; release=r6.47; s…	[R].SLEYIAAHPPSQ.[-]	1xTMTpro [N-Term]; 1xPhospho [S11(100)]	7.84547e-05	0.000248049	1	1	1	3	FBpp0087279 [106-117]	FBpp0087279 1xPhospho [S116(100)]	0	1696.83	4.29	4.314	2.992	4.326	3.896	4.28	4.299	2.58059e-06	0.000261968	3.54912e-11	8.88781e-05	1.73042e-10	0.000361437	0.000276097	0.000256917	0.01841	9.42241e-09	0.00598206	3.21135e-08	0.0253072	0.0181342	151.5	650	653.5	453.3	655.4	590.2	648.5	651.3	16.6	1.66	0.67	9.88	7.83	8.85	0.22
FBpp0071395	type=polypeptide; loc=X:complement(join(10471880..10471969,10471618..10471783,10465585..10471538,10465143..10465247,10464453..10465067)); ID=FBpp0071395; name=nocte-PB; parent=FBgn0261710,FBtr0071461; dbxref=FlyBase:FBpp0071395,GB_protein:AAN09261.1,FlyBase_Annotation_IDs:CG17255-PB,GB_protein:AAN09261.2,REFSEQ:NP_727425,GB_protein:AAN09261,UniProt/TrEMBL:Q9W2U7,FlyMine:FBpp0071395,modMine:FBpp00…	[R].TSESETDLDK.[T]	1xTMTpro [K10]; 1xTMTpro [N-Term]; 1xPhospho [S2(99.4)]	0.000570489	0.0003197	1	2	2	4	FBpp0071395 [1240-1249]	FBpp0071395 1xPhospho [S1241(99.4)]	0	1812.88	2.093	2.372	2.899	1.602	2.549	2.18	2.101	0.00183578	0.0063182	2.87526e-12	0.155386	9.90839e-11	0.0204483	0.0286001	0.0524528	0.164093	9.31534e-10	0.730717	1.93264e-08	0.338518	0.365496	723	1513.2	1715	2095.8	1158.3	1842.7	1576.1	1518.9	30.12	4.13	0.49	38.42	0.29	1.35	20.83
FBpp0079257	type=polypeptide; loc=2L:complement(join(8159219..8159432,8136880..8140778,8136705..8136819,8136155..8136631,8135674..8136092,8134842..8135617,8134623..8134773)); ID=FBpp0079257; name=PAPLA1-PA; parent=FBgn0031990,FBtr0079641; dbxref=FlyBase:FBpp0079257,FlyBase_Annotation_IDs:CG8552-PA,GB_protein:AAF52607.1,REFSEQ:NP_609185,GB_protein:AAF52607,UniProt/TrEMBL:Q9VLS7,FlyMine:FBpp0079257,modMine:FBp…	[R].SQTPVSNLVEPPSSACSEFSTLAPAPTQTDR.[Q]	1xCarbamidomethyl [C16]; 1xTMTpro [N-Term]; 1xPhospho [T3(97.7)]	4.01308e-05	0.000248049	1	2	1	1	FBpp0079257 [1300-1330]	FBpp0079257 1xCarbamidomethyl [C1315]; 1xPhospho [T1302(97.7)]	0	3658.73	11.825	7.129	2.857	11.238	7.301	8.619	10.11	1.1033e-07	3.0306e-05	0.000175144	1.18158e-05	4.84534e-07	1.43743e-05	7.66634e-06	1.77224e-05	0.00336904	0.00785887	0.00115998	5.60679e-05	0.00202033	0.00104673	8.1	95.6	57.6	23.1	90.8	59	69.7	81.7	17.31	7.98	1.19	60.19	13.47	8.77	8.99
FBpp0309638	type=polypeptide; loc=2R:complement(20827992..20830370); ID=FBpp0309638; name=sktl-PB; parent=FBgn0016984,FBtr0342801; dbxref=GB_protein:AHN56441,REFSEQ:NP_001286646,FlyBase:FBpp0309638,FlyBase_Annotation_IDs:CG9985-PB,UniProt/TrEMBL:Q9W2R3; MD5=e1beb5239ae8b0bb55ac9b7792549e15; length=792; release=r6.47; species=Dmel;	[K].IPPAQTASPDQEATPSTPPPMSLQPGTSR.[Q]	1xTMTpro [N-Term]; 1xPhospho [T17(95.6)]	0.0343267	0.00256725	1	1	1	1	FBpp0309638 [48-76]	FBpp0309638 1xPhospho [T64(95.6)]	0	3343.62	4.478	23.079	2.843	6.614	3.408	10.257	13.461	0.00407807	2.42248e-11	0.000131745	0.00089003	0.00423904	1.47199e-06	2.65616e-06	0.0934679	1.40321e-08	0.00628827	0.0343002	0.103222	0.000299331	0.000430276	9.5	42.5	218.8	27	62.7	32.3	97.2	127.6	19.81	22.54	14	21.71	9.26	5.01	10.23
FBpp0112979	type=polypeptide; loc=X:complement(join(3480859..3480948,3480422..3480729,3479392..3480349,3479128..3479331,3478611..3479032,3478351..3478549)); ID=FBpp0112979; name=CG10804-PC; parent=FBgn0029663,FBtr0114487; dbxref=FlyBase_Annotation_IDs:CG10804-PC,FlyBase:FBpp0112979,REFSEQ:NP_001138150,GB_protein:ACL82883,UniProt/TrEMBL:B7Z122,FlyMine:FBpp0112979,modMine:FBpp0112979; MD5=1ef1d5a47a83aadbca974…	[K].SIDQLELR.[E]	1xTMTpro [N-Term]; 1xPhospho [S1(100)]	0.0135867	0.00112925	1	1	1	1	FBpp0112979 [23-30]	FBpp0112979 1xPhospho [S23(100)]	0	1357.7	3.899	3.64	2.841	3.794	4.822	3.562	3.913	2.75481e-05	0.00120721	5.40655e-08	0.00293603	8.88178e-16	0.00431118	0.00288624	0.00200221	0.0550737	7.54351e-06	0.0837645	3.26491e-13	0.137806	0.0915542	114.2	445.1	415.6	324.4	433.2	550.5	406.7	446.7	3.25	3.86	5.55	0.3	1.38	5.17	3.55
FBpp0082581	type=polypeptide; loc=3R:complement(join(15274115..15274516,15273057..15274056,15272051..15272991,15271043..15271990)); ID=FBpp0082581; name=Cp190-PB; parent=FBgn0000283,FBtr0083127; dbxref=FlyBase:FBpp0082581,FlyBase_Annotation_IDs:CG6384-PB,GB_protein:AAN13643.1,REFSEQ:NP_731998,GB_protein:AAN13643,UniProt/Swiss-Prot:Q24478; MD5=ed0b2c9e17e1183d7d7b49af1fbcb177; length=1096; release=r6.47; spec…	[K].SAPATVKPPANQSSATTSPHK.[K]	2xTMTpro [K7; K21]; 1xTMTpro [N-Term]; 1xPhospho [S18(97.7)]	0.0271052	0.00202059	1	1	1	1	FBpp0082581 [375-395]	FBpp0082581 1xPhospho [S392(97.7)]	0	3069.66	4.154	5.326	2.828	4.385	4.065	3.389	3.46	0.000617221	5.57531e-05	2.05044e-06	0.00434087	7.78851e-07	0.0203456	0.0235924	0.0232211	0.00560905	0.000189344	0.107796	8.45894e-05	0.338518	0.331966	46.3	192.3	246.5	130.9	203	188.2	156.9	160.2	6.16	5.52	0.15	27.48	10.8	14.45	1.21
FBpp0300235	type=polypeptide; loc=X:join(1414262..1414685,1427676..1427774,1432743..1432915,1432975..1433197,1433254..1433412,1433476..1447295,1447364..1448783,1448847..1449016); ID=FBpp0300235; name=futsch-PE; parent=FBgn0259108,FBtr0307597; dbxref=FlyBase:FBpp0300235,FlyBase_Annotation_IDs:CG34387-PE,REFSEQ:NP_001162632,GB_protein:AAF45622,UniProt/Swiss-Prot:Q9W596; MD5=2275a4302a4ed824668b83bcaeee629b; le…	[K].SSPGALTSESQSIPTPLGR.[E]	1xTMTpro [N-Term]; 1xPhospho [S2(99.1)]	6.96993e-07	0.000248049	1	1	2	4	FBpp0300235 [4917-4935]	FBpp0300235 1xPhospho [S4918(99.1)]	0	2269.14	3.973	2.382	2.777	3.698	5.155	2.733	2.822	4.36653e-05	0.0519382	3.4682e-08	0.00211467	2.22045e-16	0.022604	0.0125714	0.0028881	0.520876	5.06066e-06	0.0662653	8.32232e-14	0.355617	0.229212	109.5	434.9	260.8	304	404.8	564.3	299.2	309	1.29	4.82	3.17	29.96	3.51	18.83	8.72
FBpp0291561	type=polypeptide; loc=3L:complement(join(20028872..20028952,20028646..20028809,20028245..20028378,20028115..20028185,20027967..20028059)); ID=FBpp0291561; name=Lamtor1-PB; parent=FBgn0036932,FBtr0302366; dbxref=FlyBase:FBpp0291561,FlyBase_Annotation_IDs:CG14184-PB,REFSEQ:NP_001189136,GB_protein:ADV37572,UniProt/TrEMBL:Q9VW73; MD5=fc05f306cef9082f1334ee5af2fcc564; length=180; release=r6.47; specie…	[R].LVQNTAINMINVGAMDCHSLEHQEYADR.[I]	1xCarbamidomethyl [C17]; 1xTMTpro [N-Term]; 1xPhospho [S19(100)]	1.89274e-07	0.000190543	1	1	1	1	FBpp0291561 [76-103]	FBpp0291561 1xCarbamidomethyl [C92]; 1xPhospho [S94(100)]	0	3613.66	4.076	3.405	2.737	5.271	3.186	4.079	4.983	0.00876174	0.0358737	0.000110747	0.00518892	0.012846	0.0141063	0.00191309	0.15323	0.429937	0.00549852	0.121254	0.220029	0.277982	0.0693902	16	65.4	54.6	43.9	84.5	51.1	65.4	79.9	9.14	6.09	3.42	12.16	4.29	1.5	20.86
FBpp0308712; FBpp0293225	type=polypeptide; loc=2R:complement(join(12585255..12585711,12583901..12585183,12582289..12583829,12581639..12581951,12581202..12581577,12580116..12580612,12579724..12580053,12579415..12579621,12579129..12579356,12576568..12576993,12575975..12576499)); ID=FBpp0308712; name=Sin3A-PH; parent=FBgn0022764,FBtr0339650; dbxref=FlyBase:FBpp0308712,FlyBase_Annotation_IDs:CG8815-PH,GB_protein:AHN56152,REF…	[K].AQTPPSSVVANSIPVGGTTPPQGQSGNATPR.[L]	1xTMTpro [N-Term]; 1xPhospho [T19(97.7)]	6.62939e-06	0.000248049	2	7	1	1	FBpp0308712 [239-269]; FBpp0293225 [239-269]	FBpp0308712 1xPhospho [T257(97.7)]; FBpp0293225 1xPhospho [T257(97.7)]	0	3357.68	3.697	1.385	2.732	2.808	5.187	2.253	2.067	0.00619742	0.909323	0.000163409	0.138333	8.02264e-09	0.231411	0.438464	0.122476	0.999928	0.00740647	0.700745	1.18878e-06	0.887548	0.980162	29.6	109.3	41	80.8	83.1	153.4	66.6	61.1	30.2	11.11	10.29	37.22	8.81	25.75	12.37
FBpp0070761	type=polypeptide; loc=X:complement(join(5420194..5420238,5416190..5417374,5415528..5415918,5415322..5415455,5414973..5415041)); ID=FBpp0070761; name=spoon-PC; parent=FBgn0263987,FBtr0070795; dbxref=GB_protein:AAN09139.2,GB_protein:AAN09139.1,FlyBase:FBpp0070761,FlyBase_Annotation_IDs:CG3249-PC,REFSEQ:NP_726992,GB_protein:AAN09139,UniProt/TrEMBL:Q7KVW1,FlyMine:FBpp0070761,modMine:FBpp0070761; MD5=…	[K].TLCSIDEDFENLSSPRDLPDSVNTR.[V]	1xCarbamidomethyl [C3]; 1xTMTpro [N-Term]; 3xPhospho [S13(100); S14(100); S21(100)]	1.76551e-06	0.000248049	1	2	3	4	FBpp0070761 [165-189]	FBpp0070761 1xCarbamidomethyl [C167]; 3xPhospho [S177(100); S178(100); S185(100)]	1	3424.44	2.818	1.66	2.702	2.144	2.885	1.694	1.923	0.00271179	0.395688	8.54565e-08	0.132737	2.11489e-06	0.328856	0.244381	0.0699541	0.9739	1.13438e-05	0.693186	0.000200129	0.953447	0.86217	112	315.6	185.9	302.6	240.1	323.1	189.7	215.3	9.06	3.21	5.73	13.09	3.33	7.4	12.15
FBpp0289294; FBpp0072934	type=polypeptide; loc=3L:join(3350255..3350336,3351496..3351686,3351965..3352132,3353738..3353854,3353923..3354185,3354255..3354384,3354637..3354824,3354949..3357922,3357982..3358121,3358179..3359789,3359853..3365751,3365811..3366126,3366200..3366310,3366444..3367010,3367515..3367771); ID=FBpp0289294; name=kst-PE; parent=FBgn0004167,FBtr0300017; dbxref=FlyBase:FBpp0289294,FlyBase_Annotation_IDs:C…	[R].AESMKVQPK.[Q]	2xTMTpro [K5; K9]; 1xTMTpro [N-Term]; 1xPhospho [S3(100)]	0.00199067	0.000354118	2	5	1	1	FBpp0289294 [3760-3768]; FBpp0072934 [3709-3717]	FBpp0289294 1xPhospho [S3762(100)]; FBpp0072934 1xPhospho [S3711(100)]	1	2010.13	5.03	2.325	2.69	6.457	2.331	2.553	3.296	1.80968e-09	0.013483	2.71972e-09	1.89701e-09	8.48453e-07	0.00581318	0.000491953	4.16772e-07	0.256957	4.95118e-07	5.5734e-07	9.06044e-05	0.166546	0.0271828	354.4	1782.7	823.9	953.5	2288.3	826.1	904.8	1168.1	95.77	8.25	1.5		7.45	10.2	60.5
FBpp0311456	type=polypeptide; loc=2L:join(3478616..3478760,3479185..3479393); ID=FBpp0311456; name=Thor-PB; parent=FBgn0261560,FBtr0345289; dbxref=FlyBase:FBpp0311456,FlyBase_Annotation_IDs:CG8846-PB,GB_protein:AHN54103,REFSEQ:NP_001285588,UniProt/Swiss-Prot:Q9XZ56; MD5=79f4d6587b024e8d106128cfb0adc613; length=117; release=r6.47; species=Dmel;	[R].GSPLSQTPPSNVPSCLLR.[G]	1xCarbamidomethyl [C15]; 1xTMTpro [N-Term]; 2xPhospho [S2(100); T7(100)]	6.46586e-06	0.000248049	1	1	1	1	FBpp0311456 [64-81]	FBpp0311456 1xCarbamidomethyl [C78]; 2xPhospho [S65(100); T70(100)]	0	2374.12	2.788	1.45	2.651	2.515	2.708	2.013	1.913	0.0245624	0.816921	6.58057e-06	0.135722	0.000962784	0.261453	0.407055	0.290474	0.999928	0.000499157	0.696838	0.0334004	0.910971	0.967166	51.1	142.5	74.1	135.5	128.5	138.4	102.9	97.8	2.38	2.52	14.36	3.88	3.26	0.26	3.9
FBpp0303825	type=polypeptide; loc=3L:join(23339435..23339476,23339534..23339680,23341457..23341519); ID=FBpp0303825; name=ND-MLRQ-PC; parent=FBgn0052230,FBtr0331408; dbxref=FlyBase:FBpp0303825,FlyBase_Annotation_IDs:CG32230-PC,REFSEQ:NP_001262235,GB_protein:AGB94928,UniProt/TrEMBL:Q8SYJ2; MD5=2f4379d0843771a3cd2016f06945f9e5; length=83; release=r6.47; species=Dmel;	[K].TKSAAPNFDE.[-]	1xTMTpro [K2]; 1xTMTpro [N-Term]; 1xPhospho [S3(100)]	0.0106279	0.00095742	1	1	1	2	FBpp0303825 [74-83]	FBpp0303825 1xPhospho [S76(100)]	1	1767.88	4.235	3.952	2.651	4.511	3.999	3.772	4.787	9.95839e-07	0.00012737	8.64144e-09	0.000377715	3.39728e-14	0.000457581	3.27473e-05	0.000117503	0.0107729	1.47323e-06	0.0182785	1.03078e-11	0.0301609	0.0033474	181.6	768.9	717.5	481.3	819	726	684.8	869.1	0.57	4.92	2.65	36.35	11.85	4.56	5.66
FBpp0087178	type=polypeptide; loc=2R:join(11668579..11668680,11669267..11670201,11671030..11671180,11672717..11672842,11673045..11673830,11673890..11674175,11674244..11674431); ID=FBpp0087178; name=Tret1-1-PA; parent=FBgn0050035,FBtr0088073; dbxref=FlyBase:FBpp0087178,FlyBase_Annotation_IDs:CG30035-PA,GB_protein:AAF58632.2,REFSEQ:NP_610693,GB_protein:AAF58632,UniProt/Swiss-Prot:A1Z8N1,FlyMine:FBpp0087178,mod…	[R].RDTGNSNTNSNK.[A]	1xTMTpro [K12]; 1xTMTpro [N-Term]; 1xPhospho [T3(100)]	1.50117e-06	0.000248049	1	1	1	6	FBpp0087178 [168-179]	FBpp0087178 1xPhospho [T170(100)]	1	1995.97	2.313	2.728	2.642	2.497	2.512	3.087	2.895	0.0005192	0.00155075	1.38218e-10	0.00511132	9.99073e-10	0.000190439	0.000564949	0.0207388	0.0650056	3.38722e-08	0.120176	1.69003e-07	0.0158962	0.0298875	674.9	1561	1840.8	1782.9	1685.5	1695.5	2083.6	1953.7	6.74	12.22	19.24	3.69	19.57	11.67	18.76
FBpp0303136	type=polypeptide; loc=3L:join(3310530..3310706,3310772..3310896,3311730..3311827,3311886..3312402,3312515..3312749,3312815..3313300); ID=FBpp0303136; name=ZnT63C-PF; parent=FBgn0035432,FBtr0330103; dbxref=FlyBase:FBpp0303136,FlyBase_Annotation_IDs:CG17723-PF,REFSEQ:NP_001261364,GB_protein:AGB94059,UniProt/TrEMBL:M9PEG6; MD5=b9ad5d3f45b7626c8bae7ccf627f322d; length=545; release=r6.47; species=Dmel;	[K].LNQLPSPTNSPYLCR.[Q]	1xCarbamidomethyl [C14]; 1xTMTpro [N-Term]; 1xPhospho [S10(100)]	2.22391e-06	0.000248049	1	2	1	2	FBpp0303136 [384-398]	FBpp0303136 1xCarbamidomethyl [C397]; 1xPhospho [S393(100)]	0	2144.05	3.867	2.611	2.606	3.81	4.071	2.556	3.357	0.000121063	0.0283434	3.60177e-07	0.00202131	2.28895e-10	0.0402955	0.00449892	0.00650032	0.381269	4.09809e-05	0.0643956	4.20704e-08	0.472836	0.123205	106.6	412.1	278.2	277.6	406	433.8	272.4	357.8	17.29	5.27	0.54	29.24	2.71	8.88	12.11
FBpp0110078	type=polypeptide; loc=3R:join(12634917..12634979,12635035..12635730,12635795..12636202); ID=FBpp0110078; name=CG11598-PB; parent=FBgn0038067,FBtr0110781; dbxref=FlyBase:FBpp0110078,FlyBase_Annotation_IDs:CG11598-PB,REFSEQ:NP_001036710,GB_protein:ABI31166,UniProt/TrEMBL:Q0KI77,FlyMine:FBpp0110078,modMine:FBpp0110078; MD5=58c8e7755e5c900c1e87cf2d49ad8961; length=388; release=r6.47; species=Dmel;	[R].HVSLDPSDEAFWR.[F]	1xTMTpro [N-Term]; 2xPhospho [S3(100); S7(100)]	0.132258	0.00895173	1	1	1	1	FBpp0110078 [112-124]	FBpp0110078 2xPhospho [S114(100); S118(100)]	0	2022.87	4.968	10.665	2.606	6.161	3.336	12.67	12.8	3.96431e-06	8.00631e-08	3.35778e-05	0.00015596	0.000113661	1.00634e-10	1.10645e-12	0.000369648	1.98754e-05	0.00209751	0.00920114	0.00587197	4.80902e-08	7.04992e-10	48.1	239	513.1	125.4	296.4	160.5	609.6	615.8	21	20.56	12.06	15.27	16.89	23.14	0.23
FBpp0087178	type=polypeptide; loc=2R:join(11668579..11668680,11669267..11670201,11671030..11671180,11672717..11672842,11673045..11673830,11673890..11674175,11674244..11674431); ID=FBpp0087178; name=Tret1-1-PA; parent=FBgn0050035,FBtr0088073; dbxref=FlyBase:FBpp0087178,FlyBase_Annotation_IDs:CG30035-PA,GB_protein:AAF58632.2,REFSEQ:NP_610693,GB_protein:AAF58632,UniProt/Swiss-Prot:A1Z8N1,FlyMine:FBpp0087178,mod…	[K].HVSLDVK.[G]	1xTMTpro [K7]; 1xTMTpro [N-Term]; 1xPhospho [S3(100)]	0.0201966	0.00163451	1	1	1	1	FBpp0087178 [230-236]	FBpp0087178 1xPhospho [S232(100)]	0	1485.83	3.283	5.378	2.599	4.419	2.541	5.313	4.433	0.00618596	3.45996e-05	1.72381e-05	0.00135263	0.00653091	0.000344862	0.00168636	0.122476	0.00377927	0.00119386	0.0478804	0.137185	0.0247007	0.0633297	50	164.3	269.1	130.1	221.2	127.2	265.9	221.9	46.49	7.91	0.05	46.32	1.13	14.5	10.04
FBpp0072839	type=polypeptide; loc=3L:2767268..2768002; ID=FBpp0072839; name=Non2-PA; parent=FBgn0035370,FBtr0072969; dbxref=FlyBase:FBpp0072839,FlyBase_Annotation_IDs:CG1240-PA,GB_protein:AAF47684.1,REFSEQ:NP_647745,GB_protein:AAF47684,UniProt/TrEMBL:Q9VZY0,FlyMine:FBpp0072839,modMine:FBpp0072839; MD5=2c76d727c9491c2480b5426124cd06f3; length=244; release=r6.47; species=Dmel;	[R].KTLNADDSGTESDAGSDSDYEVVK.[K]	2xTMTpro [K1; K24]; 1xTMTpro [N-Term]; 3xPhospho [S8(97.9); S18(96.1); T/S/Y]	0.000452109	0.0003197	1	1	1	1	FBpp0072839 [122-145]	FBpp0072839 3xPhospho [S129(97.9); S139(96.1); T/S/Y]	1	3655.62	4.465	8.251	2.593	5.749	3.452	8.843	8.174	0.000481502	9.41385e-07	0.000116567	9.04232e-05	0.000320268	3.99293e-06	3.56296e-07	0.0197934	0.000174705	0.00572796	0.0060647	0.013665	0.000726904	8.62101e-05	33.5	149.7	276.6	86.9	192.7	115.7	296.4	274	10.49	23.45	5.11	11.67	7.09	9.63	15.85
FBpp0087950	type=polypeptide; loc=2R:complement(join(7971637..7971738,7971244..7971529,7970774..7971182,7970532..7970713,7970235..7970474,7969869..7970176,7969574..7969769,7969259..7969476)); ID=FBpp0087950; name=CG8726-PB; parent=FBgn0033244,FBtr0088874; dbxref=GB_protein:AAM68879.1,FlyBase:FBpp0087950,FlyBase_Annotation_IDs:CG8726-PB,REFSEQ:NP_610341,GB_protein:AAM68879,UniProt/TrEMBL:A1Z782,FlyMine:FBpp00…	[R].SDSTPEEPTTLAGIK.[S]	1xTMTpro [K15]; 1xTMTpro [N-Term]; 1xPhospho [S/T]	0.0660038	0.00494122	1	2	1	1	FBpp0087950 [560-574]		0	2234.14	3.932	3.636	2.583	4.234	4.068	3.719	4.182	0.0158416	0.0305226	0.000289652	0.0297834	0.000354405	0.0300505	0.0212633	0.221629	0.393571	0.0116808	0.337669	0.0147914	0.410177	0.312893	24.1	94.7	87.6	62.2	102	98	89.6	100.7	1.09	3.54	0.31	1.82	6.11	2.97	4.4
FBpp0292877	type=polypeptide; loc=2L:join(9641746..9641818,9641913..9642646,9642717..9642876,9642934..9643177,9643249..9645790,9645858..9646201,9646265..9646475,9646538..9646896,9646955..9648917,9648989..9649147,9649205..9650751,9650809..9651433,9651492..9653760,9653822..9653991,9654045..9654131,9654194..9654753,9654811..9655011,9655079..9655769,9655851..9655913); ID=FBpp0292877; name=Apoltp-PC; parent=FBgn0…	[R].ASEEEVDEDYDFEESLEGNK.[R]	1xTMTpro [K20]; 1xTMTpro [N-Term]; 2xPhospho [Y10(100); S15(100)]	4.30914e-06	0.000248049	1	1	1	1	FBpp0292877 [788-807]	FBpp0292877 2xPhospho [Y797(100); S802(100)]	0	3102.29	4.143	4.934	2.577	4.522	3.697	4.813	5.013	0.00081761	0.000153482	1.25462e-05	0.00332168	1.80063e-06	0.000861113	0.000227337	0.0284674	0.0124982	0.000915348	0.0903981	0.000174716	0.048039	0.0157447	47.3	196	233.5	121.9	214	174.9	227.7	237.2	3.39	14.08	3.39	6.98	12.18	3.15	2.13
FBpp0072427	type=polypeptide; loc=3L:complement(join(211292..211308,210815..211219,209784..210738,209450..209713,209142..209374,208971..209079,208372..208908,208114..208317)); ID=FBpp0072427; name=Prp4k-PA; parent=FBgn0027587,FBtr0072528; dbxref=FlyBase:FBpp0072427,FlyBase_Annotation_IDs:CG7028-PA,GB_protein:AAF47349.1,REFSEQ:NP_612010,GB_protein:AAF47349,UniProt/TrEMBL:Q9Y145,FlyMine:FBpp0072427,modMine:FBp…	[R].HASPLPAAPR.[S]	1xTMTpro [N-Term]; 1xPhospho [S3(100)]	0.00165634	0.000354118	1	4	1	2	FBpp0072427 [270-279]	FBpp0072427 1xPhospho [S272(100)]	0	1400.74	4.438	4.656	2.572	5.208	3.772	4.244	4.746	9.27066e-07	0.000213807	5.35582e-08	2.73259e-05	2.0839e-09	0.000672418	2.12507e-05	0.000111452	0.0158408	7.52768e-06	0.0022322	3.31948e-07	0.0404486	0.00232119	151.9	674.2	707.3	390.7	791.2	573.1	644.7	721	44.13	4.07	1.73	28.47	1.01	2.36	3.18
FBpp0290027	type=polypeptide; loc=3R:complement(join(20585403..20585472,20585137..20585288,20583380..20584244,20583197..20583316,20582971..20583135,20582798..20582906,20582500..20582740)); ID=FBpp0290027; name=CG16953-PB; parent=FBgn0038809,FBtr0300803; dbxref=REFSEQ:NP_650897,GB_protein:AAF55782,FlyBase:FBpp0290027,FlyBase_Annotation_IDs:CG16953-PB,UniProt/TrEMBL:Q9VDK9,FlyMine:FBpp0290027,modMine:FBpp02900…	[R].RHSQSSVDLMADQDQPPSPSFAGNVGDVDSNLR.[Y]	1xTMTpro [N-Term]; 2xPhospho [S3(100); S]	1.93256e-09	0.000190543	1	1	2	4	FBpp0290027 [536-568]	FBpp0290027 2xPhospho [S538(100); S]	1	3990.76	4.045	4.425	2.563	4.596	3.066	4.082	5.124	5.57001e-05	0.000665308	2.58848e-06	0.000252837	2.77696e-05	0.00310697	3.17148e-05	0.00351388	0.0364394	0.000226967	0.0134623	0.0018055	0.111845	0.0032593	88.6	358.3	391.9	227	407	271.6	361.6	453.8	76.86	15.35	3.02	15.2	3.94	11.98	18.49
FBpp0300235	type=polypeptide; loc=X:join(1414262..1414685,1427676..1427774,1432743..1432915,1432975..1433197,1433254..1433412,1433476..1447295,1447364..1448783,1448847..1449016); ID=FBpp0300235; name=futsch-PE; parent=FBgn0259108,FBtr0307597; dbxref=FlyBase:FBpp0300235,FlyBase_Annotation_IDs:CG34387-PE,REFSEQ:NP_001162632,GB_protein:AAF45622,UniProt/Swiss-Prot:Q9W596; MD5=2275a4302a4ed824668b83bcaeee629b; le…	[R].ADSPAECASEEIASQDKSPQVLK.[E]	1xCarbamidomethyl [C7]; 2xTMTpro [K17; K23]; 1xTMTpro [N-Term]; 1xPhospho [S3(100)]	4.19289e-05	0.000248049	1	1	1	1	FBpp0300235 [2732-2754]	FBpp0300235 1xCarbamidomethyl [C2738]; 1xPhospho [S2734(100)]	1	3452.74	5.781	2.981	2.557	7.825	3.565	4.898	6.148	0.000549858	0.0604476	0.000326623	0.000140854	0.00535325	0.00184401	0.000801743	0.021538	0.552321	0.0127677	0.00852035	0.119265	0.0790562	0.0372959	15.8	91.5	47.2	40.5	123.9	56.4	77.5	97.3	71.65	6.36	7.38	13.82	1.27	1.91	4.71
FBpp0071395	type=polypeptide; loc=X:complement(join(10471880..10471969,10471618..10471783,10465585..10471538,10465143..10465247,10464453..10465067)); ID=FBpp0071395; name=nocte-PB; parent=FBgn0261710,FBtr0071461; dbxref=FlyBase:FBpp0071395,GB_protein:AAN09261.1,FlyBase_Annotation_IDs:CG17255-PB,GB_protein:AAN09261.2,REFSEQ:NP_727425,GB_protein:AAN09261,UniProt/TrEMBL:Q9W2U7,FlyMine:FBpp0071395,modMine:FBpp00…	[R].HDSSSAR.[E]	1xTMTpro [N-Term]; 1xPhospho [S3(100)]	0.0271052	0.00202059	1	2	1	3	FBpp0071395 [902-908]	FBpp0071395 1xPhospho [S904(100)]	0	1143.51	1.737	3.691	2.554	1.189	1.769	1.963	1.383	0.0705891	0.000208026	3.39376e-08	0.798513	0.00207031	0.0844474	0.52737	0.519343	0.0155328	4.99013e-06	0.999993	0.0595994	0.654322	0.997175	341	592.4	1258.5	871	405.4	603.3	669.5	471.6	54.35	9.09	5.78	66.68	8.37	2.61	24.06
FBpp0300876	type=polypeptide; loc=X:join(6630938..6631105,6644562..6644758,6644828..6644946,6645043..6645338,6648017..6648124,6648185..6648381,6648502..6649142,6649206..6650413); ID=FBpp0300876; name=pigs-PB; parent=FBgn0029881,FBtr0308653; dbxref=FlyBase:FBpp0300876,FlyBase_Annotation_IDs:CG3973-PB,REFSEQ:NP_001245550,GB_protein:AFH07264,UniProt/Swiss-Prot:Q9W3Y4; MD5=2da1e3bd466510e5d05884937d929377; lengt…	[R].SIDNSTCGGAGGSLQDLSSR.[S]	1xCarbamidomethyl [C7]; 1xTMTpro [N-Term]; 1xPhospho [S1(100)]	3.7355e-07	0.000190543	1	1	1	2	FBpp0300876 [692-711]	FBpp0300876 1xCarbamidomethyl [C698]; 1xPhospho [S692(100)]	0	2366.06	4.854	1.625	2.532	3.522	4.961	2.89	2.567	1.86267e-06	0.537116	7.98888e-07	0.0121271	3.28626e-14	0.0218368	0.0740087	0.0002023	0.995115	8.29931e-05	0.204841	1.02978e-11	0.349005	0.571812	75.1	364.6	122	190.2	264.5	372.6	217	192.8	11.83	24.99	12.94	7.29	21.92	1.29	4.27
FBpp0086398	type=polypeptide; loc=2R:complement(join(16027884..16027922,16027665..16027733,16027337..16027571,16027135..16027278,16026867..16027056,16026611..16026812,16026339..16026546,16026135..16026280,16025913..16026067,16025709..16025854,16025373..16025647,16025191..16025310,16024976..16025134)); ID=FBpp0086398; name=casp-PB; parent=FBgn0034068,FBtr0087260; dbxref=FlyBase:FBpp0086398,FlyBase_Annotation_…	[R].MESERAEEDAR.[R]	1xTMTpro [N-Term]; 1xPhospho [S3(100)]	0.000525717	0.0003197	1	2	1	3	FBpp0086398 [586-596]	FBpp0086398 1xPhospho [S588(100)]	1	1706.74	2.017	2.508	2.504	1.63	2.082	1.913	1.971	0.017351	0.0136214	1.04088e-08	0.250565	1.90012e-05	0.0652042	0.0617142	0.236565	0.258079	1.7453e-06	0.87146	0.00135911	0.588469	0.529643	380.9	768.2	955.2	953.7	621	793.1	728.6	750.8	6.59	4.61	0.91	17.32	1.59	4.8	2.63
FBpp0304569	type=polypeptide; loc=X:complement(join(4539664..4540305,4538775..4539603,4537486..4538709,4536644..4537431)); ID=FBpp0304569; name=rb-PC; parent=FBgn0003210,FBtr0332290; dbxref=REFSEQ:NP_001259239,GB_protein:AGB95085,FlyBase:FBpp0304569,FlyBase_Annotation_IDs:CG11427-PC,UniProt/TrEMBL:Q9W4K1; MD5=5f0317aaf232ca29fa032679d341b89b; length=1160; release=r6.47; species=Dmel;	[K].LPGEDSPSGHSK.[D]	1xTMTpro [K12]; 1xTMTpro [N-Term]; 1xPhospho [S6(98.8)]	0.00369023	0.000482779	1	1	1	1	FBpp0304569 [696-707]	FBpp0304569 1xPhospho [S701(98.8)]	0	1898.95	4.845	4.363	2.486	5.131	4.526	3.618	4.78	3.12197e-07	0.000180937	5.16829e-07	3.85288e-05	9.68114e-14	0.000704101	3.34894e-05	4.35595e-05	0.0140248	5.64525e-05	0.00293417	2.57021e-11	0.042059	0.00338703	149.5	724.5	652.4	371.7	767.2	676.8	541	714.8	7.28	6.51	4.09	7.88	5.66	3.61	3.35
FBpp0088382	type=polypeptide; loc=2R:complement(join(10533576..10533749,10533118..10533511,10532181..10532894,10532039..10532119,10515835..10516051,10515541..10515658)); ID=FBpp0088382; name=lola-PF; parent=FBgn0283521,FBtr0089348; dbxref=FlyBase_Annotation_IDs:CG12052-PF,FlyBase:FBpp0088382,GB_protein:AAM68767.2,REFSEQ:NP_724952,GB_protein:AAM68767,FlyMine:FBpp0088382,modMine:FBpp0088382; MD5=9ac13d8bf80ad8…	[R].DPQAPSSYVSNSSQTPPPIGGSSSASSAQALIR.[D]	1xTMTpro [N-Term]; 1xPhospho [S6(91.8)]	1.29513e-08	0.000190543	1	1	2	2	FBpp0088382 [452-484]	FBpp0088382 1xPhospho [S457(91.8)]	0	3628.75	3.881	2.916	2.466	4.002	3.285	3.367	3.474	0.00570123	0.0627454	0.000959505	0.0193131	0.00153114	0.0219185	0.0484526	0.116805	0.560952	0.02992	0.266812	0.0477451	0.350018	0.471906	31.8	123.3	92.6	78.3	127.1	104.3	106.9	110.3	14.93	1.82	3.56	26.08	3.16	5.71	2.98
FBpp0086641	type=polypeptide; loc=2R:complement(join(14575225..14575625,14572253..14572847,14571460..14572182,14571165..14571311)); ID=FBpp0086641; name=LamC-PA; parent=FBgn0010397,FBtr0087512; dbxref=GB_protein:AAF58237.1,FlyBase:FBpp0086641,FlyBase_Annotation_IDs:CG10119-PA,REFSEQ:NP_523742,GB_protein:AAF58237,UniProt/Swiss-Prot:Q03427,FlyMine:FBpp0086641,modMine:FBpp0086641; MD5=e32151f42c1e33ec59ae343733…	[R].SSGTPSTGFTLGSGAGSTGVR.[S]	1xTMTpro [N-Term]; 1xPhospho [T4(99.9)]	1.20047e-07	0.000190543	1	1	2	6	FBpp0086641 [594-614]	FBpp0086641 1xPhospho [T597(99.9)]	0	2268.08	5.177	3.071	2.463	5.36	4.782	3.835	4.263	8.96518e-11	0.00304822	9.71876e-08	1.67582e-06	1e-17	0.000172615	4.10404e-05	3.00648e-08	0.104421	1.24681e-05	0.000213785	4.15543e-15	0.0146646	0.00404375	357.4	1850.4	1097.4	880.4	1915.6	1709.2	1370.7	1523.6	20.12	9.75	5.47	20.51	2.68	11.48	2.99
FBpp0080077	type=polypeptide; loc=2L:join(13387636..13387720,13387779..13388331,13388386..13389121,13389196..13390215,13390272..13391273,13391333..13392699,13392765..13393722); ID=FBpp0080077; name=CG7099-PA; parent=FBgn0032517,FBtr0080499; dbxref=FlyBase:FBpp0080077,FlyBase_Annotation_IDs:CG7099-PA,GB_protein:AAF53298.1,REFSEQ:NP_609648,GB_protein:AAF53298,UniProt/TrEMBL:Q9VJY7,FlyMine:FBpp0080077,modMine:F…	[K].LMEQLSTESESDEPGGSASK.[R]	1xTMTpro [K20]; 1xTMTpro [N-Term]; 3xPhospho [S6(100); T7(100); S9(100)]	0.000121697	0.000248049	1	1	1	1	FBpp0080077 [1732-1751]	FBpp0080077 3xPhospho [S1737(100); T1738(100); S1740(100)]	0	2930.23	4.223	2.585	2.463	3.872	4.123	3.552	3.689	0.000123425	0.0394232	2.39022e-06	0.00414117	2.14483e-09	0.00472243	0.00618107	0.00658239	0.450947	0.0002135	0.105124	3.36053e-07	0.146067	0.152198	76.2	321.9	197.1	187.8	295.1	314.3	270.8	281.2	1.8	3.2	2.54	14.9	11.28	8.01	6.69
FBpp0298357	type=polypeptide; loc=3L:complement(join(16530430..16530633,16529627..16529914,16522799..16522910,16520878..16521032,16520069..16520541,16518211..16518596,16518026..16518146,16517480..16517660,16516652..16516801,16515857..16515978,16514357..16514449,16513334..16513480,16512965..16513123,16511031..16511175,16510872..16510966,16510651..16510810,16510337..16510434,16510018..16510108,16509829..165099…	[R].SLSSESQK.[R]	1xTMTpro [K8]; 1xTMTpro [N-Term]; 1xPhospho [S4(100)]	0.0378829	0.00289445	1	2	3	9	FBpp0298357 [27-34]	FBpp0298357 1xPhospho [S30(100)]	0	1553.81	7.869	8.56	2.463	9.648	5.2	10.032	9.917	1e-17	3.19966e-13	1.83592e-08	4.44089e-16	1e-17	1.9984e-15	1e-17	7.35192e-15	2.53984e-10	2.92447e-06	4.46777e-13	4.15543e-15	2.38747e-12	1.36536e-14	515.2	4054.2	4410.6	1268.8	4971.2	2679.4	5169	5109.5	26.08	14.35	11.7	15.44	13.11	9.24	0.23
FBpp0110219	type=polypeptide; loc=3R:join(19464825..19464846,19477123..19477277,19477452..19480916,19480980..19481294,19481357..19481662,19481814..19482316,19482564..19482651,19483904..19484944,19485040..19485272,19485609..19485770,19485832..19485991,19488096..19488191,19488259..19488391,19493965..19494128,19494213..19494318,19505868..19505936,19506248..19506338,19506409..19506529,19506595..19506728,19506841…	[R].DSEEEEPKTPDTPR.[A]	1xTMTpro [K8]; 1xTMTpro [N-Term]; 2xPhospho [T9(100); T12(100)]	0.00910514	0.00095742	1	4	1	1	FBpp0110219 [1883-1896]	FBpp0110219 2xPhospho [T1891(100); T1894(100)]	1	2398.07	3.021	0.904	2.462	2.645	2.917	2.856	1.345	0.000416817	0.467824	6.97579e-08	0.0318978	5.32959e-08	0.0147056	0.700124	0.0176411	0.993878	9.50611e-06	0.34982	6.87204e-06	0.285275	0.999931	166.7	503.7	150.8	410.5	441	486.3	476.1	224.2	21.87	5.97	2.99	8.58	26.93	9.81	13.17
FBpp0309148	type=polypeptide; loc=X:7894127..7896637; ID=FBpp0309148; name=p115-PB; parent=FBgn0040087,FBtr0340162; dbxref=FlyBase:FBpp0309148,FlyBase_Annotation_IDs:CG1422-PB,GB_protein:AHN59463,REFSEQ:NP_001284992,UniProt/Swiss-Prot:Q9W3N6; MD5=b9b4846f5e7b9f1620128b86fefb7e2d; length=836; release=r6.47; species=Dmel;	[R].YEEAGSTNTLPTSNVAPSVPAAGGGSPIPSGTASR.[-]	1xTMTpro [N-Term]; 2xPhospho [S26(100); S/T/Y]	1.89401e-05	0.000248049	1	1	2	2	FBpp0309148 [802-836]	FBpp0309148 2xPhospho [S827(100); S/T/Y]	0	3764.74	4.641	3.215	2.445	4.558	4.572	3.325	4.254	0.00119065	0.0438468	0.000583318	0.00669479	2.37172e-06	0.051928	0.00922865	0.0381226	0.477296	0.0199465	0.144111	0.000220075	0.529671	0.192793	27.7	128.6	89.1	67.7	126.3	126.7	92.1	117.8	34.33	15.39	0.6	21.73	1.82	11.73	2.17
FBpp0084655	type=polypeptide; loc=3R:join(28340435..28340738,28341372..28341459,28342185..28342214,28342280..28342419,28342479..28342626,28342683..28342809,28342880..28343074,28343135..28345015); ID=FBpp0084655; name=Moca-cyp-PA; parent=FBgn0039581,FBtr0085286; dbxref=FlyBase:FBpp0084655,FlyBase_Annotation_IDs:CG1866-PA,GB_protein:AAF56786.1,REFSEQ:NP_733246,GB_protein:AAF56786,UniProt/TrEMBL:Q9VAW1,FlyMine:…	[K].LHEEDSVDPDAAASAGSASK.[T]	1xTMTpro [K20]; 1xTMTpro [N-Term]; 1xPhospho [S6(100)]	0.000429943	0.0003197	1	2	1	1	FBpp0084655 [911-930]	FBpp0084655 1xPhospho [S916(100)]	0	2645.26	6.914	7.217	2.434	8.34	5.254	5.558	8.037	2.28133e-08	8.71623e-07	3.27973e-05	5.83214e-06	1.16383e-09	0.000312598	2.79711e-06	4.27165e-06	0.000163344	0.00205548	0.000609187	1.93449e-07	0.022982	0.000449301	41.3	285.9	298.4	100.6	344.8	217.2	229.8	332.3	4.73	1.94	7.48	6.76	11.09	15.29	7.94
FBpp0079306	type=polypeptide; loc=2L:complement(join(8510527..8511768,8509375..8510178)); ID=FBpp0079306; name=CG13096-PA; parent=FBgn0032050,FBtr0079698; dbxref=FlyBase:FBpp0079306,FlyBase_Annotation_IDs:CG13096-PA,GB_protein:AAF52687.1,REFSEQ:NP_609236,GB_protein:AAF52687,UniProt/Swiss-Prot:Q9VLK2,FlyMine:FBpp0079306,modMine:FBpp0079306; MD5=4c826591bd49b026a3055339dad3b8b6; length=681; release=r6.47; spec…	[K].ESSSEGAK.[A]	1xTMTpro [K8]; 1xTMTpro [N-Term]; 1xPhospho [S2(100)]	0.0150714	0.00137056	1	1	1	2	FBpp0079306 [600-607]	FBpp0079306 1xPhospho [S601(100)]	0	1482.73	1.468	3.34	2.428	1.441	1.794	2.408	2.122	0.287877	0.00245035	1.31232e-07	0.489043	0.00748382	0.0338669	0.06029	0.89753	0.0884623	1.65033e-05	0.990302	0.151219	0.432086	0.525749	222.5	326.6	743.2	540.2	320.6	399.1	535.7	472.2	25.53	0.94	4.48	41.93	4.37	9.58	16.11
FBpp0089201	type=polypeptide; loc=2R:join(18415250..18415286,18415345..18415595,18415663..18417516,18417577..18418965,18419051..18419425); ID=FBpp0089201; name=Dp1-PA; parent=FBgn0027835,FBtr0086682; dbxref=FlyBase:FBpp0089201,FlyBase_Annotation_IDs:CG5170-PA,GB_protein:AAS64809.1,REFSEQ:NP_995886,GB_protein:AAS64809,UniProt/TrEMBL:Q7KN75; MD5=d9f88abad723182825b9423678b39911; length=1301; release=r6.47; spe…	[R].KSTESEK.[F]	2xTMTpro [K1; K7]; 1xTMTpro [N-Term]; 1xPhospho [T3(100)]	0.126236	0.00852047	1	1	1	2	FBpp0089201 [106-112]	FBpp0089201 1xPhospho [T108(100)]	1	1800.99	1.938	1.628	2.416	1.063	2.214	1.176	0.965	0.00915967	0.170397	3.53199e-09	0.817639	1.41847e-07	0.57315	0.920478	0.158021	0.809848	6.36924e-07	0.999993	1.73808e-05	0.999995	0.999931	724.7	1404.2	1179.9	1750.7	770.4	1604.8	852.4	699.1	17.67	5.78	3.17	18.81	7.1	15.23	6.75
FBpp0304088	type=polypeptide; loc=3R:complement(join(24799364..24799505,24799127..24799307,24797954..24798581)); ID=FBpp0304088; name=Ude-PC; parent=FBgn0039226,FBtr0331699; dbxref=FlyBase:FBpp0304088,FlyBase_Annotation_IDs:CG18410-PC,REFSEQ:NP_651287,GB_protein:AAF56338,UniProt/TrEMBL:Q7KS11; MD5=e31b62800cc0bf0ecbdf6f2cefad1920; length=316; release=r6.47; species=Dmel;	[R].KQESSSSASDSSATSQDSDGEDKPKR.[K]	3xTMTpro [K1; K23; K25]; 1xTMTpro [N-Term]; 1xPhospho [S18(100)]	1.23079e-07	0.000190543	1	1	1	1	FBpp0304088 [285-310]	FBpp0304088 1xPhospho [S302(100)]	2	4010.99	4.912	1.913	2.391	7.789	2.219	5.546	3.868	7.12522e-06	0.302753	0.000124289	4.70953e-07	0.0420715	0.000233056	0.0043102	0.000632726	0.930104	0.0060299	7.14465e-05	0.440644	0.0190379	0.120277	51.3	251.9	98.1	122.6	399.4	113.8	284.4	198.4	84.67	0.83	12.79		11.66	1.14	70.13
FBpp0071087	type=polypeptide; loc=X:complement(join(7901243..7901248,7900803..7901007,7899754..7900289)); ID=FBpp0071087; name=RpS6-PB; parent=FBgn0261592,FBtr0071135; dbxref=FlyBase:FBpp0071087,FlyBase_Annotation_IDs:CG10944-PB,GB_protein:AAN09218.1,REFSEQ:NP_511073,GB_protein:AAN09218,UniProt/Swiss-Prot:P29327,FlyMine:FBpp0071087,modMine:FBpp0071087; MD5=a5a2be906b55066ce578c7696a06737d; length=248; releas…	[R].SASIRESK.[S]	1xTMTpro [K8]; 1xTMTpro [N-Term]; 1xPhospho [S7(100)]	0.0700847	0.00503002	1	2	1	3	FBpp0071087 [233-240]	FBpp0071087 1xPhospho [S239(100)]	1	1565.85	1.737	1.537	2.388	1.585	2.038	2.224	1.402	0.0663506	0.235328	1.10023e-09	0.263819	6.9022e-05	0.024714	0.397997	0.504291	0.888074	2.26138e-07	0.88178	0.00380218	0.372841	0.962672	441.9	767.6	679.2	1055	700.3	900.7	982.9	619.5	7.32	4.82	6.46	26.43	10.01	2.51	20.96
FBpp0303825	type=polypeptide; loc=3L:join(23339435..23339476,23339534..23339680,23341457..23341519); ID=FBpp0303825; name=ND-MLRQ-PC; parent=FBgn0052230,FBtr0331408; dbxref=FlyBase:FBpp0303825,FlyBase_Annotation_IDs:CG32230-PC,REFSEQ:NP_001262235,GB_protein:AGB94928,UniProt/TrEMBL:Q8SYJ2; MD5=2f4379d0843771a3cd2016f06945f9e5; length=83; release=r6.47; species=Dmel;	[K].SAAPNFDE.[-]	1xTMTpro [N-Term]; 1xPhospho [S1(100)]	0.00708674	0.000851542	1	1	1	2	FBpp0303825 [76-83]	FBpp0303825 1xPhospho [S76(100)]	0	1234.53	2.532	2.842	2.387	2.952	2.551	3.379	2.665	0.00645933	0.0205778	3.05203e-06	0.0115182	5.6801e-05	0.00692353	0.0221972	0.125787	0.321886	0.000260445	0.19871	0.0032292	0.184193	0.321196	122.9	311.1	349.1	293.3	362.7	313.5	415.1	327.5	5.78	1.44	2.57	18.12	0.67	3.44	6.78
FBpp0311456	type=polypeptide; loc=2L:join(3478616..3478760,3479185..3479393); ID=FBpp0311456; name=Thor-PB; parent=FBgn0261560,FBtr0345289; dbxref=FlyBase:FBpp0311456,FlyBase_Annotation_IDs:CG8846-PB,GB_protein:AHN54103,REFSEQ:NP_001285588,UniProt/Swiss-Prot:Q9XZ56; MD5=79f4d6587b024e8d106128cfb0adc613; length=117; release=r6.47; species=Dmel;	[K].VVISDPIQMPEVYSSTPGGTLYSTTPGGTK.[L]	1xTMTpro [K30]; 1xTMTpro [N-Term]; 2xPhospho [T24(97.7); T25(100)]	3.97591e-07	0.000190543	1	1	2	7	FBpp0311456 [22-51]	FBpp0311456 2xPhospho [T45(97.7); T46(100)]	0	3850.88	1.9	0.473	2.377	1.35	2.122	1.871	1.311	0.00952635	0.0628815	4.66344e-08	0.396936	3.10252e-06	0.0481843	0.459269	0.161863	0.560952	6.60308e-06	0.969097	0.000274558	0.510742	0.987045	583.3	1108.5	276.1	1386.9	787.6	1238	1091.4	764.9	8.25	4.91	13.78	38.64	0.86	1.75	1.72
FBpp0300416	type=polypeptide; loc=3R:complement(11243555..11243875); ID=FBpp0300416; name=CG17734-PC; parent=FBgn0037890,FBtr0308073; dbxref=FlyBase:FBpp0300416,FlyBase_Annotation_IDs:CG17734-PC,REFSEQ:NP_001247043,GB_protein:AFH06361,UniProt/TrEMBL:A0A0B4K6E6; MD5=afc431b26a532f4ccee0dc05a42d25d1; length=106; release=r6.47; species=Dmel;	[K].SLFDSEEDAAQANK.[L]	1xTMTpro [K14]; 1xTMTpro [N-Term]; 1xPhospho [S1(100)]	4.19289e-05	0.000248049	1	3	1	1	FBpp0300416 [5-18]	FBpp0300416 1xPhospho [S5(100)]	0	2213.06	2.013	2.896	2.355	1.981	2.303	2.353	2.262	0.414856	0.100847	0.00130692	0.575063	0.0713646	0.193971	0.313328	0.959465	0.678001	0.0379662	0.999993	0.583462	0.843922	0.912303	28.6	57.6	82.9	67.4	56.7	66	67.4	64.8	15.31	12.15	2.84	2.12	4.51	7.56	22.59
FBpp0070739	type=polypeptide; loc=X:join(5422622..5423017,5423119..5423750,5423815..5424962,5425143..5426347); ID=FBpp0070739; name=Usp16-45-PA; parent=FBgn0029763,FBtr0070773; dbxref=FlyBase:FBpp0070739,FlyBase_Annotation_IDs:CG4165-PA,GB_protein:AAF46033.1,REFSEQ:NP_572220,GB_protein:AAF46033,UniProt/TrEMBL:Q9W4C3,FlyMine:FBpp0070739,modMine:FBpp0070739; MD5=b473485cbbed57659cb5cba13f7df1b7; length=1126; r…	[R].TQSYSDWSTTIAPR.[Y]	1xTMTpro [N-Term]; 1xPhospho [S3(100)]	6.62398e-05	0.000248049	1	1	1	2	FBpp0070739 [837-850]	FBpp0070739 1xPhospho [S839(100)]	0	1996.93	3.281	2.375	2.353	2.561	2.897	1.83	2.074	0.000290371	0.0606369	5.53153e-05	0.0705528	5.36099e-06	0.268302	0.176392	0.0132469	0.552341	0.00314993	0.525367	0.000445545	0.915602	0.784006	108	354.3	256.5	254.1	276.6	312.9	197.6	224	0.36	11.43	6.97	42.14	12.59	2.42	23.04
FBpp0293071	type=polypeptide; loc=3R:complement(join(20534610..20534634,20534429..20534529)); ID=FBpp0293071; name=MtnE-PA; parent=FBgn0262146,FBtr0304129; dbxref=FlyBase:FBpp0293071,FlyBase_Annotation_IDs:CG42872-PA,REFSEQ:NP_001189254,GB_protein:ADV37345,UniProt/TrEMBL:B8A3Y2,FlyMine:FBpp0293071,modMine:FBpp0293071; MD5=6c0de207530406167352c552f7d0b6aa; length=41; release=r6.47; species=Dmel;	[K].CGGNCAGNSQCQCAAK.[T]	4xCarbamidomethyl [C1; C5; C11; C13]; 1xTMTpro [K16]; 1xTMTpro [N-Term]; 1xPhospho [S9(100)]	4.85175e-06	0.000248049	1	1	1	2	FBpp0293071 [17-32]	FBpp0293071 4xCarbamidomethyl [C17; C21; C27; C29]; 1xPhospho [S25(100)]	0	2431.03	1.731	0.814	2.351	1.266	1.882	1.582	1.086	0.0779028	0.481082	1.14517e-06	0.651443	0.00143977	0.302068	0.888451	0.546324	0.994258	0.00011401	0.999993	0.0458686	0.937494	0.999931	298.8	517.2	243.3	702.4	378.2	562.3	472.7	324.5	9.44	6.39	5.36	4.6	1.78	4.76	0.65
FBpp0074085	type=polypeptide; loc=X:complement(join(16383324..16383511,16382906..16383167,16382625..16382843,16382258..16382557)); ID=FBpp0074085; name=CG9992-PC; parent=FBgn0030744,FBtr0074310; dbxref=FlyBase:FBpp0074085,FlyBase_Annotation_IDs:CG9992-PC,GB_protein:AAN09404.1,REFSEQ:NP_727969,GB_protein:AAN09404,UniProt/TrEMBL:Q9VXH0; MD5=774aa9755c4ccf37f67ec03aca2a4467; length=322; release=r6.47; species=D…	[K].NHNNNQEDINSIETISSLTR.[F]	1xTMTpro [N-Term]; 1xPhospho [S11(100)]	0.000244282	0.000248049	1	2	1	2	FBpp0074085 [218-237]	FBpp0074085 1xPhospho [S228(100)]	0	2683.26	2.424	2.099	2.345	2.237	2.728	2.333	2.455	0.0278682	0.13293	9.47422e-05	0.138246	3.0799e-05	0.0739583	0.0778282	0.311702	0.750211	0.00481648	0.700745	0.00197558	0.618249	0.583721	104.4	253.1	219.1	244.9	233.6	284.8	243.6	256.3	33.55	5.8	6.07	6.49	1.65	12.2	0.72
FBpp0309215	type=polypeptide; loc=2L:join(8426911..8427093,8427158..8427553,8427615..8429462,8430281..8430367); ID=FBpp0309215; name=Akap200-PG; parent=FBgn0027932,FBtr0340241; dbxref=FlyBase:FBpp0309215,FlyBase_Annotation_IDs:CG13388-PG,GB_protein:AHN54267,REFSEQ:NP_001285753,UniProt/TrEMBL:Q86BM5; MD5=d93815625276d049965bd19ec9cc2e67; length=837; release=r6.47; species=Dmel;	[K].EAAAGEDITPLADESIKSK.[S]	2xTMTpro [K17; K19]; 1xTMTpro [N-Term]; 2xPhospho [S15(99.9); S18(96.9)]	0.00476438	0.000668521	1	3	1	1	FBpp0309215 [103-121]	FBpp0309215 2xPhospho [S117(99.9); S120(96.9)]	1	3017.53	10.313	11.612	2.335	18.388	4.832	13.12	10.194	2.44249e-15	1.81537e-09	9.55641e-05	5.37348e-14	3.66212e-11	6.31362e-12	7.20327e-10	1.50607e-12	7.15355e-07	0.00481981	3.95054e-11	7.77793e-09	3.89306e-09	2.6479e-07	66.4	684.9	771.1	155.1	1221.1	320.9	871.3	677	8.12	32.53	9.61	6.02	0.87	8.09	6.8
FBpp0309822	type=polypeptide; loc=2L:join(6063023..6063230,6063283..6063566); ID=FBpp0309822; name=CG13994-PB; parent=FBgn0031772,FBtr0343122; dbxref=GB_protein:AHN54173,REFSEQ:NP_001285658,FlyBase:FBpp0309822,FlyBase_Annotation_IDs:CG13994-PB,UniProt/TrEMBL:Q9VMI2; MD5=1d991ca8f9066dbf17fcda1f312ee41c; length=163; release=r6.47; species=Dmel;	[K].KPLAFGESSSEDDEDCEHCFGHPEKR.[Q]	2xCarbamidomethyl [C16; C19]; 2xTMTpro [K1; K25]; 1xTMTpro [N-Term]; 3xPhospho [S8(100); S9(100); S10(100)]	4.24072e-09	0.000190543	1	1	1	4	FBpp0309822 [76-101]	FBpp0309822 2xCarbamidomethyl [C91; C94]; 3xPhospho [S83(100); S84(100); S85(100)]	1	4215.8	7.1	4.204	2.334	11.53	3.494	5.426	7.383	1.32871e-10	0.00123997	9.01161e-05	1.04581e-10	9.7883e-09	3.62903e-06	4.13966e-09	4.30481e-08	0.0559011	0.00461815	3.84434e-08	1.43926e-06	0.000673485	1.38824e-06	107.9	766.4	453.8	251.9	1244.5	377.1	585.7	796.9	13.46	16.27	4.76	28.11	9.29	7.41	70.58
FBpp0306744	type=polypeptide; loc=3R:complement(join(9784224..9784245,9783859..9783959)); ID=FBpp0306744; name=MtnA-PB; parent=FBgn0002868,FBtr0334686; dbxref=FlyBase:FBpp0306744,FlyBase_Annotation_IDs:CG9470-PB,REFSEQ:NP_001262438,GB_protein:AGB95820,UniProt/Swiss-Prot:P04357; MD5=b8ca365581fce6a9bd4d7b259b78a1ea; length=40; release=r6.47; species=Dmel;	[K].SACGCSE.[-]	2xCarbamidomethyl [C3; C5]; 1xTMTpro [N-Term]; 1xPhospho [S1(100)]	0.0148772	0.00137056	1	1	2	7	FBpp0306744 [34-40]	FBpp0306744 2xCarbamidomethyl [C36; C38]; 1xPhospho [S34(100)]	0	1154.42	2.128	1.152	2.272	1.593	1.906	1.944	1.385	0.000740225	0.666142	7.01209e-08	0.156829	1.20309e-05	0.0294952	0.303776	0.026697	0.999928	9.50611e-06	0.732732	0.000916217	0.406197	0.90735	843.6	1794.9	972.1	1916.9	1344	1608.2	1640.3	1168.1	7.07	13.03	7.84	14.49	13.26	13.36	10.93
FBpp0293235	type=polypeptide; loc=3R:join(25249631..25249702,25250223..25253235,25253292..25256293,25256355..25257057,25257122..25258129,25258201..25258559); ID=FBpp0293235; name=Nup358-PB; parent=FBgn0039302,FBtr0304692; dbxref=REFSEQ:NP_001247302,GB_protein:AFH06619,FlyBase:FBpp0293235,FlyBase_Annotation_IDs:CG11856-PB,UniProt/Swiss-Prot:A0A0B4K7J2,FlyMine:FBpp0293235,modMine:FBpp0293235; MD5=5e513135c848b…	[K].EDEDNDSQEVEEEENNTYFSPVIPLPDK.[I]	1xTMTpro [K28]; 1xTMTpro [N-Term]; 1xPhospho [S7(100)]	0.00104413	0.000354118	1	2	1	1	FBpp0293235 [2002-2029]	FBpp0293235 1xPhospho [S2008(100)]	0	3969.79	2.309	2.709	2.249	2.601	2.151	2.676	2.768	0.0822251	0.0768752	0.000156563	0.0716477	0.0237781	0.0564937	0.0405709	0.558939	0.612535	0.00724623	0.527967	0.320487	0.553463	0.435437	59.6	137.5	161.3	134	154.9	128.1	159.4	164.9	31.51	0.8	12.55	50.66	1.77	0.57	13.98
FBpp0291519; FBpp0307423	type=polypeptide; loc=3R:complement(join(30601201..30601220,30595390..30595626,30595040..30595328,30594818..30594984,30593705..30593849,30593489..30593635,30593262..30593420)); ID=FBpp0291519; name=CG2246-PG; parent=FBgn0039790,FBtr0302313; dbxref=REFSEQ:NP_001163778,GB_protein:ACZ95072,FlyBase:FBpp0291519,FlyBase_Annotation_IDs:CG2246-PG,UniProt/TrEMBL:Q8IMI0; MD5=2975ff6a9798a77e43db14ef682d8cf…	[R].TTSVSVGVPEHIVK.[V]	1xTMTpro [K14]; 1xTMTpro [N-Term]; 1xPhospho [S3(98.6)]	2.87222e-06	0.000248049	2	9	1	1	FBpp0291519 [254-267]; FBpp0307423 [244-257]	FBpp0291519 1xPhospho [S256(98.6)]; FBpp0307423 1xPhospho [S246(98.6)]	0	2141.19	2.554	2.575	2.244	1.891	2.263	2.159	1.935	0.0225449	0.0312652	0.000219605	0.201455	0.00482217	0.135193	0.219673	0.275894	0.400291	0.00936998	0.801083	0.111728	0.762083	0.839315	108.1	275.9	278.2	242.5	204.3	244.6	233.2	209.1	1.6	3.19	1.9	16.88	3.04	2.2	16.14
FBpp0311456	type=polypeptide; loc=2L:join(3478616..3478760,3479185..3479393); ID=FBpp0311456; name=Thor-PB; parent=FBgn0261560,FBtr0345289; dbxref=FlyBase:FBpp0311456,FlyBase_Annotation_IDs:CG8846-PB,GB_protein:AHN54103,REFSEQ:NP_001285588,UniProt/Swiss-Prot:Q9XZ56; MD5=79f4d6587b024e8d106128cfb0adc613; length=117; release=r6.47; species=Dmel;	[K].NLRGSPLSQTPPSNVPSCLLR.[G]	1xCarbamidomethyl [C18]; 1xTMTpro [N-Term]; 1xPhospho [S5(100)]	5.10021e-06	0.000248049	1	1	1	1	FBpp0311456 [61-81]	FBpp0311456 1xCarbamidomethyl [C78]; 1xPhospho [S65(100)]	1	2677.38	2.943	2.224	2.243	2.845	3.453	2.542	2.45	0.0181282	0.223756	0.000158624	0.0728072	2.50736e-05	0.0850189	0.125817	0.242831	0.876736	0.00730626	0.531864	0.00167581	0.656091	0.702906	44.5	130.8	98.9	99.7	126.5	153.5	113	108.9	12.27	1.12	4.7	58.02	0.53	3.3	14.53
FBpp0084803	type=polypeptide; loc=3R:complement(join(29319231..29319374,29318274..29318612,29318069..29318140,29317836..29317969,29316923..29317511,29316720..29316860,29316237..29316365,29315945..29316169,29315835..29315879)); ID=FBpp0084803; name=Cnx99A-PA; parent=FBgn0015622,FBtr0085437; dbxref=FlyBase:FBpp0084803,FlyBase_Annotation_IDs:CG11958-PA,GB_protein:AAF56887.2,REFSEQ:NP_733286,GB_protein:AAF56887,…	[R].AAGDTSKESTPLSASPK.[K]	2xTMTpro [K7; K17]; 1xTMTpro [N-Term]; 1xPhospho [T/S]	0.000379175	0.000248049	1	2	3	3	FBpp0084803 [549-565]		1	2639.41	2.031	1.221	2.237	1.569	3.773	1.526	1.451	0.00631103	0.644281	2.09688e-08	0.257739	1e-17	0.208635	0.28448	0.123983	0.999928	3.28539e-06	0.875747	4.15543e-15	0.863404	0.892077	469.1	952.8	572.7	1049.6	736	1770.2	715.7	680.6	14.42	14.11	0.61	21.71	0.6	28.3	9.2
FBpp0074970	type=polypeptide; loc=3L:complement(join(17528909..17529468,17527706..17528620,17527483..17527643,17527336..17527420,17526959..17527280)); ID=FBpp0074970; name=Edc3-PB; parent=FBgn0036735,FBtr0075208; dbxref=FlyBase:FBpp0074970,FlyBase_Annotation_IDs:CG6311-PB,GB_protein:AAF49329.1,REFSEQ:NP_648992,GB_protein:AAF49329,UniProt/Swiss-Prot:Q9VVI2,FlyMine:FBpp0074970,modMine:FBpp0074970; MD5=17779c8a…	[K].QTAASSYGNTNGNVR.[R]	1xTMTpro [N-Term]; 1xPhospho [S6(100)]	7.70133e-06	0.000248049	1	1	1	2	FBpp0074970 [270-284]	FBpp0074970 1xPhospho [S275(100)]	0	1923.89	2.581	1.537	2.235	1.683	2.313	1.347	1.497	0.00353716	0.383029	1.7815e-06	0.293012	1.84746e-05	0.637117	0.405084	0.0853331	0.967635	0.000166114	0.905404	0.0013276	0.999995	0.965597	201.2	519.4	309.3	449.8	338.7	465.4	271	301.1	9.07	4.62	2.36	7.83	1.3	1.16	27.47
FBpp0081504	type=polypeptide; loc=3R:join(9365457..9365699,9365756..9365826,9366382..9366832,9366890..9367182,9367247..9367598); ID=FBpp0081504; name=Srr-PB; parent=FBgn0037684,FBtr0082026; dbxref=FlyBase:FBpp0081504,FlyBase_Annotation_IDs:CG8129-PB,GB_protein:AAF54364.1,REFSEQ:NP_649886,GB_protein:AAF54364,UniProt/TrEMBL:Q9VHF0,FlyMine:FBpp0081504,modMine:FBpp0081504; MD5=6c81720860438bd92b4c011e28f0a533; l…	[R].HVSGGVEEIIDPFCNPEKPQR.[I]	1xCarbamidomethyl [C14]; 1xTMTpro [K18]; 1xTMTpro [N-Term]; 1xPhospho [S3(100)]	1.00394e-09	0.000190543	1	1	1	4	FBpp0081504 [38-58]	FBpp0081504 1xCarbamidomethyl [C51]; 1xPhospho [S40(100)]	0	3096.55	4.298	5.464	2.227	4.328	2.732	2.975	4.949	1.50057e-06	5.55829e-06	2.5176e-05	0.000460255	4.45937e-06	0.00723788	5.61628e-05	0.000168725	0.000870874	0.00163132	0.0214058	0.000381343	0.188491	0.00523684	144.3	620.3	788.7	321.4	624.6	394.4	429.4	714.3	32.45	10.22	13.48	2.01	9.17	7.21	0.72
FBpp0077504	type=polypeptide; loc=2L:join(2152035..2152146,2152233..2152465,2152663..2152944,2153003..2153105,2153282..2153531,2153596..2154410,2154473..2154897); ID=FBpp0077504; name=AIF-PB; parent=FBgn0031392,FBtr0077831; dbxref=FlyBase:FBpp0077504,FlyBase_Annotation_IDs:CG7263-PB,GB_protein:AAN10444.2,REFSEQ:NP_722765,GB_protein:AAN10444,UniProt/Swiss-Prot:Q9VQ79,FlyMine:FBpp0077504,modMine:FBpp0077504; M…	[R].VDQLSESSDSDVPETSTSSSQSSK.[S]	1xTMTpro [K24]; 1xTMTpro [N-Term]; 2xPhospho [S5(100); S10(97.9)]	2.46302e-05	0.000248049	1	3	1	1	FBpp0077504 [644-667]	FBpp0077504 2xPhospho [S648(100); S653(97.9)]	0	3255.43	3.277	3.639	2.224	3.392	2.58	4.132	3.257	0.0333159	0.0222687	0.0034465	0.0655756	0.0410055	0.0119687	0.0519298	0.348938	0.335569	0.0787095	0.50751	0.435004	0.254572	0.487201	24.8	81.2	90.2	55.1	84	63.9	102.4	80.7	10.23	5.84	0.6	34.03	0.06	21.56	0.65
FBpp0083939	type=polypeptide; loc=3R:join(24186480..24186540,24186600..24187150,24187220..24187414,24187473..24187730); ID=FBpp0083939; name=mora-PA; parent=FBgn0029503,FBtr0084554; dbxref=FlyBase:FBpp0083939,FlyBase_Annotation_IDs:CG6198-PA,GB_protein:AAF56252.1,REFSEQ:NP_651226,GB_protein:AAF56252,UniProt/Swiss-Prot:Q9VCC0,FlyMine:FBpp0083939,modMine:FBpp0083939; MD5=add9c2166a182302ca41eb98a5a395e5; lengt…	[R].LSEMSMQSPNNLD.[-]	1xTMTpro [N-Term]; 1xPhospho [S8(98.6)]	0.141335	0.00968569	1	1	1	2	FBpp0083939 [342-354]	FBpp0083939 1xPhospho [S349(98.6)]	0	1849.8	3.73	3.051	2.224	3.687	3.187	2.694	3.374	0.00250451	0.00873141	6.70951e-05	0.00545003	1.59098e-05	0.0333554	0.0110964	0.0654012	0.202693	0.00367485	0.125441	0.00116075	0.428592	0.215074	78.4	292.6	239.4	174.4	289.3	250	211.4	264.7	6.69	13.08	1.16	6.8	16.62	1.44	11.61
FBpp0297482	type=polypeptide; loc=3R:complement(join(28333709..28334518,28325489..28325819,28324810..28324877,28323649..28324649,28321373..28323486,28320582..28321279)); ID=FBpp0297482; name=larp-PH; parent=FBgn0261618,FBtr0306390; dbxref=REFSEQ:NP_001247348,GB_protein:AFH06665,FlyBase:FBpp0297482,FlyBase_Annotation_IDs:CG42551-PH,UniProt/Swiss-Prot:Q9VAW5; MD5=b153591c0864eff0944bd444f3adeeec; length=1673; …	[K].AGTSPLDK.[R]	1xTMTpro [K8]; 1xTMTpro [N-Term]; 1xPhospho [S4(99.5)]	0.00887376	0.00095742	1	2	2	5	FBpp0297482 [281-288]	FBpp0297482 1xPhospho [S284(99.5)]	0	1476.8	2.571	4.85	2.223	2.93	2.066	4.352	3.648	0.000211886	1.29389e-06	3.65985e-07	0.00210694	8.15423e-06	5.66038e-06	2.0958e-05	0.0102876	0.000235549	4.13953e-05	0.0661317	0.000650977	0.000966915	0.00230237	579.1	1488.9	2808.8	1287.4	1696.9	1196.5	2520.5	2112.6	25.6	4.39	1.48	45.25	7.96	4.37	4.85
FBpp0311388	type=polypeptide; loc=3R:join(3735023..3735166,3735269..3735446,3744836..3745035); ID=FBpp0311388; name=Tim17b-PB; parent=FBgn0263977,FBtr0345179; dbxref=FlyBase:FBpp0311388,FlyBase_Annotation_IDs:CG40451-PB,GB_protein:EYR77329,REFSEQ:NP_001287641,UniProt/TrEMBL:Q7PLT4; MD5=9bddad1690ca0aa652fee3b314f2d99d; length=173; release=r6.47; species=Dmel;	[R].NFSFESASNR.[T]	1xTMTpro [N-Term]; 1xPhospho [S3(100)]	0.000383969	0.000248049	1	1	2	2	FBpp0311388 [160-169]	FBpp0311388 1xPhospho [S162(100)]	0	1542.69	3.228	3.805	2.221	3.389	2.953	3.563	4.032	0.000390701	0.000836856	2.994e-05	0.00589975	3.63135e-07	0.00238416	0.000208787	0.0166702	0.0428861	0.00188879	0.132208	4.23252e-05	0.0949443	0.0146727	143.8	464.3	547.2	319.5	487.4	424.8	512.4	579.8	2.65	2.39	9.63	6.94	14.31	3.92	9.59
FBpp0292449	type=polypeptide; loc=2L:join(5154579..5155217,5155322..5155534,5155589..5155849,5158455..5185964,5187607..5187717,5188117..5188281,5188342..5195460,5195979..5196284,5197867..5198124,5199343..5202302,5203116..5203742,5204451..5204592,5204836..5204903,5205104..5205347); ID=FBpp0292449; name=Msp300-PG; parent=FBgn0261836,FBtr0303387; dbxref=FlyBase_Annotation_IDs:CG42768-PG,FlyBase:FBpp0292449,FlyB…	[K].SKKPVVDPVSTTSEDEQPETVPEPVEAMPAPIESKPEPEVVQK.[L]	4xTMTpro [K2; K3; K35; K43]; 1xTMTpro [N-Term]; 3xPhospho [T12(97.7); S13(99.9); S/T]	0.00147794	0.000354118	1	2	1	2	FBpp0292449 [3826-3868]	FBpp0292449 3xPhospho [T3837(97.7); S3838(99.9); S/T]	1	6415.27	3.894	4.033	2.22	4.611	3.211	4.333	4.21	0.00440574	0.00542409	0.00244222	0.00832102	0.00429109	0.00194039	0.00544849	0.0993878	0.150919	0.0605487	0.164851	0.103643	0.0818775	0.140554	29.2	113.7	117.7	64.8	134.6	93.7	126.5	122.9	31.43	22.95	3.56	6.35	4.26	2.41	16.74
FBpp0309142	type=polypeptide; loc=X:join(16656398..16657156,16657221..16660472,16660538..16660642,16665188..16665327,16666035..16667859,16667937..16668320,16668385..16668594); ID=FBpp0309142; name=r-PE; parent=FBgn0003189,FBtr0340156; dbxref=FlyBase:FBpp0309142,FlyBase_Annotation_IDs:CG18572-PE,GB_protein:AAS65389,REFSEQ:NP_996488,UniProt/Swiss-Prot:P05990; MD5=477f39c508620bf5db3ce4c1b8dfd3a5; length=2224; …	[R].LDSASNTTLR.[E]	1xTMTpro [N-Term]; 1xPhospho [S3(100)]	0.0100287	0.00095742	1	1	1	4	FBpp0309142 [1890-1899]	FBpp0309142 1xPhospho [S1892(100)]	0	1461.73	2.941	2.954	2.208	2.016	2.402	1.786	2.256	1.29663e-05	0.00204332	2.35046e-08	0.0645132	6.70479e-07	0.0915814	0.0142437	0.0010699	0.0795143	3.5658e-06	0.504461	7.40821e-05	0.671465	0.247067	434.1	1276.9	1282.4	958.7	875.4	1042.7	775.1	979.5	9.9	4.59	1.62	20.49	2.89	2.75	10.38
FBpp0071642	type=polypeptide; loc=2R:join(21973131..21973870,21974174..21974750,21974804..21974874,21974939..21975228,21975289..21975524); ID=FBpp0071642; name=CG9304-PA; parent=FBgn0034674,FBtr0071726; dbxref=GB_protein:AAF46779.2,FlyBase:FBpp0071642,FlyBase_Annotation_IDs:CG9304-PA,GB_protein:AAF46779.3,REFSEQ:NP_611624,GB_protein:AAF46779,UniProt/TrEMBL:Q9W2B3,FlyMine:FBpp0071642,modMine:FBpp0071642; MD5=…	[R].RNSPPDEIAVGTGSR.[G]	1xTMTpro [N-Term]; 1xPhospho [S3(100)]	0.000152542	0.000248049	1	1	1	2	FBpp0071642 [581-595]	FBpp0071642 1xPhospho [S583(100)]	1	1939.96	3.323	3.55	2.195	3.866	2.877	4.052	3.742	0.000128298	0.00225853	2.71097e-05	0.00085854	5.62717e-07	0.000814012	0.000626929	0.00679219	0.084737	0.00174479	0.0338356	6.40258e-05	0.0465864	0.0318716	160.9	534.7	571.4	353.2	622.1	463	652.1	602.3	4.15	5.89	0.07	2.77	2.45	9.57	3.04
FBpp0304133	type=polypeptide; loc=X:join(21369749..21370722,21370793..21370874,21370983..21372236); ID=FBpp0304133; name=bbx-PD; parent=FBgn0024251,FBtr0331744; dbxref=FlyBase:FBpp0304133,FlyBase_Annotation_IDs:CG1414-PD,REFSEQ:NP_001259770,GB_protein:AGB95608,UniProt/TrEMBL:O61348; MD5=20b6d5f0c9916dd309c1b4acb8c04f1e; length=769; release=r6.47; species=Dmel;	[R].SVSESSSSGFFDLEEK.[I]	1xTMTpro [K16]; 1xTMTpro [N-Term]; 3xPhospho [S3(97.2); S5(97.2); S]	0.0817274	0.0056081	1	1	1	1	FBpp0304133 [576-591]	FBpp0304133 3xPhospho [S578(97.2); S580(97.2); S]	0	2583.08	3.966	3.845	2.194	5.08	3.341	3.5	4.801	0.0118715	0.0254797	0.00310744	0.00454798	0.00244618	0.0198418	0.00531298	0.186729	0.361041	0.0728819	0.110886	0.0684091	0.333693	0.138174	22.8	90.5	87.8	50.1	115.9	76.3	79.9	109.6	4.86	6.18	15.36	33.9	1.08	1.14	35.85
FBpp0311248	type=polypeptide; loc=3L:complement(join(19585749..19585915,19585474..19585684)); ID=FBpp0311248; name=CG9231-PB; parent=FBgn0036887,FBtr0344994; dbxref=FlyBase:FBpp0311248,FlyBase_Annotation_IDs:CG9231-PB,GB_protein:AHN58145,REFSEQ:NP_001287120,UniProt/Swiss-Prot:Q9VW12; MD5=797e28df4c63169234790b709981faaa; length=125; release=r6.47; species=Dmel;	[K].YKSQSEIPNFVSQDVMER.[C]	1xTMTpro [K2]; 1xTMTpro [N-Term]; 1xPhospho [S3(99.8)]	0.0115582	0.00108033	1	1	1	1	FBpp0311248 [45-62]	FBpp0311248 1xPhospho [S47(99.8)]	1	2845.41	11.578	2.676	2.192	13.155	5.199	4.564	6.328	1e-17	0.0734458	0.000290942	5.43121e-12	6.99736e-11	0.0015267	2.08287e-06	7.35192e-15	0.601507	0.0117081	2.80588e-09	1.40794e-08	0.0713954	0.000352337	60	695.2	160.7	131.6	789.9	312.2	274.1	380	5.62	0.22	17.11	79.17	6.95	7.59	93.43
FBpp0072777	type=polypeptide; loc=3L:complement(join(2377276..2377432,2376544..2377220)); ID=FBpp0072777; name=CG15877-PA; parent=FBgn0035337,FBtr0072899; dbxref=FlyBase:FBpp0072777,FlyBase_Annotation_IDs:CG15877-PA,GB_protein:AAF47641.1,REFSEQ:NP_647718,GB_protein:AAF47641,UniProt/TrEMBL:Q9W019,FlyMine:FBpp0072777,modMine:FBpp0072777; MD5=51a0ccecdb49ea409a9fed01b81a42b2; length=277; release=r6.47; species=…	[R].SKTQENNSDEDDDVDSQPTAAQLK.[E]	2xTMTpro [K2; K24]; 1xTMTpro [N-Term]; 2xPhospho [T3(100); S8(100)]	6.37954e-05	0.000248049	1	1	1	1	FBpp0072777 [112-135]	FBpp0072777 2xPhospho [T114(100); S119(100)]	1	3707.71	2.929	2.652	2.183	3.118	2.643	3.085	2.579	0.0367112	0.101067	0.00205907	0.0749815	0.0101189	0.0234056	0.209366	0.370324	0.678097	0.05326	0.540357	0.185805	0.36376	0.829138	38.6	113.1	102.5	84.3	120.4	102.1	119.1	99.6	19.31	0.95	10.76	7.74	1.6	10.41	8.81
FBpp0304605	type=polypeptide; loc=2L:complement(join(6940737..6940918,6940611..6940681,6939525..6939733,6939265..6939458,6938203..6939205,6937936..6938148,6937540..6937876,6934990..6936697,6934806..6934908,6934572..6934742,6934047..6934511,6933418..6933933,6933110..6933337,6932813..6933052,6932685..6932750)); ID=FBpp0304605; name=CG18304-PD; parent=FBgn0031869,FBtr0332327; dbxref=FlyBase:FBpp0304605,FlyBase_…	[K].STSADAK.[F]	1xTMTpro [K7]; 1xTMTpro [N-Term]; 2xPhospho [S1(100); S3(100)]	0.0806412	0.00556665	1	4	1	1	FBpp0304605 [576-582]	FBpp0304605 2xPhospho [S576(100); S578(100)]	0	1447.67	1.442	0.884	2.183	0.788	2.012	0.907	0.612	0.117272	0.669187	2.80739e-07	0.538731	5.30631e-07	0.813496	0.173477	0.644983	0.999928	3.29222e-05	0.999434	6.07366e-05	0.999995	0.782248	857.3	1235.9	757.9	1871.8	675.4	1724.8	778	524.4	36.49	7.75	2.73	26.66	7.34	27.19	33.52
FBpp0087178	type=polypeptide; loc=2R:join(11668579..11668680,11669267..11670201,11671030..11671180,11672717..11672842,11673045..11673830,11673890..11674175,11674244..11674431); ID=FBpp0087178; name=Tret1-1-PA; parent=FBgn0050035,FBtr0088073; dbxref=FlyBase:FBpp0087178,FlyBase_Annotation_IDs:CG30035-PA,GB_protein:AAF58632.2,REFSEQ:NP_610693,GB_protein:AAF58632,UniProt/Swiss-Prot:A1Z8N1,FlyMine:FBpp0087178,mod…	[R].RDTGNSNTNSNK.[A]	1xTMTpro [K12]; 1xTMTpro [N-Term]; 2xPhospho [T3(100); S6(100)]	0.000178461	0.000248049	1	1	1	1	FBpp0087178 [168-179]	FBpp0087178 2xPhospho [T170(100); S173(100)]	1	2075.94	2.211	2.563	2.182	2.051	2.271	3.396	2.53	0.016463	0.0155212	5.62116e-06	0.0690712	0.000195166	0.0021465	0.0196028	0.226886	0.271941	0.000440363	0.520827	0.00905484	0.0874847	0.298148	220.5	487.5	565	481.2	452.2	500.7	748.8	557.8	10.02	4.38	10.84	3.24	8.2	5.4	21.24
FBpp0297482	type=polypeptide; loc=3R:complement(join(28333709..28334518,28325489..28325819,28324810..28324877,28323649..28324649,28321373..28323486,28320582..28321279)); ID=FBpp0297482; name=larp-PH; parent=FBgn0261618,FBtr0306390; dbxref=REFSEQ:NP_001247348,GB_protein:AFH06665,FlyBase:FBpp0297482,FlyBase_Annotation_IDs:CG42551-PH,UniProt/Swiss-Prot:Q9VAW5; MD5=b153591c0864eff0944bd444f3adeeec; length=1673; …	[K].AGTSPLDKR.[V]	1xTMTpro [K8]; 1xTMTpro [N-Term]; 1xPhospho [S4(99.3)]	0.00119211	0.000354118	1	2	1	6	FBpp0297482 [281-289]	FBpp0297482 1xPhospho [S284(99.3)]	1	1632.9	4.705	5.882	2.182	5.426	3.214	5.296	5.36	2.73342e-10	7.5991e-09	7.14419e-07	1.08587e-07	3.90799e-14	3.67913e-08	4.5019e-09	7.91658e-08	2.64103e-06	7.50337e-05	1.95815e-05	1.16721e-11	1.06555e-05	1.48369e-06	577.7	2718.3	3398	1260.5	3134.3	1857	3059.4	3096.2	1.47	12.09	0.2	27.12	3.97	5.19	13.81
FBpp0311875	type=polypeptide; loc=X:complement(8142616..8143521); ID=FBpp0311875; name=CG17982-PB; parent=FBgn0030006,FBtr0345988; dbxref=FlyBase:FBpp0311875,FlyBase_Annotation_IDs:CG17982-PB,GB_protein:AHN59478,REFSEQ:NP_001285007,UniProt/TrEMBL:Q9W3J6; MD5=61a50c8b2f67401bf5959b6ce1f7e15b; length=301; release=r6.47; species=Dmel;	[K].LSSISGTSPEAMPK.[F]	1xTMTpro [K14]; 1xTMTpro [N-Term]; 1xPhospho [T/S]	0.000268413	0.000248049	1	1	1	1	FBpp0311875 [28-41]		0	2093.08	3.457	3.369	2.179	3.228	2.648	2.827	3.381	0.000775579	0.00389779	0.000116347	0.018138	0.000172007	0.021569	0.011769	0.0276074	0.122342	0.00572796	0.257967	0.00819926	0.346464	0.220554	77.3	267.3	260.5	168.5	249.6	204.7	218.6	261.4	6.96	9.59	3.24	16.82	5.53	5.09	5.86
FBpp0076417	type=polypeptide; loc=3L:join(8191389..8191478,8193190..8193276,8193335..8193492,8193562..8194404,8194472..8194832,8194890..8195707,8195851..8196475); ID=FBpp0076417; name=MED24-PA; parent=FBgn0035851,FBtr0076694; dbxref=FlyBase:FBpp0076417,FlyBase_Annotation_IDs:CG7999-PA,GB_protein:AAF50469.2,REFSEQ:NP_648185,GB_protein:AAF50469,UniProt/Swiss-Prot:Q9VSF2,FlyMine:FBpp0076417,modMine:FBpp0076417;…	[R].SHDDEELAANAAK.[V]	1xTMTpro [K13]; 1xTMTpro [N-Term]; 1xPhospho [S1(100)]	0.00357437	0.000482779	1	1	1	1	FBpp0076417 [829-841]	FBpp0076417 1xPhospho [S829(100)]	0	2059	4.052	2.871	2.176	4.506	4.264	3.868	3.316	0.00079635	0.0188034	0.000202552	0.000707382	2.13706e-09	0.00198311	0.0146667	0.027982	0.301597	0.00885993	0.029279	3.36053e-07	0.0825863	0.251599	75.5	305.8	216.7	164.2	340.1	321.8	291.9	250.3	30.01	15.65	5.13	9.22	8.22	9.44	11.25
FBpp0079306	type=polypeptide; loc=2L:complement(join(8510527..8511768,8509375..8510178)); ID=FBpp0079306; name=CG13096-PA; parent=FBgn0032050,FBtr0079698; dbxref=FlyBase:FBpp0079306,FlyBase_Annotation_IDs:CG13096-PA,GB_protein:AAF52687.1,REFSEQ:NP_609236,GB_protein:AAF52687,UniProt/Swiss-Prot:Q9VLK2,FlyMine:FBpp0079306,modMine:FBpp0079306; MD5=4c826591bd49b026a3055339dad3b8b6; length=681; release=r6.47; spec…	[R].KESSSEGAK.[A]	2xTMTpro [K1; K9]; 1xTMTpro [N-Term]; 1xPhospho [S3(99.6)]	0.000376801	0.000248049	1	1	3	18	FBpp0079306 [599-607]	FBpp0079306 1xPhospho [S601(99.6)]	1	1915.04	1.429	1.609	2.172	0.939	1.792	1.304	1.136	0.0468014	0.0709727	4.89532e-09	0.995203	5.10913e-06	0.256068	0.484516	0.425194	0.591904	8.58477e-07	0.999993	0.000426467	0.909104	0.992076	4398.5	6283.6	7075.1	9555.6	4128.4	7883	5734.2	4997.9	20.46	0.19	0.07	29.22	6.2	3.73	24.89
FBpp0310225	type=polypeptide; loc=X:join(16448698..16448729,16449874..16450179,16450314..16450600,16451275..16451559,16451702..16451791,16451919..16452085); ID=FBpp0310225; name=eIF4H1-PD; parent=FBgn0262734,FBtr0343632; dbxref=GB_protein:AHN59800,REFSEQ:NP_001285330,FlyBase:FBpp0310225,FlyBase_Annotation_IDs:CG4429-PD,UniProt/TrEMBL:X2JC79; MD5=d6ee2e1a876efa38c99effeb05f0c8ca; length=388; release=r6.47; sp…	[R].THYNPNQQSERPSGGMTGLGGGSGGSGGLGVGGGSSMGAIDNFR.[H]	1xTMTpro [N-Term]; 3xPhospho [T1(92.8); S9(92.2); S/Y/T]	0.000472441	0.0003197	1	1	1	2	FBpp0310225 [264-307]	FBpp0310225 3xPhospho [T264(92.8); S272(92.2); S/Y/T]	0	4709.99	2.66	2.652	2.172	3.505	2.279	2.619	2.378	0.159533	0.109627	0.00991741	0.0763769	0.118243	0.10985	0.346479	0.73376	0.70166	0.162304	0.545226	0.721878	0.717629	0.931893	6.4	17	17	13.9	22.4	14.6	16.8	15.2	45.22	12.79	8.32	24.82	14.02	15.9	18.94
FBpp0307488	type=polypeptide; loc=3R:join(26573515..26573770,26573854..26574461,26574580..26574780,26574851..26575037,26575165..26575448,26578721..26578831,26579102..26579281,26579644..26579802,26579889..26580102,26580178..26580266,26580333..26580626,26580696..26581022,26589908..26590058,26590441..26590717,26597647..26598123,26598577..26598712,26601247..26602875); ID=FBpp0307488; name=scrib-PS; parent=FBgn02…	[K].SLEGEEGEDDDDEDENGSAYGDARDEEESAYGDAIDDVVDFGSATVTSR.[A]	1xTMTpro [N-Term]; 1xPhospho [S/Y/T]	7.10078e-06	0.000248049	1	7	1	1	FBpp0307488 [1516-1564]		1	5587.25	4.899	2.832	2.159	5.35	3.619	3.378	4.197	0.000579978	0.10179	0.00419672	0.000860273	0.000995023	0.0593063	0.0194097	0.022217	0.680633	0.0909527	0.0338356	0.0342084	0.564565	0.296813	26.8	131.2	75.8	57.8	143.3	96.9	90.5	112.4	23.61	2.07	2.44	50.31	0.18	1.52	24.97
FBpp0074063	type=polypeptide; loc=X:complement(join(16621330..16621346,16615830..16616344,16615510..16615658)); ID=FBpp0074063; name=CG9782-PA; parent=FBgn0030763,FBtr0074288; dbxref=FlyBase:FBpp0074063,GB_protein:AAF48630.2,FlyBase_Annotation_IDs:CG9782-PA,REFSEQ:NP_573137,GB_protein:AAF48630,UniProt/TrEMBL:Q9VXE4,FlyMine:FBpp0074063,modMine:FBpp0074063; MD5=7ae4505afb8efc9c4ad36829b9a41753; length=226; rel…	[R].SNDDFLNSLK.[R]	1xTMTpro [K10]; 1xTMTpro [N-Term]; 1xPhospho [S8(100)]	0.00151583	0.000354118	1	1	1	2	FBpp0074063 [112-121]	FBpp0074063 1xPhospho [S119(100)]	0	1840.93	2.647	2.174	2.153	2.327	2.329	2.437	1.625	0.000175362	0.0258723	1.37894e-06	0.0167385	1.58533e-08	0.00926772	0.155743	0.00884444	0.363247	0.000133124	0.247071	2.24471e-06	0.222553	0.756494	565	1495.4	1228.2	1216.3	1314.8	1315.7	1377.2	918.3	8.43	8.08	2.19	12.47	2.89	32.96	26.23
FBpp0306541	type=polypeptide; loc=X:join(11680853..11681114,11681718..11684254,11687462..11687635,11689201..11689543,11690812..11691413); ID=FBpp0306541; name=bif-PF; parent=FBgn0014133,FBtr0334465; dbxref=REFSEQ:NP_001259457,GB_protein:AGB95300,FlyBase:FBpp0306541,FlyBase_Annotation_IDs:CG1822-PF,UniProt/TrEMBL:M9PHA0; MD5=b451160b7a9ec45bfce1d21cf2473f43; length=1305; release=r6.47; species=Dmel;	[K].LSNNNDSSSGPAVTK.[Q]	1xTMTpro [K15]; 1xTMTpro [N-Term]; 1xPhospho [S2(100)]	3.841e-05	0.000248049	1	5	1	1	FBpp0306541 [774-788]	FBpp0306541 1xPhospho [S775(100)]	0	2179.09	1.548	1.493	2.152	1.302	1.591	1.61	1.264	0.510481	0.779177	6.16597e-05	0.997332	0.207181	0.539696	0.985299	0.991699	0.999928	0.00342624	0.999993	0.851853	0.998874	0.999931	85	131.6	126.9	182.9	110.6	135.2	136.8	107.4	6.52	9.01	1.39	23.97	2.43	12.62	7.53
FBpp0309235	type=polypeptide; loc=2R:join(17666067..17666159,17666222..17668861); ID=FBpp0309235; name=eIF3c-PB; parent=FBgn0034258,FBtr0340269; dbxref=FlyBase:FBpp0309235,FlyBase_Annotation_IDs:CG4954-PB,GB_protein:AHN56341,REFSEQ:NP_001286545,UniProt/Swiss-Prot:A1ZAX1; MD5=d2c71da1cca2c3e0984f6a9688d8d595; length=910; release=r6.47; species=Dmel;	[K].ASAFQFSDDEEEVKR.[V]	1xTMTpro [K14]; 1xTMTpro [N-Term]; 2xPhospho [S2(100); S7(100)]	0.00146862	0.000354118	1	1	1	1	FBpp0309235 [28-42]	FBpp0309235 2xPhospho [S29(100); S34(100)]	1	2526.14	1.97	1.984	2.149	2.606	2.151	2.021	1.761	0.0985512	0.145913	0.00047429	0.0386395	0.00673582	0.165984	0.316002	0.604947	0.775827	0.0170735	0.384284	0.140562	0.80959	0.914851	113.8	224.2	225.8	244.7	296.6	244.9	230	200.5	34.85	0.85	3.95	50.89	4.8	8.51	18.15
FBpp0086069	type=polypeptide; loc=2R:join(17421687..17421946,17423656..17423963,17424028..17424134,17424198..17424505,17424573..17424759,17424819..17425412,17425470..17425586); ID=FBpp0086069; name=l(2)k01209-PB; parent=FBgn0022029,FBtr0086913; dbxref=FlyBase:FBpp0086069,FlyBase_Annotation_IDs:CG4798-PB,GB_protein:AAF57872.3,REFSEQ:NP_725672,GB_protein:AAF57872,UniProt/TrEMBL:Q8MQK4,FlyMine:FBpp0086069,modMi…	[R].TTSIGNQTTTANPSECIIR.[A]	1xCarbamidomethyl [C16]; 1xTMTpro [N-Term]; 1xPhospho [S3(99.1)]	1.93052e-08	0.000190543	1	2	2	3	FBpp0086069 [144-162]	FBpp0086069 1xCarbamidomethyl [C159]; 1xPhospho [S146(99.1)]	0	2448.18	2.212	1.014	2.139	1.698	2.241	1.292	1.455	0.00267519	0.977923	4.29935e-07	0.191294	3.13116e-05	0.54919	0.271864	0.0691032	0.999928	4.83424e-05	0.787398	0.00200174	0.999233	0.882303	439.5	972.4	445.8	940	746.2	985.1	567.9	639.4	9.14	3.5	11.85	7.69	1.95	11.06	4.17
FBpp0310814	type=polypeptide; loc=3R:complement(join(10777177..10777251,10773135..10773161,10772113..10772604,10771860..10771972,10771337..10771467,10769102..10769303,10768217..10769036)); ID=FBpp0310814; name=CG45076-PH; parent=FBgn0266446,FBtr0344442; dbxref=FlyBase:FBpp0310814,FlyBase_Annotation_IDs:CG45076-PH,UniProt/Swiss-Prot:C0HK92,GB_protein:AHN57274,REFSEQ:NP_001287275; MD5=dfe5dd589fa74f34145e4a723…	[R].QESELAAQELQAIQK.[N]	1xTMTpro [K15]; 1xTMTpro [N-Term]; 1xPhospho [S3(100)]	0.000472441	0.0003197	1	1	1	1	FBpp0310814 [550-564]	FBpp0310814 1xPhospho [S552(100)]	0	2374.25	3.604	1.309	2.139	3.329	2.578	2.373	2.027	0.00425624	0.871365	0.00252128	0.0290531	0.0148668	0.19056	0.403721	0.0967396	0.999928	0.0618545	0.333543	0.243304	0.839686	0.965096	39.2	141.4	51.4	84	130.6	101.2	93.1	79.6	23.89	5.96	6.88	14.52	9.69	8.29	30.91
FBpp0111765; FBpp0300535	type=polypeptide; loc=3L:join(16053306..16053560,16062131..16062243,16062308..16062862,16063085..16063173,16063886..16063999,16064227..16064317,16065048..16065434,16066023..16066109,16066613..16066829,16070120..16070264,16070328..16070570,16070833..16070930,16071109..16071171,16076982..16077124,16077192..16077282,16080759..16080845); ID=FBpp0111765; name=Mbs-PH; parent=FBgn0005536,FBtr0112852; db…	[R].RSTQGVTLDEIK.[S]	1xTMTpro [K12]; 1xTMTpro [N-Term]; 1xPhospho [T3(99.2)]	6.66563e-05	0.000248049	2	11	1	1	FBpp0111765 [591-602]; FBpp0300535 [633-644]	FBpp0111765 1xPhospho [T593(99.2)]; FBpp0300535 1xPhospho [T635(99.2)]	1	2035.11	3.264	5.421	2.138	4.02	3.068	2.81	4.24	0.000296423	4.01408e-06	5.53689e-05	0.000382226	6.95576e-08	0.0227994	0.00015925	0.0134587	0.000661458	0.00314993	0.0184501	8.80526e-06	0.35767	0.0118909	141.4	461.6	766.8	302.3	568.6	433.9	397.5	599.7	9.93	3.62	11.64	13.9	4.15	1.67	4.83
FBpp0071893	type=polypeptide; loc=2R:complement(join(23063975..23064221,23062809..23063920)); ID=FBpp0071893; name=CG9890-PA; parent=FBgn0034814,FBtr0071984; dbxref=FlyBase:FBpp0071893,FlyBase_Annotation_IDs:CG9890-PA,GB_protein:AAF46945.1,REFSEQ:NP_611750,GB_protein:AAF46945,UniProt/TrEMBL:Q9W1V7,FlyMine:FBpp0071893,modMine:FBpp0071893; MD5=f80585152825e3eeca86708cf8b55f0e; length=452; release=r6.47; specie…	[R].ETASVSTVADPETGSVDFDK.[H]	1xTMTpro [K20]; 1xTMTpro [N-Term]; 1xPhospho [T13(98.4)]	7.94446e-05	0.000248049	1	1	1	1	FBpp0071893 [262-281]	FBpp0071893 1xPhospho [T274(98.4)]	0	2743.32	3.231	1.735	2.134	3.108	3.419	1.692	2.245	0.0059763	0.405401	0.000479727	0.0435298	8.17339e-06	0.502383	0.180922	0.120249	0.979942	0.0172045	0.412939	0.000650977	0.99489	0.79014	60.9	196.7	105.6	129.9	189.2	208.1	103	136.6	38.86	5.12	10.5	18.61	1.98	7.54	3.75
FBpp0111979	type=polypeptide; loc=2R:complement(join(11591993..11592119,11591685..11591930,11590687..11591174,11590003..11590625,11588698..11589940,11588363..11588635,11587771..11588127,11587646..11587711,11587538..11587582,11587097..11587138,11583015..11587025,11581628..11582145,11580949..11581398,11580235..11580862,11580049..11580170,11579827..11579983)); ID=FBpp0111979; name=tou-PE; parent=FBgn0033636,FBt…	[R].KKTISETEQQTTQQQQK.[Q]	3xTMTpro [K1; K2; K17]; 1xTMTpro [N-Term]; 2xPhospho [T3(100); S/T]	0.00126184	0.000354118	1	3	1	1	FBpp0111979 [535-551]	FBpp0111979 2xPhospho [T537(100); S/T]	2	3410.81	2.493	1.741	2.117	1.662	2.267	1.615	1.8	0.104011	0.52928	0.000668405	0.795607	0.0334958	0.738142	0.610333	0.61879	0.994639	0.0223857	0.999993	0.386405	0.999995	0.999931	44.7	111.6	77.9	94.7	74.4	101.4	72.3	80.5	34.93	0.16	3.02	24.18	6.37	3.1	22.48
FBpp0297482	type=polypeptide; loc=3R:complement(join(28333709..28334518,28325489..28325819,28324810..28324877,28323649..28324649,28321373..28323486,28320582..28321279)); ID=FBpp0297482; name=larp-PH; parent=FBgn0261618,FBtr0306390; dbxref=REFSEQ:NP_001247348,GB_protein:AFH06665,FlyBase:FBpp0297482,FlyBase_Annotation_IDs:CG42551-PH,UniProt/Swiss-Prot:Q9VAW5; MD5=b153591c0864eff0944bd444f3adeeec; length=1673; …	[R].HRSVSESDGTAVIAAGGR.[R]	1xTMTpro [N-Term]; 2xPhospho [S3(100); S5(100)]	9.95604e-08	0.000190543	1	3	1	3	FBpp0297482 [1508-1525]	FBpp0297482 2xPhospho [S1510(100); S1512(100)]	1	2234.03	3.04	3.228	2.114	3.233	1.914	2.938	2.535	0.000148539	0.00225865	1.3027e-05	0.00332461	0.00194342	0.0065338	0.0222853	0.00763259	0.084737	0.000939661	0.0903981	0.0570638	0.179187	0.321497	240.8	732	777.3	509	778.6	460.8	707.4	610.4	59.89	6.15	8.07	8.92	2.52	6.84	6.66
FBpp0078561	type=polypeptide; loc=3R:join(4403202..4403280,4404469..4404639,4404701..4405419,4405480..4405548,4405601..4405811,4405867..4406255); ID=FBpp0078561; name=lost-PA; parent=FBgn0263594,FBtr0078921; dbxref=FlyBase:FBpp0078561,FlyBase_Annotation_IDs:CG14648-PA,GB_protein:AAF52130.1,REFSEQ:NP_649466,GB_protein:AAF52130,UniProt/TrEMBL:Q9VN21,FlyMine:FBpp0078561,modMine:FBpp0078561; MD5=fb8ec086e8c95c67…	[R].TTKSEGDQSGVEAGAK.[T]	2xTMTpro [K3; K16]; 1xTMTpro [N-Term]; 1xPhospho [S4(100)]	4.70266e-06	0.000248049	1	1	4	18	FBpp0078561 [344-359]	FBpp0078561 1xPhospho [S347(100)]	1	2557.33	2.056	1.995	2.11	2.405	1.948	2.217	2.038	0.000186254	0.0105379	1.70574e-08	0.00101048	2.51931e-07	0.00366899	0.00426951	0.00932002	0.223813	2.73994e-06	0.0377991	3.00978e-05	0.123473	0.119665	3105.5	6385.2	6195.3	6553.9	7469.9	6050.3	6884.5	6329.4	0.18	3.45	2.36	18.84	0.45	0.57	21.95
FBpp0073485	type=polypeptide; loc=X:join(12497573..12497593,12514484..12515517,12515645..12515767,12515825..12516059); ID=FBpp0073485; name=CG2556-PA; parent=FBgn0030396,FBtr0073652; dbxref=FlyBase:FBpp0073485,FlyBase_Annotation_IDs:CG2556-PA,GB_protein:AAF48170.1,REFSEQ:NP_572805,GB_protein:AAF48170,UniProt/TrEMBL:Q9VYM2,FlyMine:FBpp0073485,modMine:FBpp0073485; MD5=30a1051474687eba041b3f3a13f28ae6; length=4…	[K].ASLDKLQLSTDDEADADDDDEDSEVEHCYGPGK.[L]	1xCarbamidomethyl [C28]; 2xTMTpro [K5; K33]; 1xTMTpro [N-Term]; 3xPhospho [S9(100); T10(100); S23(100)]	2.89565e-08	0.000190543	1	1	1	1	FBpp0073485 [347-379]	FBpp0073485 1xCarbamidomethyl [C374]; 3xPhospho [S355(100); T356(100); S369(100)]	1	4792.02	2.827	0.517	2.106	2.904	1.721	0.807	1.859	0.00398003	0.0213766	3.94154e-05	0.015473	0.0504917	0.383308	0.20394	0.0921045	0.328996	0.00239944	0.237373	0.485487	0.975111	0.822849	135.1	382	69.9	284.6	392.4	232.6	109	251.3	97.54	9.59	4.92		19.05	12.42	61.7
FBpp0085697	type=polypeptide; loc=2R:join(19235516..19235662,19235763..19236208,19236267..19236419,19236485..19236843,19236942..19237063,19238152..19238314,19238382..19238434,19238789..19241785,19242174..19242395,19242484..19242585,19242704..19242859,19243069..19243179,19243255..19243320); ID=FBpp0085697; name=cora-PA; parent=FBgn0010434,FBtr0086509; dbxref=FlyBase:FBpp0085697,FlyBase_Annotation_IDs:CG11949-…	[R].RDSEGSSDDDMTAQYGADQVNEILIGSPAGQAGGK.[L]	1xTMTpro [K35]; 1xTMTpro [N-Term]; 1xPhospho [S3(99.9)]	2.65073e-07	0.000190543	1	4	1	1	FBpp0085697 [1396-1430]	FBpp0085697 1xPhospho [S1398(99.9)]	1	4227.96	3.488	3.693	2.099	3.829	3.09	3.948	4.098	0.0278344	0.0143353	0.00735814	0.052976	0.00404207	0.0149236	0.0191745	0.311507	0.263438	0.133374	0.455872	0.0999536	0.287359	0.294995	25.7	89.5	94.7	53.9	98.2	79.3	101.3	105.1	12.65	4.49	4.89	6.21	7.85	0.49	14.06
FBpp0298357	type=polypeptide; loc=3L:complement(join(16530430..16530633,16529627..16529914,16522799..16522910,16520878..16521032,16520069..16520541,16518211..16518596,16518026..16518146,16517480..16517660,16516652..16516801,16515857..16515978,16514357..16514449,16513334..16513480,16512965..16513123,16511031..16511175,16510872..16510966,16510651..16510810,16510337..16510434,16510018..16510108,16509829..165099…	[R].SLSSESQK.[R]	1xTMTpro [K8]; 1xTMTpro [N-Term]; 2xPhospho [S4(99.1); S6(100)]	0.138552	0.00938579	1	2	4	5	FBpp0298357 [27-34]	FBpp0298357 2xPhospho [S30(99.1); S32(100)]	0	1633.77	4.867	8.667	2.096	6.106	3.517	8.066	8.392	6.01446e-10	3.34484e-11	1.19854e-06	2.07945e-06	8.30447e-13	3.36748e-10	1.63321e-10	1.5536e-07	1.82676e-08	0.000118093	0.000253846	2.06156e-10	1.36956e-07	7.26019e-08	262.1	1275.7	2271.8	549.4	1600.4	921.8	2114.2	2199.7	21.23	13.02	2.04	19.19	12.85	3.15	4.08
FBpp0304133	type=polypeptide; loc=X:join(21369749..21370722,21370793..21370874,21370983..21372236); ID=FBpp0304133; name=bbx-PD; parent=FBgn0024251,FBtr0331744; dbxref=FlyBase:FBpp0304133,FlyBase_Annotation_IDs:CG1414-PD,REFSEQ:NP_001259770,GB_protein:AGB95608,UniProt/TrEMBL:O61348; MD5=20b6d5f0c9916dd309c1b4acb8c04f1e; length=769; release=r6.47; species=Dmel;	[R].NSNSTSGASATSNVAAADAAAK.[G]	1xTMTpro [K22]; 1xTMTpro [N-Term]; 1xPhospho [S4(100)]	1.20173e-08	0.000190543	1	1	1	2	FBpp0304133 [624-645]	FBpp0304133 1xPhospho [S627(100)]	0	2654.29	2.612	1.393	2.092	2.07	2.374	1.315	1.555	0.00360315	0.682018	6.94089e-05	0.129698	0.000193368	0.737794	0.514209	0.0860761	0.999928	0.00376918	0.686941	0.00899324	0.999995	0.995584	127.8	333.8	177.9	267.4	264.5	303.3	168	198.7	16.29	15.76	3.17	28.32	1.53	7.42	27.24
FBpp0311456	type=polypeptide; loc=2L:join(3478616..3478760,3479185..3479393); ID=FBpp0311456; name=Thor-PB; parent=FBgn0261560,FBtr0345289; dbxref=FlyBase:FBpp0311456,FlyBase_Annotation_IDs:CG8846-PB,GB_protein:AHN54103,REFSEQ:NP_001285588,UniProt/Swiss-Prot:Q9XZ56; MD5=79f4d6587b024e8d106128cfb0adc613; length=117; release=r6.47; species=Dmel;	[R].GSPLSQTPPSNVPSCLLR.[G]	1xCarbamidomethyl [C15]; 1xTMTpro [N-Term]; 1xPhospho [S2(100)]	2.96324e-06	0.000248049	1	1	2	2	FBpp0311456 [64-81]	FBpp0311456 1xCarbamidomethyl [C78]; 1xPhospho [S65(100)]	0	2294.15	1.886	1.553	2.089	2.071	2.019	1.95	1.93	0.114438	0.468886	0.000845502	0.153071	0.0202062	0.221174	0.237446	0.63962	0.993878	0.0271981	0.726662	0.291723	0.877577	0.856374	115.6	218.1	179.6	241.6	239.4	233.5	225.5	223.2	4.82	3.71	1.2	5.25	3.05	0	0.86
FBpp0087178	type=polypeptide; loc=2R:join(11668579..11668680,11669267..11670201,11671030..11671180,11672717..11672842,11673045..11673830,11673890..11674175,11674244..11674431); ID=FBpp0087178; name=Tret1-1-PA; parent=FBgn0050035,FBtr0088073; dbxref=FlyBase:FBpp0087178,FlyBase_Annotation_IDs:CG30035-PA,GB_protein:AAF58632.2,REFSEQ:NP_610693,GB_protein:AAF58632,UniProt/Swiss-Prot:A1Z8N1,FlyMine:FBpp0087178,mod…	[R].SISTDSR.[K]	1xTMTpro [N-Term]; 2xPhospho [S1(100); S3(100)]	0.0769535	0.00541963	1	1	1	3	FBpp0087178 [338-344]	FBpp0087178 2xPhospho [S338(100); S340(100)]	0	1229.51	1.56	2.042	2.077	1.717	1.727	1.929	1.775	0.0355919	0.0316008	1.26081e-06	0.0582588	4.38186e-05	0.0210676	0.0459289	0.363926	0.402071	0.000123592	0.480214	0.00258516	0.343314	0.461991	982.5	1532.9	2006.1	2040.2	1686.6	1697	1895.2	1743.8	13.08	6.58	0.22	26.82	12.53	4.41	9.06
FBpp0076903	type=polypeptide; loc=X:join(21376205..21376666,21379973..21380094,21380651..21380737,21380882..21381063,21381734..21381769,21382180..21382244,21382549..21382727,21382794..21382968,21383030..21383383,21383450..21383627,21383700..21383905); ID=FBpp0076903; name=slgA-PD; parent=FBgn0003423,FBtr0077204; dbxref=GB_protein:AAF50822.3,FlyBase:FBpp0076903,FlyBase_Annotation_IDs:CG1417-PD,REFSEQ:NP_72842…	[K].QESSQEKNPSPAGSPQR.[D]	1xTMTpro [K7]; 1xTMTpro [N-Term]; 1xPhospho [S4(98.6)]	2.82649e-05	0.000248049	1	4	1	1	FBpp0076903 [95-111]	FBpp0076903 1xPhospho [S98(98.6)]	1	2515.24	1.679	2.263	2.073	1.086	2.263	1.877	1.257	0.230026	0.0463811	0.000103248	0.751691	0.000411103	0.207751	0.875288	0.838587	0.492815	0.00515296	0.999993	0.016827	0.862255	0.999931	127.5	214.1	288.5	264.3	138.5	288.4	239.2	160.2	39.64	24.75	0.23	33.12	19.95	20	31.28
FBpp0304057	type=polypeptide; loc=2L:complement(join(10319847..10320019,10319618..10319713,10319488..10319560,10319320..10319423,10319131..10319257,10317589..10319076)); ID=FBpp0304057; name=CG5381-PC; parent=FBgn0032218,FBtr0331667; dbxref=FlyBase:FBpp0304057,FlyBase_Annotation_IDs:CG5381-PC,REFSEQ:NP_001260323,GB_protein:AGB92858,UniProt/TrEMBL:Q9VKZ6; MD5=0d74f3d9eb0985c986e42fa719299747; length=686; rele…	[K].QQSIANEPGQLPVESATLR.[T]	1xTMTpro [N-Term]; 1xPhospho [S3(100)]	6.26711e-06	0.000248049	1	2	1	2	FBpp0304057 [422-440]	FBpp0304057 1xPhospho [S424(100)]	0	2422.23	2.9	4.345	2.07	3.211	2.908	3.389	3.36	0.00393244	0.00141439	0.000312996	0.0126764	1.37546e-06	0.00656515	0.00518004	0.0913963	0.0606189	0.0123614	0.209013	0.000139085	0.179789	0.136056	104.8	304	455.4	217	336.6	304.8	355.2	352.2	2.32	7.62	3.63	17.18	6.73	13.25	5.48
FBpp0071395	type=polypeptide; loc=X:complement(join(10471880..10471969,10471618..10471783,10465585..10471538,10465143..10465247,10464453..10465067)); ID=FBpp0071395; name=nocte-PB; parent=FBgn0261710,FBtr0071461; dbxref=FlyBase:FBpp0071395,GB_protein:AAN09261.1,FlyBase_Annotation_IDs:CG17255-PB,GB_protein:AAN09261.2,REFSEQ:NP_727425,GB_protein:AAN09261,UniProt/TrEMBL:Q9W2U7,FlyMine:FBpp0071395,modMine:FBpp00…	[R].TSESETDLDK.[T]	1xTMTpro [K10]; 1xTMTpro [N-Term]; 2xPhospho [S2(99.1); S4(100)]	0.0338787	0.00245229	1	2	1	1	FBpp0071395 [1240-1249]	FBpp0071395 2xPhospho [S1241(99.1); S1243(100)]	0	1892.84	1.335	1.401	2.058	0.889	1.697	1.529	1.218	0.651131	0.670255	0.000151888	0.39797	0.0801251	0.516632	0.994596	0.999944	0.999928	0.00711601	0.969097	0.617826	0.995294	0.999931	123.6	165	173.1	254.3	109.9	209.8	189	150.6	46.19	8.48	2.45	54.5	7.61	0.87	23.29
FBpp0310710	type=polypeptide; loc=3R:complement(join(20945164..20945170,20930163..20930945,20912410..20912669,20912142..20912340,20911971..20912077,20911781..20911912)); ID=FBpp0310710; name=CG31191-PD; parent=FBgn0051191,FBtr0344322; dbxref=GB_protein:ABW08712,REFSEQ:NP_001097850,FlyBase:FBpp0310710,FlyBase_Annotation_IDs:CG31191-PD,UniProt/TrEMBL:A8JR57; MD5=ce5a9a5e636d977d619a88cad4a63ee2; length=495; re…	[R].SNTSGSTTR.[S]	1xTMTpro [N-Term]; 2xPhospho [T3(100); S6(100)]	0.0272833	0.00202059	1	2	1	2	FBpp0310710 [249-257]	FBpp0310710 2xPhospho [T251(100); S254(100)]	0	1374.56	1.857	1.191	2.048	1.676	2.19	1.746	1.156	0.0479476	0.772427	6.24356e-06	0.262458	1.38133e-05	0.197536	0.721725	0.429886	0.999928	0.000476501	0.880875	0.00103141	0.847449	0.999931	284.8	528.8	339.2	583.3	477.3	623.7	497.4	329.4	11.36	11.73	15.22	2.94	28.42	10.66	8.96
FBpp0112013	type=polypeptide; loc=2R:complement(join(21168432..21168461,21167596..21168183,21167172..21167444,21166890..21167042,21166730..21166834,21165559..21165874,21164300..21165043,21163754..21164239,21163366..21163695,21162256..21163151)); ID=FBpp0112013; name=CG4266-PB; parent=FBgn0034598,FBtr0113100; dbxref=FlyBase:FBpp0112013,FlyBase_Annotation_IDs:CG4266-PB,REFSEQ:NP_001097394,GB_protein:ABV53866,U…	[R].DDSNRHSISSTDEGNK.[A]	1xTMTpro [K16]; 1xTMTpro [N-Term]; 2xPhospho [S/T]	0.000328166	0.000248049	1	3	2	2	FBpp0112013 [1115-1130]		1	2530.11	1.402	2.613	2.045	1.114	1.574	1.738	1.633	0.343103	0.0179789	2.73073e-05	0.983779	0.0258568	0.199477	0.16171	0.926329	0.29596	0.00175161	0.999993	0.334859	0.850169	0.765221	231.1	324	603.8	472.5	257.4	363.7	401.5	377.3	31.32	4.98	2.27	35.21	4.04	2.01	21.87
FBpp0303530	type=polypeptide; loc=2L:join(21273596..21273771,21273828..21274139,21274200..21274429,21275379..21275656,21275724..21275806,21277197..21278429,21281132..21281337,21281396..21281514); ID=FBpp0303530; name=CG8671-PF; parent=FBgn0032938,FBtr0330680; dbxref=FlyBase:FBpp0303530,FlyBase_Annotation_IDs:CG8671-PF,REFSEQ:NP_001260671,GB_protein:AGB93206,UniProt/TrEMBL:M9PDK6; MD5=f4960a75e3723c1d1d400b00…	[R].NPSSGSLVISETGSLDR.[T]	1xTMTpro [N-Term]; 1xPhospho [S/T]	0.000663439	0.000354118	1	4	1	1	FBpp0303530 [772-788]		0	2103.03	2.395	1.662	2.035	2.161	2.355	1.69	2.197	0.0758725	0.568114	0.00104798	0.251761	0.00911601	0.557149	0.20122	0.539044	0.999928	0.0319493	0.872852	0.17221	0.999995	0.819062	54.4	130.3	90.4	110.6	117.5	128.1	91.9	119.4	41.97	1.16	0.14	7.56	1.5	2.39	1.77
FBpp0306619	type=polypeptide; loc=3R:join(31395991..31396056,31396123..31396292,31396402..31396913,31396986..31397613,31397667..31398239,31398305..31398481,31398546..31399044,31399103..31400155,31400218..31401188,31401251..31401377); ID=FBpp0306619; name=Gcn2-PC; parent=FBgn0019990,FBtr0334552; dbxref=FlyBase:FBpp0306619,FlyBase_Annotation_IDs:CG1609-PC,REFSEQ:NP_001263142,GB_protein:AGB96521,UniProt/TrEMBL:…	[K].VAVYDDEEQEDSTRGK.[T]	1xTMTpro [K16]; 1xTMTpro [N-Term]; 1xPhospho [S/T/Y]	0.00741238	0.000851542	1	2	1	1	FBpp0306619 [670-685]		1	2529.2	3.231	2.289	2.031	2.909	2.754	3.021	2.69	0.000155269	0.0781977	0.000846605	0.0252852	1.49964e-05	0.0234411	0.0164706	0.00789351	0.616511	0.0271981	0.307459	0.00110678	0.363995	0.270943	111.7	360.9	255.7	226.9	325	307.6	337.5	300.4	9.4	9.71	2.05	17.9	2.27	10.74	4.84
FBpp0311456	type=polypeptide; loc=2L:join(3478616..3478760,3479185..3479393); ID=FBpp0311456; name=Thor-PB; parent=FBgn0261560,FBtr0345289; dbxref=FlyBase:FBpp0311456,FlyBase_Annotation_IDs:CG8846-PB,GB_protein:AHN54103,REFSEQ:NP_001285588,UniProt/Swiss-Prot:Q9XZ56; MD5=79f4d6587b024e8d106128cfb0adc613; length=117; release=r6.47; species=Dmel;	[K].NLRGSPLSQTPPSNVPSCLLR.[G]	1xCarbamidomethyl [C18]; 1xTMTpro [N-Term]; 2xPhospho [S5(100); T10(100)]	3.04692e-05	0.000248049	1	1	1	4	FBpp0311456 [61-81]	FBpp0311456 1xCarbamidomethyl [C78]; 2xPhospho [S65(100); T70(100)]	1	2757.35	2.086	1.238	2.026	1.582	2.35	1.463	1.511	0.0139012	0.701723	1.80965e-05	0.296876	2.53593e-05	0.39854	0.333131	0.205319	0.999928	0.0012443	0.905404	0.00168314	0.9775	0.926401	305.2	636.4	377.9	618.4	482.8	717.2	446.3	461.1	5.36	5.44	2.47	42.6	4.24	7.14	0.23
FBpp0088807	type=polypeptide; loc=2R:join(24574990..24575089,24575151..24575299,24575362..24575520,24575576..24575629,24575691..24575823,24575877..24576010,24576194..24576346,24576401..24576505,24576566..24577107,24577176..24577299,24577366..24577464); ID=FBpp0088807; name=Start1-PA; parent=FBgn0035028,FBtr0089868; dbxref=GB_protein:AAF47232.1,FlyBase:FBpp0088807,FlyBase_Annotation_IDs:CG3522-PA,GB_protein:A…	[K].GAAMPFDTLGNSLGAK.[S]	1xTMTpro [K16]; 1xTMTpro [N-Term]; 1xPhospho [S12(100)]	5.29714e-07	0.000248049	1	3	1	1	FBpp0088807 [425-440]	FBpp0088807 1xPhospho [S436(100)]	0	2238.15	2.353	1.543	2.026	1.77	1.917	1.481	1.555	0.0279356	0.597381	0.000209042	0.417826	0.026944	0.567408	0.49615	0.311908	0.999928	0.00904034	0.972981	0.342904	0.999995	0.992409	94	221.1	145	190.3	166.3	180.1	139.1	146.1	8.66	9.06	2.82	15.32	9.08	0.48	17.11
FBpp0078872	type=polypeptide; loc=2L:join(6225079..6225761,6225817..6226747); ID=FBpp0078872; name=Ugt37B1-PA; parent=FBgn0026755,FBtr0079242; dbxref=FlyBase:FBpp0078872,FlyBase_Annotation_IDs:CG9481-PA,GB_protein:AAF52357.2,REFSEQ:NP_525008,GB_protein:AAF52357,UniProt/TrEMBL:Q9VMG1,FlyMine:FBpp0078872,modMine:FBpp0078872; MD5=b999ecfd166abcf20226a5251debaf31; length=537; release=r6.47; species=Dmel;	[R].IYREIYGDDPTLPSYEDLHK.[N]	1xTMTpro [K20]; 1xTMTpro [N-Term]; 2xPhospho [T11(100); Y/S]	0.0779893	0.00541963	1	1	2	2	FBpp0078872 [226-245]	FBpp0078872 2xPhospho [T236(100); Y/S]	1	3192.52	9.491	6.961	2.025	12.265	5.437	10.161	8.791	4.20563e-10	5.8675e-06	0.00586347	1.80938e-09	2.52771e-09	1.01936e-08	2.38342e-06	1.14844e-07	0.000890136	0.114461	5.48988e-07	3.92823e-07	3.24751e-06	0.000396167	38.6	366.7	269	78.3	473.9	210.1	392.6	339.7	12.92	12.66	0.81	32.38	1.53	2.95	5.77
FBpp0305322; FBpp0293352	type=polypeptide; loc=3L:join(8579513..8579639,8581763..8581855,8585971..8586956,8587344..8588818,8593467..8595441,8595553..8595794,8596412..8598908); ID=FBpp0305322; name=CG43078-PK; parent=FBgn0262508,FBtr0333111; dbxref=REFSEQ:NP_001261590,GB_protein:AGB94285,FlyBase:FBpp0305322,FlyBase_Annotation_IDs:CG43078-PK,UniProt/TrEMBL:M9PET1; MD5=3426b6140e1dc9871a85a7a9116f9c66; length=2464; release=…	[R].YGSELESFDRESSLERR.[M]	1xTMTpro [N-Term]; 2xPhospho [S12(99.9); S13(100)]	0.0045851	0.000611761	2	11	1	1	FBpp0305322 [1192-1208]; FBpp0293352 [1102-1118]	FBpp0305322 2xPhospho [S1203(99.9); S1204(100)]; FBpp0293352 2xPhospho [S1113(99.9); S1114(100)]	2	2524.11	2.518	2.135	2.021	2.699	2.509	2.613	2.744	0.0695361	0.214295	0.00128629	0.0849398	0.0147991	0.0716102	0.0628048	0.516991	0.868224	0.0375208	0.570639	0.242648	0.611585	0.534988	46.9	118.2	100.2	94.9	126.7	117.8	122.6	128.8	7.88	9.99	1.86	9.42	4.92	0.94	8.56
FBpp0076766; FBpp0076769	type=polypeptide; loc=3L:complement(join(6135095..6135213,6134835..6135033)); ID=FBpp0076766; name=Lcp65Ag1-PA; parent=FBgn0020638,FBtr0077058; dbxref=FlyBase:FBpp0076766,FlyBase_Annotation_IDs:CG10530-PA,GB_protein:AAF50692.1,REFSEQ:NP_477273,GB_protein:AAF50692,UniProt/Swiss-Prot:P92201; MD5=87f8878112ae5e1b4068c21f522d3601; length=105; release=r6.47; species=Dmel; type=polypeptide; loc=3L:comp…	[R].SESDVGPESFK.[Y]	1xTMTpro [K11]; 1xTMTpro [N-Term]; 1xPhospho [S3(100)]	7.50864e-05	0.000248049	2	2	1	6	FBpp0076766 [28-38]; FBpp0076769 [28-38]	FBpp0076766 1xPhospho [S30(100)]; FBpp0076769 1xPhospho [S30(100)]	0	1869.91	2.056	2.343	2.02	1.625	2.237	1.96	1.497	0.0057537	0.0139778	8.63571e-06	0.133684	1.31667e-06	0.0456278	0.214516	0.117628	0.260821	0.000642302	0.693221	0.000134589	0.497817	0.83478	665.5	1368.2	1559.1	1344	1081.4	1488.7	1304.3	996.1	11.8	15.83	7.31	37.08	5.26	37.42	33.78
FBpp0311248	type=polypeptide; loc=3L:complement(join(19585749..19585915,19585474..19585684)); ID=FBpp0311248; name=CG9231-PB; parent=FBgn0036887,FBtr0344994; dbxref=FlyBase:FBpp0311248,FlyBase_Annotation_IDs:CG9231-PB,GB_protein:AHN58145,REFSEQ:NP_001287120,UniProt/Swiss-Prot:Q9VW12; MD5=797e28df4c63169234790b709981faaa; length=125; release=r6.47; species=Dmel;	[K].QFNDSQQSEGSAPAAK.[-]	1xTMTpro [K16]; 1xTMTpro [N-Term]; 1xPhospho [S11(100)]	1.79886e-06	0.000248049	1	1	3	5	FBpp0311248 [110-125]	FBpp0311248 1xPhospho [S120(100)]	0	2353.13	3.119	4.225	2.018	3.462	2.855	3.359	4.605	4.85455e-05	8.95218e-05	3.88733e-05	0.000409757	1.16997e-08	0.000804259	3.03925e-06	0.0031244	0.00834737	0.00237401	0.0194355	1.69424e-06	0.0463055	0.000480126	316.3	986.8	1336.5	638.4	1095.3	903.3	1062.6	1456.7	13.01	1.57	0.83	2.33	5.76	3.51	7.49
FBpp0111974	type=polypeptide; loc=2R:complement(9828427..9829797); ID=FBpp0111974; name=hebe-PF; parent=FBgn0033448,FBtr0113061; dbxref=FlyBase:FBpp0111974,FlyBase_Annotation_IDs:CG1623-PF,REFSEQ:NP_001097248,GB_protein:AAM68797,UniProt/TrEMBL:Q7K568; MD5=50d5eab41ee37045d01cec031c45d5ef; length=456; release=r6.47; species=Dmel;	[K].VADSPPPAEGEDENVPEFIR.[R]	1xTMTpro [N-Term]; 1xPhospho [S4(100)]	6.44063e-09	0.000190543	1	1	1	13	FBpp0111974 [131-150]	FBpp0111974 1xPhospho [S134(100)]	0	2552.19	2.136	1.167	2.014	1.674	3.305	1.427	1.506	0.00112454	0.625861	4.0139e-06	0.0794348	1e-17	0.196473	0.206447	0.0366193	0.999928	0.000323737	0.555375	4.15543e-15	0.84555	0.825474	902.5	1927.4	1053.4	1818.1	1511.2	2983	1288.1	1359.1	17.58	5.17	2.62	6.9	4.81	19.39	11.03
FBpp0079471	type=polypeptide; loc=2L:9913048..9914589; ID=FBpp0079471; name=Srp54-PA; parent=FBgn0024285,FBtr0079875; dbxref=FlyBase:FBpp0079471,GB_protein:AAF52825.1,FlyBase_Annotation_IDs:CG4602-PA,REFSEQ:NP_477347,GB_protein:AAF52825,UniProt/TrEMBL:Q9VL71,FlyMine:FBpp0079471,modMine:FBpp0079471; MD5=0e78f067430298bd3edd21627d28bb08; length=513; release=r6.47; species=Dmel;	[K].SISEDTEVK.[S]	1xTMTpro [K9]; 1xTMTpro [N-Term]; 1xPhospho [S1(100)]	0.000886276	0.000354118	1	1	3	6	FBpp0079471 [477-485]	FBpp0079471 1xPhospho [S477(100)]	0	1695.87	2.422	2.415	2.012	1.949	2.065	2.335	1.988	0.000339709	0.0165219	5.20502e-07	0.0544958	6.31733e-05	0.00810014	0.0472061	0.0149621	0.281939	5.65307e-05	0.465039	0.00352058	0.203729	0.46512	475.1	1150.6	1147.5	956	926	981.1	1109.3	944.6	9.77	7.73	0.31	7.91	7.41	0.43	1.62
FBpp0070761	type=polypeptide; loc=X:complement(join(5420194..5420238,5416190..5417374,5415528..5415918,5415322..5415455,5414973..5415041)); ID=FBpp0070761; name=spoon-PC; parent=FBgn0263987,FBtr0070795; dbxref=GB_protein:AAN09139.2,GB_protein:AAN09139.1,FlyBase:FBpp0070761,FlyBase_Annotation_IDs:CG3249-PC,REFSEQ:NP_726992,GB_protein:AAN09139,UniProt/TrEMBL:Q7KVW1,FlyMine:FBpp0070761,modMine:FBpp0070761; MD5=…	[R].DLPDSVNTR.[V]	1xTMTpro [N-Term]; 1xPhospho [S5(100)]	0.0301031	0.00217428	1	2	1	4	FBpp0070761 [181-189]	FBpp0070761 1xPhospho [S185(100)]	0	1400.67	1.183	0.877	1.998	0.775	1.578	0.825	0.731	0.456105	0.69229	3.91208e-06	0.523199	0.00183152	0.599036	0.400822	0.98117	0.999928	0.000316862	0.99667	0.054788	0.999995	0.964204	729.2	862.7	639.4	1456.8	565	1150.6	601.5	533.3	16.99	3.94	3.62	5.26	1.22	10.25	2.51
FBpp0087865	type=polypeptide; loc=2R:join(8164956..8165048,8165107..8165931,8166116..8166848,8166909..8167452,8167514..8167667); ID=FBpp0087865; name=Rs1-PA; parent=FBgn0021995,FBtr0088788; dbxref=FlyBase:FBpp0087865,FlyBase_Annotation_IDs:CG2173-PA,GB_protein:AAF59119.1,REFSEQ:NP_651970,GB_protein:AAF59119,UniProt/TrEMBL:Q7JQN4,FlyMine:FBpp0087865,modMine:FBpp0087865; MD5=c8b48129794ec6f616d41968544a0665; l…	[R].GGAEAVAAEQSDGSEIDLSEDELKHDNLR.[L]	1xTMTpro [K24]; 1xTMTpro [N-Term]; 2xPhospho [S19(100); S]	1.30867e-06	0.000248049	1	1	1	1	FBpp0087865 [90-118]	FBpp0087865 2xPhospho [S108(100); S]	1	3823.76	3.685	4.25	1.997	5.001	2.754	4.629	5.931	0.00683365	0.00204101	0.0114476	0.00169882	0.0176593	0.00121854	0.000310958	0.130887	0.0795143	0.177348	0.0561814	0.269446	0.0622793	0.0194247	29.9	110.2	127.1	59.7	149.6	82.4	138.4	177.4	27.35	3.32	1	15.64	8.16	0.6	10.7
FBpp0292447; FBpp0292449	type=polypeptide; loc=2L:join(5109146..5111021,5117577..5117638,5121676..5121948,5122435..5122601,5122661..5122937,5123016..5125622,5125828..5139015,5139359..5139673,5139779..5140921,5141311..5141517,5141653..5141890,5142003..5144785,5146993..5147298,5148731..5148882,5154248..5155217,5155322..5155534,5155589..5155849,5187607..5187717,5188117..5188281,5188342..5195460,5195979..5196284,5197867..519…	[R].DTKHEEELEQEQETEPEPVAAVKEPEVSSDVPVSPEDSPR.[D]	2xTMTpro [K3; K23]; 1xTMTpro [N-Term]; 1xPhospho [S/T]	5.51073e-09	0.000190543	2	8	1	2	FBpp0292447 [9404-9443]; FBpp0292449 [10599-10638]		2	5464.66	4.466	4.77	1.996	4.961	3.075	4.546	4.793	0.000200337	0.000161733	0.00124377	0.000821987	0.000107089	0.00302079	0.000878694	0.00992085	0.0129352	0.0365764	0.0327547	0.00556251	0.109721	0.0391521	47.6	212.7	227.1	95.1	236.2	146.4	216.5	228.2	31.69	8.89	3.25	33.27	1.55	6.05	12.93
FBpp0307554	type=polypeptide; loc=3R:join(30579661..30580026,30580340..30581429,30581488..30582062); ID=FBpp0307554; name=CG9702-PB; parent=FBgn0039787,FBtr0336448; dbxref=REFSEQ:NP_001263113,GB_protein:AGB96492,FlyBase:FBpp0307554,FlyBase_Annotation_IDs:CG9702-PB,UniProt/TrEMBL:Q9VA55; MD5=eddaa268a55b4390db027c68796cd7e1; length=676; release=r6.47; species=Dmel;	[K].SKSLEQLEASK.[E]	2xTMTpro [K2; K11]; 1xTMTpro [N-Term]; 1xPhospho [S3(99.4)]	0.000391275	0.000248049	1	2	1	1	FBpp0307554 [42-52]	FBpp0307554 1xPhospho [S44(99.4)]	1	2212.24	2.446	2.713	1.988	2.583	2.088	2.371	2.788	0.00582573	0.0140695	4.24978e-05	0.0154669	0.00068753	0.0291346	0.00805909	0.118467	0.261343	0.00255454	0.237373	0.0255684	0.403931	0.178298	183	447.7	496.7	363.9	472.9	382.1	434	510.2	3.28	18.17	5.74	4.55	4.13	5.96	10.64
FBpp0079306	type=polypeptide; loc=2L:complement(join(8510527..8511768,8509375..8510178)); ID=FBpp0079306; name=CG13096-PA; parent=FBgn0032050,FBtr0079698; dbxref=FlyBase:FBpp0079306,FlyBase_Annotation_IDs:CG13096-PA,GB_protein:AAF52687.1,REFSEQ:NP_609236,GB_protein:AAF52687,UniProt/Swiss-Prot:Q9VLK2,FlyMine:FBpp0079306,modMine:FBpp0079306; MD5=4c826591bd49b026a3055339dad3b8b6; length=681; release=r6.47; spec…	[K].SASIEGVVK.[K]	1xTMTpro [K9]; 1xTMTpro [N-Term]; 1xPhospho [S3(100)]	0.00201609	0.000354118	1	1	1	3	FBpp0079306 [15-23]	FBpp0079306 1xPhospho [S17(100)]	0	1577.88	2.327	3.22	1.988	2.513	2.081	3.402	2.171	0.00482319	0.00193589	0.000120666	0.0160865	3.61155e-05	0.000148633	0.0272765	0.105366	0.076765	0.00586905	0.242312	0.00221782	0.0129732	0.358097	349.1	812.4	1124.3	694	877.3	726.6	1187.7	758	25.64	2.13	2.68	0.53	1.06	25.89	18.95
FBpp0076917	type=polypeptide; loc=X:complement(join(21387786..21387851,21386974..21387725,21386350..21386778,21385856..21386291)); ID=FBpp0076917; name=Ddx56-PA; parent=FBgn0001565,FBtr0077221; dbxref=FlyBase:FBpp0076917,FlyBase_Annotation_IDs:CG1666-PA,GB_protein:AAF50818.2,REFSEQ:NP_523434,GB_protein:AAF50818,UniProt/TrEMBL:Q9VRI0,FlyMine:FBpp0076917,modMine:FBpp0076917; MD5=4746b26ab5b49eed10f2af61c2233b4…	[R].VVGTSSSPVGASEAK.[Q]	1xTMTpro [K15]; 1xTMTpro [N-Term]; 1xPhospho [S/T]	4.08918e-05	0.000248049	1	1	1	2	FBpp0076917 [506-520]		0	2064.09	5.165	3.829	1.987	6.499	4.279	4.085	5.106	5.10967e-06	0.00716872	0.00116811	1.8087e-05	3.5927e-08	0.00518644	0.000378157	0.000469574	0.178182	0.0347794	0.00163967	4.73617e-06	0.153466	0.0223101	52.4	270.8	200.8	104.2	340.8	224.4	214.2	267.7	19.05	10.14	1.19	22.21	6.01	4.76	17.7
FBpp0303069	type=polypeptide; loc=3R:complement(join(19874345..19874421,19874201..19874286,19871842..19872001,19871573..19871769,19871332..19871513,19869410..19871001,19868855..19869348,19867332..19868770)); ID=FBpp0303069; name=Mrp5-PE; parent=FBgn0038740,FBtr0330036; dbxref=FlyBase:FBpp0303069,FlyBase_Annotation_IDs:CG4562-PE,REFSEQ:NP_001262747,GB_protein:AGB96127,UniProt/TrEMBL:A0A0B4KGI0; MD5=2b8e00e890…	[R].HGSISSMESAAESLAAESPMQTQEGR.[V]	1xTMTpro [N-Term]; 3xPhospho [S3(100); S5(97.1); S13(100)]	9.88731e-06	0.000248049	1	3	1	1	FBpp0303069 [694-719]	FBpp0303069 3xPhospho [S696(100); S698(97.1); S706(100)]	0	3235.3	3.743	2.739	1.983	4.449	3.156	3.189	3.635	0.0126771	0.107235	0.0136277	0.0146559	0.00648424	0.0351731	0.0207234	0.194468	0.695096	0.20038	0.229629	0.136742	0.439313	0.309474	21.4	80	58.5	42.3	95	67.4	68.1	77.7	3.4	4.96	14.71	26.74	8.95	1.12	30.08
FBpp0297625	type=polypeptide; loc=3R:join(30533286..30533507,30571809..30571961,30572023..30572535,30572599..30572850,30572925..30573072,30574241..30574526,30578117..30578246); ID=FBpp0297625; name=tmod-PN; parent=FBgn0082582,FBtr0306686; dbxref=REFSEQ:NP_001247372,GB_protein:AFH06689,FlyBase:FBpp0297625,FlyBase_Annotation_IDs:CG1539-PN,UniProt/TrEMBL:A0A0B4K6N4; MD5=059de468b4251f8d08dbdd2140e14f3a; length=…	[R].GGGDAFDPDVDPDNMVVPGSR.[S]	1xTMTpro [N-Term]; 1xPhospho [S20(100)]	0.00136127	0.000354118	1	2	1	3	FBpp0297625 [489-509]	FBpp0297625 1xPhospho [S508(100)]	0	2501.1	2.775	2.434	1.982	3.524	2.34	2.819	2.33	0.0225175	0.123789	0.00132274	0.0246016	0.0193585	0.0588571	0.147232	0.275735	0.72901	0.0382642	0.303739	0.284863	0.56309	0.745567	52.9	146.9	128.8	104.9	186.5	123.8	149.2	123.3	1.16	3.58	2.23	8.67	3.07	8.53	12.47
FBpp0070761	type=polypeptide; loc=X:complement(join(5420194..5420238,5416190..5417374,5415528..5415918,5415322..5415455,5414973..5415041)); ID=FBpp0070761; name=spoon-PC; parent=FBgn0263987,FBtr0070795; dbxref=GB_protein:AAN09139.2,GB_protein:AAN09139.1,FlyBase:FBpp0070761,FlyBase_Annotation_IDs:CG3249-PC,REFSEQ:NP_726992,GB_protein:AAN09139,UniProt/TrEMBL:Q7KVW1,FlyMine:FBpp0070761,modMine:FBpp0070761; MD5=…	[R].NVDAASPSLSICSVQSGDSGKGSSLPR.[S]	1xCarbamidomethyl [C12]; 1xTMTpro [K21]; 1xTMTpro [N-Term]; 3xPhospho [S8(100); S16(100); S19(100)]	2.44428e-07	0.000190543	1	2	1	1	FBpp0070761 [276-302]	FBpp0070761 1xCarbamidomethyl [C287]; 3xPhospho [S283(100); S291(100); S294(100)]	1	3524.6	2.082	1.554	1.981	2.187	2.025	2.004	2.079	0.368546	0.846137	0.0145631	0.441542	0.218972	0.398825	0.415883	0.937801	0.999928	0.208051	0.982693	0.861574	0.977502	0.971477	26.7	55.5	41.4	52.8	58.3	54	53.4	55.4	7.03	2.74	6.39	0.72	10.19	1.26	12.72
FBpp0297633; FBpp0089229	type=polypeptide; loc=3R:complement(join(5313938..5314198,5312989..5313497,5304111..5304182,5299470..5299573,5298202..5298489,5296147..5296635,5295857..5295963,5295641..5295795,5294306..5294855,5294062..5294234,5293630..5293761,5293219..5293370,5292998..5293160,5292640..5292841,5291990..5292079,5274966..5275087,5274735..5274894,5274149..5274318,5273947..5274082)); ID=FBpp0297633; name=mtd-PV; par…	[R].STILGQSLDAGTGGAGGVR.[K]	1xTMTpro [N-Term]; 1xPhospho [S7(100)]	5.09135e-05	0.000248049	2	15	1	1	FBpp0297633 [790-808]; FBpp0089229 [553-571]	FBpp0297633 1xPhospho [S796(100)]; FBpp0089229 1xPhospho [S559(100)]	0	2101.06	5.41	11.497	1.963	9.132	3.854	12.309	10.03	0.00169981	2.63198e-07	0.0175806	4.92262e-06	0.000808327	1.82291e-08	7.02712e-07	0.0491873	5.51045e-05	0.236824	0.000522755	0.028989	5.53095e-06	0.000147421	18	97.6	207.4	35.4	164.7	69.5	222	180.9	2.72	21.81	2.22	3.85	14.31	18.81	0.68
FBpp0297482	type=polypeptide; loc=3R:complement(join(28333709..28334518,28325489..28325819,28324810..28324877,28323649..28324649,28321373..28323486,28320582..28321279)); ID=FBpp0297482; name=larp-PH; parent=FBgn0261618,FBtr0306390; dbxref=REFSEQ:NP_001247348,GB_protein:AFH06665,FlyBase:FBpp0297482,FlyBase_Annotation_IDs:CG42551-PH,UniProt/Swiss-Prot:Q9VAW5; MD5=b153591c0864eff0944bd444f3adeeec; length=1673; …	[R].SVSESDGTAVIAAGGR.[R]	1xTMTpro [N-Term]; 2xPhospho [S1(100); S3(100)]	7.14602e-07	0.000248049	1	3	1	5	FBpp0297482 [1510-1525]	FBpp0297482 2xPhospho [S1510(100); S1512(100)]	0	1940.87	1.445	1.102	1.961	1.386	1.343	1.392	1.098	0.224961	0.786897	4.1554e-05	0.408981	0.122223	0.360942	0.843547	0.833037	0.999928	0.0025057	0.970243	0.731621	0.97231	0.999931	437.4	631.9	482.2	858	606.3	587.6	609.1	480.3	17.27	3.57	0.77	25.87	1.37	9.57	8.61
FBpp0307021	type=polypeptide; loc=3R:join(27938695..27938918,27938977..27939647,27939707..27942133,27942585..27942718); ID=FBpp0307021; name=BOD1-PE; parent=FBgn0039560,FBtr0335013; dbxref=FlyBase:FBpp0307021,FlyBase_Annotation_IDs:CG5514-PE,REFSEQ:NP_001263031,GB_protein:AGB96411,UniProt/TrEMBL:A0A0B4KHZ9; MD5=3adbe5db53934ad2c0952096c4519cea; length=1151; release=r6.47; species=Dmel;	[K].DAVSTASESTESPTSTSSQSK.[S]	1xTMTpro [K21]; 1xTMTpro [N-Term]; 1xPhospho [S4(100)]	0.000101455	0.000248049	1	3	1	1	FBpp0307021 [568-588]	FBpp0307021 1xPhospho [S571(100)]	0	2775.31	1.927	1.259	1.958	1.89	2.965	1.443	1.732	0.306011	0.817456	0.0015884	0.501074	0.000148981	0.923161	0.646649	0.910131	0.999928	0.0438128	0.990302	0.00730199	0.999995	0.999931	48.3	93	60.7	94.5	91.2	143.1	69.6	83.6	20.97	11.04	4.29	22.54	4.21	11.74	1.36
FBpp0078997	type=polypeptide; loc=2L:complement(join(6917341..6918611,6916898..6917162)); ID=FBpp0078997; name=nop5-PA; parent=FBgn0026196,FBtr0079369; dbxref=FlyBase:FBpp0078997,FlyBase_Annotation_IDs:CG10206-PA,GB_protein:AAF52455.2,REFSEQ:NP_477412,GB_protein:AAF52455,UniProt/TrEMBL:Q9VM69,FlyMine:FBpp0078997,modMine:FBpp0078997; MD5=927705a12a71536536d1eea6c514361a; length=511; release=r6.47; species=Dme…	[K].HSESEQQTPVK.[K]	1xTMTpro [K11]; 1xTMTpro [N-Term]; 1xPhospho [S2(100)]	1.75709e-05	0.000248049	1	1	1	2	FBpp0078997 [445-455]	FBpp0078997 1xPhospho [S446(100)]	0	1957.99	1.447	3.275	1.95	1.333	1.314	1.808	1.917	0.236351	0.000679997	5.85099e-05	0.499725	0.133444	0.103854	0.079954	0.846367	0.0370317	0.00328477	0.990302	0.751145	0.702965	0.590313	404	584.8	1323.2	788	538.6	530.9	730.5	774.5	51.77	17.99	1.86	54.69	2.17	15.06	12.22
FBpp0305322; FBpp0293352	type=polypeptide; loc=3L:join(8579513..8579639,8581763..8581855,8585971..8586956,8587344..8588818,8593467..8595441,8595553..8595794,8596412..8598908); ID=FBpp0305322; name=CG43078-PK; parent=FBgn0262508,FBtr0333111; dbxref=REFSEQ:NP_001261590,GB_protein:AGB94285,FlyBase:FBpp0305322,FlyBase_Annotation_IDs:CG43078-PK,UniProt/TrEMBL:M9PET1; MD5=3426b6140e1dc9871a85a7a9116f9c66; length=2464; release=…	[K].KKPVEEPVAVATESSLGTEGLSVIPSTETQPSQTSTSSPQGDR.[G]	2xTMTpro [K1; K2]; 1xTMTpro [N-Term]; 1xPhospho [T/S]	0.132258	0.00895173	2	11	1	1	FBpp0305322 [1121-1163]; FBpp0293352 [1031-1073]		1	5404.78	2.271	1.592	1.937	2.448	2.521	2.076	2.419	0.231066	0.811685	0.0191879	0.304652	0.0366973	0.338807	0.218537	0.839859	0.999928	0.251734	0.912636	0.406648	0.958044	0.838476	27.9	63.4	44.5	54.1	68.4	70.4	58	67.6	30.12	16.79	9.71	15.84	1.64	2.86	10.84
FBpp0304605	type=polypeptide; loc=2L:complement(join(6940737..6940918,6940611..6940681,6939525..6939733,6939265..6939458,6938203..6939205,6937936..6938148,6937540..6937876,6934990..6936697,6934806..6934908,6934572..6934742,6934047..6934511,6933418..6933933,6933110..6933337,6932813..6933052,6932685..6932750)); ID=FBpp0304605; name=CG18304-PD; parent=FBgn0031869,FBtr0332327; dbxref=FlyBase:FBpp0304605,FlyBase_…	[R].LASMDTASNR.[T]	1xTMTpro [N-Term]; 1xPhospho [S3(100)]	0.00177591	0.000354118	1	4	1	2	FBpp0304605 [386-395]	FBpp0304605 1xPhospho [S388(100)]	0	1449.67	1.873	1.107	1.92	1.455	2.143	1.283	0.967	0.0544891	0.999278	0.000127614	0.396584	0.000500477	0.72806	0.722564	0.458423	0.999928	0.00614445	0.969097	0.0199304	0.999995	0.999931	233.2	436.8	258	447.6	339.3	499.6	299	225.5	13.77	7.57	2.48	12.26	1.15	17.83	15.54
FBpp0304920	type=polypeptide; loc=3L:complement(join(2114126..2114297,2105150..2106734,2104855..2105084,2103428..2104792,2100565..2103363,2094926..2100484,2094573..2094860,2094276..2094507,2094008..2094179,2093761..2093947,2092621..2092969,2091248..2092559,2091000..2091129,2081689..2087184,2080164..2081390,2079736..2079803,2079373..2079676,2079240..2079302,2078963..2079037,2078036..2078140,2076902..2077962,2…	[R].NSVGESIATTELK.[V]	1xTMTpro [K13]; 1xTMTpro [N-Term]; 1xPhospho [S2(100)]	2.86209e-05	0.000248049	1	13	1	2	FBpp0304920 [4167-4179]	FBpp0304920 1xPhospho [S4168(100)]	0	2037.08	2.706	2.125	1.918	2.668	2.772	2.103	2.491	0.000141507	0.0184474	9.50222e-05	0.00355056	7.5462e-10	0.0209405	0.00667795	0.00735029	0.29952	0.0048179	0.0946568	1.32335e-07	0.342138	0.159892	401.4	1086.1	853	770	1071	1112.7	844.2	1000	12.81	5.22	1.96	7.53	0.21	5.27	2.6
FBpp0085095	type=polypeptide; loc=3R:join(31049163..31049319,31050652..31050893,31050961..31051924,31051985..31052412); ID=FBpp0085095; name=Alp4-PA; parent=FBgn0016123,FBtr0085733; dbxref=FlyBase:FBpp0085095,FlyBase_Annotation_IDs:CG1462-PA,GB_protein:AAF57106.1,REFSEQ:NP_524601,GB_protein:AAF57106,UniProt/Swiss-Prot:Q24238,FlyMine:FBpp0085095,modMine:FBpp0085095; MD5=5c121ddc6c657edb54facee2c3deb243; lengt…	[R].TLSAGGDIGPQFDVGK.[T]	1xTMTpro [K16]; 1xTMTpro [N-Term]; 1xPhospho [S3(100)]	0.000167603	0.000248049	1	1	1	1	FBpp0085095 [32-47]	FBpp0085095 1xPhospho [S34(100)]	0	2250.17	2.814	2.09	1.917	2.47	2.398	2.235	1.82	0.000817024	0.0879774	8.27744e-05	0.024167	3.35724e-05	0.0407637	0.127687	0.0284674	0.64868	0.00431126	0.300742	0.00211098	0.474502	0.70686	208.1	585.7	434.8	399	514	499	465	378.8	16.21	1.24	14.41	17.7	4.27	9.41	10.12
FBpp0307489	type=polypeptide; loc=3R:join(26537623..26537784,26545043..26545160,26554357..26554939,26555233..26555651,26566361..26566575,26566924..26567226,26567288..26567367,26567477..26567745,26573854..26574461,26574580..26574780,26574851..26575037,26575165..26575448,26578721..26578831,26579102..26579281,26579439..26579468,26579644..26579802,26579889..26580102,26580178..26580266,26580333..26580626,26580696…	[R].TPTTPTGK.[E]	1xTMTpro [K8]; 1xTMTpro [N-Term]; 2xPhospho [T1(100); T3(99.2)]	0.111943	0.00765249	1	2	1	1	FBpp0307489 [2433-2440]	FBpp0307489 2xPhospho [T2433(100); T2435(99.2)]	0	1570.78	0.936	1.211	1.915	0.701	1.006	1.444	0.862	0.494493	0.857889	0.000681593	0.200788	0.663557	0.556979	0.427721	0.990234	0.999928	0.0226192	0.800586	0.999971	0.999995	0.976044	149.4	139.8	180.9	286.1	104.8	150.3	215.7	128.8	40.68	13.97	1.19	35.23	35.69	16.22	69.65
FBpp0081001	type=polypeptide; loc=2L:join(21163679..21164704,21164764..21166038); ID=FBpp0081001; name=CG9246-PA; parent=FBgn0032925,FBtr0081472; dbxref=FlyBase:FBpp0081001,FlyBase_Annotation_IDs:CG9246-PA,GB_protein:AAF53971.1,REFSEQ:NP_610095,GB_protein:AAF53971,UniProt/Swiss-Prot:Q9VIF0,FlyMine:FBpp0081001,modMine:FBpp0081001; MD5=ba016312dbb373be63a63d1f696ec675; length=766; release=r6.47; species=Dmel;	[R].NENGEVELFPSDSEDEGDDGLHLGSDDDDDEDVQEEEEVEVEHPK.[A]	1xTMTpro [K45]; 1xTMTpro [N-Term]; 3xPhospho [S11(100); S13(100); S25(100)]	1.04546e-06	0.000248049	1	1	1	3	FBpp0081001 [681-725]	FBpp0081001 3xPhospho [S691(100); S693(100); S705(100)]	0	5890.35	2.713	2.143	1.913	2.918	2.519	2.622	2.774	0.0455709	0.224037	0.00894458	0.0625835	0.0106128	0.0671009	0.0592316	0.418591	0.876736	0.150905	0.499019	0.19247	0.596127	0.522042	43.5	118.2	93.3	83.3	127.1	109.7	114.2	120.8	17.77	2.06	9.4	5.97	1.78	4.28	3.83
FBpp0072249	type=polypeptide; loc=2R:complement(join(24571118..24571524,24570934..24571027,24570435..24570871,24570172..24570353,24568940..24570109,24568660..24568869,24568460..24568602)); ID=FBpp0072249; name=Fcp1-PA; parent=FBgn0035026,FBtr0072342; dbxref=FlyBase:FBpp0072249,FlyBase_Annotation_IDs:CG12252-PA,GB_protein:AAF47230.1,REFSEQ:NP_611934,GB_protein:AAF47230,UniProt/TrEMBL:Q9W147,FlyMine:FBpp007224…	[K].DYETFFESDSSSDEGPVNFENPPMDK.[K]	1xTMTpro [K26]; 1xTMTpro [N-Term]; 3xPhospho [S8(100); S/Y/T]	1.71369e-05	0.000248049	1	1	1	1	FBpp0072249 [745-770]	FBpp0072249 3xPhospho [S752(100); S/Y/T]	0	3831.52	1.155	1.119	1.913	1.329	1.632	1.015	1.178	0.730848	0.755222	0.00162317	0.944714	0.242123	0.536836	0.758598	0.999944	0.999928	0.0444512	0.999993	0.883408	0.998874	0.999931	79.6	92	89.1	152.4	105.8	130	80.9	93.8	54.91	6.45	7.93	46.25	4.76	11.9	3.42
FBpp0297182	type=polypeptide; loc=3L:complement(join(9723105..9723123,9722218..9723039,9720626..9722160,9720485..9720565)); ID=FBpp0297182; name=nbs-PE; parent=FBgn0261530,FBtr0306040; dbxref=REFSEQ:NP_651973,GB_protein:AAF50215,FlyBase:FBpp0297182,FlyBase_Annotation_IDs:CG6754-PE,UniProt/TrEMBL:Q9VT40; MD5=1e1c6a0578f32322e0ee209a66259f6b; length=818; release=r6.47; species=Dmel;	[K].QVFCVDSSDEENENAR.[K]	1xCarbamidomethyl [C4]; 1xTMTpro [N-Term]; 2xPhospho [S7(100); S8(100)]	1.09268e-05	0.000248049	1	2	1	1	FBpp0297182 [473-488]	FBpp0297182 1xCarbamidomethyl [C476]; 2xPhospho [S479(100); S480(100)]	0	2362.92	3.248	3.421	1.911	3.59	3.31	3.871	3.81	0.0139475	0.0126368	0.019071	0.0328018	0.000509795	0.00609198	0.00665826	0.205319	0.248001	0.250544	0.355244	0.0202173	0.170882	0.15969	34	110.3	116.2	64.9	121.9	112.4	131.5	129.4	43.57	1.95	2.97	14.02	3.5	4.62	8.61
FBpp0292877	type=polypeptide; loc=2L:join(9641746..9641818,9641913..9642646,9642717..9642876,9642934..9643177,9643249..9645790,9645858..9646201,9646265..9646475,9646538..9646896,9646955..9648917,9648989..9649147,9649205..9650751,9650809..9651433,9651492..9653760,9653822..9653991,9654045..9654131,9654194..9654753,9654811..9655011,9655079..9655769,9655851..9655913); ID=FBpp0292877; name=Apoltp-PC; parent=FBgn0…	[R].ASEEEVDEDYDFEESLEGNKR.[Q]	1xTMTpro [K20]; 1xTMTpro [N-Term]; 1xPhospho [S15(100)]	3.30089e-08	0.000190543	1	1	1	1	FBpp0292877 [788-808]	FBpp0292877 1xPhospho [S802(100)]	1	3178.42	2.648	2.437	1.906	2.43	2.319	2.528	2.857	0.0184304	0.0398408	0.00111314	0.0635357	0.0043911	0.0529923	0.0132071	0.245332	0.45283	0.0336671	0.501371	0.105051	0.533987	0.235939	105.3	278.7	256.5	200.6	255.8	244.1	266.1	300.7	3.4	11.05	0.75	0.43	9.91	15.68	7.6
FBpp0072427	type=polypeptide; loc=3L:complement(join(211292..211308,210815..211219,209784..210738,209450..209713,209142..209374,208971..209079,208372..208908,208114..208317)); ID=FBpp0072427; name=Prp4k-PA; parent=FBgn0027587,FBtr0072528; dbxref=FlyBase:FBpp0072427,FlyBase_Annotation_IDs:CG7028-PA,GB_protein:AAF47349.1,REFSEQ:NP_612010,GB_protein:AAF47349,UniProt/TrEMBL:Q9Y145,FlyMine:FBpp0072427,modMine:FBp…	[R].NEWDMFADQDVDSNFDSPNTIVQNK.[H]	1xTMTpro [K25]; 1xTMTpro [N-Term]; 1xPhospho [S/T]	0.000136248	0.000248049	1	2	1	2	FBpp0072427 [532-556]		0	3617.64	3.005	2.091	1.903	3.393	2.672	2.283	2.801	0.00355012	0.154088	0.000725218	0.00851808	0.000140272	0.133319	0.03981	0.0853331	0.786452	0.023827	0.16722	0.00695015	0.758347	0.429835	100.5	302	210.1	191.3	341.1	268.6	229.4	281.6	0.79	0.16	2.52	5.86	2.42	0.81	16.45
FBpp0086065	type=polypeptide; loc=2R:17403897..17404787; ID=FBpp0086065; name=CG10939-PA; parent=FBgn0010620,FBtr0086909; dbxref=FlyBase:FBpp0086065,FlyBase_Annotation_IDs:CG10939-PA,GB_protein:AAF57879.1,REFSEQ:NP_524712,GB_protein:AAF57879,UniProt/TrEMBL:Q7K5M6,FlyMine:FBpp0086065,modMine:FBpp0086065; MD5=f1f5e8d89cdd24b5f98be7ed241b0009; length=296; release=r6.47; species=Dmel;	[R].SSNASSIQSGSTMNASDLDVVDR.[G]	1xTMTpro [N-Term]; 2xPhospho [S2(98.1); S5(100)]	9.11402e-07	0.000248049	1	1	1	1	FBpp0086065 [156-178]	FBpp0086065 2xPhospho [S157(98.1); S160(100)]	0	2805.2	2.915	2.926	1.9	3.437	2.749	3.001	2.971	0.0547165	0.0603482	0.021579	0.0556088	0.0200537	0.0818009	0.113177	0.458971	0.552205	0.26982	0.470459	0.290178	0.643466	0.673671	31.1	90.7	91	59.1	106.9	85.5	93.3	92.4	1.19	1.14	0.6	17.99	5.99	3.3	2.32
FBpp0086065	type=polypeptide; loc=2R:17403897..17404787; ID=FBpp0086065; name=CG10939-PA; parent=FBgn0010620,FBtr0086909; dbxref=FlyBase:FBpp0086065,FlyBase_Annotation_IDs:CG10939-PA,GB_protein:AAF57879.1,REFSEQ:NP_524712,GB_protein:AAF57879,UniProt/TrEMBL:Q7K5M6,FlyMine:FBpp0086065,modMine:FBpp0086065; MD5=f1f5e8d89cdd24b5f98be7ed241b0009; length=296; release=r6.47; species=Dmel;	[K].NESVDLKK.[K]	2xTMTpro [K7; K8]; 1xTMTpro [N-Term]; 1xPhospho [S3(100)]	0.00291495	0.000482779	1	1	1	1	FBpp0086065 [281-288]	FBpp0086065 1xPhospho [S283(100)]	1	1925.09	2.406	1.505	1.89	2.296	2.454	2.354	1.495	0.00368224	0.415691	2.44335e-05	0.0416064	1.76436e-06	0.0335625	0.363729	0.0871114	0.98084	0.00159401	0.402483	0.000172953	0.429128	0.943164	288.1	693.4	433.5	544.6	661.5	707.2	678.2	430.8	10.87	12.72	3.41	2.68	12.55	27.47	15.12
FBpp0292304; FBpp0307656	type=polypeptide; loc=X:join(6543104..6543160,6551906..6552293,6552639..6554771,6555866..6561550,6561626..6562159,6562225..6562364,6576790..6576957,6577037..6577112,6577944..6583351); ID=FBpp0292304; name=CG34417-PL; parent=FBgn0085446,FBtr0303206; dbxref=FlyBase:FBpp0292304,FlyBase_Annotation_IDs:CG34417-PL,REFSEQ:NP_001188549,GB_protein:ADV37633,UniProt/TrEMBL:M9MSA5,FlyMine:FBpp0292304,modMine…	[K].SGHSLAVPK.[L]	1xTMTpro [K9]; 1xTMTpro [N-Term]; 1xPhospho [S1(100)]	0.000276976	0.000248049	2	6	1	2	FBpp0292304 [4721-4729]; FBpp0307656 [4838-4846]	FBpp0292304 1xPhospho [S4721(100)]; FBpp0307656 1xPhospho [S4838(100)]	0	1583.88	1.82	2.098	1.88	1.988	1.65	2.022	1.888	0.0669657	0.0835105	0.00114126	0.137245	0.0308918	0.113921	0.147947	0.506927	0.634966	0.034193	0.699715	0.36814	0.722454	0.745586	167.2	304.3	350.8	314.3	332.4	275.8	338.1	315.7	53.76	3.29	4.65	28.9	1.72	10.17	5.74
FBpp0303074	type=polypeptide; loc=3R:join(16275144..16275169,16289631..16289839,16292724..16292834,16293987..16294153,16296662..16296776,16296836..16297104,16297175..16297345,16298470..16298550,16299591..16299689,16301245..16301351,16301823..16302081); ID=FBpp0303074; name=gish-PL; parent=FBgn0250823,FBtr0330041; dbxref=FlyBase:FBpp0303074,FlyBase_Annotation_IDs:CG6963-PL,REFSEQ:NP_001262624,GB_protein:AGB96…	[R].QASGGGPQTTTAGPSAGNVANATTALAGGK.[S]	1xTMTpro [K30]; 1xTMTpro [N-Term]; 1xPhospho [S3(100)]	9.1732e-06	0.000248049	1	7	2	4	FBpp0303074 [7-36]	FBpp0303074 1xPhospho [S9(100)]	0	3301.67	2.537	14.703	1.878	3.193	2.786	2.703	2.856	0.0158497	3.26406e-14	0.00064956	0.0102388	1.03574e-05	0.0282053	0.0184146	0.221629	2.83602e-11	0.0218213	0.185161	0.000808087	0.398707	0.28852	144.3	366	2121.1	270.9	460.6	402	389.9	412.1	15.65	2.06	22.1	23.33	11.18	10.76	18.45
FBpp0292135	type=polypeptide; loc=3R:complement(join(6367898..6368085,6366348..6367831,6365954..6366287,6365004..6365154,6362838..6363230,6362399..6362763,6362005..6362334,6361785..6361911)); ID=FBpp0292135; name=CG42724-PC; parent=FBgn0261641,FBtr0303013; dbxref=FlyBase_Annotation_IDs:CG42724-PC,FlyBase:FBpp0292135,REFSEQ:NP_001189184,GB_protein:ADV37275,UniProt/TrEMBL:A0A0B4KFB8,FlyMine:FBpp0292135,modMine…	[K].IRTESESSVEEVPTK.[R]	1xTMTpro [K15]; 1xTMTpro [N-Term]; 3xPhospho [T3(100); S5(100); S7(98.4)]	0.000247369	0.000248049	1	4	1	1	FBpp0292135 [539-553]	FBpp0292135 3xPhospho [T541(100); S543(100); S545(98.4)]	1	2539.16	1.157	1.814	1.878	1.319	1.479	1.69	1.477	0.733906	0.408918	0.00268209	0.965682	0.492576	0.458805	0.7243	0.999944	0.979942	0.064651	0.999993	0.990624	0.99489	0.999931	72.9	84.4	132.2	136.9	96.2	107.8	123.1	107.6	39.13	5.9	5.03	66.93	5.66	14.03	35.25
FBpp0075756	type=polypeptide; loc=3L:complement(join(12136517..12136634,12134949..12136450,12134725..12134888,12133876..12134659)); ID=FBpp0075756; name=CG5645-PA; parent=FBgn0036254,FBtr0076024; dbxref=FlyBase:FBpp0075756,FlyBase_Annotation_IDs:CG5645-PA,GB_protein:AAF49956.1,REFSEQ:NP_648550,GB_protein:AAF49956,UniProt/Swiss-Prot:Q9VTU0,FlyMine:FBpp0075756,modMine:FBpp0075756; MD5=1bc513c8eca394bd1b06eadee…	[K].FFSESSGDEDDKDGEAPK.[K]	2xTMTpro [K12; K18]; 1xTMTpro [N-Term]; 3xPhospho [S3(100); S5(100); S6(100)]	0.000152542	0.000248049	1	1	1	3	FBpp0075756 [93-110]	FBpp0075756 3xPhospho [S95(100); S97(100); S98(100)]	1	3112.33	2.139	1.634	1.872	2.077	2.155	2.046	2.031	0.0119253	0.254753	3.49219e-05	0.0739165	2.03916e-05	0.0619983	0.0559403	0.187307	0.904656	0.00217437	0.5363	0.00142883	0.573109	0.510649	288.8	617.7	471.7	540.7	599.6	622.2	590.7	586.5	29.86	6.12	2.59	13.61	3.54	3.21	4.01
FBpp0300535	type=polypeptide; loc=3L:join(16053306..16053560,16062131..16062243,16062308..16062862,16063088..16063173,16063886..16063999,16064227..16064317,16065048..16065434,16066023..16066109,16066185..16066313,16066613..16066829,16068113..16068943,16070120..16070264,16070328..16070570,16070833..16070930,16071109..16071171,16076982..16077124,16077192..16077282,16077723..16077809,16080759..16080845); ID=FBp…	[R].GLSGSQESETK.[S]	1xTMTpro [K11]; 1xTMTpro [N-Term]; 1xPhospho [S3(100)]	0.0221292	0.0016927	1	8	1	1	FBpp0300535 [870-880]	FBpp0300535 1xPhospho [S872(100)]	0	1810.91	3.741	6.243	1.87	4.214	2.769	5.674	5.613	0.00198269	1.68264e-05	0.0104379	0.00347905	0.0038854	3.66485e-05	2.26614e-05	0.0555704	0.00215864	0.167874	0.0931401	0.0978518	0.00429777	0.00244731	44.6	166.7	278.2	83.3	187.8	123.4	252.9	250.2	0.92	6.81	1.36	0.25	3.29	2.82	4.95
FBpp0074063	type=polypeptide; loc=X:complement(join(16621330..16621346,16615830..16616344,16615510..16615658)); ID=FBpp0074063; name=CG9782-PA; parent=FBgn0030763,FBtr0074288; dbxref=FlyBase:FBpp0074063,GB_protein:AAF48630.2,FlyBase_Annotation_IDs:CG9782-PA,REFSEQ:NP_573137,GB_protein:AAF48630,UniProt/TrEMBL:Q9VXE4,FlyMine:FBpp0074063,modMine:FBpp0074063; MD5=7ae4505afb8efc9c4ad36829b9a41753; length=226; rel…	[R].SNDDFLNSLKR.[R]	1xTMTpro [K10]; 1xTMTpro [N-Term]; 1xPhospho [S8(100)]	0.000937995	0.000354118	1	1	1	1	FBpp0074063 [112-122]	FBpp0074063 1xPhospho [S119(100)]	1	1997.03	2.755	2.172	1.868	2.483	2.207	2.354	1.778	0.000871807	0.0586778	0.000205239	0.0127709	0.000231243	0.0390692	0.144947	0.0298648	0.545034	0.00893656	0.210083	0.0104005	0.465516	0.740227	239.4	659.5	520.1	447.2	594.5	528.5	563.6	425.8	0.48	11.2	6.99	0.07	0.55	32.73	25.46
FBpp0078561	type=polypeptide; loc=3R:join(4403202..4403280,4404469..4404639,4404701..4405419,4405480..4405548,4405601..4405811,4405867..4406255); ID=FBpp0078561; name=lost-PA; parent=FBgn0263594,FBtr0078921; dbxref=FlyBase:FBpp0078561,FlyBase_Annotation_IDs:CG14648-PA,GB_protein:AAF52130.1,REFSEQ:NP_649466,GB_protein:AAF52130,UniProt/TrEMBL:Q9VN21,FlyMine:FBpp0078561,modMine:FBpp0078561; MD5=fb8ec086e8c95c67…	[K].SEGDQSGVEAGAK.[T]	1xTMTpro [K13]; 1xTMTpro [N-Term]; 2xPhospho [S1(100); S6(100)]	2.00366e-05	0.000248049	1	1	1	7	FBpp0078561 [347-359]	FBpp0078561 2xPhospho [S347(100); S352(100)]	0	2002.9	2.409	2.954	1.867	2.129	2.147	2.077	2.246	3.28965e-05	0.000175244	2.0789e-05	0.0121454	2.73199e-08	0.0128314	0.00269716	0.00232036	0.0137851	0.00138663	0.204907	3.6776e-06	0.26345	0.0872457	1165.9	2808.7	3443.5	2176.5	2482.1	2503.7	2421.8	2618.8	31.89	8.92	0.99	34.01	9.41	1.15	23.29
FBpp0309444	type=polypeptide; loc=2L:complement(join(12699771..12700514,12699152..12699706)); ID=FBpp0309444; name=CG17036-PB; parent=FBgn0032449,FBtr0340545; dbxref=GB_protein:AHN54396,REFSEQ:NP_001285882,FlyBase:FBpp0309444,FlyBase_Annotation_IDs:CG17036-PB,UniProt/TrEMBL:Q9VK64; MD5=1f4c3e53a4a5964f0265ae7df985718c; length=432; release=r6.47; species=Dmel;	[K].SSVENVVSLT.[-]	1xTMTpro [N-Term]; 1xPhospho [S2(98.9)]	0.119677	0.0081367	1	1	1	1	FBpp0309444 [423-432]	FBpp0309444 1xPhospho [S424(98.9)]	0	1418.71	2.922	3.397	1.867	3.529	2.742	3.009	3.365	0.0146227	0.0115142	0.00329023	0.0240808	0.000961613	0.0369971	0.00887493	0.212881	0.234923	0.0759734	0.30046	0.0334004	0.452475	0.190184	52.8	154.3	179.4	98.6	186.3	144.7	158.9	177.6	9.83	8.84	2.65	1.15	5.14	1.35	0.42
FBpp0071395	type=polypeptide; loc=X:complement(join(10471880..10471969,10471618..10471783,10465585..10471538,10465143..10465247,10464453..10465067)); ID=FBpp0071395; name=nocte-PB; parent=FBgn0261710,FBtr0071461; dbxref=FlyBase:FBpp0071395,GB_protein:AAN09261.1,FlyBase_Annotation_IDs:CG17255-PB,GB_protein:AAN09261.2,REFSEQ:NP_727425,GB_protein:AAN09261,UniProt/TrEMBL:Q9W2U7,FlyMine:FBpp0071395,modMine:FBpp00…	[R].KLSASTTSWQR.[G]	1xTMTpro [K1]; 1xTMTpro [N-Term]; 1xPhospho [S3(100)]	0.142275	0.00968569	1	2	1	1	FBpp0071395 [616-626]	FBpp0071395 1xPhospho [S618(100)]	1	1953.05	2.656	1.849	1.863	2.312	3.174	1.581	1.984	0.00127817	0.167181	0.000118321	0.0416907	9.47396e-10	0.381269	0.0852445	0.0396628	0.805756	0.00579925	0.402981	1.61692e-07	0.975111	0.606419	214.1	568.6	395.9	399	495.1	679.7	338.6	424.7	18.52	11.53	8.75	38	5.43	6.7	4.57
FBpp0290739	type=polypeptide; loc=3R:complement(join(9239490..9239904,9238519..9239171)); ID=FBpp0290739; name=D1-PD; parent=FBgn0000412,FBtr0301524; dbxref=REFSEQ:NP_731319,GB_protein:AAN13411,FlyBase:FBpp0290739,FlyBase_Annotation_IDs:CG9745-PD,UniProt/Swiss-Prot:P22058; MD5=27491c3a75fdf5c1c8fa3e7977520c6b; length=355; release=r6.47; species=Dmel;	[R].AVDGTPTKGDGLKWNSDGENDANDGYVSDNYNDSESVAA.[-]	2xTMTpro [K8; K13]; 1xTMTpro [N-Term]; 3xPhospho [S/T/Y]	0.0806412	0.00556665	1	1	1	1	FBpp0290739 [317-355]		2	5200.24	3.685	3.009	1.861	4.048	2.112	3.302	3.853	0.00375656	0.0379608	0.0333379	0.00753674	0.120573	0.0140556	0.00702227	0.0884317	0.444348	0.345958	0.154576	0.727278	0.277982	0.164498	37	136.4	111.4	68.9	149.9	78.2	122.3	142.6	95.08	8.27	7.23		7.61	1.18	58.93
FBpp0076047	type=polypeptide; loc=3L:join(9771842..9771919,9779446..9779593,9779652..9779907,9780123..9780252,9780536..9780697,9780766..9781008,9781078..9781218,9782609..9782803,9782874..9784627,9784697..9784891,9784952..9785180,9785242..9785316); ID=FBpp0076047; name=Ae2-PF; parent=FBgn0036043,FBtr0076318; dbxref=FlyBase:FBpp0076047,FlyBase_Annotation_IDs:CG8177-PF,GB_protein:AAN11928.1,REFSEQ:NP_729549,GB_…	[K].FSHQDSVEPK.[N]	1xTMTpro [K10]; 1xTMTpro [N-Term]; 1xPhospho [S6(100)]	0.000308187	0.000248049	1	8	2	4	FBpp0076047 [171-180]	FBpp0076047 1xPhospho [S176(100)]	0	1861.93	2.101	1.83	1.857	2.133	1.911	2.396	1.657	0.00234233	0.0933189	1.68245e-05	0.0225116	2.79907e-05	0.0132758	0.116251	0.0625329	0.659398	0.00117323	0.289966	0.0018137	0.26882	0.680759	549.6	1154.8	1005.9	1020.8	1172	1050.5	1316.9	910.5	49.5	0.2	1.52	0.08	5.99	6.74	9.68
FBpp0078417	type=polypeptide; loc=3R:complement(join(5464215..5464432,5462074..5462809,5460850..5462010,5459392..5460765)); ID=FBpp0078417; name=PEK-PA; parent=FBgn0037327,FBtr0078770; dbxref=FlyBase:FBpp0078417,FlyBase_Annotation_IDs:CG2087-PA,GB_protein:AAF52028.2,REFSEQ:NP_649538,GB_protein:AAF52028,UniProt/Swiss-Prot:Q9NIV1,FlyMine:FBpp0078417,modMine:FBpp0078417; MD5=3edc386e670a51de562cf52fe752a994; le…	[K].SSGSDDANDDNKAR.[R]	1xTMTpro [K12]; 1xTMTpro [N-Term]; 1xPhospho [S4(100)]	4.07375e-06	0.000248049	1	3	1	1	FBpp0078417 [875-888]	FBpp0078417 1xPhospho [S878(100)]	1	2139.98	3.918	2.969	1.855	6.045	1.641	3.108	4.617	9.78225e-06	0.0159188	0.000836512	7.99209e-06	0.0853854	0.00293884	9.74485e-05	0.000842287	0.276374	0.02701	0.0008126	0.629848	0.108448	0.00839067	137.5	538.7	408.2	255	831.1	225.6	427.4	634.8	98.5	7.6	4.92		10.88	11.13	75.58
FBpp0271712	type=polypeptide; loc=3L:join(3612325..3612492,3613075..3613205,3613749..3613960,3614070..3614253,3614311..3615073); ID=FBpp0271712; name=CG10359-PE; parent=FBgn0035452,FBtr0273204; dbxref=FlyBase_Annotation_IDs:CG10359-PE,FlyBase:FBpp0271712,REFSEQ:NP_001137882,GB_protein:ACL83238,UniProt/TrEMBL:B7Z0B2,FlyMine:FBpp0271712,modMine:FBpp0271712; MD5=40cfcbfd8d9627a2f9ae51d9fbd9659b; length=485; rel…	[R].LDSFEHIQR.[L]	1xTMTpro [N-Term]; 1xPhospho [S3(100)]	0.00289645	0.000482779	1	2	1	1	FBpp0271712 [126-134]	FBpp0271712 1xPhospho [S128(100)]	0	1528.75	2.462	2.185	1.855	2.106	2.085	2.421	1.648	0.0209235	0.0963475	0.00160872	0.173857	0.00940823	0.0742628	0.423938	0.264135	0.667402	0.044182	0.762665	0.175623	0.619122	0.973337	89.2	219.8	195	165.6	188	186.1	216	147.1	4.92	3.94	1.92	10.86	10.64	18.3	14.36
FBpp0089164	type=polypeptide; loc=3R:complement(join(5385669..5385811,5384938..5385181,5383629..5384858,5383308..5383578,5381322..5383252,5380645..5380821,5379488..5379688,5379067..5379432,5378896..5378997,5378638..5378820)); ID=FBpp0089164; name=kkv-PC; parent=FBgn0001311,FBtr0078800; dbxref=FlyBase:FBpp0089164,FlyBase_Annotation_IDs:CG2666-PC,GB_protein:AAS65101.1,REFSEQ:NP_996152,GB_protein:AAS65101,UniPr…	[R].TTSSGSK.[D]	1xTMTpro [K7]; 1xTMTpro [N-Term]; 1xPhospho [S3(100)]	0.0203287	0.00163451	1	2	2	3	FBpp0089164 [1188-1194]	FBpp0089164 1xPhospho [S1190(100)]	0	1355.71	1.345	1.507	1.851	0.997	1.709	1.339	1.098	0.0891091	0.128016	2.79863e-06	0.85146	5.09647e-05	0.185575	0.586185	0.577906	0.74055	0.000242063	0.999993	0.00296106	0.833433	0.999931	1872.5	2519.4	2821.4	3466.8	1866.6	3199.8	2507.8	2055.6	23.31	8.87	2.66	27.29	3.38	5.97	30.41
FBpp0087975	type=polypeptide; loc=2R:complement(join(7803512..7804736,7802181..7803201,7801986..7802118,7801443..7801568)); ID=FBpp0087975; name=Nop17l-PC; parent=FBgn0033224,FBtr0088901; dbxref=FlyBase:FBpp0087975,FlyBase_Annotation_IDs:CG1553-PC,GB_protein:AAM68862.1,REFSEQ:NP_724605,GB_protein:AAM68862,UniProt/Swiss-Prot:Q0E9G3; MD5=582cb86b737e81d610eefca25b94ccb7; length=834; release=r6.47; species=Dmel;	[R].RLSEGDSVDYEETR.[G]	1xTMTpro [N-Term]; 1xPhospho [S3(100)]	9.64329e-06	0.000248049	1	1	1	2	FBpp0087975 [775-788]	FBpp0087975 1xPhospho [S777(100)]	1	2039.92	2.444	1.912	1.848	1.969	2.406	2.124	1.89	0.00546114	0.16903	0.00131583	0.143956	5.57528e-05	0.0993746	0.165741	0.113591	0.809596	0.0381671	0.710448	0.00319076	0.694278	0.771963	165.1	403.4	315.6	305.1	325	397.2	350.6	312	13.11	6.25	3.94	19.87	14.17	9.67	12.05
FBpp0076047	type=polypeptide; loc=3L:join(9771842..9771919,9779446..9779593,9779652..9779907,9780123..9780252,9780536..9780697,9780766..9781008,9781078..9781218,9782609..9782803,9782874..9784627,9784697..9784891,9784952..9785180,9785242..9785316); ID=FBpp0076047; name=Ae2-PF; parent=FBgn0036043,FBtr0076318; dbxref=FlyBase:FBpp0076047,FlyBase_Annotation_IDs:CG8177-PF,GB_protein:AAN11928.1,REFSEQ:NP_729549,GB_…	[K].FSHQDSVEPK.[N]	1xTMTpro [K10]; 1xTMTpro [N-Term]; 2xPhospho [S2(100); S6(100)]	0.00250213	0.000354118	1	8	1	2	FBpp0076047 [171-180]	FBpp0076047 2xPhospho [S172(100); S176(100)]	0	1941.9	1.96	1.91	1.848	1.64	1.395	2.008	1.351	0.0238226	0.112778	0.000304527	0.219191	0.114149	0.0684651	0.515899	0.286036	0.709026	0.0120788	0.8301	0.715011	0.601153	0.995584	331	648.9	632.2	611.7	542.9	461.8	664.5	447.3	47.24	1.45	5.08	2.02	26.74	3.69	15.64
FBpp0086065	type=polypeptide; loc=2R:17403897..17404787; ID=FBpp0086065; name=CG10939-PA; parent=FBgn0010620,FBtr0086909; dbxref=FlyBase:FBpp0086065,FlyBase_Annotation_IDs:CG10939-PA,GB_protein:AAF57879.1,REFSEQ:NP_524712,GB_protein:AAF57879,UniProt/TrEMBL:Q7K5M6,FlyMine:FBpp0086065,modMine:FBpp0086065; MD5=f1f5e8d89cdd24b5f98be7ed241b0009; length=296; release=r6.47; species=Dmel;	[K].NESVDLK.[K]	1xTMTpro [K7]; 1xTMTpro [N-Term]; 1xPhospho [S3(100)]	0.0311071	0.00217428	1	1	1	1	FBpp0086065 [281-287]	FBpp0086065 1xPhospho [S283(100)]	0	1492.79	2.236	2.605	1.846	2.183	2.116	2.959	2.616	0.00709324	0.0101396	0.000551253	0.0610913	3.10143e-06	0.00170809	0.00578187	0.133059	0.219337	0.0190546	0.493656	0.000274558	0.0761074	0.145231	362.5	810.5	944.2	669.2	791.1	767	1072.4	948.2	7.02	3.55	8.24	13.91	3.17	14	0.44
FBpp0301962	type=polypeptide; loc=2L:complement(join(11166690..11166809,11166027..11166143,11165745..11165966,11165564..11165678,11163453..11163949,11163222..11163389,11162984..11163098,11162262..11162525,11159880..11160336,11159270..11159729)); ID=FBpp0301962; name=Ca-beta-PL; parent=FBgn0287724,FBtr0310279; dbxref=FlyBase:FBpp0301962,FlyBase_Annotation_IDs:CG42403-PL,REFSEQ:NP_001260375,GB_protein:AGB92910…	[K].GSSSGNLGAGGQAGAEPSR.[DG]	1xTMTpro [N-Term]; 1xPhospho [S2(98.8)]	2.22597e-07	0.000190543	1	9	1	1	FBpp0301962 [166-184]	FBpp0301962 1xPhospho [S167(98.8)]	0	2043.94	2.111	1.609	1.842	2.285	1.779	3.504	2.539	0.151502	0.493544	0.00849588	0.164108	0.205035	0.0114658	0.104527	0.719315	0.994258	0.146569	0.745293	0.850207	0.248106	0.659126	60.4	127.5	97.2	111.2	138	107.4	211.6	153.3	9.87	2.12	10.16	5.12	7.93	3.63	1.28
FBpp0078561	type=polypeptide; loc=3R:join(4403202..4403280,4404469..4404639,4404701..4405419,4405480..4405548,4405601..4405811,4405867..4406255); ID=FBpp0078561; name=lost-PA; parent=FBgn0263594,FBtr0078921; dbxref=FlyBase:FBpp0078561,FlyBase_Annotation_IDs:CG14648-PA,GB_protein:AAF52130.1,REFSEQ:NP_649466,GB_protein:AAF52130,UniProt/TrEMBL:Q9VN21,FlyMine:FBpp0078561,modMine:FBpp0078561; MD5=fb8ec086e8c95c67…	[K].SEGDQSGVEAGAK.[T]	1xTMTpro [K13]; 1xTMTpro [N-Term]; 1xPhospho [S1(100)]	1.12671e-06	0.000248049	1	1	3	17	FBpp0078561 [347-359]	FBpp0078561 1xPhospho [S347(100)]	0	1922.94	1.456	1.922	1.842	1.431	1.515	1.646	1.539	0.0375681	0.0152237	3.3498e-06	0.140076	0.000773683	0.0557203	0.0688567	0.376023	0.270951	0.000283325	0.704207	0.0280625	0.549868	0.556216	2714.5	3952.4	5216.5	5000.3	3883.2	4113.2	4468.5	4177.1	19.27	13.06	6.46	30.31	15.74	3.27	14.91
FBpp0293795	type=polypeptide; loc=3R:join(17008870..17008928,17009410..17009803,17009861..17009905,17009967..17010857,17011460..17011832,17011908..17012248,17012317..17012412); ID=FBpp0293795; name=CG8907-PB; parent=FBgn0038466,FBtr0305271; dbxref=REFSEQ:NP_001247146,GB_protein:AFH06464,FlyBase:FBpp0293795,FlyBase_Annotation_IDs:CG8907-PB,UniProt/TrEMBL:H9ZYQ1,modMine:FBpp0293795; MD5=3652117a8d1c435cc99d052…	[K].KSTTPSPVPVPMPPSPGLGNR.[T]	1xTMTpro [K1]; 1xTMTpro [N-Term]; 2xPhospho [S15(100); T/S]	5.42876e-06	0.000248049	1	2	1	2	FBpp0293795 [406-426]	FBpp0293795 2xPhospho [S420(100); T/S]	1	2884.47	3.42	3.081	1.842	4.049	2.784	3.396	3.303	0.0012905	0.0113386	0.00180347	0.000693174	0.000255327	0.00609686	0.00968963	0.0397871	0.23369	0.0481472	0.0288672	0.0114299	0.170882	0.198181	89.4	305.9	275.6	164.7	362.1	249.1	303.7	295.5	5.1	10.13	1.45	20.11	7.44	0.81	17
FBpp0289607; FBpp0305831	type=polypeptide; loc=4:complement(join(1050455..1050519,1050298..1050392,1049187..1049246,1048504..1048558,1047823..1048148,1047635..1047729,1047453..1047575,1047264..1047390,1045156..1045248,1043468..1043524,1040013..1040078,1038359..1038434,1037646..1037740,1037476..1037590,1037278..1037422)); ID=FBpp0289607; name=CaMKII-PI; parent=FBgn0264607,FBtr0300378; dbxref=REFSEQ:NP_001162832,GB_protein…	[K].GEGSQVKESTDSSSTTLEDDDIK.[EDA]	2xTMTpro [K7; K23]; 1xTMTpro [N-Term]; 3xPhospho [S4(100); S12(91.3); S/T]	0.00357437	0.000482779	2	8	1	1	FBpp0289607 [324-346]; FBpp0305831 [324-346]	FBpp0289607 3xPhospho [S327(100); S335(91.3); S/T]; FBpp0305831 3xPhospho [S327(100); S335(91.3); S/T]	1	3580.6	2.237	1.495	1.837	1.997	2.7	1.856	1.867	0.169073	0.820327	0.00957537	0.36555	0.00311841	0.484038	0.573314	0.751368	0.999928	0.157651	0.950247	0.0832521	0.99489	0.999931	46.9	104.9	70.1	86.1	93.6	126.6	87	87.5	1.61	21.71	18.82	1.56	4.59	4.29	8.93
FBpp0305034	type=polypeptide; loc=3L:join(21832879..21832977,21833180..21834829,21835071..21835229,21835467..21835880); ID=FBpp0305034; name=Nopp140-PE; parent=FBgn0037137,FBtr0332811; dbxref=REFSEQ:NP_001262195,GB_protein:AGB94888,FlyBase:FBpp0305034,FlyBase_Annotation_IDs:CG7421-PE,UniProt/TrEMBL:M9PFZ1; MD5=549dbf661994a1ec015a5019c6c00c5b; length=773; release=r6.47; species=Dmel;	[K].AASSDSDDSSDEETPAVKPAVK.[K]	2xTMTpro [K18; K22]; 1xTMTpro [N-Term]; 3xPhospho [S6(97.7); S9(100); S10(100)]	1.24497e-06	0.000248049	1	4	2	2	FBpp0305034 [495-516]	FBpp0305034 3xPhospho [S500(97.7); S503(100); S504(100)]	0	3358.52	1.607	3	1.836	2.542	1.395	3.812	2.769	0.25421	0.0104506	0.00114766	0.0251616	0.315697	0.000787457	0.00480051	0.867253	0.222702	0.0343311	0.306724	0.934518	0.0456129	0.129424	158.1	254.1	474.4	290.3	401.9	220.6	602.8	437.9	42.56	1.71	10.48	20.93	10.53	18.96	4.36
FBpp0086103	type=polypeptide; loc=2R:complement(join(17547409..17547426,17546471..17546986)); ID=FBpp0086103; name=RpL18A-PA; parent=FBgn0010409,FBtr0086947; dbxref=FlyBase:FBpp0086103,FlyBase_Annotation_IDs:CG6510-PA,GB_protein:AAF57838.1,REFSEQ:NP_523774,GB_protein:AAF57838,UniProt/Swiss-Prot:P41093,FlyMine:FBpp0086103,modMine:FBpp0086103; MD5=25f9c528cffc82e53fb412237bba44d8; length=177; release=r6.47; sp…	[R].AHSIQIIK.[V]	1xTMTpro [K8]; 1xTMTpro [N-Term]; 1xPhospho [S3(100)]	0.00306732	0.000482779	1	1	1	1	FBpp0086103 [121-128]	FBpp0086103 1xPhospho [S123(100)]	0	1597.93	1.968	2.571	1.834	2.517	1.436	3.289	2.592	0.171579	0.0469375	0.00277867	0.0488609	0.448431	0.00750082	0.0257478	0.756533	0.495829	0.0664758	0.438693	0.983012	0.192196	0.346842	83.4	164.1	214.3	152.9	209.8	119.7	274.2	216.1	47.97	1.87	8.04	39.13	3	7.88	0.25
FBpp0082002	type=polypeptide; loc=3R:complement(join(11806033..11806353,11802584..11802691,11802170..11802335,11801952..11802080,11801160..11801293,11800872..11801028,11800592..11800802,11800438..11800539,11800141..11800375,11798991..11800088,11798853..11798897,11798729..11798764,11798274..11798543,11798118..11798147,11797806..11798039,11797442..11797747)); ID=FBpp0082002; name=ClC-a-PD; parent=FBgn0051116,F…	[K].AVDMTVTSMDSALSNSENCSDIEMEHIK.[H]	1xCarbamidomethyl [C19]; 1xTMTpro [K28]; 1xTMTpro [N-Term]; 3xPhospho [T5(93.7); S/T]	0.0204618	0.00163451	1	6	1	1	FBpp0082002 [1133-1160]	FBpp0082002 1xCarbamidomethyl [C1151]; 3xPhospho [T1137(93.7); S/T]	0	3962.65	3.806	2.752	1.833	3.577	3.507	2.962	3.559	0.0163866	0.100562	0.0507607	0.0443888	0.00434995	0.0582875	0.0437233	0.226486	0.677086	0.437187	0.41687	0.104459	0.562419	0.452502	11.3	43	31.1	20.7	40.4	39.6	33.5	40.2	30.15	1.12	3.84	5.92	14.82	1.12	2.74
FBpp0087045	type=polypeptide; loc=2R:join(12468753..12468849,12468912..12469882,12469944..12471551); ID=FBpp0087045; name=CG8545-PA; parent=FBgn0033741,FBtr0087934; dbxref=FlyBase:FBpp0087045,FlyBase_Annotation_IDs:CG8545-PA,GB_protein:AAF58504.2,REFSEQ:NP_610786,GB_protein:AAF58504,UniProt/TrEMBL:A1Z909,FlyMine:FBpp0087045,modMine:FBpp0087045; MD5=4b2e13fb95e31a653ff557ce3cc0b533; length=891; release=r6.47;…	[K].LADLSDDDDANSDDDFDISGEEDGAQADSDEEEDEDDDDDDDDDDDDKLPIER.[A]	1xTMTpro [K48]; 1xTMTpro [N-Term]; 3xPhospho [S5(100); S12(100); S29(99.8)]	3.67786e-10	0.000190543	1	1	1	2	FBpp0087045 [190-242]	FBpp0087045 3xPhospho [S194(100); S201(100); S218(99.8)]	1	6728.46	1.908	1.695	1.83	2.358	1.602	2.869	2.361	0.302306	0.465834	0.00480338	0.186976	0.384941	0.0455404	0.0939975	0.908512	0.993451	0.0994762	0.780729	0.969087	0.497148	0.628678	55.3	105.6	93.8	101.2	130.5	88.7	158.8	130.7	37.15	4.52	1.38	14.46	4.29	15.84	22.11
FBpp0075719	type=polypeptide; loc=3L:complement(join(12379139..12379413,12376437..12376616,12376001..12376115,12374288..12374546,12373957..12374210,12373785..12373899,12373578..12373720,12373355..12373520,12373140..12373282,12372970..12373079,12372634..12372769,12371761..12372571,12370235..12370332,12369937..12370166,12369049..12369284,12368713..12368957)); ID=FBpp0075719; name=Ncc69-PA; parent=FBgn0036279,F…	[R].NVSQASSTSDLSFIAGNQSK.[D]	1xTMTpro [K20]; 1xTMTpro [N-Term]; 3xPhospho [S6(98.5); S7(98.5); S9(100)]	1.41179e-05	0.000248049	1	1	3	3	FBpp0075719 [899-918]	FBpp0075719 3xPhospho [S904(98.5); S905(98.5); S907(100)]	0	2889.3	3.21	2.893	1.826	3.721	2.763	2.791	3.406	0.000306767	0.00830575	0.00181534	0.0010206	8.3037e-07	0.011014	0.00144548	0.0138298	0.195764	0.0483741	0.0381029	8.91715e-05	0.243499	0.0563886	168.1	539.6	486.2	306.9	625.5	464.3	469.1	572.5	0.88	7.07	0.96	9.57	7.37	1.68	11.47
FBpp0086659	type=polypeptide; loc=2R:join(14185819..14187351,14187478..14187744,14187863..14187930,14187987..14188048,14188106..14198214); ID=FBpp0086659; name=Sdb-PA; parent=FBgn0050069,FBtr0087530; dbxref=FlyBase:FBpp0086659,GB_protein:AAF58281.2,FlyBase_Annotation_IDs:CG30069-PA,GB_protein:AAF58281.3,REFSEQ:NP_610937,GB_protein:AAF58281,UniProt/TrEMBL:A1Z9M5,FlyMine:FBpp0086659,modMine:FBpp0086659; MD5=6e…	[R].SSNLSESQSVPK.[L]	1xTMTpro [K12]; 1xTMTpro [N-Term]; 1xPhospho [S5(100)]	8.4585e-05	0.000248049	1	1	1	3	FBpp0086659 [269-280]	FBpp0086659 1xPhospho [S273(100)]	0	1951	3.884	2.557	1.825	5.247	2.322	2.608	3.443	5.91688e-07	0.0164371	0.000160089	2.20648e-06	2.62041e-06	0.0094502	0.000187708	7.49014e-05	0.281284	0.00734534	0.000265263	0.000237494	0.225238	0.0134384	285.5	1109.2	730.1	521	1498.3	663.1	744.8	983	2.02	8.14	1.31	13.75	5.18	6.56	43.02
FBpp0085616	type=polypeptide; loc=2R:complement(join(20277397..20278822,20277219..20277338,20276709..20277161,20276467..20276650,20276146..20276404)); ID=FBpp0085616; name=CG9143-PA; parent=FBgn0287774,FBtr0086304; dbxref=FlyBase:FBpp0085616,FlyBase_Annotation_IDs:CG9143-PA,GB_protein:AAF57487.1,REFSEQ:NP_611467,GB_protein:AAF57487,UniProt/TrEMBL:Q6NQY9,FlyMine:FBpp0085616,modMine:FBpp0085616; MD5=95663e93fb…	[K].HAEEMDMIIDGYNDESGSDQDEDPFVIER.[R]	1xTMTpro [N-Term]; 2xPhospho [S16(100); S18(100)]	2.1599e-08	0.000190543	1	1	1	2	FBpp0085616 [713-741]	FBpp0085616 2xPhospho [S728(100); S730(100)]	0	3820.52	2.609	2.289	1.819	2.738	1.772	2.214	2.932	0.0379993	0.14859	0.00509009	0.0656798	0.210301	0.170082	0.0449427	0.378705	0.779473	0.104061	0.507609	0.853694	0.817236	0.457507	53.9	140.7	123.5	98.1	147.7	95.6	119.4	158.1	74.75	9.9	15.5	26.45	7.56	15.4	15.38
FBpp0070786	type=polypeptide; loc=X:join(5881053..5881321,5881386..5881870,5881935..5882235,5882297..5882463,5882527..5882789); ID=FBpp0070786; name=CG16721-PA; parent=FBgn0029820,FBtr0070821; dbxref=FlyBase:FBpp0070786,FlyBase_Annotation_IDs:CG16721-PA,GB_protein:AAF46097.1,REFSEQ:NP_572275,GB_protein:AAF46097,UniProt/TrEMBL:Q9W461,FlyMine:FBpp0070786,modMine:FBpp0070786; MD5=b7142401bb708b48f39e3322b185e7f…	[R].TDSESSVESMTR.[F]	1xTMTpro [N-Term]; 3xPhospho [S3(100); S5(100); S6(100)]	0.00195313	0.000354118	1	1	1	1	FBpp0070786 [27-38]	FBpp0070786 3xPhospho [S29(100); S31(100); S32(100)]	0	1872.67	2.052	1.491	1.819	1.825	1.894	1.906	1.635	0.199483	0.723518	0.00632655	0.502537	0.13184	0.322108	0.580396	0.799398	0.999928	0.120691	0.990302	0.749321	0.950009	0.999931	58.6	120.2	87.3	106.5	106.9	110.9	111.6	95.7	17.56	5.85	1.43	1.36	1.82	13.13	7.91
FBpp0302017	type=polypeptide; loc=X:join(10938636..10938761,10941341..10941613,10941723..10948637,10960602..10961182,10961271..10961502,10962093..10963235,10963300..10963467); ID=FBpp0302017; name=Myo10A-PD; parent=FBgn0263705,FBtr0310334; dbxref=REFSEQ:NP_001036269,GB_protein:ABI30975,FlyBase:FBpp0302017,FlyBase_Annotation_IDs:CG43657-PD,UniProt/TrEMBL:Q0KHU0; MD5=de2264589e22655141e0bfd4471ffa9c; length=31…	[K].SSASSGMR.[E]	1xTMTpro [N-Term]; 2xPhospho [S4(98.4); S5(98.4)]	0.0700847	0.00503002	1	2	1	1	FBpp0302017 [2185-2192]	FBpp0302017 2xPhospho [S2188(98.4); S2189(98.4)]	0	1246.49	0.799	1.157	1.819	0.671	1.104	1.138	0.792	0.397141	0.919566	0.000273975	0.192395	0.777522	0.950748	0.360917	0.949267	0.999928	0.0111426	0.78854	0.999971	0.999995	0.941149	215.1	171.9	248.9	391.2	144.2	237.4	244.8	170.4	43.66	4.97	3.73	86.6	6.36	6.62	36.13
FBpp0080278	type=polypeptide; loc=2L:complement(join(15066937..15067627,15065190..15065456,15064434..15064948)); ID=FBpp0080278; name=vig-PC; parent=FBgn0024183,FBtr0080719; dbxref=FlyBase:FBpp0080278,FlyBase_Annotation_IDs:CG4170-PC,GB_protein:AAN10888.1,REFSEQ:NP_723897,GB_protein:AAN10888,UniProt/TrEMBL:Q9V426,modMine:FBpp0080278; MD5=bdd41204feb94877e9d089f5a18fc361; length=490; release=r6.47; species=Dm…	[R].DGAGSHNWGSVKEAIDDVNKNESETNVTNAEGGAK.[A]	3xTMTpro [K12; K20; K35]; 1xTMTpro [N-Term]; 1xPhospho [S10(90.3)]	0.00722449	0.000851542	1	1	2	2	FBpp0080278 [239-273]	FBpp0080278 1xPhospho [S248(90.3)]	2	4897.44	5.233	6.641	1.816	6.699	3.624	6.654	7.505	2.04677e-05	5.64824e-06	0.0225242	5.26271e-05	1.23156e-05	6.49355e-05	9.63608e-06	0.00155254	0.000877774	0.277238	0.00381048	0.00093418	0.00693431	0.00125458	43.2	226	286.8	78.4	289.3	156.5	287.3	324.1	47.69	14.39	0.65	58.06	2.06	6.79	27.94
FBpp0084426	type=polypeptide; loc=3R:complement(26626008..26626697); ID=FBpp0084426; name=TwdlO-PA; parent=FBgn0039438,FBtr0085054; dbxref=FlyBase:FBpp0084426,FlyBase_Annotation_IDs:CG6452-PA,GB_protein:AAF56604.1,REFSEQ:NP_651487,GB_protein:AAF56604,UniProt/TrEMBL:Q9VBD8,FlyMine:FBpp0084426,modMine:FBpp0084426; MD5=9535d7d9cde3bc16fd96c44d0179be27; length=229; release=r6.47; species=Dmel;	[K].EYYTFEADESQFEDPLAAQK.[I]	1xTMTpro [K20]; 1xTMTpro [N-Term]; 1xPhospho [S10(100)]	8.40563e-05	0.000248049	1	1	1	1	FBpp0084426 [61-80]	FBpp0084426 1xPhospho [S70(100)]	0	3069.43	2.683	2.222	1.812	2.843	2.678	3.343	2.856	0.113091	0.264084	0.0298511	0.184299	0.0263483	0.0301633	0.121778	0.636858	0.912008	0.3264	0.777847	0.338246	0.410543	0.692354	24.2	64.9	53.8	43.9	68.8	64.8	80.9	69.1	14.31	20.48	6.81	11.47	1.53	9.47	24.68
FBpp0073679	type=polypeptide; loc=X:complement(join(13624164..13624305,13623547..13624106,13622560..13623470,13621619..13622500,13621419..13621553,13620924..13621356,13620593..13620855,13620344..13620534,13619738..13620272,13619563..13619665)); ID=FBpp0073679; name=CG2691-PA; parent=FBgn0030504,FBtr0073848; dbxref=FlyBase:FBpp0073679,FlyBase_Annotation_IDs:CG2691-PA,GB_protein:AAF48296.2,REFSEQ:NP_572906,GB_…	[K].QNLEAQEDSSDDELVSGLQEK.[S]	1xTMTpro [K21]; 1xTMTpro [N-Term]; 1xPhospho [S10(98.8)]	3.68659e-06	0.000248049	1	1	1	1	FBpp0073679 [1086-1106]	FBpp0073679 1xPhospho [S1095(98.8)]	0	3022.44	2.208	2.855	1.81	2.875	2.177	3.294	2.819	0.157111	0.0415959	0.0077864	0.0652356	0.0397849	0.017267	0.050843	0.730077	0.46416	0.138632	0.506809	0.427962	0.309498	0.482315	49.9	110.3	142.6	90.4	143.6	108.7	164.5	140.8	1.81	8.81	0.94	1.99	0.71	11.87	0.48
FBpp0071087	type=polypeptide; loc=X:complement(join(7901243..7901248,7900803..7901007,7899754..7900289)); ID=FBpp0071087; name=RpS6-PB; parent=FBgn0261592,FBtr0071135; dbxref=FlyBase:FBpp0071087,FlyBase_Annotation_IDs:CG10944-PB,GB_protein:AAN09218.1,REFSEQ:NP_511073,GB_protein:AAN09218,UniProt/Swiss-Prot:P29327,FlyMine:FBpp0071087,modMine:FBpp0071087; MD5=a5a2be906b55066ce578c7696a06737d; length=248; releas…	[R].ESKSSVSSDKK.[-]	3xTMTpro [K3; K10; K11]; 1xTMTpro [N-Term]; 1xPhospho [S5(100)]	4.46386e-05	0.000248049	1	2	2	5	FBpp0071087 [238-248]	FBpp0071087 1xPhospho [S242(100)]	2	2478.4	15.715	6.957	1.807	19.507	9.449	13.03	11.976	1e-17	2.2711e-07	0.00129066	1e-17	1e-17	1.77636e-15	9.579e-13	7.35192e-15	4.82356e-05	0.0375509	1.19469e-14	4.15543e-15	2.26367e-12	6.31389e-10	178.8	2810.3	1244.2	323.2	3488.5	1689.8	2330.1	2141.7	76.33	4.39	11.15	138.09	1.74	9.58	74.16
FBpp0083185	type=polypeptide; loc=3R:complement(join(19402716..19402995,19402469..19402662,19400212..19402382,19400005..19400145,19399697..19399874,19399293..19399633,19398967..19399228,19398739..19398906,19384909..19385067,19384278..19384380,19384126..19384208,19381540..19381843,19371005..19371286,19369163..19369413)); ID=FBpp0083185; name=Ino80-PA; parent=FBgn0086613,FBtr0083771; dbxref=FlyBase:FBpp0083185…	[R].KPLSSDEETDDEHVVK.[R]	2xTMTpro [K1; K16]; 1xTMTpro [N-Term]; 3xPhospho [S4(100); S5(100); T9(100)]	0.000842718	0.000354118	1	1	1	1	FBpp0083185 [44-59]	FBpp0083185 3xPhospho [S47(100); S48(100); T52(100)]	0	2980.38	1.263	1.705	1.806	1.177	1.711	1.729	1.306	0.746434	0.248716	0.00154525	0.984483	0.0213515	0.320352	0.770116	0.999944	0.899555	0.0429209	0.999993	0.302771	0.949736	0.999931	166.2	210	283.4	300.2	195.7	284.4	287.4	217.1	54.1	4.77	5.37	42.03	17.78	10.62	17.72
FBpp0088212	type=polypeptide; loc=4:complement(join(204640..204700,203980..204574,201441..201658,197878..201383)); ID=FBpp0088212; name=CG31998-PA; parent=FBgn0051998,FBtr0089145; dbxref=FlyBase:FBpp0088212,FlyBase_Annotation_IDs:CG31998-PA,GB_protein:AAF59363.2,REFSEQ:NP_726548,GB_protein:AAF59363,UniProt/TrEMBL:Q9V4B6,FlyMine:FBpp0088212,modMine:FBpp0088212; MD5=9f49db504c4de76948991f3ba1725081; length=145…	[R].ASGEEYLYEK.[A]	1xTMTpro [K10]; 1xTMTpro [N-Term]; 1xPhospho [S2(100)]	0.0186772	0.00158968	1	2	1	1	FBpp0088212 [433-442]	FBpp0088212 1xPhospho [S434(100)]	0	1876.92	1.758	2.114	1.806	1.708	2.1	1.498	1.769	0.411366	0.214413	0.00869802	0.628765	0.0306114	0.762028	0.462206	0.957716	0.868506	0.14792	0.999993	0.366857	0.999995	0.987045	59.1	104	125	106.8	101	124.2	88.6	104.6	5.88	8.67	8.27	24.3	4.98	5.78	20.04
FBpp0099901	type=polypeptide; loc=3R:join(10195369..10195427,10195716..10196047,10196618..10196781,10196841..10196912,10204005..10204148,10204212..10204316,10214972..10215189,10215532..10215628,10217063..10217230,10217290..10218691,10219779..10220143); ID=FBpp0099901; name=Syn-PD; parent=FBgn0004575,FBtr0100471; dbxref=FlyBase_Annotation_IDs:CG3985-PD,FlyBase:FBpp0099901,GB_protein:AAF54506.3,REFSEQ:NP_73145…	[R].AGQRPPQTQNSVVEDAEDTMK.[N]	1xTMTpro [K21]; 1xTMTpro [N-Term]; 1xPhospho [S11(100)]	2.11763e-07	0.000190543	1	4	1	4	FBpp0099901 [564-584]	FBpp0099901 1xPhospho [S574(100)]	0	2989.46	2.031	1.509	1.805	1.956	2.068	1.758	1.586	0.014548	0.288589	0.000340596	0.0681539	4.33464e-05	0.126135	0.177529	0.211955	0.924526	0.0131515	0.517174	0.00256522	0.747375	0.785524	416.1	845.1	628.1	751	813.8	860.8	731.5	660.1	0.24	8.37	6.85	2.53	7.24	0.59	2.37
FBpp0304898	type=polypeptide; loc=3L:complement(join(11117305..11118014,11116670..11117169,11116428..11116525,11116141..11116361,11115890..11116074,11115717..11115812,11115484..11115580,11115043..11115418)); ID=FBpp0304898; name=FoxK-PN; parent=FBgn0036134,FBtr0332652; dbxref=REFSEQ:NP_001261701,GB_protein:AGB94395,FlyBase:FBpp0304898,FlyBase_Annotation_IDs:CG11799-PN,UniProt/TrEMBL:M9PF47; MD5=3d7a0be4fbf6c…	[K].SPYLSPTGTISAANSCPASPR.[Q]	1xCarbamidomethyl [C16]; 1xTMTpro [N-Term]; 1xPhospho [S5(100)]	3.56302e-05	0.000248049	1	4	1	1	FBpp0304898 [397-417]	FBpp0304898 1xCarbamidomethyl [C412]; 1xPhospho [S401(100)]	0	2518.2	3.405	4.423	1.805	4.249	3.129	4.74	4.813	0.033993	0.00991535	0.0439561	0.0172497	0.00743006	0.00707286	0.00378219	0.353524	0.217021	0.402212	0.25061	0.150537	0.185711	0.110714	19.9	67.8	88	35.9	84.6	62.3	94.3	95.8	4.92	16.83	3.68	26.84	0.58	7.13	5.14
FBpp0086505; FBpp0300906	type=polypeptide; loc=2R:join(15311780..15311967,15312033..15312817,15314618..15316614,15316680..15317147,15317209..15317377,15317434..15317711); ID=FBpp0086505; name=Xpc-PC; parent=FBgn0004698,FBtr0087373; dbxref=FlyBase:FBpp0086505,FlyBase_Annotation_IDs:CG8153-PC,GB_protein:AAM68530.1,REFSEQ:NP_725451,GB_protein:AAM68530,FlyMine:FBpp0086505,modMine:FBpp0086505; MD5=49d6c59eb3cf218b41e41dc395ed…	[K].GGESSDDDDSDFDELQAEGGAAGSSGR.[S]	1xTMTpro [N-Term]; 3xPhospho [S4(100); S5(100); S10(100)]	1.26455e-09	0.000190543	2	3	1	2	FBpp0086505 [28-54]; FBpp0300906 [28-54]	FBpp0086505 3xPhospho [S31(100); S32(100); S37(100)]; FBpp0300906 3xPhospho [S31(100); S32(100); S37(100)]	0	3175.13	3.226	2.155	1.804	2.982	3.249	2.841	2.602	0.00146642	0.239833	0.00739774	0.0408688	2.62156e-06	0.0494428	0.0426808	0.0438663	0.890303	0.133892	0.397966	0.000237494	0.516166	0.446922	66.5	214.4	143.3	119.9	198.2	215.9	188.9	172.9	1.2	9.44	10.63	38.06	0.82	1.53	6.94
FBpp0291039	type=polypeptide; loc=X:join(3693485..3693932,3698118..3699027,3699114..3699273,3699339..3699486,3699684..3699787,3699933..3700464,3700671..3700741); ID=FBpp0291039; name=Mnt-PH; parent=FBgn0023215,FBtr0301825; dbxref=REFSEQ:NP_570071,GB_protein:AAF45888,FlyBase:FBpp0291039,FlyBase_Annotation_IDs:CG13316-PH,UniProt/TrEMBL:Q9W4Q7; MD5=be1f36da6c68e92e216956b46ee0c9f2; length=790; release=r6.47; sp…	[R].RRTTSSNSNGAGTR.[E]	1xTMTpro [N-Term]; 3xPhospho [T3(100); S8(98.4); T/S]	0.000747698	0.000354118	1	7	2	3	FBpp0291039 [444-457]	FBpp0291039 3xPhospho [T446(100); S451(98.4); T/S]	2	2008.83	2.159	1.659	1.804	1.578	1.856	1.264	1.738	0.0916537	0.547918	0.00580067	0.598234	0.0506559	0.977571	0.400436	0.583598	0.996799	0.11349	0.999993	0.486199	0.999995	0.964204	81.6	176.1	135.3	147.2	128.7	151.4	103.1	141.8	2.82	0.72	6.59	31.04	7.82	19.18	15.79
FBpp0290739	type=polypeptide; loc=3R:complement(join(9239490..9239904,9238519..9239171)); ID=FBpp0290739; name=D1-PD; parent=FBgn0000412,FBtr0301524; dbxref=REFSEQ:NP_731319,GB_protein:AAN13411,FlyBase:FBpp0290739,FlyBase_Annotation_IDs:CG9745-PD,UniProt/Swiss-Prot:P22058; MD5=27491c3a75fdf5c1c8fa3e7977520c6b; length=355; release=r6.47; species=Dmel;	[K].WNSDGENDANDGYVSDNYNDSESVAA.[-]	1xTMTpro [N-Term]; 3xPhospho [S3(100); S/Y]	0.0055907	0.000668521	1	1	1	1	FBpp0290739 [330-355]	FBpp0290739 3xPhospho [S332(100); S/Y]	0	3352.18	2.247	1.868	1.801	2.003	2.456	1.892	2.128	0.286953	0.489575	0.0428804	0.567133	0.0649722	0.447216	0.454062	0.8971	0.994258	0.39597	0.999993	0.557768	0.994424	0.98455	23.1	51.9	43.1	41.6	46.2	56.7	43.7	49.1	28.94	8.58	12.45	25.86	0.58	9.57	8.78
FBpp0304920	type=polypeptide; loc=3L:complement(join(2114126..2114297,2105150..2106734,2104855..2105084,2103428..2104792,2100565..2103363,2094926..2100484,2094573..2094860,2094276..2094507,2094008..2094179,2093761..2093947,2092621..2092969,2091248..2092559,2091000..2091129,2081689..2087184,2080164..2081390,2079736..2079803,2079373..2079676,2079240..2079302,2078963..2079037,2078036..2078140,2076902..2077962,2…	[R].TEMSSCNTSSWLR.[D]	1xCarbamidomethyl [C6]; 1xTMTpro [N-Term]; 3xPhospho [S4(99.9); S5(99.9); S9(94)]	0.0319346	0.00234181	1	11	1	1	FBpp0304920 [18416-18428]	FBpp0304920 1xCarbamidomethyl [C18421]; 3xPhospho [S18419(99.9); S18420(99.9); S18424(94)]	0	2102.77	2.411	2.431	1.801	2.754	2.23	2.27	2.778	0.0936536	0.0809053	0.010071	0.0984711	0.0310705	0.14527	0.0669341	0.590237	0.625788	0.164116	0.613519	0.369304	0.776828	0.549936	48.2	116.2	117.1	86.8	132.7	107.5	109.4	133.9	1.03	5.34	9.26	14.15	1.3	9.38	3.3
FBpp0271930	type=polypeptide; loc=3L:complement(join(14510904..14513248,14507614..14509919,14414767..14417195,14414570..14414698,14414080..14414494,14413575..14413715,14413362..14413510)); ID=FBpp0271930; name=bbg-PC; parent=FBgn0087007,FBtr0273422; dbxref=FlyBase:FBpp0271930,FlyBase_Annotation_IDs:CG42230-PC,REFSEQ:NP_648705,GB_protein:AAF49738,UniProt/TrEMBL:Q9VUE8,FlyMine:FBpp0271930,modMine:FBpp0271930; …	[R].EVSETLTIVNDGEK.[Q]	1xTMTpro [K14]; 1xTMTpro [N-Term]; 1xPhospho [S3(100)]	3.7932e-05	0.000248049	1	2	1	3	FBpp0271930 [1046-1059]	FBpp0271930 1xPhospho [S1048(100)]	0	2222.14	1.756	1.706	1.797	1.706	1.577	1.777	1.783	0.0874018	0.22398	0.000420289	0.269483	0.028874	0.162004	0.132885	0.571908	0.876736	0.01563	0.885537	0.354423	0.800868	0.717275	223.1	391.8	380.5	400.8	380.6	351.8	396.5	397.8	2.05	8.88	3.14	18.52	29	13.98	25.43
FBpp0111905	type=polypeptide; loc=X:complement(join(16312948..16312966,16311488..16312882,16311278..16311431,16310855..16311218,16310379..16310786,16310185..16310307)); ID=FBpp0111905; name=CG9915-PB; parent=FBgn0030738,FBtr0112992; dbxref=FlyBase:FBpp0111905,FlyBase_Annotation_IDs:CG9915-PB,REFSEQ:NP_001097000,GB_protein:ABW09431,UniProt/TrEMBL:A8JV07,FlyMine:FBpp0111905,modMine:FBpp0111905; MD5=78ba1a86936…	[K].ITDTDNEEDEQDK.[G]	1xTMTpro [K13]; 1xTMTpro [N-Term]; 1xPhospho [T4(100)]	4.72269e-05	0.000248049	1	1	1	3	FBpp0111905 [484-496]	FBpp0111905 1xPhospho [T487(100)]	0	2240.01	0.787	1.031	1.795	0.658	1.081	0.98	0.854	0.400633	0.833959	0.00010703	0.212871	0.581408	0.95648	0.685245	0.951909	0.999928	0.00532779	0.820204	0.999337	0.999995	0.999931	620.9	488.6	640.4	1114.2	408.7	671	608.6	530.2	52.79	1.46	1.47	77.44	1.7	7.44	32.76
FBpp0300672	type=polypeptide; loc=3R:join(9678070..9678086,9678562..9678648,9678720..9678976,9679043..9679236); ID=FBpp0300672; name=p23-PB; parent=FBgn0037728,FBtr0308353; dbxref=FlyBase:FBpp0300672,FlyBase_Annotation_IDs:CG16817-PB,REFSEQ:NP_001247010,GB_protein:AFH06328,UniProt/Swiss-Prot:Q9VH95; MD5=37fcbb7e2a30ec66795e13008c804580; length=184; release=r6.47; species=Dmel;	[K].FDDFNVDDEEEDSDDNIPSLSQNDEDDEEGGEGDK.[E]	1xTMTpro [K35]; 1xTMTpro [N-Term]; 1xPhospho [S13(96.7)]	1.88097e-07	0.000190543	1	1	2	2	FBpp0300672 [144-178]	FBpp0300672 1xPhospho [S156(96.7)]	0	4622.86	0.658	0.803	1.794	0.649	0.793	0.745	0.713	0.0854728	0.313278	0.00401497	0.0759375	0.174631	0.211974	0.144638	0.566117	0.934694	0.0880758	0.543446	0.809339	0.866342	0.74003	131.4	86.5	105.5	235.8	85.2	104.3	98	93.8	48.51	8.79	4.42	95.74	5.88	6.47	27.47
FBpp0071087	type=polypeptide; loc=X:complement(join(7901243..7901248,7900803..7901007,7899754..7900289)); ID=FBpp0071087; name=RpS6-PB; parent=FBgn0261592,FBtr0071135; dbxref=FlyBase:FBpp0071087,FlyBase_Annotation_IDs:CG10944-PB,GB_protein:AAN09218.1,REFSEQ:NP_511073,GB_protein:AAN09218,UniProt/Swiss-Prot:P29327,FlyMine:FBpp0071087,modMine:FBpp0071087; MD5=a5a2be906b55066ce578c7696a06737d; length=248; releas…	[R].ESKSSVSSDK.[K]	2xTMTpro [K3; K10]; 1xTMTpro [N-Term]; 1xPhospho [S5(99.3)]	0.00755653	0.000851542	1	2	1	1	FBpp0071087 [238-247]	FBpp0071087 1xPhospho [S242(99.3)]	1	2046.09	3.449	2.611	1.794	3.737	3.647	3.68	3.011	4.598e-05	0.0233314	0.00257899	0.000476225	2.44004e-10	0.00173584	0.00334057	0.00297028	0.344249	0.0627993	0.0218298	4.44204e-08	0.0766944	0.101357	172.2	594	449.6	308.9	643.6	628.1	633.8	518.6	22.3	1.57	8.74	115.85	4.32	1.67	22.67
FBpp0304683	type=polypeptide; loc=2L:complement(join(12710362..12712306,12709375..12710225,12709253..12709309)); ID=FBpp0304683; name=CG5787-PB; parent=FBgn0032454,FBtr0332410; dbxref=FlyBase:FBpp0304683,FlyBase_Annotation_IDs:CG5787-PB,REFSEQ:NP_001260422,GB_protein:AGB92957,UniProt/TrEMBL:Q9VK59; MD5=91ab23d9292595b10087b2783f44e005; length=950; release=r6.47; species=Dmel;	[K].MNLNNSGSVR.[K]	1xTMTpro [N-Term]; 1xPhospho [S8(100)]	0.0327843	0.00234181	1	1	1	1	FBpp0304683 [464-473]	FBpp0304683 1xPhospho [S471(100)]	0	1475.7	1.695	1.701	1.792	1.899	1.902	1.811	1.699	0.289069	0.329172	0.00234846	0.210015	0.0158699	0.29022	0.401084	0.898464	0.942467	0.0585415	0.81611	0.252164	0.93124	0.964204	100.5	170.4	171.1	180.2	190.9	191.3	182.1	170.8	6.92	4.93	12.76	7.1	1.54	0.5	4.67
FBpp0076766; FBpp0076769	type=polypeptide; loc=3L:complement(join(6135095..6135213,6134835..6135033)); ID=FBpp0076766; name=Lcp65Ag1-PA; parent=FBgn0020638,FBtr0077058; dbxref=FlyBase:FBpp0076766,FlyBase_Annotation_IDs:CG10530-PA,GB_protein:AAF50692.1,REFSEQ:NP_477273,GB_protein:AAF50692,UniProt/Swiss-Prot:P92201; MD5=87f8878112ae5e1b4068c21f522d3601; length=105; release=r6.47; species=Dmel; type=polypeptide; loc=3L:comp…	[K].YDWETSDGQAAQAVGQLNDIGTENEAISVSGSYR.[F]	1xTMTpro [N-Term]; 1xPhospho [S6(98.1)]	6.98462e-09	0.000190543	2	2	1	2	FBpp0076766 [39-72]; FBpp0076769 [39-72]	FBpp0076766 1xPhospho [S44(98.1)]; FBpp0076769 1xPhospho [S44(98.1)]	0	4015.82	3.103	2.066	1.79	3.65	2.844	2.367	3.165	0.0169585	0.292215	0.0288038	0.0125634	0.00258907	0.17095	0.0320357	0.232707	0.92611	0.31955	0.208358	0.0719333	0.819181	0.388814	41.3	128	85.3	73.8	150.6	117.3	97.7	130.6	15.76	1.13	6.56	12.84	3.46	7.07	25.05
FBpp0073348	type=polypeptide; loc=X:join(11455077..11455191,11455282..11456487,11456655..11457764,11458230..11458312); ID=FBpp0073348; name=HP5-PB; parent=FBgn0030301,FBtr0073499; dbxref=FlyBase:FBpp0073348,FlyBase_Annotation_IDs:CG1745-PB,GB_protein:AAF48046.1,REFSEQ:NP_572718,GB_protein:AAF48046,UniProt/TrEMBL:Q9VYY7,FlyMine:FBpp0073348,modMine:FBpp0073348; MD5=70bd2b6fdecdfbf0f0b5d4a1e48d3376; length=837;…	[K].LSTPSPIPPDSPIDVNDLLESGNQLDENDLR.[M]	1xTMTpro [N-Term]; 2xPhospho [T3(98); S5(100)]	8.30088e-05	0.000248049	1	3	1	5	FBpp0073348 [23-53]	FBpp0073348 2xPhospho [T25(98); S27(100)]	0	3824.78	2.02	1.833	1.789	2.125	2.175	1.656	2.038	0.083402	0.244784	0.00209037	0.10442	0.00290489	0.500255	0.118536	0.56214	0.894529	0.0537785	0.630249	0.0782069	0.99489	0.686784	99.1	200.1	181.6	177.2	210.5	215.5	164.1	201.9	22.91	1.15	0.68	1.16	5.83	0.18	4.87
FBpp0073679	type=polypeptide; loc=X:complement(join(13624164..13624305,13623547..13624106,13622560..13623470,13621619..13622500,13621419..13621553,13620924..13621356,13620593..13620855,13620344..13620534,13619738..13620272,13619563..13619665)); ID=FBpp0073679; name=CG2691-PA; parent=FBgn0030504,FBtr0073848; dbxref=FlyBase:FBpp0073679,FlyBase_Annotation_IDs:CG2691-PA,GB_protein:AAF48296.2,REFSEQ:NP_572906,GB_…	[K].SYTIDDMLADSDSDLPEDMDAK.[D]	1xTMTpro [K22]; 1xTMTpro [N-Term]; 2xPhospho [S11(100); S13(100)]	9.64029e-07	0.000248049	1	1	1	2	FBpp0073679 [1107-1128]	FBpp0073679 2xPhospho [S1117(100); S1119(100)]	0	3215.36	1.071	1.55	1.786	1.091	1.215	1.504	1.151	0.961971	0.405372	0.000451582	0.975104	0.437197	0.324517	0.883146	0.999944	0.979942	0.0165403	0.999993	0.978464	0.951615	0.999931	224.4	240.4	347.8	400.9	244.8	272.7	337.6	258.4	53.62	6.22	0.73	75.72	6.08	12.12	30.5
FBpp0111848	type=polypeptide; loc=3L:complement(join(9836209..9836505,9836049..9836146,9835813..9835980,9835339..9835433,9835008..9835282)); ID=FBpp0111848; name=I-2-PB; parent=FBgn0028429,FBtr0112935; dbxref=FlyBase:FBpp0111848,FlyBase_Annotation_IDs:CG10574-PB,REFSEQ:NP_001097564,GB_protein:ABW08507,UniProt/TrEMBL:A8JNP7,FlyMine:FBpp0111848,modMine:FBpp0111848; MD5=b7dac070150ad05eb02e156746a34516; length=…	[R].IAANTQPSTESIEDDGSSGDDQPLSEEER.[Q]	1xTMTpro [N-Term]; 1xPhospho [S18(98.6)]	3.66626e-07	0.000190543	1	2	2	3	FBpp0111848 [191-219]	FBpp0111848 1xPhospho [S208(98.6)]	0	3461.5	2.34	2.045	1.785	2.337	2.616	2.141	2.317	0.0406075	0.181507	0.00617791	0.0956093	5.83415e-05	0.192494	0.128722	0.394646	0.825286	0.118684	0.604156	0.0032994	0.842632	0.708969	82.7	193.5	169.1	147.5	193.2	216.2	177	191.5	3.24	5.97	5.07	4.21	10.96	11	1.51
FBpp0310585	type=polypeptide; loc=X:join(13325854..13326855,13327348..13327597,13327666..13327934,13328151..13328261,13328388..13328765); ID=FBpp0310585; name=IP3K2-PB; parent=FBgn0283680,FBtr0344171; dbxref=GB_protein:AAN09320,REFSEQ:NP_727688,FlyBase:FBpp0310585,FlyBase_Annotation_IDs:CG45017-PB,UniProt/TrEMBL:Q9VYE6; MD5=ba5c65b83930f29d3b8686afaae8fb25; length=669; release=r6.47; species=Dmel;	[K].LSGNNMQPR.[K]	1xTMTpro [N-Term]; 1xPhospho [S2(100)]	0.00293357	0.000482779	1	1	1	1	FBpp0310585 [183-191]	FBpp0310585 1xPhospho [S184(100)]	0	1400.67	2.747	3.676	1.785	4.199	1.998	5.171	2.619	0.0230461	0.0115285	0.00641593	0.0026978	0.103576	0.0003365	0.0864957	0.279344	0.234933	0.121578	0.0784908	0.687908	0.024457	0.609873	54.6	150	200.7	97.5	229.3	109.1	282.3	143	39.64	3.65	0.19	22.33	8.41	24.96	1.55
FBpp0079097	type=polypeptide; loc=2L:join(7666077..7666103,7680608..7680871,7680936..7682057,7682113..7682628,7682730..7683749,7685763..7685972,7686027..7686325,7686388..7687923,7687974..7688097,7688165..7689415); ID=FBpp0079097; name=Myo28B1-PB; parent=FBgn0040299,FBtr0079473; dbxref=FlyBase:FBpp0079097,FlyBase_Annotation_IDs:CG6976-PB,GB_protein:AAN10636.1,REFSEQ:NP_723294,GB_protein:AAN10636,UniProt/TrEMB…	[R].INTIPESPGTIDVESSK.[Q]	1xTMTpro [K17]; 1xTMTpro [N-Term]; 1xPhospho [S7(100)]	2.10646e-05	0.000248049	1	4	1	2	FBpp0079097 [952-968]	FBpp0079097 1xPhospho [S958(100)]	0	2475.29	1.623	1.313	1.784	1.61	1.675	1.219	1.505	0.144666	0.639422	0.000496078	0.340045	0.0168907	0.806987	0.342821	0.70615	0.999928	0.017595	0.93628	0.261642	0.999995	0.9306	234.1	379.8	307.5	417.7	377	392	285.5	352.3	8.22	16.29	1.86	19.2	38.01	28.07	25.36
FBpp0075089	type=polypeptide; loc=3L:join(16845501..16845509,16845568..16845889,16847161..16849314,16849377..16849576,16849635..16849772,16849835..16852216); ID=FBpp0075089; name=Zcchc7-PA; parent=FBgn0036668,FBtr0075330; dbxref=GB_protein:AAF49404.2,GB_protein:AAF49404.1,FlyBase:FBpp0075089,FlyBase_Annotation_IDs:CG9715-PA,REFSEQ:NP_648926,GB_protein:AAF49404,UniProt/TrEMBL:Q9VVA9,FlyMine:FBpp0075089,modMin…	[R].HSSDDNSK.[K]	1xTMTpro [K8]; 1xTMTpro [N-Term]; 2xPhospho [S2(100); S3(100)]	0.0233169	0.00185726	1	1	1	1	FBpp0075089 [617-624]	FBpp0075089 2xPhospho [S618(100); S619(100)]	0	1657.71	1.766	3.284	1.784	1.952	1.558	2.478	2.528	0.160871	0.00448422	0.00123886	0.166936	0.152771	0.0304984	0.0210038	0.734359	0.13187	0.0364881	0.749875	0.781641	0.412404	0.31099	145.9	257.8	479.2	260.4	284.9	227.3	361.7	368.9	55.95	0.93	2.09	58.22	0.72	0.4	11.25
FBpp0297633; FBpp0089229	type=polypeptide; loc=3R:complement(join(5313938..5314198,5312989..5313497,5304111..5304182,5299470..5299573,5298202..5298489,5296147..5296635,5295857..5295963,5295641..5295795,5294306..5294855,5294062..5294234,5293630..5293761,5293219..5293370,5292998..5293160,5292640..5292841,5291990..5292079,5274966..5275087,5274735..5274894,5274149..5274318,5273947..5274082)); ID=FBpp0297633; name=mtd-PV; par…	[R].SVDNLAIPVR.[R]	1xTMTpro [N-Term]; 1xPhospho [S1(100)]	0.0200653	0.00163451	2	6	1	1	FBpp0297633 [271-280]; FBpp0089229 [26-35]	FBpp0297633 1xPhospho [S271(100)]; FBpp0089229 1xPhospho [S26(100)]	0	1467.79	1.896	1.195	1.782	1.794	3.093	1.105	1.063	0.169485	0.822814	0.00261427	0.399316	5.65589e-06	0.713696	0.63364	0.751746	0.999928	0.0633355	0.969097	0.000468019	0.999995	0.999931	94.4	179	112.8	168.2	169.4	292	104.3	100.3	17.7	0.28	8.71	6.58	1.91	2.06	2
FBpp0289220	type=polypeptide; loc=2R:complement(join(18759387..18759612,18758944..18759293,18758641..18758880,18758451..18758583,18758225..18758284,18758031..18758126,18757623..18757928,18757448..18757522,18757192..18757388)); ID=FBpp0289220; name=Jabba-PC; parent=FBgn0259682,FBtr0299943; dbxref=FlyBase:FBpp0099431,FlyBase_Annotation_IDs:CG34020-PA,FlyBase:FBpp0289220,FlyBase_Annotation_IDs:CG42351-PC,REFSEQ…	[R].DQPIEEANNSVPQTPETEK.[T]	1xTMTpro [K19]; 1xTMTpro [N-Term]; 1xPhospho [T14(100)]	4.47614e-07	0.000190543	1	4	1	4	FBpp0289220 [506-524]	FBpp0289220 1xPhospho [T519(100)]	0	2814.37	1.357	1.752	1.781	1.302	1.286	1.683	1.077	0.183184	0.13455	0.000243221	0.413478	0.0996018	0.110906	0.851716	0.773386	0.753786	0.0101733	0.971799	0.676699	0.718082	0.999931	734.7	996.7	1287	1308.5	956.8	944.7	1236.1	791.3	19.05	1.55	5.47	8.26	18.21	22.69	30.39
FBpp0303036	type=polypeptide; loc=2R:complement(join(18105084..18105309,18104001..18104938,18102237..18103806,18101251..18102179)); ID=FBpp0303036; name=CG5756-PC; parent=FBgn0034301,FBtr0330001; dbxref=FlyBase:FBpp0303036,FlyBase_Annotation_IDs:CG5756-PC,REFSEQ:NP_611292,GB_protein:AAF57754,UniProt/TrEMBL:A1ZB32; MD5=18df00a36b984b14cfef36d900878c7e; length=1220; release=r6.47; species=Dmel;	[R].EHFEDADKSSEYTDQQFDLR.[H]	1xTMTpro [K8]; 1xTMTpro [N-Term]; 1xPhospho [S9(100)]	4.6759e-07	0.000190543	1	2	1	4	FBpp0303036 [27-46]	FBpp0303036 1xPhospho [S35(100)]	1	3148.44	1.843	1.701	1.779	2.009	2.072	2.19	2.147	0.0360244	0.169623	0.000920841	0.0927332	3.40284e-05	0.0130886	0.0199818	0.36667	0.809675	0.0289029	0.594612	0.00212566	0.266441	0.302656	387.7	714.5	659.4	689.5	778.9	803.1	849	832.2	1.21	16.15	8.77	23.15	2.36	10.6	5.53
FBpp0075699	type=polypeptide; loc=3L:complement(join(12529935..12530035,12527802..12529248,12527631..12527732)); ID=FBpp0075699; name=nst-PA; parent=FBgn0036298,FBtr0075967; dbxref=FlyBase:FBpp0075699,FlyBase_Annotation_IDs:CG10627-PA,GB_protein:AAF49901.1,REFSEQ:NP_648588,GB_protein:AAF49901,UniProt/TrEMBL:Q9VTZ4,FlyMine:FBpp0075699,modMine:FBpp0075699; MD5=136682949ad896ec85ce1b2429af06eb; length=549; rele…	[R].GGSVIGVMITASHNPEPDNGVK.[L]	1xTMTpro [K22]; 1xTMTpro [N-Term]; 1xPhospho [S12(100)]	5.54521e-09	0.000190543	1	1	2	10	FBpp0075699 [57-78]	FBpp0075699 1xPhospho [S68(100)]	0	2867.46	2.418	2.505	1.778	2.301	1.929	1.808	2.138	0.000836086	0.0101777	0.000153813	0.0230738	3.59589e-05	0.0638063	0.0256391	0.0289525	0.219828	0.00717105	0.292866	0.00221727	0.581343	0.346109	587.5	1420.5	1471.8	1044.3	1351.6	1133.3	1062.5	1256.1	5.12	5.08	5.61	10.7	4.78	3.83	10.36
FBpp0084655	type=polypeptide; loc=3R:join(28340435..28340738,28341372..28341459,28342185..28342214,28342280..28342419,28342479..28342626,28342683..28342809,28342880..28343074,28343135..28345015); ID=FBpp0084655; name=Moca-cyp-PA; parent=FBgn0039581,FBtr0085286; dbxref=FlyBase:FBpp0084655,FlyBase_Annotation_IDs:CG1866-PA,GB_protein:AAF56786.1,REFSEQ:NP_733246,GB_protein:AAF56786,UniProt/TrEMBL:Q9VAW1,FlyMine:…	[R].KDTKSQSDSEDNETSR.[G]	2xTMTpro [K1; K4]; 1xTMTpro [N-Term]; 3xPhospho [T3(100); S7(97.6); S9(100)]	0.00668921	0.000793587	1	1	1	1	FBpp0084655 [227-242]	FBpp0084655 3xPhospho [T229(100); S233(97.6); S235(100)]	2	2979.32	2.108	2.006	1.777	1.963	1.786	2.296	1.788	0.088224	0.244796	0.00529466	0.3185	0.0748955	0.112302	0.314192	0.575368	0.894529	0.107211	0.922737	0.594796	0.718747	0.912733	84.6	178.4	169.8	150.4	166.2	151.2	194.4	151.4	3.17	10.74	2.28	9.71	7.94	8.75	7.45
FBpp0081822	type=polypeptide; loc=3R:join(11221930..11221932,11222175..11222367,11222561..11222729,11223395..11223530,11223858..11224247,11224491..11224850); ID=FBpp0081822; name=RpL3-PA; parent=FBgn0020910,FBtr0082346; dbxref=FlyBase:FBpp0081822,FlyBase_Annotation_IDs:CG4863-PA,GB_protein:AAF54610.2,REFSEQ:NP_524316,GB_protein:AAF54610,UniProt/Swiss-Prot:O16797,FlyMine:FBpp0081822,modMine:FBpp0081822; MD5=9…	[R].LKEEAAATTAAAAAATTTSA.[-]	1xTMTpro [K2]; 1xTMTpro [N-Term]; 1xPhospho [S19(99.1)]	3.80606e-07	0.000190543	1	1	2	14	FBpp0081822 [397-416]	FBpp0081822 1xPhospho [S415(99.1)]	1	2509.3	2.896	3.341	1.775	3.589	2.579	3.254	3.219	2.64595e-06	0.00029646	0.000218724	0.000154533	2.56578e-10	0.000114478	8.45529e-05	0.000262059	0.0201667	0.00935326	0.00914519	4.62687e-08	0.0106903	0.00734649	692.3	2004.7	2312.9	1228.9	2484.4	1785.5	2252.4	2228.4	11.22	0.2	2.88	6.92	8.07	10.14	4.53
FBpp0309663	type=polypeptide; loc=2L:join(9888143..9888338,9888404..9888546,9888667..9888787,9888847..9888985,9889048..9889405,9889460..9889570,9889632..9889769,9889877..9889990); ID=FBpp0309663; name=Fkbp59-PB; parent=FBgn0029174,FBtr0342837; dbxref=GB_protein:AHN54298,REFSEQ:NP_001285784,FlyBase:FBpp0309663,FlyBase_Annotation_IDs:CG4535-PB,UniProt/Swiss-Prot:Q9VL78; MD5=0cba52e8ed40bf222c6e1861d81c13b2; le…	[K].SNDHFEAK.[Q]	1xTMTpro [K8]; 1xTMTpro [N-Term]; 1xPhospho [S1(100)]	0.0230141	0.00185726	1	1	1	3	FBpp0309663 [310-317]	FBpp0309663 1xPhospho [S310(100)]	0	1635.8	1.4	1.548	1.774	1.397	1.766	1.685	1.261	0.235359	0.235467	4.14641e-05	0.376459	0.0031443	0.13155	0.514043	0.845166	0.888074	0.0025057	0.957538	0.0835928	0.756263	0.995584	519.5	727.2	804.3	921.7	725.7	917.3	875.1	655.3	45.63	1.93	2.58	38.84	22.77	32.74	22.04
FBpp0307185	type=polypeptide; loc=3R:complement(join(22026448..22027037,22026135..22026390)); ID=FBpp0307185; name=Cchl-PB; parent=FBgn0038925,FBtr0335198; dbxref=REFSEQ:NP_001262820,GB_protein:AGB96200,FlyBase:FBpp0307185,FlyBase_Annotation_IDs:CG6022-PB,UniProt/TrEMBL:Q9VD55; MD5=1021253fb2fc44b0d5cc6d228fbc1c45; length=281; release=r6.47; species=Dmel;	[K].SASAVPPHPK.[M]	1xTMTpro [K10]; 1xTMTpro [N-Term]; 1xPhospho [S1(100)]	0.0022746	0.000354118	1	1	1	1	FBpp0307185 [46-55]	FBpp0307185 1xPhospho [S46(100)]	0	1678.92	2.617	3.854	1.773	3.194	2.254	3.768	3.886	0.0125768	0.000814891	0.00216397	0.00283022	0.000207248	0.000943602	0.000290272	0.19372	0.0422131	0.0551524	0.0815982	0.00943226	0.0512413	0.0187451	140.7	368.3	542.2	249.5	449.3	317.1	530.1	546.7	24.07	7.29	0.5	16.87	17.18	2.19	5.33
FBpp0304550	type=polypeptide; loc=2R:complement(join(17534826..17534855,17531871..17532182,17531714..17531802,17531518..17531653,17531211..17531461,17531047..17531147,17529087..17529191,17528622..17528852,17528313..17528375,17527823..17528105,17527376..17527748,17527214..17527315,17526834..17526980,17524704..17526416,17524348..17524584,17524084..17524282,17523824..17523898,17521706..17521900,17520646..175209…	[R].NSSSEDSQLTIENFGGSQDQLNTLGR.[Y]	1xTMTpro [N-Term]; 2xPhospho [S2(98.3); S17(100)]	7.06485e-08	0.000190543	1	13	1	2	FBpp0304550 [446-471]	FBpp0304550 2xPhospho [S447(98.3); S462(100)]	0	3261.43	1.748	1.577	1.768	1.855	1.86	1.616	1.734	0.305306	0.599807	0.00597414	0.36706	0.0668804	0.5005	0.361206	0.910131	0.999928	0.115935	0.951004	0.565422	0.99489	0.941173	86.2	150.6	135.9	152.3	159.8	160.2	139.2	149.4	8.48	1.22	3.96	11.96	8.61	11.09	2.32
FBpp0077378	type=polypeptide; loc=2L:join(2580369..2580581,2580644..2580886); ID=FBpp0077378; name=Arpc5-PA; parent=FBgn0031437,FBtr0077694; dbxref=FlyBase:FBpp0077378,FlyBase_Annotation_IDs:CG9881-PA,GB_protein:AAF51237.1,REFSEQ:NP_608693,GB_protein:AAF51237,UniProt/TrEMBL:Q9VQD8,FlyMine:FBpp0077378,modMine:FBpp0077378; MD5=88da80488ded78214c9538518c16fa00; length=151; release=r6.47; species=Dmel;	[R].EDDGVESAAAGPDESEITTLLTQGK.[S]	1xTMTpro [K25]; 1xTMTpro [N-Term]; 1xPhospho [S7(100)]	2.80886e-05	0.000248049	1	1	1	4	FBpp0077378 [25-49]	FBpp0077378 1xPhospho [S31(100)]	0	3221.56	1.553	1.448	1.768	1.663	1.52	1.422	1.491	0.130989	0.291778	0.00115665	0.253337	0.0212713	0.383019	0.258395	0.67562	0.926076	0.034492	0.874294	0.302081	0.975111	0.876156	374.7	581.9	542.5	662.6	622.9	569.7	532.9	558.6	14.07	8.63	7.81	25.01	9.44	0.24	13.07
FBpp0084501	type=polypeptide; loc=3R:complement(27115231..27116622); ID=FBpp0084501; name=CG6066-PA; parent=FBgn0039488,FBtr0085131; dbxref=FlyBase:FBpp0084501,FlyBase_Annotation_IDs:CG6066-PA,GB_protein:AAF56669.1,REFSEQ:NP_651538,GB_protein:AAF56669,UniProt/Swiss-Prot:Q9VB74,FlyMine:FBpp0084501,modMine:FBpp0084501; MD5=4c015637799f7bbedd824cb04cc9e781; length=463; release=r6.47; species=Dmel;	[R].SSSSSSSDRSSSSR.[S]	1xTMTpro [N-Term]; 2xPhospho [S3(98.7); S]	0.00898869	0.00095742	1	1	2	4	FBpp0084501 [83-96]	FBpp0084501 2xPhospho [S85(98.7); S]	1	1867.74	2.956	3.393	1.768	3.347	2.049	4.834	3.33	0.000273759	0.00257058	0.00113855	0.00089478	0.000533184	1.5941e-05	0.00479284	0.0125791	0.0917099	0.0341655	0.0344139	0.0207996	0.00220806	0.129424	191.4	565.6	649.4	338.4	640.4	392.2	925	637.2	19.99	16.54	15.47	55.05	33.32	30.72	31.17
FBpp0081527	type=polypeptide; loc=3R:complement(join(9400942..9401006,9400437..9400878)); ID=FBpp0081527; name=RpL34b-PB; parent=FBgn0037686,FBtr0082049; dbxref=FlyBase:FBpp0081527,FlyBase_Annotation_IDs:CG9354-PB,GB_protein:AAN13422.1,REFSEQ:NP_731345,GB_protein:AAN13422,UniProt/TrEMBL:Q9VHE5; MD5=f33c4ff302aadd35acf9b2ed025bd1a9; length=168; release=r6.47; species=Dmel;	[R].RLSYNTR.[S]	1xTMTpro [N-Term]; 1xPhospho [S3(100)]	0.0934355	0.00635874	1	2	1	2	FBpp0081527 [10-16]	FBpp0081527 1xPhospho [S12(100)]	1	1293.66	2.209	2.573	1.768	2.599	2.061	2.575	2.246	0.00643569	0.0166122	0.00030161	0.0131703	0.00019785	0.0100655	0.019253	0.125607	0.282762	0.012011	0.213709	0.00913954	0.23281	0.2956	288.3	636.7	741.8	509.6	749.2	594.3	742.3	647.7	9.73	19.7	5.78	9.6	9.47	30.26	17.86
FBpp0080211	type=polypeptide; loc=2L:complement(join(14354932..14354997,14354472..14354873,14353697..14354418,14352661..14353636)); ID=FBpp0080211; name=l(2)34Fd-PA; parent=FBgn0261535,FBtr0080639; dbxref=FlyBase:FBpp0080211,FlyBase_Annotation_IDs:CG7516-PA,GB_protein:AAF53389.1,REFSEQ:NP_609711,GB_protein:AAF53389,UniProt/TrEMBL:Q9V3P2,FlyMine:FBpp0080211,modMine:FBpp0080211; MD5=e144b3f31e02c93f09de44be262…	[R].EESDNDEDLFGFEK.[S]	1xTMTpro [K14]; 1xTMTpro [N-Term]; 1xPhospho [S3(100)]	7.23148e-05	0.000248049	1	1	1	1	FBpp0080211 [536-549]	FBpp0080211 1xPhospho [S538(100)]	0	2362.06	1.266	1.276	1.766	1.36	1.271	1.332	1.314	0.8107	0.812571	0.00512877	0.74139	0.633132	0.802407	0.833807	0.999944	0.999928	0.104626	0.999993	0.999971	0.999995	0.999931	117.7	149	150.3	207.9	160.1	149.6	156.8	154.6	31.09	6.44	5.13	68.39	6.55	10.14	18.58
FBpp0423149	type=polypeptide; loc=X:join(15487242..15487475,15487541..15487633,15503583..15506461,15507162..15507325,15507390..15507593,15509718..15509993,15510055..15510410); ID=FBpp0423149; name=Gmap-PD; parent=FBgn0027287,FBtr0474150; dbxref=FlyBase:FBpp0423149,FlyBase_Annotation_IDs:CG33206-PD,REFSEQ:NP_001356946,GB_protein:QCD25241; MD5=a6622d1a108cfa9741e4c69f1a1044dc; length=1401; release=r6.47; speci…	[K].TSESSSNSSSTGK.[H]	1xTMTpro [K13]; 1xTMTpro [N-Term]; 1xPhospho [S2(100)]	3.22347e-05	0.000248049	1	3	3	4	FBpp0423149 [304-316]	FBpp0423149 1xPhospho [S305(100)]	0	1946.92	3.071	3.135	1.766	3.061	2.267	3.472	3.191	2.36762e-05	0.00208684	0.000446204	0.00167446	8.76079e-07	0.000289914	0.000867963	0.00175415	0.0805859	0.0164023	0.0559697	9.30347e-05	0.0216713	0.0387643	463.1	1422.2	1452	818	1417.7	1050	1608.2	1477.8	7.58	9.84	3.81	2.71	7.18	0.58	4.88
FBpp0297785	type=polypeptide; loc=2R:join(7626925..7627172,7634216..7634314,7634759..7635000,7635054..7635200,7638598..7638905,7639704..7639871,7639931..7640051,7640117..7640617,7648297..7648510,7648583..7648697,7650311..7650808,7650862..7651002,7651069..7651208,7651269..7651389); ID=FBpp0297785; name=M7BP-PD; parent=FBgn0263077,FBtr0306932; dbxref=FlyBase:FBpp0297785,FlyBase:FBpp0087989,FlyBase_Annotation_I…	[R].YMDVPNISPSAEQK.[A]	1xTMTpro [K14]; 1xTMTpro [N-Term]; 1xPhospho [S/Y]	0.0483365	0.00410023	1	10	1	1	FBpp0297785 [649-662]		0	2267.13	3.152	2.075	1.765	3.305	2.673	2.086	2.627	0.0012316	0.252487	0.00815449	0.00488243	0.000784688	0.216055	0.0647313	0.0388091	0.902791	0.142049	0.117246	0.0283006	0.870166	0.542693	70.9	223.5	147.1	125.1	234.3	189.5	147.9	186.2	7.93	5.84	13.59	15.66	3.4	2.44	8.65
FBpp0076702	type=polypeptide; loc=3L:6149593..6149907; ID=FBpp0076702; name=Lcp65Ab1-PA; parent=FBgn0020644,FBtr0076994; dbxref=FlyBase:FBpp0076702,FlyBase_Annotation_IDs:CG32400-PA,GB_protein:AAG22331.1,REFSEQ:NP_524814,GB_protein:AAG22331,UniProt/TrEMBL:C9QP88; MD5=c113e98321a0da768125ba94f24ea15c; length=104; release=r6.47; species=Dmel;	[R].QVSDVEPEK.[W]	1xTMTpro [K9]; 1xTMTpro [N-Term]; 1xPhospho [S3(100)]	0.00134417	0.000354118	1	1	1	4	FBpp0076702 [26-34]	FBpp0076702 1xPhospho [S28(100)]	0	1718.89	1.348	2.83	1.764	0.958	1.408	1.505	1.016	0.206226	0.00146038	0.000255311	0.942182	0.0237167	0.202684	0.991333	0.808803	0.0619556	0.0105178	0.999993	0.320487	0.855516	0.999931	758.7	1022.6	2147	1338.1	726.9	1068	1141.9	770.7	50.1	14.7	10.55	58.63	1.73	41.02	47.19
FBpp0078268	type=polypeptide; loc=3R:complement(join(6100710..6100752,6094811..6095020,6094504..6094692,6094227..6094437,6093551..6093674)); ID=FBpp0078268; name=Gasp-PA; parent=FBgn0026077,FBtr0078619; dbxref=FlyBase:FBpp0078268,FlyBase_Annotation_IDs:CG10287-PA,GB_protein:AAF51920.1,REFSEQ:NP_649611,GB_protein:AAF51920,UniProt/TrEMBL:Q9VNL0,FlyMine:FBpp0078268,modMine:FBpp0078268; MD5=692bbfdd08be9774477d1…	[R].YQCSPGLAYDR.[D]	1xCarbamidomethyl [C3]; 1xTMTpro [N-Term]; 1xPhospho [S4(100)]	0.000752419	0.000354118	1	2	1	5	FBpp0078268 [120-130]	FBpp0078268 1xCarbamidomethyl [C122]; 1xPhospho [S123(100)]	0	1713.76	4.519	7.238	1.762	4.91	3.408	6.103	3.306	1.05445e-06	8.5802e-09	0.000363706	1.64837e-05	8.55604e-12	4.46617e-08	0.000449956	0.000122902	2.77984e-06	0.0139323	0.00154454	1.90173e-09	1.23726e-05	0.0253714	215	971.5	1556.2	378.8	1055.7	732.8	1312.2	710.9	5.06	6.5	7.88	2.79	11.78	33.88	21.35
FBpp0079817	type=polypeptide; loc=2L:complement(join(11106067..11106213,11105607..11106011,11105205..11105524,11104352..11105136,11103844..11104280,11103323..11103409,11102627..11103169)); ID=FBpp0079817; name=Reps-PA; parent=FBgn0032341,FBtr0080230; dbxref=FlyBase:FBpp0079817,FlyBase_Annotation_IDs:CG6192-PA,GB_protein:AAF53068.2,REFSEQ:NP_609487,GB_protein:AAF53068,UniProt/TrEMBL:Q8MQS4,FlyMine:FBpp0079817…	[R].TSSSICAPVTANVTGGSSGSAGAAYTNV.[-]	1xCarbamidomethyl [C6]; 1xTMTpro [N-Term]; 1xPhospho [S2(97.9)]	0.000642897	0.0003197	1	2	1	2	FBpp0079817 [880-907]	FBpp0079817 1xCarbamidomethyl [C885]; 1xPhospho [S881(97.9)]	0	2971.37	2.984	1.521	1.761	2.899	3.11	2.243	2.207	0.0122454	0.603302	0.0102402	0.0421371	0.000211566	0.128925	0.15822	0.19014	0.999928	0.166305	0.404966	0.00956047	0.751364	0.761232	59.6	177.9	90.7	105	172.8	185.4	133.7	131.6	15.58	15.21	14.16	15.78	7.12	7.68	12.03
FBpp0306021	type=polypeptide; loc=3L:join(8754475..8754495,8759330..8759380,8759440..8762885,8763050..8763125,8782548..8782657,8784999..8785057,8785121..8785305,8785376..8785599,8785694..8785915,8785972..8786231,8786300..8786437,8786622..8787344,8787519..8787720,8788939..8789305,8789371..8789517,8790170..8790508,8790585..8791300,8797000..8797226,8798121..8798194); ID=FBpp0306021; name=Fhos-PJ; parent=FBgn026…	[K].FEDGESDGQR.[L]	1xTMTpro [N-Term]; 1xPhospho [S6(100)]	0.00800625	0.000908984	1	8	1	2	FBpp0306021 [1466-1475]	FBpp0306021 1xPhospho [S1471(100)]	0	1523.63	1.985	1.727	1.761	2.325	1.91	1.939	2.001	0.0523289	0.248011	0.00196065	0.0446531	0.00718925	0.188793	0.115371	0.448349	0.898769	0.051362	0.418404	0.147449	0.836717	0.678398	180	357.3	310.8	316.9	418.4	343.7	349	360.1	32.75	12.94	1.21	24.99	0.48	1.22	12.98
FBpp0070458	type=polypeptide; loc=X:join(2708964..2709686,2710320..2710901,2710971..2711546); ID=FBpp0070458; name=CG2681-PA; parent=FBgn0024997,FBtr0070480; dbxref=FlyBase:FBpp0070458,FlyBase_Annotation_IDs:CG2681-PA,GB_protein:AAF45811.2,REFSEQ:NP_570022,GB_protein:AAF45811,UniProt/TrEMBL:Q9W4W4,FlyMine:FBpp0070458,modMine:FBpp0070458; MD5=a709aabb398996bda7df0bdc04acc34d; length=626; release=r6.47; specie…	[K].GPASNGALSPDSSIIR.[Q]	1xTMTpro [N-Term]; 1xPhospho [S9(100)]	1.78942e-07	0.000190543	1	1	1	2	FBpp0070458 [149-164]	FBpp0070458 1xPhospho [S157(100)]	0	1925.97	2.244	1.575	1.759	1.878	2.285	1.745	1.665	0.00824854	0.299901	0.000980135	0.114545	6.77218e-05	0.16093	0.190437	0.147494	0.929276	0.0304144	0.656335	0.00375218	0.800207	0.802159	254.5	571.1	400.9	447.5	477.9	581.5	444.1	423.7	15.65	11.47	2.27	18.2	13.1	0.85	20.16
FBpp0291039	type=polypeptide; loc=X:join(3693485..3693932,3698118..3699027,3699114..3699273,3699339..3699486,3699684..3699787,3699933..3700464,3700671..3700741); ID=FBpp0291039; name=Mnt-PH; parent=FBgn0023215,FBtr0301825; dbxref=REFSEQ:NP_570071,GB_protein:AAF45888,FlyBase:FBpp0291039,FlyBase_Annotation_IDs:CG13316-PH,UniProt/TrEMBL:Q9W4Q7; MD5=be1f36da6c68e92e216956b46ee0c9f2; length=790; release=r6.47; sp…	[R].TTSSNSNGAGTR.[E]	1xTMTpro [N-Term]; 2xPhospho [S4(100); S6(100)]	0.00103756	0.000354118	1	7	4	5	FBpp0291039 [446-457]	FBpp0291039 2xPhospho [S449(100); S451(100)]	0	1616.66	1.788	1.835	1.756	1.504	1.731	1.379	1.474	0.0567044	0.157306	0.00128575	0.31209	0.00179832	0.517902	0.327248	0.4672	0.790867	0.0375208	0.918067	0.0543046	0.99535	0.923434	352	629.6	645.8	618.1	529.4	609.4	485.6	519	4.68	8.12	5.54	1.61	3.7	1.74	8.15
FBpp0308558	type=polypeptide; loc=2R:complement(join(10838647..10838649,10837109..10838587)); ID=FBpp0308558; name=LTV1-PB; parent=FBgn0027525,FBtr0339475; dbxref=GB_protein:AHN56098,REFSEQ:NP_001286300,FlyBase:FBpp0308558,FlyBase_Annotation_IDs:CG7686-PB,UniProt/Swiss-Prot:Q7KN79; MD5=6e8b193b05f8f7086c7bcffe2cdd6658; length=493; release=r6.47; species=Dmel;	[R].SSASTNPAPIQIDPK.[T]	1xTMTpro [K15]; 1xTMTpro [N-Term]; 1xPhospho [S2(99)]	6.33968e-05	0.000248049	1	1	1	1	FBpp0308558 [369-383]	FBpp0308558 1xPhospho [S370(99)]	0	2214.17	2.116	2.156	1.755	2.058	1.84	2.056	2.088	0.0549125	0.0909078	0.00327252	0.163179	0.0176875	0.193521	0.17996	0.459436	0.656612	0.0758232	0.744161	0.269614	0.843362	0.788433	104.7	221.6	225.7	183.7	215.5	192.7	215.3	218.6	9.83	1.37	0.83	1.51	10.92	13.52	6.55
FBpp0300672	type=polypeptide; loc=3R:join(9678070..9678086,9678562..9678648,9678720..9678976,9679043..9679236); ID=FBpp0300672; name=p23-PB; parent=FBgn0037728,FBtr0308353; dbxref=FlyBase:FBpp0300672,FlyBase_Annotation_IDs:CG16817-PB,REFSEQ:NP_001247010,GB_protein:AFH06328,UniProt/Swiss-Prot:Q9VH95; MD5=37fcbb7e2a30ec66795e13008c804580; length=184; release=r6.47; species=Dmel;	[K].FDDFNVDDEEEDSDDNIPSLSQNDEDDEEGGEGDKEK.[K]	2xTMTpro [K35; K37]; 1xTMTpro [N-Term]; 2xPhospho [S13(99.9); S21(99.9)]	3.58346e-09	0.000190543	1	1	1	1	FBpp0300672 [144-180]	FBpp0300672 2xPhospho [S156(99.9); S164(99.9)]	1	5264.17	0.822	1.042	1.754	0.739	1.064	1.104	0.925	0.165363	0.495922	0.0103961	0.121308	0.533256	0.602576	0.283186	0.744395	0.994258	0.167839	0.669981	0.996051	0.999995	0.890167	51.8	42.6	54	90.9	38.3	55.1	57.2	47.9	36.62	3.71	10.73	73.15	17.62	7.89	56.29
FBpp0087110	type=polypeptide; loc=2R:join(12264673..12264675,12264743..12264917,12269193..12269435,12273766..12273794); ID=FBpp0087110; name=Cam-PB; parent=FBgn0000253,FBtr0088002; dbxref=FlyBase:FBpp0087110,FlyBase_Annotation_IDs:CG8472-PB,GB_protein:AAF58543.1,REFSEQ:NP_725120,GB_protein:AAF58543,UniProt/Swiss-Prot:P62152,FlyMine:FBpp0087110,modMine:FBpp0087110; MD5=0d8d56d0155abaee6c91bd24448526f1; length…	[K].MKDTDSEEEIR.[E]	1xTMTpro [K2]; 1xTMTpro [N-Term]; 1xPhospho [S6(100)]	0.00491916	0.000668521	1	1	1	1	FBpp0087110 [77-87]	FBpp0087110 1xPhospho [S82(100)]	1	2040.98	0.386	0.621	1.754	0.285	0.711	0.542	0.432	0.00094011	0.206797	5.96036e-05	0.000186738	0.0749587	0.0922491	0.0139457	0.0314715	0.856355	0.00333136	0.0106552	0.594796	0.674486	0.243889	515.6	199	320.1	904.5	147.1	366.5	279.6	222.9	65.32	11.06	10.92	99.93	14.54	0.38	56.2
FBpp0293795	type=polypeptide; loc=3R:join(17008870..17008928,17009410..17009803,17009861..17009905,17009967..17010857,17011460..17011832,17011908..17012248,17012317..17012412); ID=FBpp0293795; name=CG8907-PB; parent=FBgn0038466,FBtr0305271; dbxref=REFSEQ:NP_001247146,GB_protein:AFH06464,FlyBase:FBpp0293795,FlyBase_Annotation_IDs:CG8907-PB,UniProt/TrEMBL:H9ZYQ1,modMine:FBpp0293795; MD5=3652117a8d1c435cc99d052…	[K].STTPSPVPVPMPPSPGLGNR.[T]	1xTMTpro [N-Term]; 2xPhospho [S5(100); S14(100)]	4.09926e-06	0.000248049	1	2	3	9	FBpp0293795 [407-426]	FBpp0293795 2xPhospho [S411(100); S420(100)]	0	2452.17	2.345	2.217	1.753	2.471	2.325	2.264	2.456	0.00111492	0.0369104	0.000674612	0.0130517	6.92144e-07	0.0164291	0.0101106	0.0364304	0.436058	0.0225047	0.212787	7.60364e-05	0.300519	0.202196	446	1045.7	988.5	781.6	1102.1	1037	1009.6	1095.1	7.31	2.78	1.05	2.72	2.46	2.53	2.5
FBpp0307781	type=polypeptide; loc=3R:join(4917874..4918131,4922592..4922824,4922947..4923168,4923234..4923477,4923532..4923692,4923754..4923828,4925546..4925652,4925894..4926009,4926076..4926331,4926787..4932590,4932730..4938075); ID=FBpp0307781; name=Cdep-PG; parent=FBgn0265082,FBtr0336812; dbxref=FlyBase:FBpp0307781,FlyBase_Annotation_IDs:CG44193-PG,REFSEQ:NP_001097685,GB_protein:ABW08601,UniProt/TrEMBL:A8…	[K].KQTSSGSK.[S]	2xTMTpro [K1; K8]; 1xTMTpro [N-Term]; 1xPhospho [S4(100)]	0.0378829	0.00289445	1	1	1	1	FBpp0307781 [1988-1995]	FBpp0307781 1xPhospho [S1991(100)]	1	1815.02	2.463	2.682	1.753	2.531	2.4	2.793	2.686	0.00292679	0.0141097	0.00120272	0.0175314	9.06083e-06	0.006883	0.00443381	0.0736127	0.261343	0.0355883	0.252949	0.000709827	0.184012	0.122298	261.7	644.5	701.8	458.8	662.4	628.1	730.8	702.8	12.25	5.74	6.95	7.87	3.47	3.05	12.43
FBpp0305975; FBpp0075719	type=polypeptide; loc=3L:complement(join(12379139..12379413,12376437..12376616,12376001..12376115,12374288..12374546,12373957..12374210,12373785..12373899,12373578..12373720,12373355..12373520,12373140..12373282,12372970..12373079,12372634..12372769,12371761..12372571,12371544..12371603,12370235..12370332,12369937..12370166,12369049..12369284,12368713..12368957)); ID=FBpp0305975; name=Ncc69-PF; p…	[R].FQVDPQNEESDESNDSQEER.[E]	1xTMTpro [N-Term]; 1xPhospho [S16(98.6)]	6.75476e-06	0.000248049	2	3	1	1	FBpp0305975 [117-136]; FBpp0075719 [117-136]	FBpp0305975 1xPhospho [S132(98.6)]; FBpp0075719 1xPhospho [S132(98.6)]	0	2766.13	2.31	3.053	1.752	2.609	2.619	2.824	2.532	0.209045	0.0698011	0.050125	0.211638	0.0229231	0.0876218	0.143417	0.81239	0.588316	0.434012	0.818578	0.314105	0.663323	0.738589	27.8	64.1	84.7	48.6	72.4	72.7	78.4	70.3	8.39	4.69	1.82	15.61	0.66	15.36	17.22
FBpp0309449	type=polypeptide; loc=2L:complement(join(10966502..10966564,10965993..10966409,10965792..10965910,10965605..10965719)); ID=FBpp0309449; name=CG33129-PG; parent=FBgn0053129,FBtr0340551; dbxref=GB_protein:AHN54335,REFSEQ:NP_001285821,FlyBase:FBpp0309449,FlyBase_Annotation_IDs:CG33129-PG,UniProt/TrEMBL:Q9VKM8; MD5=d3e5a265f7b2cd0398192afd13c01608; length=237; release=r6.47; species=Dmel;	[K].KSVQEK.[S]	2xTMTpro [K1; K6]; 1xTMTpro [N-Term]; 1xPhospho [S2(100)]	0.0682398	0.00498544	1	1	1	1	FBpp0309449 [21-26]	FBpp0309449 1xPhospho [S22(100)]	1	1711	1.446	1.207	1.752	1.164	1.394	0.93	0.999	0.19698	0.614206	6.19035e-05	0.693524	0.0738337	0.79033	0.91244	0.794529	0.999928	0.00342981	0.999993	0.592249	0.999995	0.999931	506.9	733.1	612.1	888.2	590.1	706.8	471.7	506.3	14.68	17.24	1.91	0.31	4.65	24.39	4.48
FBpp0070475	type=polypeptide; loc=X:complement(join(2720059..2720175,2719827..2719987,2719165..2719767,2718813..2719091,2717703..2718750)); ID=FBpp0070475; name=CG2701-PA; parent=FBgn0024973,FBtr0070498; dbxref=FlyBase:FBpp0070475,FlyBase_Annotation_IDs:CG2701-PA,GB_protein:AAF45814.1,REFSEQ:NP_570025,GB_protein:AAF45814,UniProt/TrEMBL:O76912,FlyMine:FBpp0070475,modMine:FBpp0070475; MD5=3145d00acc6989d83883e…	[R].LQEAASSSAYNAQDELENDDEESSGGHSDPEPSMR.[T]	1xTMTpro [N-Term]; 3xPhospho [S23(100); S24(100); S28(100)]	2.18701e-05	0.000248049	1	1	1	3	FBpp0070475 [618-652]	FBpp0070475 3xPhospho [S640(100); S641(100); S645(100)]	0	4296.64	2.568	3.333	1.751	3.381	1.562	3.671	3.997	0.0369476	0.00732923	0.014113	0.0152803	0.382198	0.00268294	0.00243414	0.372104	0.180307	0.20489	0.235742	0.968158	0.10216	0.0816489	62.3	159.9	207.5	109	210.5	97.3	228.6	248.8	64.65	14.95	3.72	29.8	2.92	7.44	6.22
FBpp0077147	type=polypeptide; loc=2L:complement(join(4444464..4444607,4443070..4444401)); ID=FBpp0077147; name=morgue-PA; parent=FBgn0027609,FBtr0077457; dbxref=FlyBase:FBpp0077147,FlyBase_Annotation_IDs:CG15437-PA,GB_protein:AAF51013.1,REFSEQ:NP_608833,GB_protein:AAF51013,UniProt/TrEMBL:Q9Y165,FlyMine:FBpp0077147,modMine:FBpp0077147; MD5=a5093a958c95bddc9c49d62c7a82ea95; length=491; release=r6.47; species=D…	[R].AEELLTELSDDEDSGNDEPPFK.[D]	1xTMTpro [K22]; 1xTMTpro [N-Term]; 2xPhospho [S9(100); S14(100)]	0.00012018	0.000248049	1	1	2	2	FBpp0077147 [82-103]	FBpp0077147 2xPhospho [S90(100); S95(100)]	0	3218.42	2.019	2.156	1.746	2.352	2.005	1.939	2.131	0.0770941	0.132896	0.00361059	0.114453	0.00410885	0.178893	0.126897	0.543847	0.750211	0.0814954	0.656335	0.101343	0.827926	0.705026	98.7	199.1	212.7	172.2	232	197.8	191.3	210.2	25.72	9.94	8.08	25.11	3.47	8.26	2.88
FBpp0307635	type=polypeptide; loc=2R:complement(join(15988894..15988924,15987570..15987747,15985474..15985765,15984883..15985367,15984654..15984745,15984074..15984286,15969076..15984006,15962117..15962827,15961313..15962056,15960481..15961188,15960245..15960417,15959789..15959876,15957994..15959317,15957809..15957941,15956639..15956807,15954833..15954878,15953902..15954773,15953426..15953837,15952836..159532…	[K].EGSGSQEDIEPEAK.[R]	1xTMTpro [K14]; 1xTMTpro [N-Term]; 2xPhospho [S3(100); S5(100)]	0.000223722	0.000248049	1	4	1	1	FBpp0307635 [2274-2287]	FBpp0307635 2xPhospho [S2276(100); S2278(100)]	0	2244	1.373	0.999	1.745	1.151	1.79	1.297	1.179	0.441488	0.78285	0.00196014	0.912152	0.0103819	0.689504	0.87032	0.975589	0.999928	0.051362	0.999993	0.189181	0.999995	0.999931	184.8	253.7	184.6	322.5	212.6	330.6	239.5	217.7	19.63	6.69	2.53	42.09	5	12.9	19.62
FBpp0292447; FBpp0292449	type=polypeptide; loc=2L:join(5109146..5111021,5117577..5117638,5121676..5121948,5122435..5122601,5122661..5122937,5123016..5125622,5125828..5139015,5139359..5139673,5139779..5140921,5141311..5141517,5141653..5141890,5142003..5144785,5146993..5147298,5148731..5148882,5154248..5155217,5155322..5155534,5155589..5155849,5187607..5187717,5188117..5188281,5188342..5195460,5195979..5196284,5197867..519…	[K].IVEDAVVSSPSESPR.[T]	1xTMTpro [N-Term]; 2xPhospho [S9(100); S13(98.7)]	0.000869682	0.000354118	2	8	1	1	FBpp0292447 [9471-9485]; FBpp0292449 [10666-10680]	FBpp0292447 2xPhospho [S9479(100); S9483(98.7)]; FBpp0292449 2xPhospho [S10674(100); S10678(98.7)]	0	2035.93	3.118	2.798	1.744	3.748	2.066	3.894	4.062	0.00796186	0.0171984	0.00702507	0.00499302	0.0145471	0.00153765	0.000798394	0.14402	0.288589	0.129368	0.118836	0.239713	0.071514	0.0372959	88.7	276.5	248.1	154.7	332.3	183.2	345.3	360.2	24.49	5.3	0.75	38.37	5.45	11.42	21.05
FBpp0076702	type=polypeptide; loc=3L:6149593..6149907; ID=FBpp0076702; name=Lcp65Ab1-PA; parent=FBgn0020644,FBtr0076994; dbxref=FlyBase:FBpp0076702,FlyBase_Annotation_IDs:CG32400-PA,GB_protein:AAG22331.1,REFSEQ:NP_524814,GB_protein:AAG22331,UniProt/TrEMBL:C9QP88; MD5=c113e98321a0da768125ba94f24ea15c; length=104; release=r6.47; species=Dmel;	[K].WSSDVETSDGTSIK.[Q]	1xTMTpro [K14]; 1xTMTpro [N-Term]; 1xPhospho [S3(99.3)]	4.36327e-06	0.000248049	1	1	1	2	FBpp0076702 [35-48]	FBpp0076702 1xPhospho [S37(99.3)]	0	2200.07	2.432	4.883	1.743	2.358	2.189	3.796	2.827	0.0192103	0.000135022	0.00355402	0.117968	0.0035492	0.000568235	0.0293636	0.252201	0.0111729	0.0803966	0.662616	0.0916797	0.0358476	0.37073	102.4	249.1	500.2	178.6	241.6	224.2	388.9	289.6	23.54	0.61	0.76	24.47	10.3	15.67	23.85
FBpp0304920	type=polypeptide; loc=3L:complement(join(2114126..2114297,2105150..2106734,2104855..2105084,2103428..2104792,2100565..2103363,2094926..2100484,2094573..2094860,2094276..2094507,2094008..2094179,2093761..2093947,2092621..2092969,2091248..2092559,2091000..2091129,2081689..2087184,2080164..2081390,2079736..2079803,2079373..2079676,2079240..2079302,2078963..2079037,2078036..2078140,2076902..2077962,2…	[K].AMTAGHESLPDEPRTEMSSCNTSSWLR.[D]	1xCarbamidomethyl [C20]; 1xTMTpro [N-Term]; 3xPhospho [T15(100); S/T]	0.000113582	0.000248049	1	11	1	1	FBpp0304920 [18402-18428]	FBpp0304920 1xCarbamidomethyl [C18421]; 3xPhospho [T18416(100); S/T]	1	3594.45	4.27	2.463	1.742	5.514	3.054	2.865	4.584	0.000785649	0.178191	0.0471509	0.000233877	0.00494721	0.0898434	0.000608525	0.0278105	0.821867	0.418248	0.0126287	0.113388	0.667109	0.0315229	33.2	141.6	81.7	57.8	182.9	101.3	95	152	15.78	18.18	11.86	44.65	4.54	8.71	25.35
FBpp0086659	type=polypeptide; loc=2R:join(14185819..14187351,14187478..14187744,14187863..14187930,14187987..14188048,14188106..14198214); ID=FBpp0086659; name=Sdb-PA; parent=FBgn0050069,FBtr0087530; dbxref=FlyBase:FBpp0086659,GB_protein:AAF58281.2,FlyBase_Annotation_IDs:CG30069-PA,GB_protein:AAF58281.3,REFSEQ:NP_610937,GB_protein:AAF58281,UniProt/TrEMBL:A1Z9M5,FlyMine:FBpp0086659,modMine:FBpp0086659; MD5=6e…	[K].SEFSSEADVSNTVFHR.[K]	1xTMTpro [N-Term]; 1xPhospho [S5(100)]	7.3719e-06	0.000248049	1	1	1	1	FBpp0086659 [3776-3791]	FBpp0086659 1xPhospho [S3780(100)]	0	2195.99	2.899	3.345	1.741	3.816	2.275	3.211	3.345	0.0154871	0.00943091	0.0123797	0.00212014	0.0100547	0.0263395	0.0171084	0.219612	0.211226	0.187362	0.0663282	0.184803	0.383165	0.27644	60.7	176.1	203.1	105.7	231.8	138.2	195	203.2	3.99	10.82	1.57	8.53	0.29	5.3	5.9
FBpp0072490	type=polypeptide; loc=3L:complement(878453..880903); ID=FBpp0072490; name=CG13907-PA; parent=FBgn0035173,FBtr0072593; dbxref=FlyBase:FBpp0072490,FlyBase_Annotation_IDs:CG13907-PA,GB_protein:AAF47427.1,REFSEQ:NP_612069,GB_protein:AAF47427,UniProt/TrEMBL:Q9W0L6,FlyMine:FBpp0072490,modMine:FBpp0072490; MD5=d8ad9bbaad9927c262feaa15b0b4427e; length=816; release=r6.47; species=Dmel;	[R].GDLEAGAGGDFASSKLSLSQR.[Q]	1xTMTpro [K15]; 1xTMTpro [N-Term]; 1xPhospho [S17(99.9)]	0.000156421	0.000248049	1	1	1	1	FBpp0072490 [447-467]	FBpp0072490 1xPhospho [S463(99.9)]	1	2754.4	4.114	2.75	1.74	4.502	2.848	2.959	3.533	0.000247269	0.0440869	0.0118284	0.00176461	0.000191192	0.0302556	0.00713497	0.0116417	0.477455	0.18117	0.0581562	0.00891375	0.411042	0.165974	70.1	288.3	192.7	121.9	315.5	199.6	207.3	247.6	77.91	12.9	1	56.68	12.71	13.41	17.51
FBpp0110219	type=polypeptide; loc=3R:join(19464825..19464846,19477123..19477277,19477452..19480916,19480980..19481294,19481357..19481662,19481814..19482316,19482564..19482651,19483904..19484944,19485040..19485272,19485609..19485770,19485832..19485991,19488096..19488191,19488259..19488391,19493965..19494128,19494213..19494318,19505868..19505936,19506248..19506338,19506409..19506529,19506595..19506728,19506841…	[K].TVDLKSSTDLEK.[R]	2xTMTpro [K5; K12]; 1xTMTpro [N-Term]; 1xPhospho [S/T]	0.0839445	0.00571026	1	7	1	1	FBpp0110219 [2133-2144]		1	2328.29	14.222	13.501	1.737	24.958	4.356	21.056	22.489	1.1644e-11	1.00113e-08	0.0720438	3.07088e-13	0.000376436	5.65747e-12	1.57652e-12	4.73565e-09	3.13716e-06	0.52249	1.95666e-10	0.0156086	3.86224e-09	9.41722e-10	14.4	204.1	193.8	24.9	358.2	62.5	302.2	322.8	9.88	22.64	1.19	74.72	2.08	1.6	68.13
FBpp0080537	type=polypeptide; loc=2L:join(17484578..17485228,17485302..17485502); ID=FBpp0080537; name=CG5131-PA; parent=FBgn0032644,FBtr0080984; dbxref=FlyBase:FBpp0080537,FlyBase_Annotation_IDs:CG5131-PA,GB_protein:AAF53622.2,REFSEQ:NP_609845,GB_protein:AAF53622,UniProt/TrEMBL:Q9VJD0,FlyMine:FBpp0080537,modMine:FBpp0080537; MD5=2acf1d8def0eb8523a1174fb4be6ab6f; length=283; release=r6.47; species=Dmel;	[R].NSTDQQK.[A]	1xTMTpro [K7]; 1xTMTpro [N-Term]; 1xPhospho [S2(100)]	0.0327843	0.00234181	1	1	1	3	FBpp0080537 [264-270]	FBpp0080537 1xPhospho [S265(100)]	0	1508.76	1.892	2.539	1.736	1.777	1.816	2.397	2.05	0.00728018	0.00210566	0.000323379	0.0983292	0.000144726	0.00304965	0.0294544	0.13537	0.0808227	0.0126668	0.613034	0.00711165	0.110406	0.37114	754.1	1427	1914.8	1308.9	1340.3	1369.4	1807.8	1545.5	15.16	8.52	3.33	18.24	5.19	19.14	6.64
FBpp0075945	type=polypeptide; loc=3L:join(11151513..11151557,11158139..11158214,11158342..11158425,11158505..11158566,11158629..11158826,11158920..11158985,11159297..11159563,11159759..11159981,11160047..11160726,11160781..11160932,11161472..11162849); ID=FBpp0075945; name=IRSp53-PA; parent=FBgn0052082,FBtr0076216; dbxref=FlyBase:FBpp0075945,FlyBase_Annotation_IDs:CG32082-PA,GB_protein:AAN11904.1,GB_protein:…	[R].NSVDSQIDDK.[S]	1xTMTpro [K10]; 1xTMTpro [N-Term]; 1xPhospho [S2(100)]	0.000126366	0.000248049	1	1	1	3	FBpp0075945 [645-654]	FBpp0075945 1xPhospho [S646(100)]	0	1808.89	0.906	0.926	1.735	0.769	1.212	1.027	0.91	0.756204	0.834588	0.000339385	0.505443	0.187746	0.848837	0.74637	0.999944	0.999928	0.0131323	0.991192	0.827865	0.999995	0.999931	791.7	717.2	733.1	1373.3	608.5	959.2	812.7	720.7	24.44	7.99	1.95	67.13	0.86	3.87	27.87
FBpp0312548	type=polypeptide; loc=2R:join(14481581..14481790,14495152..14496340,14496407..14496579,14496647..14496763); ID=FBpp0312548; name=PRAS40-PA; parent=FBgn0267824,FBtr0347396; dbxref=FlyBase:FBpp0312548,FlyBase_Annotation_IDs:CG46146-PA,REFSEQ:NP_001303349,GB_protein:ALI30179,UniProt/TrEMBL:Q7JXA2; MD5=1d9bd641102ffa9f62a5988b44029f43; length=562; release=r6.47; species=Dmel;	[K].MSHFDTPPATPEATPMSVGNSPTFR.[Q]	1xTMTpro [N-Term]; 3xPhospho [T6(100); T10(100); T23(97.4)]	0.000244282	0.000248049	1	1	1	1	FBpp0312548 [351-375]	FBpp0312548 3xPhospho [T356(100); T360(100); T373(97.4)]	0	3219.33	2.437	2.096	1.734	2.79	2.314	2.308	2.527	0.188514	0.33531	0.0545003	0.201453	0.0954056	0.248509	0.213735	0.780247	0.944521	0.452158	0.801083	0.663813	0.902718	0.83478	24.4	59.5	51.2	42.4	68.1	56.5	56.4	61.7	4.5	7.13	10.44	18.03	1.46	5.4	1.4
FBpp0291039	type=polypeptide; loc=X:join(3693485..3693932,3698118..3699027,3699114..3699273,3699339..3699486,3699684..3699787,3699933..3700464,3700671..3700741); ID=FBpp0291039; name=Mnt-PH; parent=FBgn0023215,FBtr0301825; dbxref=REFSEQ:NP_570071,GB_protein:AAF45888,FlyBase:FBpp0291039,FlyBase_Annotation_IDs:CG13316-PH,UniProt/TrEMBL:Q9W4Q7; MD5=be1f36da6c68e92e216956b46ee0c9f2; length=790; release=r6.47; sp…	[R].RRTTSSNSNGAGTR.[E]	1xTMTpro [N-Term]; 2xPhospho [T3(100); T4(98.3)]	0.00660397	0.000728878	1	7	1	1	FBpp0291039 [444-457]	FBpp0291039 2xPhospho [T446(100); T447(98.3)]	2	1928.87	1.491	1.156	1.734	1.082	1.639	0.964	0.949	0.837055	0.649232	0.0633866	0.450887	0.455994	0.367273	0.240877	0.999944	0.999928	0.489945	0.983858	0.984364	0.973302	0.859949	39.1	58.2	45.1	67.7	42.3	64	37.7	37.1	19.75	5.69	8.85	29.92	5.43	16.42	28.83
FBpp0288578	type=polypeptide; loc=3R:join(25907663..25908192,25910027..25910186,25919175..25919240,25919299..25919573,25919630..25919879,25919935..25920315,25920372..25920541,25920603..25920846); ID=FBpp0288578; name=kumpel-PE; parent=FBgn0250757,FBtr0290138; dbxref=FlyBase_Annotation_IDs:CG42235-PE,FlyBase:FBpp0288578,REFSEQ:NP_651447,GB_protein:AAF56534,UniProt/TrEMBL:Q9VBK0,FlyMine:FBpp0288578,modMine:FBp…	[K].KVEVPKLSESSD.[-]	2xTMTpro [K1; K6]; 1xTMTpro [N-Term]; 1xPhospho [S]	0.0845082	0.00581407	1	1	1	1	FBpp0288578 [680-691]		2	2310.28	3.675	3.264	1.732	3.666	3.545	3.288	3.915	0.00033666	0.00490465	0.00886541	0.0034216	2.60298e-07	0.00894306	0.000207999	0.0148941	0.14083	0.149702	0.0921182	3.07136e-05	0.21799	0.0146727	87.5	321.7	285.7	151.6	320.8	310.3	287.8	342.6	15.16	6.07	8.85	23.84	12.97	4.71	13.91
FBpp0086500	type=polypeptide; loc=2R:join(15218464..15218655,15218713..15218836,15221429..15221565,15221728..15221823,15222044..15222425,15222497..15222982,15223042..15223159,15223221..15223326,15223384..15223548); ID=FBpp0086500; name=CG8079-PA; parent=FBgn0034002,FBtr0087368; dbxref=FlyBase:FBpp0086500,FlyBase_Annotation_IDs:CG8079-PA,GB_protein:AAF58159.1,REFSEQ:NP_611023,GB_protein:AAF58159,UniProt/TrEMB…	[R].ASDMFGQSDDSD.[-]	1xTMTpro [N-Term]; 1xPhospho [S11(100)]	0.00242384	0.000354118	1	3	1	1	FBpp0086500 [590-601]	FBpp0086500 1xPhospho [S600(100)]	0	1658.62	3.541	2.438	1.729	3.519	2.709	3.796	3.407	0.000384481	0.0490422	0.00440545	0.00389651	1.33883e-05	0.00295417	0.00237428	0.0164784	0.50536	0.0944061	0.101612	0.00100755	0.108803	0.0800431	109.2	386.7	266.3	188.9	384.3	295.8	414.6	372.1	4.5	7.19	6.01	13.11	4.9	4.1	3.6
FBpp0292304; FBpp0307656	type=polypeptide; loc=X:join(6543104..6543160,6551906..6552293,6552639..6554771,6555866..6561550,6561626..6562159,6562225..6562364,6576790..6576957,6577037..6577112,6577944..6583351); ID=FBpp0292304; name=CG34417-PL; parent=FBgn0085446,FBtr0303206; dbxref=FlyBase:FBpp0292304,FlyBase_Annotation_IDs:CG34417-PL,REFSEQ:NP_001188549,GB_protein:ADV37633,UniProt/TrEMBL:M9MSA5,FlyMine:FBpp0292304,modMine…	[R].HEDETEDDSESNDVCSVIEAPQMR.[Q]	1xCarbamidomethyl [C15]; 1xTMTpro [N-Term]; 1xPhospho [S9(100)]	8.79768e-09	0.000190543	2	17	1	1	FBpp0292304 [2866-2889]; FBpp0307656 [2983-3006]	FBpp0292304 1xCarbamidomethyl [C2880]; 1xPhospho [S2874(100)]; FBpp0307656 1xCarbamidomethyl [C2997]; 1xPhospho [S2991(100)]	0	3176.3	2.423	2.29	1.727	2.752	1.981	2.508	2.843	0.201114	0.234065	0.0473365	0.19589	0.280882	0.141772	0.0826712	0.80185	0.887201	0.418906	0.793147	0.910627	0.773824	0.59844	25.7	62.3	58.9	44.4	70.7	50.9	64.5	73.1	51.73	4.94	5.13	35.77	4.9	9.29	1.48
FBpp0309496	type=polypeptide; loc=X:join(17739274..17741017,17746571..17746691,17746771..17746898,17746968..17750486,17750554..17750848,17751009..17751252); ID=FBpp0309496; name=raskol-PI; parent=FBgn0261570,FBtr0340632; dbxref=GB_protein:AHN59858,REFSEQ:NP_001285388,FlyBase:FBpp0309496,FlyBase_Annotation_IDs:CG42684-PI,UniProt/TrEMBL:X2JFL7; MD5=62d3f422dce8e5ca013d43232a71e167; length=2016; release=r6.47; …	[K].QYAGSVAGSVGSATSAAQR.[R]	1xTMTpro [N-Term]; 2xPhospho [S9(100); S12(100)]	1.49183e-06	0.000248049	1	9	1	1	FBpp0309496 [1801-1819]	FBpp0309496 2xPhospho [S1809(100); S1812(100)]	0	2232	3.26	6.427	1.727	3.888	2.726	5.939	5.211	0.0108816	4.29466e-06	0.0379956	0.00545338	0.00391852	1.77795e-05	0.000671376	0.176879	0.000701645	0.369423	0.125441	0.0985559	0.00239335	0.0334419	42.9	139.9	275.7	74.1	166.8	117	254.8	223.6	20.19	8.37	11.45	29.72	2.85	2.65	12.97
FBpp0305034	type=polypeptide; loc=3L:join(21832879..21832977,21833180..21834829,21835071..21835229,21835467..21835880); ID=FBpp0305034; name=Nopp140-PE; parent=FBgn0037137,FBtr0332811; dbxref=REFSEQ:NP_001262195,GB_protein:AGB94888,FlyBase:FBpp0305034,FlyBase_Annotation_IDs:CG7421-PE,UniProt/TrEMBL:M9PFZ1; MD5=549dbf661994a1ec015a5019c6c00c5b; length=773; release=r6.47; species=Dmel;	[K].FSGGDQDEATPNKK.[Y]	2xTMTpro [K13; K14]; 1xTMTpro [N-Term]; 1xPhospho [S2(100)]	5.84373e-05	0.000248049	1	4	1	4	FBpp0305034 [559-572]	FBpp0305034 1xPhospho [S560(100)]	1	2486.27	2.799	7.206	1.726	4.383	2.214	6.668	5.623	0.000299408	4.19197e-10	0.000888823	3.44848e-05	6.85472e-06	1.35003e-09	7.09533e-07	0.013562	1.86348e-07	0.0281756	0.00269052	0.000557566	4.86901e-07	0.000147421	340.9	954.1	2456.3	588.4	1494.1	754.7	2273	1916.9	12.4	3.35	2.11	3.31	6	10.11	1.55
FBpp0079165	type=polypeptide; loc=2L:complement(join(8079763..8080610,8075920..8079667,8075663..8075856,8075428..8075602,8075254..8075359,8074956..8075167)); ID=FBpp0079165; name=Mcr-PA; parent=FBgn0267488,FBtr0079543; dbxref=FlyBase:FBpp0079165,FlyBase_Annotation_IDs:CG7586-PA,GB_protein:AAF52601.1,REFSEQ:NP_524688,GB_protein:AAF52601,UniProt/TrEMBL:Q9VLT3,FlyMine:FBpp0079165,modMine:FBpp0079165; MD5=d3f22e…	[R].TDSGSYNDIAGQDDYNKR.[V]	1xTMTpro [K17]; 1xTMTpro [N-Term]; 1xPhospho [S5(100)]	4.5016e-06	0.000248049	1	1	1	1	FBpp0079165 [78-95]	FBpp0079165 1xPhospho [S82(100)]	1	2707.25	4.751	5.319	1.724	5.066	3.883	4.427	4.963	1.31242e-06	2.78552e-05	0.00421375	3.24453e-05	6.98701e-09	0.000138051	1.82942e-05	0.000150221	0.00316936	0.0912183	0.00257341	1.04341e-06	0.0121606	0.00210659	106.5	506	566.6	183.6	539.6	413.6	471.6	528.6	5.61	0.66	2.5	29.78	1.58	17.89	1.33
FBpp0075048	type=polypeptide; loc=3L:complement(join(17042438..17042459,17042103..17042273,17041694..17042040,17040439..17040601,17040138..17040210,17039556..17039630,17039257..17039333,17038995..17039193,17037931..17038932,17037706..17037873,17037320..17037634,17037084..17037255,17036932..17037030)); ID=FBpp0075048; name=scaf6-PA; parent=FBgn0261872,FBtr0091474; dbxref=FlyBase:FBpp0075048,GB_protein:AAX5274…	[K].SRSPSPIVLEKPLPK.[K]	2xTMTpro [K11; K15]; 1xTMTpro [N-Term]; 3xPhospho [S1(100); S3(100); S5(100)]	0.0589506	0.00469173	1	1	1	1	FBpp0075048 [744-758]	FBpp0075048 3xPhospho [S744(100); S746(100); S748(100)]	1	2800.5	4.222	3.337	1.722	4.774	3.027	3.164	3.544	4.44104e-06	0.00460007	0.00715347	0.000123249	7.55964e-07	0.00333813	0.000537501	0.000412089	0.134245	0.131101	0.00769905	8.25728e-05	0.116651	0.0287924	137	578.3	457	235.9	653.9	414.6	433.3	485.4	7.03	20.27	6.79	0.85	10.43	4.36	3.12
FBpp0305034	type=polypeptide; loc=3L:join(21832879..21832977,21833180..21834829,21835071..21835229,21835467..21835880); ID=FBpp0305034; name=Nopp140-PE; parent=FBgn0037137,FBtr0332811; dbxref=REFSEQ:NP_001262195,GB_protein:AGB94888,FlyBase:FBpp0305034,FlyBase_Annotation_IDs:CG7421-PE,UniProt/TrEMBL:M9PFZ1; MD5=549dbf661994a1ec015a5019c6c00c5b; length=773; release=r6.47; species=Dmel;	[K].SFDSSAPK.[Q]	1xTMTpro [K8]; 1xTMTpro [N-Term]; 1xPhospho [S1(100)]	0.00916394	0.00095742	1	2	1	6	FBpp0305034 [757-764]	FBpp0305034 1xPhospho [S757(100)]	0	1526.77	1.526	1.778	1.72	1.475	1.905	2.116	1.362	0.0420108	0.0553413	0.000273611	0.15921	2.28701e-06	0.0179501	0.294487	0.401719	0.533423	0.0111426	0.735985	0.000215351	0.315945	0.901525	1008.6	1539.5	1793.4	1735.2	1487.8	1921.5	2134.3	1373.9	33.22	7.11	0.8	22.8	8.7	28.49	33.82
FBpp0290357	type=polypeptide; loc=3R:join(26967444..26967549,26969685..26969795,26970327..26970344,26970652..26970823,26970883..26971849,26971910..26975976,26976033..26976229,26976289..26976545); ID=FBpp0290357; name=CG5521-PB; parent=FBgn0039466,FBtr0301134; dbxref=REFSEQ:NP_001163748,GB_protein:ACZ95042,FlyBase:FBpp0290357,FlyBase_Annotation_IDs:CG5521-PB,UniProt/TrEMBL:E1JIZ3,FlyMine:FBpp0290357,modMine:F…	[R].AMSLDSLAR.[K]	1xTMTpro [N-Term]; 2xPhospho [S3(100); S6(100)]	0.0352407	0.00273471	1	2	1	1	FBpp0290357 [768-776]	FBpp0290357 2xPhospho [S770(100); S773(100)]	0	1427.63	1.721	1.443	1.717	1.731	1.875	1.745	1.823	0.271367	0.509331	0.00346551	0.334302	0.00892385	0.272304	0.242914	0.884854	0.994639	0.0789503	0.932809	0.170041	0.917585	0.861468	139.6	240.2	201.5	239.6	241.6	261.8	243.5	254.5	2.32	0.6	7.67	9.03	0.51	13.49	6.07
FBpp0082063	type=polypeptide; loc=3R:join(12434243..12434345,12434417..12435202,12435262..12435509); ID=FBpp0082063; name=Srlp-PA; parent=FBgn0038049,FBtr0082591; dbxref=FlyBase:FBpp0082063,FlyBase_Annotation_IDs:CG5844-PA,GB_protein:AAF54816.1,REFSEQ:NP_650199,GB_protein:AAF54816,UniProt/TrEMBL:Q9VG69,FlyMine:FBpp0082063,modMine:FBpp0082063; MD5=efbc7d635d0779d156641b42fea88423; length=378; release=r6.47; s…	[R].SMADWDDEEVAEAAAQK.[E]	1xTMTpro [K17]; 1xTMTpro [N-Term]; 1xPhospho [S1(100)]	2.28011e-06	0.000248049	1	1	1	1	FBpp0082063 [312-328]	FBpp0082063 1xPhospho [S312(100)]	0	2554.17	2.14	2.251	1.715	2.113	2.103	2.12	1.792	0.19543	0.187705	0.04069	0.35864	0.088795	0.282646	0.643628	0.791114	0.8298	0.384953	0.948314	0.641989	0.926085	0.999931	44.7	95.7	100.7	76.7	94.5	94.1	94.8	80.2	13.42	8.88	13.83	14.63	2.37	16.93	13.95
FBpp0072704	type=polypeptide; loc=3L:complement(1611046..1615575); ID=FBpp0072704; name=CG12105-PA; parent=FBgn0035241,FBtr0072824; dbxref=GB_protein:AAF47521.1,GB_protein:AAF47521.2,FlyBase:FBpp0072704,FlyBase_Annotation_IDs:CG12105-PA,REFSEQ:NP_647632,GB_protein:AAF47521,UniProt/TrEMBL:Q9W0C9,FlyMine:FBpp0072704,modMine:FBpp0072704; MD5=cc121aff7d3cc4e50aceb81113e076db; length=1509; release=r6.47; species=…	[R].SQDSVEEKPEDVIER.[L]	1xTMTpro [K8]; 1xTMTpro [N-Term]; 2xPhospho [S1(100); S4(100)]	0.0133253	0.00112925	1	2	1	1	FBpp0072704 [626-640]	FBpp0072704 2xPhospho [S626(100); S629(100)]	0	2528.18	1.699	1.858	1.715	1.632	1.721	2.077	1.741	0.356534	0.285629	0.00802298	0.57565	0.105488	0.166758	0.348755	0.93256	0.923981	0.140955	0.999993	0.694016	0.8115	0.933845	91.3	155.1	169.7	156.6	149.1	157.1	189.7	159	20.43	0.96	11.62	6.78	21.06	8.83	9.75
FBpp0086747	type=polypeptide; loc=2R:complement(join(13907589..13908218,13905222..13905501,13904248..13905161,13903814..13904182,13902654..13903572,13901687..13902317,13901437..13901572,13900366..13900449,13899450..13899671,13894839..13894969,13884095..13894592,13882401..13882547,13874859..13882336,13874234..13874459,13872209..13874168,13871979..13872153,13871294..13871338,13870840..13870911,13870522..138706…	[R].SFDSEPATVEDK.[V]	1xTMTpro [K12]; 1xTMTpro [N-Term]; 1xPhospho [S1(100)]	2.22844e-05	0.000248049	1	1	1	2	FBpp0086747 [2433-2444]	FBpp0086747 1xPhospho [S2433(100)]	0	2012.97	1.589	1.818	1.713	1.828	1.349	2.524	1.333	0.110663	0.123973	0.00204168	0.113276	0.130973	0.00830894	0.510763	0.632008	0.729484	0.0528816	0.652782	0.746879	0.207073	0.994555	365.4	580.8	664.3	625.9	668	493.1	922.4	487.1	27.05	22.17	2.45	39.59	10.3	29.23	14.69
FBpp0428431; FBpp0292230; FBpp0292244	type=polypeptide; loc=3L:complement(join(7717367..7717840,7710868..7710969,7710349..7710801,7709519..7710283,7709147..7709350,7707889..7708816,7706461..7706743,7705973..7706379,7705703..7705914,7703846..7704050,7702628..7702654,7700389..7700548,7699486..7700324,7696938..7699373,7696780..7696878,7696644..7696724,7663259..7663324,7662471..7662890,7656519..7661506)); ID=FBpp0428431; name=Ank2-PAC; p…	[K].EVEESESDEEAAK.[R]	1xTMTpro [K13]; 1xTMTpro [N-Term]; 2xPhospho [S5(100); S7(100)]	0.000406306	0.000248049	3	18	1	2	FBpp0428431 [1707-1719]; FBpp0292230 [1555-1567]; FBpp0292244 [1548-1560]	FBpp0428431 2xPhospho [S1711(100); S1713(100)]; FBpp0292230 2xPhospho [S1559(100); S1561(100)]; FBpp0292244 2xPhospho [S1552(100); S1554(100)]	0	2219.95	0.766	1.219	1.712	0.791	0.944	0.995	1.118	0.286073	0.762716	0.00119294	0.434566	0.662492	0.749659	0.932191	0.8971	0.999928	0.0353536	0.979222	0.999971	0.999995	0.999931	235.8	180.5	287.4	403.6	186.6	222.6	234.7	263.5	35.48	0.36	4.78	80.79	5.71	9.49	20.29
FBpp0298358	type=polypeptide; loc=X:join(10017724..10017732,10030267..10030330,10030407..10030592,10030731..10031245,10031312..10031497,10031563..10031828,10031889..10032359,10032420..10033376,10033438..10038138,10038252..10038703,10038848..10043541,10048005..10048497,10049514..10049831,10049892..10050415); ID=FBpp0298358; name=Cht6-PC; parent=FBgn0263132,FBtr0307369; dbxref=REFSEQ:NP_001245598,GB_protein:AF…	[K].SATAEDSEDPTEDEEEEYEDEQK.[D]	1xTMTpro [K23]; 1xTMTpro [N-Term]; 1xPhospho [T11(100)]	8.00348e-08	0.000190543	1	7	1	2	FBpp0298358 [897-919]	FBpp0298358 1xPhospho [T907(100)]	0	3363.39	1.283	1.978	1.708	1.025	1.481	1.796	1.329	0.741518	0.125047	0.014133	0.651155	0.164877	0.252558	0.706479	0.999944	0.731863	0.204945	0.999993	0.794357	0.906528	0.999931	129.1	165.6	255.3	220.4	132.3	191.1	231.8	171.5	19.59	3.01	5.07	49.98	3.4	11.24	26.51
FBpp0111557	type=polypeptide; loc=2R:join(21098112..21099844,21099908..21100065,21100215..21101251); ID=FBpp0111557; name=CG34396-PD; parent=FBgn0085425,FBtr0112645; dbxref=GB_protein:AAF46673.1,FlyBase:FBpp0111557,GB_protein:AAF46673,FlyBase:FBpp0071494,FlyBase_Annotation_IDs:CG34396-PD,FlyBase_Annotation_IDs:CG15655-PA,REFSEQ:NP_611547,GB_protein:AAF46673,UniProt/TrEMBL:Q9W2L7,FlyMine:FBpp0111557,modMine:F…	[R].QVSVDPQPPAEGENK.[K]	1xTMTpro [K15]; 1xTMTpro [N-Term]; 1xPhospho [S3(100)]	2.75662e-05	0.000248049	1	2	1	2	FBpp0111557 [953-967]	FBpp0111557 1xPhospho [S955(100)]	0	2283.15	1.215	0.876	1.707	1.042	1.396	1.088	0.793	0.562999	0.578529	0.00258964	0.992371	0.0608923	0.948578	0.339086	0.998168	0.999928	0.0628984	0.999993	0.540112	0.999995	0.929764	382.6	464.8	335.2	653	398.8	534.1	416.4	303.3	23.64	3.56	1.2	42.36	4.46	23.15	11.17
FBpp0306210	type=polypeptide; loc=3L:complement(join(15507799..15507850,15507473..15507566,15506227..15506345,15505889..15506148)); ID=FBpp0306210; name=CG7841-PB; parent=FBgn0036502,FBtr0334085; dbxref=REFSEQ:NP_001261876,GB_protein:AGB94569,FlyBase:FBpp0306210,FlyBase_Annotation_IDs:CG7841-PB,UniProt/TrEMBL:Q9VUP0; MD5=f0b1d8d40cfcecd7625fc87282d907af; length=174; release=r6.47; species=Dmel;	[K].NASFDLNSPEEHK.[N]	1xTMTpro [K13]; 1xTMTpro [N-Term]; 2xPhospho [S3(100); S8(100)]	4.06365e-05	0.000248049	1	1	1	1	FBpp0306210 [36-48]	FBpp0306210 2xPhospho [S38(100); S43(100)]	0	2256.02	1.035	0.925	1.705	0.865	1.403	1.331	0.809	0.820921	0.583038	0.00411782	0.43329	0.15395	0.680835	0.33503	0.999944	0.999928	0.0897967	0.97825	0.783076	0.999995	0.928217	170.1	176.2	157.4	290.1	147.1	238.7	226.5	137.7	38.49	0.09	5.69	39.26	0.8	23.43	27.12
FBpp0091050	type=polypeptide; loc=2L:21417112..21417882; ID=FBpp0091050; name=His1:CG33801-PA; parent=FBgn0053801,FBtr0091805; dbxref=FlyBase:FBpp0091050,FlyBase_Annotation_IDs:CG33801-PA,GB_protein:AAZ66478.1,REFSEQ:NP_001027282,GB_protein:AAZ66478,UniProt/TrEMBL:Q4ABE3,FlyMine:FBpp0091050,modMine:FBpp0091050; MD5=ac27020f618fb25ddd628bf9e89e88c2; length=256; release=r6.47; species=Dmel;	[K].GASGSFK.[L]	1xTMTpro [K7]; 1xTMTpro [N-Term]; 1xPhospho [S5(100)]	0.107539	0.00708069	1	5	1	1	FBpp0091050 [110-116]	FBpp0091050 1xPhospho [S114(100)]	0	1341.71	2.929	2.452	1.705	2.833	2.566	4.031	2.113	0.000554966	0.0529949	0.00532897	0.010894	1.04925e-05	0.000888884	0.0692871	0.0215613	0.524128	0.107678	0.191572	0.000815301	0.048744	0.558025	169.3	495.9	415.1	288.6	479.6	434.4	682.4	357.7	11.4	10.19	4.06	1.53	26.42	28.37	13.39
FBpp0080894	type=polypeptide; loc=2L:join(20459418..20460390,20460449..20461050,20461111..20461572); ID=FBpp0080894; name=Cdc23-PA; parent=FBgn0032863,FBtr0081362; dbxref=GB_protein:AAG22447.2,FlyBase:FBpp0080894,FlyBase_Annotation_IDs:CG2508-PA,REFSEQ:NP_610036,GB_protein:AAG22447,UniProt/TrEMBL:Q9I7L8,FlyMine:FBpp0080894,modMine:FBpp0080894; MD5=6cbb15aa5706bf7a52d9cc7db49a2bb0; length=678; release=r6.47; …	[K].TSTAVANADTSSEDEMEWELQDVR.[V]	1xTMTpro [N-Term]; 3xPhospho [T10(100); S11(100); S12(100)]	0.000266733	0.000248049	1	1	1	1	FBpp0080894 [551-574]	FBpp0080894 3xPhospho [T560(100); S561(100); S562(100)]	0	3228.27	2.624	2.244	1.704	2.996	2.258	2.461	2.702	0.106558	0.256448	0.0567204	0.111707	0.10226	0.162065	0.154022	0.624995	0.905054	0.46235	0.64994	0.683569	0.800868	0.756263	25.5	66.8	57.1	43.4	76.3	57.5	62.7	68.8	24.13	6.5	9.88	14.73	8.96	0.35	26.26
FBpp0309359; FBpp0305866; FBpp0290811	type=polypeptide; loc=X:join(15893005..15893150,15894693..15894766,15894835..15895591,15895662..15895778,15895846..15896074,15896147..15896304,15896366..15896472,15897102..15897295,15898955..15899074,15899444..15899455,15901544..15901747,15901823..15901916,15901978..15902117,15902190..15902332,15905774..15905924); ID=FBpp0309359; name=shi-PP; parent=FBgn0003392,FBtr0340413; dbxref=FlyBase:FBpp030…	[R].GKPGPPAQSSLGGR.[N]	1xTMTpro [K2]; 1xTMTpro [N-Term]; 1xPhospho [S]	0.00217568	0.000354118	3	7	1	1	FBpp0309359 [777-790]; FBpp0305866 [792-805]; FBpp0290811 [779-792]		0	1997.08	2.307	2.011	1.704	2.499	2.251	2.228	1.881	0.00493679	0.0549667	0.000617523	0.0152558	3.93467e-06	0.0538561	0.125341	0.106871	0.53175	0.020929	0.235742	0.000340323	0.538575	0.701992	295.7	682.1	594.6	504	739	665.6	659	556.1	1.84	11.42	1.7	5.43	19.15	17.19	4.48
FBpp0082581	type=polypeptide; loc=3R:complement(join(15274115..15274516,15273057..15274056,15272051..15272991,15271043..15271990)); ID=FBpp0082581; name=Cp190-PB; parent=FBgn0000283,FBtr0083127; dbxref=FlyBase:FBpp0082581,FlyBase_Annotation_IDs:CG6384-PB,GB_protein:AAN13643.1,REFSEQ:NP_731998,GB_protein:AAN13643,UniProt/Swiss-Prot:Q24478; MD5=ed0b2c9e17e1183d7d7b49af1fbcb177; length=1096; release=r6.47; spec…	[K].ASEESVTSADDAVDAVPNINSQPEK.[M]	1xTMTpro [K25]; 1xTMTpro [N-Term]; 2xPhospho [S2(97.9); T/S]	0.00308692	0.000482779	1	1	1	1	FBpp0082581 [859-883]	FBpp0082581 2xPhospho [S860(97.9); T/S]	0	3341.53	1.239	1.33	1.703	1.062	1.313	1.4	1.2	0.632293	0.880218	0.0617776	0.315614	0.829317	0.99034	0.513623	0.999944	0.999928	0.483768	0.921182	0.999971	0.999995	0.995472	27.1	33.6	36.1	46.2	28.8	35.6	38	32.6	0.14	0.06	18.23	1.7	2.15	5.53	8.13
FBpp0088519	type=polypeptide; loc=2R:join(17789747..17789848,17789919..17791233,17791297..17791784,17791845..17792140,17792204..17792357); ID=FBpp0088519; name=CG5033-PA; parent=FBgn0028744,FBtr0089550; dbxref=FlyBase:FBpp0088519,FlyBase_Annotation_IDs:CG5033-PA,GB_protein:AAF57786.1,REFSEQ:NP_611270,GB_protein:AAF57786,UniProt/Swiss-Prot:Q7K0Y1,FlyMine:FBpp0088519,modMine:FBpp0088519; MD5=f9709eacecc086f21c…	[K].DSEPTNEVVASSEASENEEEEEDLLQAVK.[D]	1xTMTpro [K29]; 1xTMTpro [N-Term]; 1xPhospho [S/T]	0.0258904	0.00197073	1	1	1	1	FBpp0088519 [13-41]		0	3865.79	2.24	2.501	1.702	3.003	1.901	2.322	2.524	0.276908	0.165696	0.0634626	0.110226	0.326248	0.192208	0.197893	0.891197	0.803246	0.490235	0.646308	0.939937	0.842094	0.814275	26.9	60.3	67.3	45.8	80.8	51.2	62.5	68	1.5	18.92	0.54	19.58	2.94	2.41	7.07
FBpp0111905	type=polypeptide; loc=X:complement(join(16312948..16312966,16311488..16312882,16311278..16311431,16310855..16311218,16310379..16310786,16310185..16310307)); ID=FBpp0111905; name=CG9915-PB; parent=FBgn0030738,FBtr0112992; dbxref=FlyBase:FBpp0111905,FlyBase_Annotation_IDs:CG9915-PB,REFSEQ:NP_001097000,GB_protein:ABW09431,UniProt/TrEMBL:A8JV07,FlyMine:FBpp0111905,modMine:FBpp0111905; MD5=78ba1a86936…	[R].RSRSGSVSR.[R]	1xTMTpro [N-Term]; 3xPhospho [S2(100); S4(100); S6(100)]	0.057789	0.00469173	1	1	2	2	FBpp0111905 [260-268]	FBpp0111905 3xPhospho [S261(100); S263(100); S265(100)]	2	1535.65	1.295	1.442	1.702	1.325	1.284	1.37	1.211	0.496493	0.45888	0.00209538	0.641043	0.286806	0.547247	0.701167	0.990234	0.99339	0.053835	0.999993	0.913913	0.998874	0.999931	266	344.4	383.5	452.7	352.3	341.5	364.5	322.3	6.64	13.68	10.97	40.95	4.34	4.41	1.6
FBpp0086941	type=polypeptide; loc=2R:join(12594000..12594068,12606915..12607050,12607124..12607314,12607378..12607482,12607544..12607714,12607916..12607997,12608056..12608178,12609169..12609876,12610579..12610721,12611009..12611089); ID=FBpp0086941; name=Amph-PA; parent=FBgn0027356,FBtr0087828; dbxref=GB_protein:AAF58486.1,FlyBase:FBpp0086941,FlyBase_Annotation_IDs:CG8604-PA,REFSEQ:NP_523717,GB_protein:AAF58…	[K].LNNANINSNYQNQITTNGGSSLANSPTSTSSSLQEPR.[F]	1xTMTpro [N-Term]; 2xPhospho [S25(99.9); T/S/Y]	6.1207e-08	0.000190543	1	1	1	1	FBpp0086941 [268-304]	FBpp0086941 2xPhospho [S292(99.9); T/S/Y]	0	4343.97	2.337	1.747	1.699	2.342	2.41	1.897	2.075	0.222122	0.605541	0.0711383	0.374437	0.0694492	0.465895	0.501479	0.829432	0.999928	0.518842	0.956145	0.57599	0.99489	0.992409	24.1	56.3	42.1	40.9	56.4	58.1	45.7	50	6.42	10.2	1	24.76	1.22	10.4	27.75
FBpp0086727	type=polypeptide; loc=2R:complement(join(14091993..14092160,14070352..14070477,14069948..14070279,14069715..14069883,14069217..14069411,14068845..14068911,14067247..14067684,14065968..14066574,14063978..14065903,14062326..14063913)); ID=FBpp0086727; name=Prosap-PA; parent=FBgn0040752,FBtr0087601; dbxref=FlyBase:FBpp0086727,FlyBase_Annotation_IDs:CG30483-PA,GB_protein:AAF58298.2,REFSEQ:NP_610925,G…	[R].LNSNQGELK.[L]	1xTMTpro [K9]; 1xTMTpro [N-Term]; 1xPhospho [S3(100)]	0.016187	0.00148091	1	4	1	2	FBpp0086727 [1088-1096]	FBpp0086727 1xPhospho [S1090(100)]	0	1690.9	1.912	2.094	1.698	1.994	1.764	2.372	1.985	0.0328489	0.0834958	0.00226051	0.0884785	0.0103045	0.0264737	0.104622	0.346586	0.634966	0.0569298	0.581962	0.188385	0.383723	0.659126	265.3	507.3	555.7	450.6	528.9	468	629.4	526.6	13.63	4.24	0.22	2.19	2.2	3.02	5.51
FBpp0293530	type=polypeptide; loc=3L:join(8074475..8074825,8093059..8093337,8098346..8098725,8099146..8099536,8102893..8104818,8104880..8105059,8105127..8105296,8105440..8105657,8106016..8106949,8108639..8108723); ID=FBpp0293530; name=Sarm-PD; parent=FBgn0262579,FBtr0304993; dbxref=REFSEQ:NP_001097541,GB_protein:ABW08490,FlyBase:FBpp0293530,FlyBase:FBpp0111510,FlyBase_Annotation_IDs:CG34373-PD,FlyBase_Annota…	[R].DTSSSSK.[S]	1xTMTpro [K7]; 1xTMTpro [N-Term]; 1xPhospho [S5(100)]	0.00832102	0.000908984	1	7	2	3	FBpp0293530 [1510-1516]	FBpp0293530 1xPhospho [S1514(100)]	0	1399.7	0.892	0.76	1.697	0.673	1.305	0.729	0.598	0.788481	0.526165	0.0001155	0.37787	0.0478684	0.501405	0.173938	0.999944	0.994639	0.00570486	0.9591	0.472626	0.99489	0.782248	1357.9	1210.8	1032.4	2304.5	914.5	1772.7	990.1	812.3	17.02	9.24	0.27	38.67	11.14	3.46	12.56
FBpp0081822	type=polypeptide; loc=3R:join(11221930..11221932,11222175..11222367,11222561..11222729,11223395..11223530,11223858..11224247,11224491..11224850); ID=FBpp0081822; name=RpL3-PA; parent=FBgn0020910,FBtr0082346; dbxref=FlyBase:FBpp0081822,FlyBase_Annotation_IDs:CG4863-PA,GB_protein:AAF54610.2,REFSEQ:NP_524316,GB_protein:AAF54610,UniProt/Swiss-Prot:O16797,FlyMine:FBpp0081822,modMine:FBpp0081822; MD5=9…	[K].NNASTEYDLTDK.[S]	1xTMTpro [K12]; 1xTMTpro [N-Term]; 1xPhospho [S4(100)]	0.000733712	0.000354118	1	1	1	1	FBpp0081822 [301-312]	FBpp0081822 1xPhospho [S304(100)]	0	2058.99	2.167	2.409	1.694	2.839	1.744	4.005	2.319	0.0489983	0.0564875	0.00542762	0.0216206	0.0512494	0.000721603	0.104115	0.432992	0.538068	0.109288	0.282293	0.488426	0.042561	0.659126	102.6	222.3	247.2	173.8	291.3	179	410.9	237.9	5.13	12.14	9.55	3.5	10.19	32.82	5.53
FBpp0305034	type=polypeptide; loc=3L:join(21832879..21832977,21833180..21834829,21835071..21835229,21835467..21835880); ID=FBpp0305034; name=Nopp140-PE; parent=FBgn0037137,FBtr0332811; dbxref=REFSEQ:NP_001262195,GB_protein:AGB94888,FlyBase:FBpp0305034,FlyBase_Annotation_IDs:CG7421-PE,UniProt/TrEMBL:M9PFZ1; MD5=549dbf661994a1ec015a5019c6c00c5b; length=773; release=r6.47; species=Dmel;	[R].KFSGGDQDEATPNK.[K]	2xTMTpro [K1; K14]; 1xTMTpro [N-Term]; 1xPhospho [S3(100)]	0.000926246	0.000354118	1	4	1	1	FBpp0305034 [558-571]	FBpp0305034 1xPhospho [S560(100)]	1	2486.27	2.388	4.878	1.693	3.322	1.484	5.627	3.952	0.0595401	0.000220343	0.0168301	0.026845	0.529661	8.68426e-05	0.000669509	0.478538	0.0161374	0.228724	0.317232	0.996051	0.00869108	0.0334419	60.9	145.3	296.8	103	202.2	90.3	342.4	240.5	12.84	0.12	3.73	15.51	19.93	3.39	6.98
FBpp0074980	type=polypeptide; loc=3L:join(17433937..17434137,17434189..17434333,17434394..17434456,17436324..17436377,17436513..17437543,17437607..17437858); ID=FBpp0074980; name=CG32176-PA; parent=FBgn0052176,FBtr0075218; dbxref=FlyBase_Annotation_IDs:CG32176-PA,FlyBase:FBpp0074980,GB_protein:AAF49342.2,REFSEQ:NP_730271,GB_protein:AAF49342,UniProt/TrEMBL:Q9VVG9,FlyMine:FBpp0074980,modMine:FBpp0074980; MD5=2…	[R].KTSNSSK.[G]	2xTMTpro [K1; K7]; 1xTMTpro [N-Term]; 1xPhospho [T/S]	0.0642693	0.00488835	1	1	2	3	FBpp0074980 [572-578]		1	1743.98	1.278	1.289	1.693	0.928	1.565	1.12	1.177	0.241889	0.344086	4.53554e-05	0.938355	0.000662899	0.674482	0.556996	0.851867	0.949078	0.00270084	0.999993	0.0248945	0.999995	0.999931	1526.3	1950.9	1967.9	2584.7	1416.2	2388.5	1709.3	1797.1	7.22	1.32	3.2	2.7	3	0.31	14.08
FBpp0309964	type=polypeptide; loc=2R:join(23909698..23909833,23911677..23911868,23912188..23912321,23912384..23912466,23912532..23912634,23912729..23912834,23912897..23913026,23913086..23913204,23913268..23913486,23913542..23913698,23913758..23914017,23914079..23914331,23921965..23922327,23922392..23922578,23922641..23922856,23922922..23923029,23924002..23924094,23924416..23924549,23924616..23924755,23924818…	[K].RNSIDLDGPENADTPETTSNK.[D]	1xTMTpro [K21]; 1xTMTpro [N-Term]; 1xPhospho [S3(100)]	4.86957e-10	0.000190543	1	6	1	2	FBpp0309964 [961-981]	FBpp0309964 1xPhospho [S963(100)]	1	2962.43	0.576	0.589	1.692	0.437	0.85	0.624	0.512	0.0606341	0.152337	0.00264026	0.0241367	0.29565	0.171702	0.0671468	0.481666	0.784916	0.0638844	0.300568	0.921615	0.819414	0.550391	379.2	218.6	223.3	641.8	165.6	322.4	236.7	194.1	53.79	4.97	10.5	100.23	6.57	2.32	16.02
FBpp0112013	type=polypeptide; loc=2R:complement(join(21168432..21168461,21167596..21168183,21167172..21167444,21166890..21167042,21166730..21166834,21165559..21165874,21164300..21165043,21163754..21164239,21163366..21163695,21162256..21163151)); ID=FBpp0112013; name=CG4266-PB; parent=FBgn0034598,FBtr0113100; dbxref=FlyBase:FBpp0112013,FlyBase_Annotation_IDs:CG4266-PB,REFSEQ:NP_001097394,GB_protein:ABV53866,U…	[R].DDSNRHSISSTDEGNK.[A]	1xTMTpro [K16]; 1xTMTpro [N-Term]; 1xPhospho [S7(100)]	0.000154469	0.000248049	1	3	1	1	FBpp0112013 [1115-1130]	FBpp0112013 1xPhospho [S1121(100)]	1	2450.14	1.442	3.911	1.691	1.446	1.694	1.957	1.754	0.546153	0.00351411	0.00780374	0.633339	0.0573294	0.234035	0.331943	0.998108	0.114433	0.138632	0.999993	0.520595	0.891718	0.925701	113.4	163.6	443.6	191.8	164	192.1	222	198.9	18.09	19.38	6.44	8.2	0.92	0.57	8.88
FBpp0072839	type=polypeptide; loc=3L:2767268..2768002; ID=FBpp0072839; name=Non2-PA; parent=FBgn0035370,FBtr0072969; dbxref=FlyBase:FBpp0072839,FlyBase_Annotation_IDs:CG1240-PA,GB_protein:AAF47684.1,REFSEQ:NP_647745,GB_protein:AAF47684,UniProt/TrEMBL:Q9VZY0,FlyMine:FBpp0072839,modMine:FBpp0072839; MD5=2c76d727c9491c2480b5426124cd06f3; length=244; release=r6.47; species=Dmel;	[K].AAGGTGSGR.[K]	1xTMTpro [N-Term]; 1xPhospho [S7(100)]	0.0234699	0.00185726	1	1	1	3	FBpp0072839 [155-163]	FBpp0072839 1xPhospho [S161(100)]	0	1117.53	1.565	1.867	1.69	1.415	1.584	1.982	1.328	0.043082	0.0462611	0.000361761	0.279698	0.00161829	0.0195689	0.377878	0.406071	0.492337	0.0138857	0.896451	0.0496527	0.332385	0.951037	899.4	1407.8	1679.5	1520.2	1272.4	1424.5	1782.3	1194.3	29.28	5.56	11.58	41.95	7.95	22.75	4.41
FBpp0303281	type=polypeptide; loc=2R:complement(join(19667528..19668248,19667268..19667464,19666628..19667209,19666295..19666567,19665525..19666230,19664662..19664666)); ID=FBpp0303281; name=hrg-PD; parent=FBgn0015949,FBtr0330248; dbxref=FlyBase:FBpp0303281,FlyBase_Annotation_IDs:CG9854-PD,REFSEQ:NP_001261097,GB_protein:AGB93629,UniProt/TrEMBL:A0A0B4KG96; MD5=7120502b726aa7204654b34f3aeec009; length=827; rel…	[R].LSDSLTEENSNASSDMGAGTPTTPTTAQLSAPSFK.[S]	1xTMTpro [K35]; 1xTMTpro [N-Term]; 2xPhospho [S/T]	0.000156421	0.000248049	1	2	1	1	FBpp0303281 [588-622]		0	4281.96	1.819	1.445	1.689	2.183	2.185	1.876	1.547	0.606098	0.988572	0.0770475	0.435683	0.159093	0.455709	0.977363	0.999944	0.999928	0.544259	0.980051	0.788451	0.99489	0.999931	21.8	39.7	31.5	36.8	47.6	47.7	40.9	33.7	12.42	5.16	2.28	23.71	3.52	7.71	10.41
FBpp0087731	type=polypeptide; loc=2R:join(8907591..8907896,8907950..8908479,8908535..8909020,8909077..8909205,8909262..8909411,8910487..8910584,8910644..8910807); ID=FBpp0087731; name=CG30349-PA; parent=FBgn0050349,FBtr0088650; dbxref=FlyBase:FBpp0087731,FlyBase_Annotation_IDs:CG30349-PA,GB_protein:AAF59028.2,REFSEQ:NP_610421,GB_protein:AAF59028,UniProt/TrEMBL:A1Z7K2,FlyMine:FBpp0087731,modMine:FBpp0087731; …	[K].SPLEDELVADDDLATDDGNADADTDSDVSMD.[-]	1xTMTpro [N-Term]; 2xPhospho [S26(99.9); S29(100)]	0.00289645	0.000482779	1	1	1	1	FBpp0087731 [590-620]	FBpp0087731 2xPhospho [S615(99.9); S618(100)]	0	3690.43	2.76	2.549	1.688	2.932	2.361	2.387	2.846	0.0884599	0.135644	0.0747379	0.154673	0.0828135	0.217971	0.126264	0.575727	0.75694	0.534261	0.728689	0.623892	0.873198	0.703245	24.1	66.5	61.4	40.7	70.6	56.9	57.5	68.6	9.05	1.64	2.97	2.95	7.84	11.85	6.89
FBpp0087122	type=polypeptide; loc=2R:complement(join(12170924..12170997,12167994..12168203,12167398..12167927)); ID=FBpp0087122; name=Oda-PC; parent=FBgn0014184,FBtr0088014; dbxref=FlyBase:FBpp0087122,FlyBase_Annotation_IDs:CG16747-PC,GB_protein:AAF58567.2,REFSEQ:NP_725104,GB_protein:AAF58567,UniProt/TrEMBL:A1Z8U1,FlyMine:FBpp0087122,modMine:FBpp0087122; MD5=60842612b9d5c61751335701cbef2909; length=270; rele…	[R].TISTSSCATTMSSESYR.[I]	1xCarbamidomethyl [C7]; 1xTMTpro [N-Term]; 2xPhospho [S3(99); S6(100)]	3.48523e-06	0.000248049	1	3	1	1	FBpp0087122 [50-66]	FBpp0087122 1xCarbamidomethyl [C56]; 2xPhospho [S52(99); S55(100)]	0	2332.94	2.104	0.701	1.687	1.748	1.969	1.201	1.09	0.174801	0.105172	0.0167016	0.611885	0.0865657	0.793801	0.592836	0.759735	0.689896	0.227515	0.999993	0.633986	0.999995	0.999931	58.2	122.5	40.8	98.2	101.8	114.6	69.9	63.5	3.83	17.22	11.67	10.03	5.2	2.86	22.02
FBpp0309402	type=polypeptide; loc=X:5430680..5432344; ID=FBpp0309402; name=CG15784-PB; parent=FBgn0029766,FBtr0340460; dbxref=FlyBase:FBpp0309402,FlyBase_Annotation_IDs:CG15784-PB,GB_protein:AHN59362,REFSEQ:NP_001284891,UniProt/TrEMBL:Q9W4C1; MD5=55be9e2b45071e58ad2e88b99f8804b0; length=554; release=r6.47; species=Dmel;	[R].STSGSLER.[K]	1xTMTpro [N-Term]; 1xPhospho [S5(100)]	0.0660038	0.00494122	1	1	1	1	FBpp0309402 [326-333]	FBpp0309402 1xPhospho [S330(100)]	0	1220.58	1.35	2.653	1.687	2.869	1.291	4.377	1.402	0.506856	0.0126361	0.0018603	0.00573142	0.289976	6.87379e-05	0.480362	0.991699	0.248001	0.04932	0.130269	0.915407	0.00717992	0.99191	211.5	285.5	561.1	356.9	606.8	273.1	925.7	296.5	24.84	31.73	14.37	2.02	51.54	55.79	9.89
FBpp0307488	type=polypeptide; loc=3R:join(26573515..26573770,26573854..26574461,26574580..26574780,26574851..26575037,26575165..26575448,26578721..26578831,26579102..26579281,26579644..26579802,26579889..26580102,26580178..26580266,26580333..26580626,26580696..26581022,26589908..26590058,26590441..26590717,26597647..26598123,26598577..26598712,26601247..26602875); ID=FBpp0307488; name=scrib-PS; parent=FBgn02…	[R].SLEQGAVEAQDVIK.[N]	1xTMTpro [K14]; 1xTMTpro [N-Term]; 1xPhospho [S1(100)]	3.59829e-07	0.000190543	1	8	1	2	FBpp0307488 [1286-1299]	FBpp0307488 1xPhospho [S1286(100)]	0	2175.16	2.011	2.059	1.686	2.21	1.82	2.578	1.807	0.01777	0.0464948	0.00143362	0.0482538	0.00103712	0.00595644	0.0820528	0.24025	0.493475	0.0406017	0.435081	0.0351499	0.168928	0.596138	344.4	692.4	709	580.7	761.1	626.8	888	622.3	19.26	0.24	4.11	30.79	10.57	11.43	10.11
FBpp0087984	type=polypeptide; loc=2R:join(7567265..7567364,7568879..7568965,7569032..7569229,7569300..7569653,7569710..7569931,7570002..7570138,7570200..7570431,7570484..7571999,7572061..7572691,7572747..7572902,7572964..7573306,7573373..7573518,7573582..7573828,7573886..7574158,7574227..7574439,7574499..7574608,7574675..7575274,7575365..7575925,7575987..7576145,7576207..7576815,7576877..7577004,7577062..757…	[K].VEQGVDALEAEQRSVSTDNEK.[Q]	1xTMTpro [K21]; 1xTMTpro [N-Term]; 1xPhospho [S14(100)]	1.44602e-06	0.000248049	1	1	1	1	FBpp0087984 [1779-1799]	FBpp0087984 1xPhospho [S1792(100)]	1	2992.48	3.916	3.175	1.684	5.639	2.662	4.085	4.546	0.00404637	0.0434333	0.0696495	0.000638897	0.0224333	0.00503301	0.00165463	0.0930764	0.473604	0.510683	0.0271389	0.310337	0.150322	0.0626773	28.3	110.9	90	47.7	159.7	75.4	115.7	128.8	42.1	2.84	0.13	45.19	4.18	5.35	41.65
FBpp0111974	type=polypeptide; loc=2R:complement(9828427..9829797); ID=FBpp0111974; name=hebe-PF; parent=FBgn0033448,FBtr0113061; dbxref=FlyBase:FBpp0111974,FlyBase_Annotation_IDs:CG1623-PF,REFSEQ:NP_001097248,GB_protein:AAM68797,UniProt/TrEMBL:Q7K568; MD5=50d5eab41ee37045d01cec031c45d5ef; length=456; release=r6.47; species=Dmel;	[R].SGLPSPLPDKSPSPATK.[L]	2xTMTpro [K10; K17]; 1xTMTpro [N-Term]; 3xPhospho [S5(100); S11(99.9); S13(97.2)]	0.00184476	0.000354118	1	1	1	1	FBpp0111974 [15-31]	FBpp0111974 3xPhospho [S19(100); S25(99.9); S27(97.2)]	1	2831.42	1.724	0.844	1.683	1.33	1.389	1.303	1.153	0.134097	0.390955	0.00470944	0.721501	0.246368	0.690769	0.963653	0.680241	0.970402	0.0983836	0.999993	0.886629	0.999995	0.999931	165.8	285.9	139.9	279.1	220.5	230.4	216.1	191.1	12.84	14.72	4.91	38.89	53.03	13.84	47.57
FBpp0303080	type=polypeptide; loc=3R:complement(16451159..16452910); ID=FBpp0303080; name=Pak3-PD; parent=FBgn0044826,FBtr0330047; dbxref=FlyBase:FBpp0303080,FlyBase_Annotation_IDs:CG14895-PD,REFSEQ:NP_001262638,GB_protein:AGB96018,UniProt/TrEMBL:A0A0B4KGS4; MD5=565b4c0f86f726d7676d1d173f3821cc; length=583; release=r6.47; species=Dmel;	[K].HKSQDPEK.[S]	2xTMTpro [K2; K8]; 1xTMTpro [N-Term]; 1xPhospho [S3(100)]	0.0264041	0.00202059	1	2	1	2	FBpp0303080 [113-120]	FBpp0303080 1xPhospho [S115(100)]	1	1961.07	0.674	1.279	1.683	0.605	0.824	0.971	0.876	0.216242	0.502421	0.000874335	0.203172	0.337698	0.943159	0.701975	0.820344	0.994258	0.0278548	0.803594	0.946617	0.999995	0.999931	758.4	511.5	969.7	1276.7	459	625	736.1	664.4	57.99	0.11	4.78	71.68	9.25	18.95	41.7
FBpp0311819	type=polypeptide; loc=X:complement(join(6088272..6089706,6084791..6088213,6084601..6084608)); ID=FBpp0311819; name=raptor-PC; parent=FBgn0029840,FBtr0345895; dbxref=FlyBase:FBpp0311819,FlyBase_Annotation_IDs:CG4320-PC,GB_protein:AHN59395,REFSEQ:NP_001284924,UniProt/TrEMBL:Q9W437; MD5=fbc823fd852a6b42f641675a600369d4; length=1621; release=r6.47; species=Dmel;	[R].TSSINDETDSGPGYSR.[G]	1xTMTpro [N-Term]; 1xPhospho [S3(99)]	8.24836e-07	0.000248049	1	1	3	4	FBpp0311819 [1082-1097]	FBpp0311819 1xPhospho [S1084(99)]	0	2069.9	1.629	1.061	1.682	1.246	1.629	0.979	0.956	0.0418744	0.913604	0.000679418	0.462418	0.00232777	0.985781	0.871835	0.401016	0.999928	0.0226192	0.986113	0.0657732	0.999995	0.999931	790.2	1287.1	838.2	1329.3	984.3	1287.6	773.6	755.2	2.65	3.44	0.09	13.39	6.41	3.77	14.32
FBpp0086063	type=polypeptide; loc=2R:complement(join(17568119..17568328,17567053..17567731,17565859..17566994)); ID=FBpp0086063; name=Ns2-PA; parent=FBgn0034243,FBtr0086906; dbxref=GB_protein:AAF57834.1,FlyBase:FBpp0086063,FlyBase_Annotation_IDs:CG6501-PA,REFSEQ:NP_611232,GB_protein:AAF57834,UniProt/TrEMBL:Q7JXU4,FlyMine:FBpp0086063,modMine:FBpp0086063; MD5=d7ef0c301e96f1166523f49ce07f3cac; length=674; relea…	[R].IHNLGEEDEESSDGADEFYSEDEYNEDLQR.[V]	1xTMTpro [N-Term]; 2xPhospho [S11(100); S12(100)]	4.99784e-11	0.000190543	1	1	2	4	FBpp0086063 [556-585]	FBpp0086063 2xPhospho [S566(100); S567(100)]	0	3998.56	2.263	3.398	1.681	3.02	2.211	3.14	3.279	0.0836604	0.0042814	0.0131797	0.011802	0.0114523	0.0261426	0.016871	0.562296	0.127873	0.195295	0.201424	0.202882	0.381935	0.274656	78	176.5	265	131.1	235.5	172.4	244.9	255.7	16.96	3.3	0.14	0.57	6.48	2.6	5.27
FBpp0310515	type=polypeptide; loc=X:complement(join(16790674..16791130,16789773..16790513,16789677..16789717)); ID=FBpp0310515; name=Rrp45-PB; parent=FBgn0030789,FBtr0344090; dbxref=GB_protein:AHN59823,REFSEQ:NP_001285353,FlyBase:FBpp0310515,FlyBase_Annotation_IDs:CG9606-PB,UniProt/TrEMBL:Q8T4A9; MD5=312f802ba76fa2916508a715be52917c; length=412; release=r6.47; species=Dmel;	[K].QNHSDSEEEAK.[R]	1xTMTpro [K11]; 1xTMTpro [N-Term]; 2xPhospho [S4(100); S6(100)]	0.000253662	0.000248049	1	1	1	2	FBpp0310515 [399-409]	FBpp0310515 2xPhospho [S402(100); S404(100)]	0	2041.88	0.603	0.915	1.681	0.519	0.819	0.908	0.632	0.0931866	0.747755	0.000191021	0.0725633	0.318393	0.744409	0.166523	0.588458	0.999928	0.00849157	0.530871	0.936942	0.999995	0.774095	547.4	330	500.7	920	284.1	448.4	496.8	346.1	67.52	9.19	2.41	84.73	2.89	10.56	23.68
FBpp0304057	type=polypeptide; loc=2L:complement(join(10319847..10320019,10319618..10319713,10319488..10319560,10319320..10319423,10319131..10319257,10317589..10319076)); ID=FBpp0304057; name=CG5381-PC; parent=FBgn0032218,FBtr0331667; dbxref=FlyBase:FBpp0304057,FlyBase_Annotation_IDs:CG5381-PC,REFSEQ:NP_001260323,GB_protein:AGB92858,UniProt/TrEMBL:Q9VKZ6; MD5=0d74f3d9eb0985c986e42fa719299747; length=686; rele…	[R].LSQSSLASSNPFESQPESCPSSPMSSR.[R]	1xCarbamidomethyl [C19]; 1xTMTpro [N-Term]; 2xPhospho [S18(98.3); S22(98.3)]	2.76667e-06	0.000248049	1	2	1	1	FBpp0304057 [150-176]	FBpp0304057 1xCarbamidomethyl [C168]; 2xPhospho [S167(98.3); S171(98.3)]	0	3348.41	2.356	1.694	1.679	2.405	2.354	1.948	2.471	0.110063	0.511296	0.0263455	0.160246	0.0230595	0.350655	0.12455	0.630349	0.994639	0.303188	0.737564	0.315296	0.964275	0.700021	50	117.7	84.6	83.9	120.2	117.6	97.4	123.5	29.12	7.27	4.4	21.8	3.82	6.44	28.27
FBpp0074588	type=polypeptide; loc=3L:join(20129309..20129363,20129425..20129555,20129621..20129872,20129932..20130068,20130126..20130300,20133503..20133709,20133764..20134678,20134748..20135354,20135421..20135620,20135678..20135934,20135995..20138068,20138130..20138273,20138379..20138549,20138605..20138700,20138765..20138887); ID=FBpp0074588; name=gig-PA; parent=FBgn0005198,FBtr0074819; dbxref=FlyBase:FBpp00…	[R].VNSSPEMSSSWR.[Q]	1xTMTpro [N-Term]; 2xPhospho [S3(100); S]	0.122915	0.00832661	1	2	1	1	FBpp0074588 [1336-1347]	FBpp0074588 2xPhospho [S1338(100); S]	0	1830.75	1.952	1.763	1.678	1.981	1.877	1.81	1.683	0.317182	0.468047	0.0198048	0.410212	0.146365	0.447627	0.742154	0.916183	0.993878	0.25579	0.970955	0.772615	0.994451	0.999931	52.6	102.7	92.7	88.2	104.2	98.7	95.2	88.5	4.16	3.68	2.68	5.64	2.35	3.51	5.44
FBpp0309085	type=polypeptide; loc=X:join(12443198..12447797,12451074..12451210,12451273..12451446,12452220..12452374,12452443..12452590,12452678..12452857,12452917..12453057,12453142..12453291); ID=FBpp0309085; name=Pkcdelta-PE; parent=FBgn0287828,FBtr0340086; dbxref=FlyBase:FBpp0309085,FlyBase_Annotation_IDs:CG42349-PE,GB_protein:AAF48161,REFSEQ:NP_572797,UniProt/TrEMBL:Q9VYN1; MD5=a88a47580c42aa4db4b5c7ed8…	[K].AAASTTSPLTTPQK.[T]	1xTMTpro [K14]; 1xTMTpro [N-Term]; 1xPhospho [S/T]	0.000519149	0.0003197	1	1	1	1	FBpp0309085 [946-959]		0	2062.11	7.647	2.969	1.675	10.177	4.955	3.263	5.474	4.90066e-11	0.0175525	0.0107612	3.51352e-11	1.93179e-14	0.00181164	3.13745e-06	1.76747e-08	0.292516	0.170706	1.39919e-08	6.22509e-12	0.0783742	0.000491577	137.2	1049.3	407.4	229.9	1396.4	679.8	447.7	751.1	4.2	16.56	2.08	77.76	3.48	2.69	51.9
FBpp0305034	type=polypeptide; loc=3L:join(21832879..21832977,21833180..21834829,21835071..21835229,21835467..21835880); ID=FBpp0305034; name=Nopp140-PE; parent=FBgn0037137,FBtr0332811; dbxref=REFSEQ:NP_001262195,GB_protein:AGB94888,FlyBase:FBpp0305034,FlyBase_Annotation_IDs:CG7421-PE,UniProt/TrEMBL:M9PFZ1; MD5=549dbf661994a1ec015a5019c6c00c5b; length=773; release=r6.47; species=Dmel;	[K].KAASSDDSSSEEEAPKK.[A]	3xTMTpro [K1; K16; K17]; 1xTMTpro [N-Term]; 3xPhospho [S8(100); S9(100); S10(100)]	0.00115506	0.000354118	1	4	1	1	FBpp0305034 [348-364]; [380-396]; [412-428]	FBpp0305034 3xPhospho [S355(100); S356(100); S357(100)]; 3xPhospho [S387(100); S388(100); S389(100)]; 3xPhospho [S419(100); S420(100); S421(100)]	2	3222.54	1.12	1.329	1.674	1.636	1.085	2.11	1.375	0.97554	0.606737	0.00724762	0.301406	0.950573	0.128411	0.572619	0.999944	0.999928	0.132053	0.909165	0.999971	0.750542	0.999931	171.1	191.7	227.4	286.4	279.9	185.7	361.1	235.3	52.67	12.72	8.97	12.46	10.63	6.36	0.66
FBpp0085596	type=polypeptide; loc=2R:join(20328059..20328134,20328327..20329021,20329106..20329197,20329264..20329630,20329709..20330164,20330225..20330362); ID=FBpp0085596; name=CG8929-PB; parent=FBgn0034504,FBtr0086284; dbxref=GB_protein:AAF57475.2,FlyBase:FBpp0085596,FlyBase_Annotation_IDs:CG8929-PB,REFSEQ:NP_725957,GB_protein:AAF57475,UniProt/TrEMBL:Q960E4; MD5=4e317eb5d887de8b015946d4db3c5598; length=60…	[K].MYIQGESSSGESER.[D]	1xTMTpro [N-Term]; 3xPhospho [S7(100); S8(100); S9(100)]	0.000170789	0.000248049	1	2	1	1	FBpp0085596 [76-89]	FBpp0085596 3xPhospho [S82(100); S83(100); S84(100)]	0	2103.77	1.542	2.277	1.673	1.462	1.519	1.953	1.767	0.371211	0.0719826	0.00531879	0.577543	0.19309	0.140176	0.265332	0.939305	0.596681	0.107586	0.999993	0.834293	0.770626	0.878541	142.5	219.6	324.4	238.4	208.3	216.4	278.3	251.8	35.02	1.92	0.79	35.69	1.94	9.37	14.66
FBpp0078595	type=polypeptide; loc=3R:complement(join(4333222..4333912,4332992..4333159,4332290..4332477,4331547..4332224,4330100..4330248,4328137..4330034,4328007..4328017)); ID=FBpp0078595; name=CG9776-PA; parent=FBgn0027866,FBtr0078955; dbxref=FlyBase_Annotation_IDs:CG9776-PA,FlyBase:FBpp0078595,GB_protein:AAF52146.1,REFSEQ:NP_649455,GB_protein:AAF52146,UniProt/Swiss-Prot:Q9V468,FlyMine:FBpp0078595,modMine…	[K].QADISEIPEPAVSPSDSEK.[L]	1xTMTpro [K19]; 1xTMTpro [N-Term]; 2xPhospho [S13(98.6); S17(100)]	0.000164476	0.000248049	1	2	1	2	FBpp0078595 [1216-1234]	FBpp0078595 2xPhospho [S1228(98.6); S1232(100)]	0	2767.3	2.353	2.382	1.672	2.402	2.132	2.298	2.407	0.0584536	0.0462573	0.00895678	0.0972101	0.0073776	0.0847575	0.0714822	0.473449	0.492337	0.150978	0.610037	0.150024	0.655397	0.565322	112.9	265.7	269	188.7	271.2	240.7	259.5	271.7	14.86	1.81	0.64	9.27	3.2	7.33	1.4
FBpp0087854	type=polypeptide; loc=2R:join(8069899..8070279,8070335..8070512,8070821..8072238,8072363..8072778,8073127..8073234,8073367..8073471,8073600..8073700,8073974..8074500,8075473..8075607,8075665..8075790,8075860..8076108,8076293..8076448,8077260..8077292,8077731..8077829); ID=FBpp0087854; name=lig-PC; parent=FBgn0020279,FBtr0088776; dbxref=GB_protein:AAS64895.1,FlyBase:FBpp0087854,FlyBase_Annotation_…	[R].IAQITNSTTEDPQINEK.[V]	1xTMTpro [K17]; 1xTMTpro [N-Term]; 1xPhospho [T8(99)]	0.000552833	0.0003197	1	8	1	1	FBpp0087854 [72-88]	FBpp0087854 1xPhospho [T79(99)]	0	2590.33	2.441	2.169	1.672	2.711	2.313	2.249	2.264	0.0489606	0.222064	0.0228512	0.0835255	0.00530262	0.157263	0.18627	0.432992	0.875578	0.280359	0.567818	0.118827	0.798005	0.79759	66.3	161.9	143.8	110.8	179.8	153.4	149.1	150.2	3.14	4.26	6.79	3.84	0.73	6.81	12.02
FBpp0070812	type=polypeptide; loc=X:complement(join(5689261..5689401,5688466..5689197,5688222..5688404,5687925..5688169,5687448..5687870,5687261..5687386,5686999..5687192,5686305..5686938,5686141..5686236,5685912..5686080)); ID=FBpp0070812; name=PGAP1-PA; parent=FBgn0029789,FBtr0070847; dbxref=FlyBase:FBpp0070812,FlyBase_Annotation_IDs:CG3160-PA,GB_protein:AAF46062.3,REFSEQ:NP_572245,GB_protein:AAF46062,UniP…	[R].MASQDSSAR.[L]	1xTMTpro [N-Term]; 1xPhospho [S3(100)]	0.00704141	0.000851542	1	1	1	2	FBpp0070812 [250-258]	FBpp0070812 1xPhospho [S252(100)]	0	1336.59	2.362	2.418	1.672	2.162	2.095	2.34	1.908	0.00356996	0.0134814	0.000550783	0.0743834	2.10035e-05	0.0199186	0.0646001	0.0855135	0.256957	0.0190546	0.537411	0.00145549	0.333693	0.54183	309.2	730.1	747.6	517	668.3	647.7	723.5	590	14.93	5.93	3.84	3.99	6.94	17.74	10.48
FBpp0076321	type=polypeptide; loc=3L:complement(join(8744963..8745085,8744275..8744331,8742337..8742423,8742106..8742272,8739580..8740451,8739367..8739494,8739170..8739282,8734240..8734855,8733654..8734130)); ID=FBpp0076321; name=Prm-PB; parent=FBgn0003149,FBtr0076594; dbxref=FlyBase:FBpp0076321,FlyBase_Annotation_IDs:CG5939-PB,GB_protein:AAN11994.1,REFSEQ:NP_729405,GB_protein:AAN11994,UniProt/Swiss-Prot:P35…	[R].LSQENIELTK.[D]	1xTMTpro [K10]; 1xTMTpro [N-Term]; 1xPhospho [S2(100)]	0.0449537	0.00371713	1	1	1	1	FBpp0076321 [209-218]	FBpp0076321 1xPhospho [S210(100)]	0	1863.01	2.641	3.323	1.67	3.201	2.065	3.477	3.399	0.0582057	0.0123943	0.0879505	0.0525497	0.143084	0.0108804	0.0166962	0.472536	0.245509	0.578319	0.455085	0.766943	0.242277	0.27301	39.5	104.3	131.2	66	126.4	81.6	137.3	134.3	22.15	2.3	8.74	3.57	2.22	9.32	11.39
FBpp0293352	type=polypeptide; loc=3L:join(8590611..8593021,8593467..8595441,8595553..8595794,8595861..8596103,8596412..8598908); ID=FBpp0293352; name=CG43078-PG; parent=FBgn0262508,FBtr0304812; dbxref=FlyBase:FBpp0293352,FlyBase_Annotation_IDs:CG43078-PG,REFSEQ:NP_001246677,GB_protein:AFH04348,UniProt/TrEMBL:M9NE59,FlyMine:FBpp0293352,modMine:FBpp0293352; MD5=78aac656d5791ba9f8b9f00875b9b213; length=2455; re…	[R].GSRGSPPPERPPPPQQYVPTEDSPVVPR.[R]	1xTMTpro [N-Term]; 1xPhospho [S5(100)]	5.03693e-06	0.000248049	1	9	1	1	FBpp0293352 [1580-1607]	FBpp0293352 1xPhospho [S1584(100)]	1	3407.71	3.534	3.037	1.668	4.413	2.444	2.804	4.005	0.00393162	0.0325265	0.0501996	0.00507206	0.0139042	0.049705	0.00228521	0.0913963	0.40928	0.434012	0.119547	0.232121	0.517903	0.0779839	46.2	163.4	140.4	77.1	204	113	129.6	185.1	62.96	13.87	0.06	44.94	19.44	11	35.7
FBpp0075945	type=polypeptide; loc=3L:join(11151513..11151557,11158139..11158214,11158342..11158425,11158505..11158566,11158629..11158826,11158920..11158985,11159297..11159563,11159759..11159981,11160047..11160726,11160781..11160932,11161472..11162849); ID=FBpp0075945; name=IRSp53-PA; parent=FBgn0052082,FBtr0076216; dbxref=FlyBase:FBpp0075945,FlyBase_Annotation_IDs:CG32082-PA,GB_protein:AAN11904.1,GB_protein:…	[K].SSSKDQDSTLTR.[N]	1xTMTpro [K4]; 1xTMTpro [N-Term]; 1xPhospho [S3(100)]	0.000406306	0.000248049	1	1	1	6	FBpp0075945 [993-1004]	FBpp0075945 1xPhospho [S995(100)]	1	2013.01	1.864	1.386	1.668	1.476	1.934	1.649	1.331	0.00778686	0.260533	0.000570789	0.15928	4.79079e-06	0.0761147	0.302664	0.1423	0.909274	0.0195882	0.735985	0.000401649	0.626317	0.90735	1043.1	1944.1	1445.7	1740.3	1539.7	2017	1720.4	1388.2	3.91	6.48	4.72	8.86	7.13	11.4	3.75
FBpp0310030	type=polypeptide; loc=X:join(6366857..6367163,6367359..6367648,6367719..6368057,6368332..6368343,6368526..6369452,6369522..6369692,6369793..6369989,6370059..6370260); ID=FBpp0310030; name=Marf-PD; parent=FBgn0029870,FBtr0343373; dbxref=GB_protein:AAF46162,REFSEQ:NP_572320,FlyBase:FBpp0310030,FlyBase_Annotation_IDs:CG3869-PD; MD5=a9c4532b0ac03482c31079a9c0f79a73; length=814; release=r6.47; species…	[R].TISMVTGQTGPADDDR.[H]	1xTMTpro [N-Term]; 1xPhospho [S3(100)]	0.00204184	0.000354118	1	2	1	1	FBpp0310030 [8-23]	FBpp0310030 1xPhospho [S10(100)]	0	2047.93	1.463	1.352	1.666	1.382	1.724	1.516	1.327	0.557024	0.760972	0.00782466	0.84324	0.0473042	0.620368	0.770055	0.998168	0.999928	0.138875	0.999993	0.469429	0.999995	0.999931	106.2	155.4	143.7	177.1	146.9	183.2	161	140.9	35.44	12.33	1.72	1.39	3.36	13.66	10.06
FBpp0308809	type=polypeptide; loc=2R:join(22875029..22875116,22875429..22875463,22875567..22875716,22875895..22876092,22876145..22876287,22876350..22876847,22876902..22877006,22877075..22877207,22877259..22877346,22877742..22877804,22878156..22878242,22878340..22878612,22879562..22879778,22879870..22880042,22880133..22880218,22880478..22880486); ID=FBpp0308809; name=PIP5K59B-PI; parent=FBgn0034789,FBtr033976…	[R].TTPGTTPSCSSTPPPAFDDISEDSSNK.[N]	1xCarbamidomethyl [C9]; 1xTMTpro [K27]; 1xTMTpro [N-Term]; 1xPhospho [S/T]	0.00172052	0.000354118	1	5	1	1	FBpp0308809 [618-644]	FBpp0308809 1xCarbamidomethyl [C626]	0	3484.6	2.195	1.883	1.666	2.201	2.515	1.909	1.861	0.215949	0.495201	0.0875544	0.385519	0.021079	0.482735	0.540393	0.820344	0.994258	0.576309	0.963738	0.300078	0.99489	0.998951	39.6	87	74.6	66.1	87.2	99.7	75.7	73.8	27.37	9.96	2.06	32.88	4.55	6.36	8.65
FBpp0070953	type=polypeptide; loc=X:complement(join(6654146..6654160,6653908..6654080,6653226..6653730)); ID=FBpp0070953; name=CG3226-PA; parent=FBgn0029882,FBtr0070993; dbxref=FlyBase:FBpp0070953,FlyBase_Annotation_IDs:CG3226-PA,GB_protein:AAF46178.1,REFSEQ:NP_572332,GB_protein:AAF46178,UniProt/TrEMBL:Q9W3Y3,FlyMine:FBpp0070953,modMine:FBpp0070953; MD5=9e87e336ee75d1be56c581fa00c8335e; length=230; release=r…	[K].ETGGGLDSFDDL.[-]	1xTMTpro [N-Term]; 1xPhospho [S8(100)]	0.00708674	0.000851542	1	1	1	3	FBpp0070953 [219-230]	FBpp0070953 1xPhospho [S226(100)]	0	1609.7	2.946	3.041	1.666	3.378	2.554	3.343	2.925	0.0149983	0.0249714	0.0221639	0.0134327	0.00137471	0.0185652	0.0256302	0.215234	0.356987	0.274215	0.217229	0.0445265	0.323495	0.346109	62	182.8	188.7	103.4	209.6	158.5	207.4	181.5	1.41	0.77	4.52	11.94	8.39	11.25	6.68
FBpp0073679	type=polypeptide; loc=X:complement(join(13624164..13624305,13623547..13624106,13622560..13623470,13621619..13622500,13621419..13621553,13620924..13621356,13620593..13620855,13620344..13620534,13619738..13620272,13619563..13619665)); ID=FBpp0073679; name=CG2691-PA; parent=FBgn0030504,FBtr0073848; dbxref=FlyBase:FBpp0073679,FlyBase_Annotation_IDs:CG2691-PA,GB_protein:AAF48296.2,REFSEQ:NP_572906,GB_…	[K].TTASSRYTAGGK.[G]	1xTMTpro [K12]; 1xTMTpro [N-Term]; 2xPhospho [S4(98.7); S5(98.7)]	0.0112635	0.00108033	1	1	1	1	FBpp0073679 [1279-1290]	FBpp0073679 2xPhospho [S1282(98.7); S1283(98.7)]	1	1967.95	2.51	2.086	1.665	2.205	2.497	1.984	1.708	0.00467541	0.0904643	0.0216015	0.109639	2.8996e-05	0.160262	0.383434	0.103199	0.655506	0.26982	0.644711	0.0018725	0.800207	0.953884	133	333.9	277.5	221.6	293.4	332.2	263.9	227.3	13.09	0.12	1.24	21.79	4.22	15.95	11.68
FBpp0309222	type=polypeptide; loc=2L:complement(join(17442652..17442986,17442404..17442582,17441940..17442334,17439789..17441879)); ID=FBpp0309222; name=dl-PF; parent=FBgn0260632,FBtr0340250; dbxref=FlyBase:FBpp0309222,FlyBase_Annotation_IDs:CG6667-PF,GB_protein:AHN54528,REFSEQ:NP_001286014,UniProt/Swiss-Prot:P15330; MD5=5154b8fb767407c1015ebb56bd1fbafc; length=999; release=r6.47; species=Dmel;	[R].TEGYSQSSTISVGAGLDR.[R]	1xTMTpro [N-Term]; 3xPhospho [S5(96.3); S11(98.1); S/T/Y]	0.049959	0.00420015	1	1	1	1	FBpp0309222 [880-897]	FBpp0309222 3xPhospho [S884(96.3); S890(98.1); S/T/Y]	0	2371.98	2.039	10.041	1.665	2.982	1.683	5.005	5.828	0.150467	1.17814e-10	0.0199393	0.0214834	0.16266	2.34092e-05	4.33144e-05	0.717074	5.77438e-08	0.256767	0.281322	0.792542	0.00296336	0.00422426	81.3	165.6	815.9	135.3	242.3	136.7	406.7	473.5	19.14	2.58	4.48	10.54	10.58	12.04	5.18
FBpp0308712; FBpp0293225	type=polypeptide; loc=2R:complement(join(12585255..12585711,12583901..12585183,12582289..12583829,12581639..12581951,12581202..12581577,12580116..12580612,12579724..12580053,12579415..12579621,12579129..12579356,12576568..12576993,12575975..12576499)); ID=FBpp0308712; name=Sin3A-PH; parent=FBgn0022764,FBtr0339650; dbxref=FlyBase:FBpp0308712,FlyBase_Annotation_IDs:CG8815-PH,GB_protein:AHN56152,REF…	[R].DVSFSEASSK.[C]	1xTMTpro [K10]; 1xTMTpro [N-Term]; 1xPhospho [S3(100)]	0.000577709	0.0003197	2	7	1	2	FBpp0308712 [907-916]; FBpp0293225 [907-916]	FBpp0308712 1xPhospho [S909(100)]; FBpp0293225 1xPhospho [S909(100)]	0	1744.87	1.718	1.245	1.663	1.381	1.654	1.287	1.141	0.0747608	0.712597	0.00139547	0.445416	0.0109131	0.6289	0.894617	0.534225	0.999928	0.0397799	0.982693	0.196056	0.999995	0.999931	334.3	574.2	416.1	555.8	461.8	553	430.3	381.3	22.72	3.15	1.24	2.29	3.62	6.81	5.34
FBpp0071893	type=polypeptide; loc=2R:complement(join(23063975..23064221,23062809..23063920)); ID=FBpp0071893; name=CG9890-PA; parent=FBgn0034814,FBtr0071984; dbxref=FlyBase:FBpp0071893,FlyBase_Annotation_IDs:CG9890-PA,GB_protein:AAF46945.1,REFSEQ:NP_611750,GB_protein:AAF46945,UniProt/TrEMBL:Q9W1V7,FlyMine:FBpp0071893,modMine:FBpp0071893; MD5=f80585152825e3eeca86708cf8b55f0e; length=452; release=r6.47; specie…	[K].HFARPDSDGEHDSDWSDWAADGEPSSIK.[C]	1xTMTpro [K28]; 1xTMTpro [N-Term]; 3xPhospho [S7(100); S13(100); S16(100)]	0.000104687	0.000248049	1	1	1	1	FBpp0071893 [282-309]	FBpp0071893 3xPhospho [S288(100); S294(100); S297(100)]	0	3962.62	2.316	2.652	1.662	2.461	2.665	1.774	2.136	0.19993	0.149798	0.0885341	0.249073	0.0229917	0.564689	0.329634	0.800105	0.781067	0.580559	0.869101	0.314818	0.999995	0.924707	30.5	70.6	80.9	50.7	75	81.3	54.1	65.1	50.37	2.99	3.03	18.17	6.87	0.45	7.3
FBpp0292618	type=polypeptide; loc=2R:complement(join(8142643..8142822,8142099..8142307,8141891..8142028,8140681..8141820,8140514..8140616,8140243..8140371,8139954..8140149,8139679..8139890,8139122..8139622,8138938..8139041,8138235..8138592)); ID=FBpp0292618; name=Lpin-PM; parent=FBgn0263593,FBtr0303585; dbxref=FlyBase:FBpp0292618,FlyBase_Annotation_IDs:CG8709-PM,REFSEQ:NP_001188884,GB_protein:ADV37133,UniPro…	[K].SDSLVNAENTSALVDNLEELTMASNK.[S]	1xTMTpro [K26]; 1xTMTpro [N-Term]; 1xPhospho [S3(100)]	2.68684e-08	0.000190543	1	9	2	3	FBpp0292618 [725-750]	FBpp0292618 1xPhospho [S727(100)]	0	3453.7	1.915	1.341	1.661	1.916	1.998	1.352	1.668	0.11938	0.734718	0.0202903	0.184001	0.00289254	0.751041	0.418262	0.646966	0.999928	0.259914	0.77745	0.0779844	0.999995	0.971528	134.6	257.9	180.6	223.7	257.9	269	182	224.6	3.23	1.23	7.2	11.3	4.06	3.77	8.04
FBpp0080395	type=polypeptide; loc=2L:complement(join(16356540..16356552,16355182..16356470)); ID=FBpp0080395; name=CaBP1-PA; parent=FBgn0025678,FBtr0080837; dbxref=FlyBase:FBpp0080395,FlyBase_Annotation_IDs:CG5809-PA,GB_protein:AAF53532.1,REFSEQ:NP_609792,GB_protein:AAF53532,UniProt/Swiss-Prot:Q9V438,FlyMine:FBpp0080395,modMine:FBpp0080395; MD5=86f6915d3daac55c1b6d8efecf10cba8; length=433; release=r6.47; spe…	[K].DGQLPTEEDIDLSDIDLDK.[D]	1xTMTpro [K19]; 1xTMTpro [N-Term]; 1xPhospho [S13(100)]	8.88944e-07	0.000248049	1	1	1	4	FBpp0080395 [412-430]	FBpp0080395 1xPhospho [S424(100)]	0	2819.37	1.84	4.108	1.661	1.766	1.942	2.515	2.505	0.0974211	0.000456157	0.00508893	0.293211	0.00359566	0.0216004	0.0487941	0.60225	0.0274196	0.104061	0.905404	0.0923805	0.346677	0.473409	158.5	291.6	651.1	263.2	279.9	307.8	398.7	397.1	4.59	14.51	1.65	20.4	9.86	10.27	18.15
FBpp0289280	type=polypeptide; loc=2L:join(16558129..16559944,16652743..16652912,16657499..16657952,16658024..16661778); ID=FBpp0289280; name=mtgo-PE; parent=FBgn0259735,FBtr0300003; dbxref=FlyBase_Annotation_IDs:CG42389-PE,FlyBase:FBpp0289280,REFSEQ:NP_001137829,GB_protein:ACL83035,UniProt/TrEMBL:B7YZW3,FlyMine:FBpp0289280,modMine:FBpp0289280; MD5=d5c1d00be8b8695e1a0685b3e7628f6a; length=2064; release=r6.47;…	[R].SSSSSGSSNGAPINLPNHDYR.[Q]	1xTMTpro [N-Term]; 1xPhospho [S7(100)]	1.65179e-08	0.000190543	1	4	1	1	FBpp0289280 [1786-1806]	FBpp0289280 1xPhospho [S1792(100)]	0	2531.15	2.168	2.575	1.66	2.229	2.113	2.549	2.513	0.154572	0.0738852	0.0233112	0.223588	0.0527288	0.0599624	0.0848427	0.724353	0.602781	0.283456	0.836378	0.496905	0.566817	0.605269	54.2	117.5	139.6	90	120.8	114.6	138.2	136.2	5.88	15.19	8.81	12.49	0.63	1.81	0.88
FBpp0291910; FBpp0291906	type=polypeptide; loc=2R:join(22926626..22927171,22927250..22927447,22927516..22927629,22929799..22930073,22930193..22930319,22930389..22931279); ID=FBpp0291910; name=ReepA-PI; parent=FBgn0261564,FBtr0302770; dbxref=FlyBase_Annotation_IDs:CG42678-PI,FlyBase:FBpp0291910,REFSEQ:NP_001188988,GB_protein:ADV37234,UniProt/TrEMBL:A0A0B4JCU3,FlyMine:FBpp0291910,modMine:FBpp0291910; MD5=c063e595e170d5d94b…	[R].SYSLEDQPEDVIPVYPK.[F]	1xTMTpro [K17]; 1xTMTpro [N-Term]; 1xPhospho [S3(100)]	0.00129414	0.000354118	2	5	1	2	FBpp0291910 [33-49]; FBpp0291906 [33-49]	FBpp0291910 1xPhospho [S35(100)]; FBpp0291906 1xPhospho [S35(100)]	0	2667.35	2.065	1.74	1.66	2.122	1.841	1.949	1.606	0.30331	0.59546	0.0867792	0.465635	0.336151	0.41288	0.836403	0.908549	0.999928	0.572862	0.987223	0.946312	0.983697	0.999931	31.1	64.3	54.2	51.7	66.1	57.3	60.7	50	21.93	1.51	3.83	11.62	2.5	14.15	2.63
FBpp0308852	type=polypeptide; loc=X:complement(join(7283941..7284714,7282242..7283868,7282024..7282176,7281823..7281960,7281439..7281749)); ID=FBpp0308852; name=CG1677-PC; parent=FBgn0029941,FBtr0339819; dbxref=FlyBase:FBpp0308852,FlyBase_Annotation_IDs:CG1677-PC,GB_protein:AHN59447,REFSEQ:NP_001284976,UniProt/TrEMBL:Q9W3R9; MD5=8a487ec36a85d7be6c21413076ebd54a; length=1000; release=r6.47; species=Dmel;	[K].NSMRPADENEDGAISNDSLPTLGEEDEVEQK.[Q]	1xTMTpro [K31]; 1xTMTpro [N-Term]; 1xPhospho [S18(100)]	1.22953e-06	0.000248049	1	2	3	4	FBpp0308852 [206-236]	FBpp0308852 1xPhospho [S223(100)]	0	4077.87	1.898	2.578	1.658	2.573	1.76	2.468	2.873	0.134013	0.0332003	0.0239791	0.0283127	0.0467419	0.0475011	0.00848845	0.680241	0.413167	0.285939	0.328197	0.466565	0.507537	0.184173	133.7	253.7	344.7	221.6	344	235.3	330	384.1	0.88	1.51	2.36	8.43	2.24	7.87	11.76
FBpp0304920	type=polypeptide; loc=3L:complement(join(2114126..2114297,2105150..2106734,2104855..2105084,2103428..2104792,2100565..2103363,2094926..2100484,2094573..2094860,2094276..2094507,2094008..2094179,2093761..2093947,2092621..2092969,2091248..2092559,2091000..2091129,2081689..2087184,2080164..2081390,2079736..2079803,2079373..2079676,2079240..2079302,2078963..2079037,2078036..2078140,2076902..2077962,2…	[K].VVESEAPVAEEVFSEAPESK.[I]	1xTMTpro [K20]; 1xTMTpro [N-Term]; 1xPhospho [S14(100)]	0.000646954	0.0003197	1	11	1	1	FBpp0304920 [15845-15864]	FBpp0304920 1xPhospho [S15858(100)]	0	2821.4	2.572	2.12	1.656	2.548	2.37	2.39	2.271	0.0996599	0.359225	0.0769147	0.247623	0.0556039	0.234124	0.277668	0.607655	0.957659	0.543805	0.867579	0.510893	0.891718	0.887242	34.2	88	72.5	56.6	87.2	81.1	81.8	77.7	13.5	0.18	4.1	15.49	4.07	8.23	3.15
FBpp0086661	type=polypeptide; loc=2R:join(14227414..14229295,14229413..14229567); ID=FBpp0086661; name=CG8468-PC; parent=FBgn0033913,FBtr0087532; dbxref=FlyBase:FBpp0086661,FlyBase_Annotation_IDs:CG8468-PC,GB_protein:AAM70992.1,REFSEQ:NP_725368,GB_protein:AAM70992,UniProt/TrEMBL:Q7K1L4; MD5=e7410c970c0e492899a26c1ff6ee4c86; length=678; release=r6.47; species=Dmel;	[R].LPTKQDMLEDR.[Q]	1xTMTpro [K4]; 1xTMTpro [N-Term]; 1xPhospho [T3(100)]	0.00690719	0.000851542	1	1	1	1	FBpp0086661 [444-454]	FBpp0086661 1xPhospho [T446(100)]	1	2034.06	2.117	1.207	1.656	1.435	1.978	1.281	1.265	0.0272566	0.763581	0.00499258	0.509947	0.00133216	0.719647	0.707373	0.307562	0.999928	0.102948	0.992531	0.0433802	0.999995	0.999931	191.3	404.9	230.8	316.8	274.5	378.2	245.1	242	3.83	8.67	2.73	1.44	5.58	25.33	6.16
FBpp0293114	type=polypeptide; loc=2R:join(8862957..8863010,8865856..8866059,8867004..8867081,8867145..8867533,8867598..8868122,8868182..8868306,8868366..8869788,8869844..8870447,8870924..8871023,8872220..8872424,8872479..8873235,8873295..8874454,8874668..8874862,8874935..8875050,8875357..8877629,8878138..8878617,8879218..8879355,8879509..8879795,8879857..8881954,8882729..8882838,8883054..8883399,8883622..888…	[R].STSVLDMNGLGEEMDDK.[K]	1xTMTpro [K17]; 1xTMTpro [N-Term]; 1xPhospho [S3(99.1)]	2.46302e-05	0.000248049	1	10	1	1	FBpp0293114 [1412-1428]	FBpp0293114 1xPhospho [S1414(99.1)]	0	2529.17	1.075	0.716	1.655	0.949	1.44	0.834	0.814	0.813293	0.222151	0.00720211	0.607977	0.300711	0.375269	0.382328	0.999944	0.875578	0.131488	0.999993	0.926067	0.975111	0.953454	142.1	152.7	101.7	235.1	134.9	204.6	118.5	115.7	24.84	4.24	1	13.74	2.73	7.16	10.5
FBpp0428278	type=polypeptide; loc=X:join(11823607..11824478,11824790..11825093,11825158..11826088,11826156..11826462,11826537..11826787,11826865..11827017,11829515..11833185); ID=FBpp0428278; name=rudhira-PG; parent=FBgn0266019,FBtr0479991; dbxref=REFSEQ:NP_001368979,GB_protein:QJC18366,FlyBase:FBpp0428278,FlyBase_Annotation_IDs:CG43154-PG; MD5=21ccc1ec4d665f720c872c0c8e8e4931; length=2162; release=r6.47; sp…	[K].STSTSNNSSGSEEIVVMEEPVKK.[L]	2xTMTpro [K22; K23]; 1xTMTpro [N-Term]; 2xPhospho [S8(96.5); S9(96.5)]	0.00258297	0.000354118	1	2	1	1	FBpp0428278 [1830-1852]	FBpp0428278 2xPhospho [S1837(96.5); S1838(96.5)]	1	3511.71	2.596	2.452	1.655	2.771	2.71	2.799	3.127	0.135816	0.183061	0.0867935	0.191905	0.0183893	0.101536	0.0998794	0.684091	0.826483	0.572862	0.787861	0.275264	0.697396	0.646966	33.3	86.3	81.5	55	92.1	90.1	93.1	104	1.16	2.84	5.13	21.73	11.77	1.84	8.5
FBpp0305637	type=polypeptide; loc=3L:join(2648532..2648594,2648664..2648787,2648856..2649017,2649072..2649205,2649257..2650087); ID=FBpp0305637; name=CG1246-PD; parent=FBgn0035360,FBtr0333446; dbxref=REFSEQ:NP_001261336,GB_protein:AGB94031,FlyBase:FBpp0305637,FlyBase_Annotation_IDs:CG1246-PD,UniProt/TrEMBL:Q9VZZ0; MD5=fabf2a711a77e793ab716fcbef7c0ace; length=437; release=r6.47; species=Dmel;	[R].APSPAVQQLAVTSPLNNR.[Y]	1xTMTpro [N-Term]; 2xPhospho [S3(100); S13(98.8)]	4.91514e-07	0.000248049	1	1	1	2	FBpp0305637 [363-380]	FBpp0305637 2xPhospho [S365(100); S375(98.8)]	0	2327.15	3.205	1.98	1.654	3.357	2.51	2.386	2.859	0.000774312	0.193259	0.00865651	0.010329	0.00146064	0.0862738	0.0236028	0.0276074	0.838817	0.147609	0.186263	0.0463022	0.658686	0.331966	100.4	321.8	198.9	166.1	337.2	252.1	239.6	287.1	20.32	3.35	2.79	20.3	6.38	1.28	7.83
FBpp0293020	type=polypeptide; loc=2L:complement(join(9555634..9555938,9555284..9555498,9554000..9554268,9553803..9553939,9553588..9553728,9551717..9553526,9550204..9550404,9549579..9549665)); ID=FBpp0293020; name=jp-PE; parent=FBgn0032129,FBtr0304057; dbxref=FlyBase:FBpp0293020,FlyBase_Annotation_IDs:CG4405-PE,REFSEQ:NP_001188758,GB_protein:ADV37008,UniProt/TrEMBL:Q7JV09; MD5=43ae7e61a97c7b9cc80428acdf55514c…	[R].LSGAFAGSR.[Q]	1xTMTpro [N-Term]; 1xPhospho [S8(100)]	0.0673362	0.00498544	1	1	1	1	FBpp0293020 [805-813]	FBpp0293020 1xPhospho [S812(100)]	0	1249.63	1.207	0.522	1.652	0.86	1.507	0.564	0.502	0.554427	0.0502659	0.00310382	0.612615	0.0399509	0.0856003	0.0462767	0.998168	0.511803	0.0728819	0.999993	0.429264	0.656914	0.462859	424.1	511.7	221.3	700.7	364.7	639.1	239.3	212.8	8.18	1.16	2.58	11.33	2.8	15.59	19.73
FBpp0311451	type=polypeptide; loc=4:join(360691..361006,362304..362613,362671..362882,362946..363134,363494..363639,363868..364941,365674..366762,369507..369744,369810..369964,371091..371357,371813..372176,372250..372392); ID=FBpp0311451; name=Hcf-PG; parent=FBgn0039904,FBtr0345284; dbxref=FlyBase:FBpp0311451,FlyBase_Annotation_IDs:CG1710-PG,GB_protein:AAS64608,REFSEQ:NP_995595,UniProt/Swiss-Prot:Q9V4C8; MD5…	[K].ESLQLSGCQPETNVQPSVNDLLQSMSQPSSPASR.[A]	1xCarbamidomethyl [C8]; 1xTMTpro [N-Term]; 1xPhospho [S30(98.4)]	2.05066e-06	0.000248049	1	3	1	1	FBpp0311451 [497-530]	FBpp0311451 1xCarbamidomethyl [C504]; 1xPhospho [S526(98.4)]	0	4055.9	2.021	1.225	1.651	2.245	2.066	1.324	1.868	0.435943	0.654971	0.102993	0.394863	0.262885	0.868474	0.669539	0.97322	0.999928	0.626128	0.968932	0.896371	0.999995	0.999931	20.2	40.8	24.7	33.3	45.3	41.7	26.7	37.7	11.84	3.75	21.48	23.88	5.52	3.93	15.38
FBpp0085814	type=polypeptide; loc=2R:complement(join(18814604..18814691,18810042..18810178,18808890..18809975,18808612..18808776)); ID=FBpp0085814; name=CG15096-PA; parent=FBgn0034394,FBtr0086632; dbxref=FlyBase:FBpp0085814,FlyBase_Annotation_IDs:CG15096-PA,GB_protein:AAF57633.1,REFSEQ:NP_611376,GB_protein:AAF57633,UniProt/TrEMBL:Q5BIE4,FlyMine:FBpp0085814,modMine:FBpp0085814; MD5=54cdb6ba9c668d79909c36eff85…	[R].NSTPQVESQH.[-]	1xTMTpro [N-Term]; 2xPhospho [S2(100); S8(100)]	0.0141252	0.00118964	1	2	1	1	FBpp0085814 [482-491]	FBpp0085814 2xPhospho [S483(100); S489(100)]	0	1590.65	1.562	1.184	1.65	1.761	1.726	1.779	0.97	0.712613	0.747607	0.0354274	0.538027	0.274843	0.486713	0.337303	0.999944	0.999928	0.357056	0.999434	0.906341	0.99489	0.928824	51.4	80.3	60.8	84.8	90.5	88.7	91.4	49.8	3.83	4.64	10.22	1.76	7.25	20.71	0.27
FBpp0072166	type=polypeptide; loc=2R:join(24174955..24174967,24175028..24175396,24175473..24175724,24175917..24176191,24176427..24176831,24176893..24177105); ID=FBpp0072166; name=Nop60B-PA; parent=FBgn0259937,FBtr0072258; dbxref=FlyBase_Annotation_IDs:CG3333-PA,FlyBase:FBpp0072166,GB_protein:AAF47178.1,REFSEQ:NP_525120,GB_protein:AAF47178,UniProt/Swiss-Prot:O44081; MD5=e11e7d81745512068d7be9dddda65d2a; lengt…	[K].LSTSSVEETAAAAVSEETPSK.[D]	1xTMTpro [K21]; 1xTMTpro [N-Term]; 3xPhospho [S2(100); T3(98.6); S/T]	0.000151588	0.000248049	1	1	1	1	FBpp0072166 [441-461]	FBpp0072166 3xPhospho [S442(100); T443(98.6); S/T]	0	2942.32	2.134	2.155	1.647	2.356	1.967	2.031	2	0.280556	0.336276	0.0780872	0.318428	0.167793	0.362028	0.437686	0.893139	0.944587	0.546929	0.922737	0.799094	0.97231	0.980162	35.2	75.2	75.9	58	83	69.3	71.5	70.5	29.2	20.84	0.49	5.2	1.08	11.89	18.12
FBpp0075266	type=polypeptide; loc=3L:join(15959266..15959383,15959688..15960508); ID=FBpp0075266; name=CG17032-PA; parent=FBgn0036547,FBtr0075511; dbxref=FlyBase:FBpp0075266,FlyBase_Annotation_IDs:CG17032-PA,GB_protein:AAF49565.1,REFSEQ:NP_648817,GB_protein:AAF49565,UniProt/TrEMBL:Q9VUV8,FlyMine:FBpp0075266,modMine:FBpp0075266; MD5=4afdd1529b3f46f71d8bdc81ef463500; length=312; release=r6.47; species=Dmel;	[K].VQAGTSAGAGGTK.[A]	1xTMTpro [K13]; 1xTMTpro [N-Term]; 1xPhospho [T/S]	0.000398719	0.000248049	1	1	1	1	FBpp0075266 [161-173]		0	1792.94	3.037	2.58	1.647	3.847	2.799	2.948	2.923	0.0115165	0.0716352	0.0446291	0.00761715	0.000846469	0.0268394	0.0350995	0.18299	0.595092	0.405844	0.155391	0.030019	0.386321	0.40466	48.4	147	124.9	79.7	186.2	135.5	142.7	141.5	3.52	2.2	5.18	22.48	0.7	4.73	13.66
FBpp0077863	type=polypeptide; loc=3L:join(20510053..20510779,20511937..20512385,20512521..20513075,20513138..20513686); ID=FBpp0077863; name=CG32425-PA; parent=FBgn0052425,FBtr0078205; dbxref=FlyBase:FBpp0077863,FlyBase_Annotation_IDs:CG32425-PA,GB_protein:AAF51618.2,REFSEQ:NP_730546,GB_protein:AAF51618,UniProt/TrEMBL:Q9VPD7; MD5=f9af9699e09d8775dc5db8eaedb2c07d; length=759; release=r6.47; species=Dmel;	[R].TPTPPGSPTPSTSTAAQNLR.[N]	1xTMTpro [N-Term]; 2xPhospho [S7(100); T/S]	1.09268e-05	0.000248049	1	2	1	1	FBpp0077863 [734-753]	FBpp0077863 2xPhospho [S740(100); T/S]	0	2445.14	2.006	3.691	1.645	2.591	1.944	3.773	3.293	0.286665	0.00777093	0.095729	0.165409	0.201711	0.00683049	0.0195499	0.8971	0.186251	0.60504	0.747646	0.846294	0.183637	0.297766	41.3	82.8	152.3	67.9	106.9	80.2	155.7	135.9	6.74	4.84	0.04	7.27	1.58	6.02	1.25
FBpp0111832	type=polypeptide; loc=X:join(129082..129417,132807..133384,133503..134127,134269..134564,134634..134760,136055..136075,136635..136733,137256..138260,138322..138705,138770..138930,139067..139206,139275..139524,139585..139774); ID=FBpp0111832; name=RhoGAP1A-PA; parent=FBgn0025836,FBtr0112919; dbxref=FlyBase:FBpp0111832,REFSEQ:NP_001096855,GB_protein:ABW09316,FlyBase_Annotation_IDs:CG00000-PA,FlyBas…	[R].VEPPTIPSQQLSSSPK.[R]	1xTMTpro [K16]; 1xTMTpro [N-Term]; 1xPhospho [S14(100)]	3.34682e-05	0.000248049	1	4	1	1	FBpp0111832 [314-329]	FBpp0111832 1xPhospho [S327(100)]	0	2383.28	1.246	1.465	1.645	1.214	1.424	1.333	1.369	0.644996	0.475302	0.00214062	0.819881	0.143949	0.649791	0.570105	0.999944	0.994258	0.0547764	0.999993	0.768722	0.999995	0.999931	223.3	278.2	327.1	367.4	271.1	318	297.6	305.8	15.11	1.55	1.62	32.78	1.34	0.52	9.34
FBpp0071945	type=polypeptide; loc=2R:complement(join(23376831..23376914,23376532..23376619,23376291..23376466,23376033..23376236,23372243..23375953,23372105..23372176,23371923..23372039,23371843..23371860)); ID=FBpp0071945; name=Golgin245-PA; parent=FBgn0034854,FBtr0072036; dbxref=FlyBase:FBpp0071945,FlyBase_Annotation_IDs:CG3493-PA,GB_protein:AAF46990.2,REFSEQ:NP_611787,GB_protein:AAF46990,UniProt/TrEMBL:Q9…	[K].LSNSSMASDVSFR.[L]	1xTMTpro [N-Term]; 1xPhospho [S2(100)]	0.000196084	0.000248049	1	1	1	2	FBpp0071945 [96-108]	FBpp0071945 1xPhospho [S97(100)]	0	1784.82	2.338	2.475	1.644	2.826	2.096	2.765	2.517	0.0289125	0.0233762	0.0137978	0.0157388	0.00702399	0.0350362	0.0161261	0.318538	0.344249	0.202414	0.239148	0.144993	0.439313	0.267479	120.5	281.8	298.3	198.1	340.7	252.6	333.3	303.4	1.58	3.35	1.69	12.22	3.15	9.49	10.5
FBpp0071946	type=polypeptide; loc=2R:complement(join(23366189..23366254,23365447..23366123,23362500..23365387,23361750..23362446,23360632..23361693,23360393..23360567)); ID=FBpp0071946; name=vir-PA; parent=FBgn0003977,FBtr0072037; dbxref=FlyBase:FBpp0071946,FlyBase_Annotation_IDs:CG3496-PA,GB_protein:AAF46988.1,REFSEQ:NP_524900,GB_protein:AAF46988,UniProt/Swiss-Prot:Q9W1R5,FlyMine:FBpp0071946,modMine:FBpp007…	[R].SCTPQEQFEPILSDDEIIGDDEEDDAVDAAAIAEYER.[E]	1xCarbamidomethyl [C2]; 1xTMTpro [N-Term]; 1xPhospho [S13(100)]	1.69007e-06	0.000248049	1	1	1	1	FBpp0071946 [343-379]	FBpp0071946 1xCarbamidomethyl [C344]; 1xPhospho [S355(100)]	0	4539.97	3.635	2.518	1.644	4.108	2.562	3.127	3.537	0.0114934	0.166597	0.0801215	0.0282977	0.030643	0.0549314	0.0438175	0.18299	0.804539	0.553604	0.328197	0.367006	0.54501	0.452745	26.6	96.8	67	43.8	109.4	68.2	83.3	94.2	8.32	7.41	2.7	38.65	1.78	5.69	26.55
FBpp0078997	type=polypeptide; loc=2L:complement(join(6917341..6918611,6916898..6917162)); ID=FBpp0078997; name=nop5-PA; parent=FBgn0026196,FBtr0079369; dbxref=FlyBase:FBpp0078997,FlyBase_Annotation_IDs:CG10206-PA,GB_protein:AAF52455.2,REFSEQ:NP_477412,GB_protein:AAF52455,UniProt/TrEMBL:Q9VM69,FlyMine:FBpp0078997,modMine:FBpp0078997; MD5=927705a12a71536536d1eea6c514361a; length=511; release=r6.47; species=Dme…	[R].KHSESEQQTPVKK.[E]	3xTMTpro [K1; K12; K13]; 1xTMTpro [N-Term]; 1xPhospho [S3(100)]	0.000256869	0.000248049	1	1	1	7	FBpp0078997 [444-456]	FBpp0078997 1xPhospho [S446(100)]	2	2822.59	3.569	7.109	1.641	3.395	2.288	3.852	4.308	6.58871e-07	3.86315e-09	0.00422614	0.000388072	4.48873e-06	0.000133391	4.46632e-05	8.19182e-05	1.44793e-06	0.0912443	0.0186851	0.000381343	0.0119707	0.00429014	385	1373.8	2736.6	631.6	1307	881	1483.1	1658.6	62.47	37.1	7.74	39.8	6.17	23.63	10.08
FBpp0292144	type=polypeptide; loc=3R:join(25057100..25057182,25057625..25057904,25060209..25060549,25060613..25060660,25060960..25061119,25061184..25062004,25062071..25062285,25062343..25062620,25062678..25062768,25062833..25062906,25062966..25063331,25063390..25063650,25063708..25063877,25063935..25064116,25064178..25064269); ID=FBpp0292144; name=stac-PC; parent=FBgn0266719,FBtr0303025; dbxref=FlyBase:FBpp0…	[R].QKSQIDEGVLK.[S]	2xTMTpro [K2; K11]; 1xTMTpro [N-Term]; 1xPhospho [S3(100)]	0.00046654	0.0003197	1	2	1	1	FBpp0292144 [46-56]	FBpp0292144 1xPhospho [S48(100)]	1	2237.27	1.476	1.553	1.641	1.47	1.318	1.491	1.013	0.258852	0.346234	0.00332944	0.474392	0.186459	0.364848	0.857313	0.872964	0.949428	0.0764013	0.989322	0.825802	0.972477	0.999931	255.4	377.1	396.7	419	375.4	336.7	380.7	258.8	31.73	4.8	5.66	4.63	12.06	27.2	25.74
FBpp0297935	type=polypeptide; loc=2L:complement(join(8361101..8361177,8360947..8361032,8360210..8360518,8359636..8359844,8357943..8359570,8357358..8357881,8357034..8357299,8356045..8356974,8355936..8355974)); ID=FBpp0297935; name=CG7627-PB; parent=FBgn0032026,FBtr0307092; dbxref=REFSEQ:NP_001245943,GB_protein:AFH03617,FlyBase:FBpp0297935,FlyBase_Annotation_IDs:CG7627-PB,UniProt/TrEMBL:Q9VLN6; MD5=6b889507313…	[R].NSEQSLLSMADSCMDDLEAEQANNQER.[Q]	1xCarbamidomethyl [C13]; 1xTMTpro [N-Term]; 1xPhospho [S12(100)]	5.68529e-09	0.000190543	1	1	2	2	FBpp0297935 [696-722]	FBpp0297935 1xCarbamidomethyl [C708]; 1xPhospho [S707(100)]	0	3469.45	2.464	1.936	1.638	2.841	2.507	1.907	2.336	0.156894	0.415218	0.103293	0.136422	0.0299907	0.451585	0.218208	0.729512	0.980709	0.627176	0.698744	0.362371	0.99489	0.838474	29.7	73.1	57.5	48.6	84.3	74.4	56.6	69.3	2.24	5.51	8.44	21.58	7.53	13.71	27.81
FBpp0081552	type=polypeptide; loc=3R:join(9587363..9587459,9587523..9587636,9587997..9589282); ID=FBpp0081552; name=P58IPK-PA; parent=FBgn0037718,FBtr0082074; dbxref=FlyBase:FBpp0081552,FlyBase_Annotation_IDs:CG8286-PA,GB_protein:AAF54411.1,REFSEQ:NP_649916,GB_protein:AAF54411,UniProt/TrEMBL:Q9VHA8,FlyMine:FBpp0081552,modMine:FBpp0081552; MD5=7caaa6ee469b3b9460da9e6dd8a15fa2; length=498; release=r6.47; speci…	[R].SASKQEIVK.[A]	2xTMTpro [K4; K9]; 1xTMTpro [N-Term]; 1xPhospho [S3(100)]	0.012093	0.00112925	1	1	1	1	FBpp0081552 [406-414]	FBpp0081552 1xPhospho [S408(100)]	1	1982.15	2.006	3.051	1.638	2.296	1.458	2.572	2.441	0.037134	0.00959309	0.00978979	0.0692371	0.100379	0.0204722	0.0195475	0.373391	0.213223	0.160766	0.52098	0.677391	0.338518	0.297766	184.4	370	562.6	302	423.5	268.8	474.3	450.1	13.5	11.35	5.6	2.15	3.96	24.37	6.2
FBpp0292102	type=polypeptide; loc=2R:complement(join(12674991..12675355,12673899..12673928,12673100..12673339,12672664..12673037,12671557..12672587,12671176..12671349)); ID=FBpp0292102; name=GLS-PB; parent=FBgn0261625,FBtr0302977; dbxref=FlyBase:FBpp0292102,FlyBase:FBpp0086992,FlyBase_Annotation_IDs:CG8772-PB,FlyBase_Annotation_IDs:CG42708-PB,REFSEQ:NP_725217,GB_protein:AAM68647,UniProt/TrEMBL:A1Z944,FlyMine…	[K].TQADEEICSTSDLETSPTTSPIPTPVESGSR.[A]	1xCarbamidomethyl [C8]; 1xTMTpro [N-Term]; 3xPhospho [T10(97.2); S11(97.2); S20(97.1)]	2.1422e-06	0.000248049	1	7	3	3	FBpp0292102 [676-706]	FBpp0292102 1xCarbamidomethyl [C683]; 3xPhospho [T685(97.2); S686(97.2); S695(97.1)]	0	3836.61	2.713	3.072	1.637	2.711	2.463	3.252	3.356	0.0618622	0.0245337	0.0776037	0.149361	0.0155873	0.0187033	0.00983674	0.486424	0.355005	0.545365	0.720624	0.24955	0.324718	0.199395	42.4	115.1	130.3	69.5	115	104.5	138	142.4	0.86	3.47	6.06	18.06	3.03	1.89	2.76
FBpp0087178	type=polypeptide; loc=2R:join(11668579..11668680,11669267..11670201,11671030..11671180,11672717..11672842,11673045..11673830,11673890..11674175,11674244..11674431); ID=FBpp0087178; name=Tret1-1-PA; parent=FBgn0050035,FBtr0088073; dbxref=FlyBase:FBpp0087178,FlyBase_Annotation_IDs:CG30035-PA,GB_protein:AAF58632.2,REFSEQ:NP_610693,GB_protein:AAF58632,UniProt/Swiss-Prot:A1Z8N1,FlyMine:FBpp0087178,mod…	[K].VLQGSSTDSDEEGEDAEHK.[R]	1xTMTpro [K19]; 1xTMTpro [N-Term]; 3xPhospho [S5(100); S6(100); T7(100)]	1.14086e-06	0.000248049	1	1	1	1	FBpp0087178 [280-298]	FBpp0087178 3xPhospho [S284(100); S285(100); T286(100)]	0	2881.17	1.678	2.553	1.637	2.211	1.252	3.013	2.276	0.63428	0.101619	0.0969624	0.410326	0.806481	0.0332183	0.320902	0.999944	0.680605	0.609324	0.970955	0.999971	0.428334	0.919002	41	68.8	104.7	67.1	90.6	51.3	123.5	93.3	6.2	5.08	0.03	45.09	6.14	3.7	5.7
FBpp0428157	type=polypeptide; loc=2R:join(15381912..15382413,15383403..15384299,15384496..15386126); ID=FBpp0428157; name=SRPK-PE; parent=FBgn0286813,FBtr0479824; dbxref=REFSEQ:NP_001369087,GB_protein:QJC18710,FlyBase:FBpp0428157,FlyBase_Annotation_IDs:CG8174-PE; MD5=5a1431b9038ba9b6eb2a09a4670abcd0; length=1009; release=r6.47; species=Dmel;	[R].KAPPEQSEEAQEQDPLTEGTDK.[A]	2xTMTpro [K1; K22]; 1xTMTpro [N-Term]; 1xPhospho [S7(100)]	1.5978e-06	0.000248049	1	4	1	3	FBpp0428157 [435-456]	FBpp0428157 1xPhospho [S441(100)]	1	3419.7	2.198	2.417	1.635	2.379	2.01	2.244	2.371	0.0234319	0.0549695	0.00859546	0.0638476	0.00150992	0.0862131	0.0642494	0.282587	0.53175	0.147458	0.502035	0.0473149	0.658686	0.539836	164.3	361.2	397.1	268.6	390.9	330.3	368.8	389.6	0.46	6.63	3.32	12.37	7.11	2.4	11.48
FBpp0305322; FBpp0293352	type=polypeptide; loc=3L:join(8579513..8579639,8581763..8581855,8585971..8586956,8587344..8588818,8593467..8595441,8595553..8595794,8596412..8598908); ID=FBpp0305322; name=CG43078-PK; parent=FBgn0262508,FBtr0333111; dbxref=REFSEQ:NP_001261590,GB_protein:AGB94285,FlyBase:FBpp0305322,FlyBase_Annotation_IDs:CG43078-PK,UniProt/TrEMBL:M9PET1; MD5=3426b6140e1dc9871a85a7a9116f9c66; length=2464; release=…	[R].YGSELESFDR.[E]	1xTMTpro [N-Term]; 1xPhospho [S7(100)]	0.0257214	0.00197073	2	11	1	1	FBpp0305322 [1192-1201]; FBpp0293352 [1102-1111]	FBpp0305322 1xPhospho [S1198(100)]; FBpp0293352 1xPhospho [S1108(100)]	0	1586.71	1.628	1.927	1.635	1.667	1.566	2.067	1.858	0.338868	0.219888	0.010261	0.424754	0.188791	0.178119	0.236564	0.925086	0.873732	0.166502	0.975715	0.828403	0.827926	0.855361	102.5	166.8	197.5	167.6	170.9	160.5	211.9	190.4	23.35	0.67	0.99	36	8.11	5.41	10.81
FBpp0089225	type=polypeptide; loc=2L:join(318028..318120,325678..325824,334120..334257,335415..335548,336018..336203,336349..336546,337016..337198,337938..338118,339207..339441,340710..340855,342579..342792,342866..343729,344024..344489,344576..344947,345009..345153,345215..345448); ID=FBpp0089225; name=Plc21C-PC; parent=FBgn0004611,FBtr0078049; dbxref=FlyBase:FBpp0089225,FlyBase_Annotation_IDs:CG4574-PC,GB_…	[K].SLEPGVEIPACPLDLGDSSEESAAADAGEDLAGGSSSLDGR.[T]	1xCarbamidomethyl [C11]; 1xTMTpro [N-Term]; 1xPhospho [S]	1.0081e-07	0.000190543	1	3	1	3	FBpp0089225 [1061-1101]	FBpp0089225 1xCarbamidomethyl [C1071]	0	4385.98	2.732	3.027	1.634	3.561	2.562	2.505	3.214	0.121008	0.055505	0.123455	0.0499748	0.0651232	0.163668	0.0759226	0.651053	0.533423	0.678893	0.443355	0.558608	0.80424	0.57756	14.9	40.7	45.1	24.3	53	38.2	37.3	47.9	32.15	8.22	11.16	27.7	5.77	2.72	4.1
FBpp0086322	type=polypeptide; loc=2R:complement(join(16320490..16320657,16320158..16320423,16319525..16320098,16319350..16319477,16319153..16319296,16318498..16319096,16317626..16318434,16316685..16317566)); ID=FBpp0086322; name=CG8060-PA; parent=FBgn0034113,FBtr0087178; dbxref=FlyBase:FBpp0086322,FlyBase_Annotation_IDs:CG8060-PA,GB_protein:AAF58015.2,REFSEQ:NP_611117,GB_protein:AAF58015,UniProt/TrEMBL:A1ZAE…	[R].SLSISESTQGTEVPSSPQDSAR.[S]	1xTMTpro [N-Term]; 2xPhospho [S3(100); S16(100)]	0.000611348	0.0003197	1	1	1	1	FBpp0086322 [931-952]	FBpp0086322 2xPhospho [S933(100); S946(100)]	0	2727.21	1.97	2.184	1.634	2.044	1.792	2.39	2.1	0.210333	0.19007	0.0310114	0.301553	0.163586	0.117057	0.229497	0.814882	0.833917	0.333211	0.909442	0.794268	0.72695	0.84994	63.5	125.1	138.7	103.7	129.8	113.8	151.7	133.3	6.74	0.33	2.26	1.56	6.8	11.37	1.63
FBpp0289190	type=polypeptide; loc=2L:join(21114682..21115092,21116260..21116482,21117871..21118134,21119753..21119952,21120060..21120180,21120276..21120414,21120479..21120696,21120755..21121047,21121110..21121235,21121582..21121739,21122251..21122389,21124135..21124191,21124287..21124373,21124440..21124614,21125347..21125439,21126159..21126374,21127850..21128062,21128740..21129082,21132034..21132526); ID=FBp…	[R].NPSTIGQMTGTESMSALFR.[N]	1xTMTpro [N-Term]; 2xPhospho [S3(98.2); S13(99.9)]	0.000776479	0.000354118	1	9	1	1	FBpp0289190 [690-708]	FBpp0289190 2xPhospho [S692(98.2); S702(99.9)]	0	2492.09	2.49	1.874	1.634	2.811	2.152	2.155	2.541	0.154236	0.504543	0.0873737	0.16236	0.140071	0.299194	0.204338	0.724353	0.994639	0.575318	0.741729	0.76102	0.936761	0.823341	26.1	65.1	49	42.7	73.5	56.3	56.3	66.4	6.04	13.04	6.83	0.02	5.46	5.38	19.91
FBpp0071087	type=polypeptide; loc=X:complement(join(7901243..7901248,7900803..7901007,7899754..7900289)); ID=FBpp0071087; name=RpS6-PB; parent=FBgn0261592,FBtr0071135; dbxref=FlyBase:FBpp0071087,FlyBase_Annotation_IDs:CG10944-PB,GB_protein:AAN09218.1,REFSEQ:NP_511073,GB_protein:AAN09218,UniProt/Swiss-Prot:P29327,FlyMine:FBpp0071087,modMine:FBpp0071087; MD5=a5a2be906b55066ce578c7696a06737d; length=248; releas…	[R].ESKSSVSSDKK.[-]	3xTMTpro [K3; K10; K11]; 1xTMTpro [N-Term]; 2xPhospho [S8(100); S]	0.00408702	0.000549847	1	2	4	11	FBpp0071087 [238-248]	FBpp0071087 2xPhospho [S245(100); S]	2	2558.36	7.884	8.765	1.634	13.568	3.85	11.543	11.008	1e-17	9.3209e-11	0.00475511	1e-17	1.50324e-13	1.55431e-15	1.79856e-14	7.35192e-15	4.68866e-08	0.0990927	1.19469e-14	3.88304e-11	2.12219e-12	1.71897e-11	277.7	2189.5	2434.1	453.7	3767.9	1069.1	3205.4	3056.9	24.01	11.59	3.66	83.3	5.68	10.74	24.75
FBpp0086124	type=polypeptide; loc=2R:join(17028996..17029021,17031125..17031917,17032255..17032347,17032409..17032466,17034637..17034776,17034835..17035008,17035346..17036407,17036817..17036901,17036971..17037790,17037846..17038029,17038096..17038207,17038273..17038422,17038479..17038529,17038595..17038904,17038963..17039100,17040388..17040824,17040896..17041487,17041555..17041732,17041800..17041993,17042055…	[R].SLSSLSLGTR.[K]	1xTMTpro [N-Term]; 1xPhospho [S3(100)]	0.0700847	0.00503002	1	2	1	1	FBpp0086124 [500-509]	FBpp0086124 1xPhospho [S502(100)]	0	1404.74	1.929	1.523	1.634	2.017	2.006	1.463	1.623	0.0452774	0.401422	0.00272985	0.0849306	0.00048752	0.500021	0.260859	0.418098	0.977133	0.0653897	0.570639	0.0195366	0.99489	0.876947	223.5	431.1	340.4	365.1	450.7	448.3	326.8	362.6	5.67	4.74	3.84	28.3	3.12	5.4	8.89
FBpp0070485; FBpp0070489; FBpp0070497	type=polypeptide; loc=X:join(3244798..3244854,3245073..3246195,3246295..3246685,3321041..3321217,3325927..3325965,3332442..3332546,3334145..3334331,3334555..3334648,3337242..3337582,3337689..3337953,3338026..3338140,3338215..3338377,3338448..3338816,3338970..3339173); ID=FBpp0070485; name=dnc-PB; parent=FBgn0000479,FBtr0070509; dbxref=GB_protein:AAF45858.2,GB_protein:AAF45858.3,FlyBase:FBpp007048…	[R].DYYQSMIPPSPPPSGVDENPQEDR.[I]	1xTMTpro [N-Term]; 1xPhospho [S10(100)]	3.48781e-07	0.000190543	3	12	1	2	FBpp0070485 [1115-1138]; FBpp0070489 [976-999]; FBpp0070497 [568-591]	FBpp0070485 1xPhospho [S1124(100)]; FBpp0070489 1xPhospho [S985(100)]; FBpp0070497 1xPhospho [S577(100)]	0	3102.37	2.261	2.168	1.633	2.472	2.056	2.504	2.087	0.0825327	0.25201	0.0290569	0.121361	0.0366847	0.0609721	0.268694	0.559437	0.902686	0.321984	0.669991	0.406648	0.569957	0.880345	67.8	153.2	146.9	110.7	167.5	139.3	169.7	141.5	3.78	1.21	3.18	7.95	2.04	8.52	3.35
FBpp0077039	type=polypeptide; loc=X:join(22457760..22458260,22462400..22463272,22466165..22466375,22466812..22466958,22467019..22467232,22467296..22467618,22467716..22467865,22467922..22468000,22468112..22468184); ID=FBpp0077039; name=Usp2-PD; parent=FBgn0031187,FBtr0077347; dbxref=FlyBase:FBpp0077039,FlyBase_Annotation_IDs:CG14619-PD,GB_protein:AAN09564.1,REFSEQ:NP_728453,GB_protein:AAN09564,UniProt/TrEMBL:…	[R].SGHSETDLENGSNK.[E]	1xTMTpro [K14]; 1xTMTpro [N-Term]; 1xPhospho [S4(100)]	1.24497e-06	0.000248049	1	1	2	2	FBpp0077039 [273-286]	FBpp0077039 1xPhospho [S276(100)]	0	2163.02	1.095	1.33	1.632	0.874	1.606	1.117	0.921	0.791428	0.415311	0.00568484	0.58267	0.0155879	0.910177	0.718832	0.999944	0.980709	0.11249	0.999993	0.24955	0.999995	0.999931	395.5	433.2	526	645.6	345.6	635.1	441.8	364.1	62.45	8.95	4.47	23.39	4.79	14.07	31.82
FBpp0084247	type=polypeptide; loc=3R:complement(join(25214995..25215138,25214543..25214932)); ID=FBpp0084247; name=CG13663-PA; parent=FBgn0039291,FBtr0084873; dbxref=FlyBase:FBpp0084247,FlyBase_Annotation_IDs:CG13663-PA,GB_protein:AAF56417.1,REFSEQ:NP_651351,GB_protein:AAF56417,UniProt/TrEMBL:Q9VBW0,FlyMine:FBpp0084247,modMine:FBpp0084247; MD5=acfeee0879238a591f1ac7733f1c0ebb; length=177; release=r6.47; spec…	[K].FEAISENSQDEAVTSSESELVPEEQPTR.[S]	1xTMTpro [N-Term]; 3xPhospho [S8(100); S16(98.7); T/S]	3.77979e-06	0.000248049	1	1	1	2	FBpp0084247 [53-80]	FBpp0084247 3xPhospho [S60(100); S68(98.7); T/S]	0	3652.52	2.335	2.192	1.631	2.12	2.182	2.278	2.385	0.0699648	0.228625	0.0370523	0.220876	0.0201842	0.134019	0.0966695	0.518217	0.881189	0.363979	0.832872	0.291626	0.759854	0.636966	66.3	154.7	145.2	108	140.5	144.5	150.9	158	3.44	4.07	1.09	3.66	0	3.14	18.1
FBpp0423149	type=polypeptide; loc=X:join(15487242..15487475,15487541..15487633,15503583..15506461,15507162..15507325,15507390..15507593,15509718..15509993,15510055..15510410); ID=FBpp0423149; name=Gmap-PD; parent=FBgn0027287,FBtr0474150; dbxref=FlyBase:FBpp0423149,FlyBase_Annotation_IDs:CG33206-PD,REFSEQ:NP_001356946,GB_protein:QCD25241; MD5=a6622d1a108cfa9741e4c69f1a1044dc; length=1401; release=r6.47; speci…	[K].KTSESSSNSSSTGK.[H]	2xTMTpro [K1; K14]; 1xTMTpro [N-Term]; 1xPhospho [S3(100)]	0.000148761	0.000248049	1	3	1	2	FBpp0423149 [303-316]	FBpp0423149 1xPhospho [S305(100)]	1	2379.22	3.516	3.662	1.631	3.946	2.39	3.573	3.852	6.26516e-06	0.000509735	0.0016598	7.52779e-05	1.43007e-05	0.000530421	7.39552e-05	0.000562246	0.0296654	0.0451954	0.00520916	0.00105953	0.0340235	0.00657513	303.7	1068.1	1112.3	495.5	1198.5	726	1085.4	1170	3.03	10.7	2.23	20.07	4.41	1.01	7.7
FBpp0110219	type=polypeptide; loc=3R:join(19464825..19464846,19477123..19477277,19477452..19480916,19480980..19481294,19481357..19481662,19481814..19482316,19482564..19482651,19483904..19484944,19485040..19485272,19485609..19485770,19485832..19485991,19488096..19488191,19488259..19488391,19493965..19494128,19494213..19494318,19505868..19505936,19506248..19506338,19506409..19506529,19506595..19506728,19506841…	[K].SKHSLNETPLPK.[V]	2xTMTpro [K2; K12]; 1xTMTpro [N-Term]; 2xPhospho [S1(100); S4(100)]	0.00320722	0.000482779	1	4	2	3	FBpp0110219 [1819-1830]	FBpp0110219 2xPhospho [S1819(100); S1822(100)]	1	2423.29	1.093	1.053	1.631	0.969	1.323	1.04	1.027	0.763617	0.90076	0.000414955	0.931473	0.102707	0.869003	0.942546	0.999944	0.999928	0.0154617	0.999993	0.685013	0.999995	0.999931	551.6	602.9	581.1	899.5	534.4	730	573.6	566.6	66.39	4.56	0.14	35.82	0.92	3.84	8.36
FBpp0088252	type=polypeptide; loc=4:join(1065108..1065183,1065856..1065885,1065940..1073105,1073161..1073381,1073439..1075557,1075616..1075736,1075792..1076114); ID=FBpp0088252; name=apolpp-PA; parent=FBgn0087002,FBtr0089188; dbxref=FlyBase:FBpp0088252,GB_protein:AAF59387.2,FlyBase_Annotation_IDs:CG11064-PA,REFSEQ:NP_524634,GB_protein:AAF59387,UniProt/Swiss-Prot:Q9V496,FlyMine:FBpp0088252,modMine:FBpp0088252…	[R].KISTNAK.[S]	2xTMTpro [K1; K7]; 1xTMTpro [N-Term]; 1xPhospho [S3(100)]	0.0319346	0.00234181	1	1	1	1	FBpp0088252 [1548-1554]	FBpp0088252 1xPhospho [S1550(100)]	1	1754.04	1.59	2.714	1.631	1.369	1.471	1.647	1.419	0.119475	0.00511242	0.00422927	0.49551	0.0447076	0.150754	0.386057	0.646966	0.144776	0.0912443	0.990302	0.454682	0.786912	0.955446	419.8	667.6	1139.5	684.7	574.6	617.7	691.5	595.6	10.96	3.41	5.86	8.45	7.83	35.67	12.18
FBpp0071630	type=polypeptide; loc=2R:join(21720902..21721327,21721858..21723657); ID=FBpp0071630; name=LBR-PC; parent=FBgn0034657,FBtr0071713; dbxref=FlyBase:FBpp0071630,FlyBase_Annotation_IDs:CG17952-PC,GB_protein:AAM71015.1,REFSEQ:NP_726114,GB_protein:AAM71015,UniProt/Swiss-Prot:Q8MLV1,FlyMine:FBpp0071630,modMine:FBpp0071630; MD5=c864c23b0e182f812336348913652d3e; length=741; release=r6.47; species=Dmel;	[R].SYSTGEEDIDEEDELEEDQFR.[S]	1xTMTpro [N-Term]; 1xPhospho [S/T/Y]	4.68576e-09	0.000190543	1	2	1	1	FBpp0071630 [263-283]		0	2919.19	2.071	2.443	1.63	2.792	1.633	2.266	2.472	0.344489	0.182534	0.0939934	0.149782	0.632426	0.234056	0.172617	0.927582	0.826483	0.599094	0.721362	0.999971	0.891718	0.782188	29.2	60.4	71.3	47.6	81.5	47.6	66.1	72.1	22.89	11.22	15.67	7.87	3.76	12.31	1.03
FBpp0428140	type=polypeptide; loc=3R:join(10291247..10291452,10291573..10291772,10291837..10292054,10292116..10292713,10293194..10294318,10296734..10297109,10297440..10297697,10297769..10297897,10298246..10298375,10298449..10298591,10299634..10299752,10303310..10307366,10307423..10307720); ID=FBpp0428140; name=Nuak-PJ; parent=FBgn0262617,FBtr0479807; dbxref=REFSEQ:NP_001369002,GB_protein:QJC18451,FlyBase:FBp…	[R].SHSVGSIR.[D]	1xTMTpro [N-Term]; 2xPhospho [S3(100); S6(100)]	0.0613465	0.0047397	1	10	1	2	FBpp0428140 [382-389]	FBpp0428140 2xPhospho [S384(100); S387(100)]	0	1306.59	2.268	4.17	1.63	2.62	1.154	3.536	2.625	0.00923971	0.00019346	0.00418008	0.0284318	0.519028	0.000264609	0.00398944	0.159224	0.0149112	0.0906949	0.328979	0.995679	0.0203987	0.114314	271	614.5	1129.9	441.6	709.9	312.8	958.2	711.4	97.25	24.93	1.85	71.38	7.17	19.95	23.27
FBpp0302017	type=polypeptide; loc=X:join(10938636..10938761,10941341..10941613,10941723..10948637,10960602..10961182,10961271..10961502,10962093..10963235,10963300..10963467); ID=FBpp0302017; name=Myo10A-PD; parent=FBgn0263705,FBtr0310334; dbxref=REFSEQ:NP_001036269,GB_protein:ABI30975,FlyBase:FBpp0302017,FlyBase_Annotation_IDs:CG43657-PD,UniProt/TrEMBL:Q0KHU0; MD5=de2264589e22655141e0bfd4471ffa9c; length=31…	[K].SSASSGMR.[E]	1xTMTpro [N-Term]; 1xPhospho [S]	0.012653	0.00112925	1	2	2	3	FBpp0302017 [2185-2192]		0	1166.52	1.081	1.434	1.629	0.907	1.394	1.396	1.21	0.622002	0.232809	0.000780307	0.902053	0.0183599	0.246441	0.524255	0.999944	0.885672	0.0253666	0.999993	0.275039	0.902683	0.997175	982.1	1062.1	1408.8	1600.3	890.3	1369.1	1370.6	1188.4	19.71	5.96	0.52	45.35	8.3	9.29	31.33
FBpp0303181	type=polypeptide; loc=3L:join(3149983..3150153,3150215..3150842,3150928..3151172,3151264..3151372,3152455..3153752); ID=FBpp0303181; name=BtbVII-PG; parent=FBgn0263108,FBtr0330148; dbxref=FlyBase:FBpp0303181,FlyBase_Annotation_IDs:CG43365-PG,REFSEQ:NP_001137880,GB_protein:ACL83236,UniProt/TrEMBL:B7Z045; MD5=cf4a56cd209a0ab4856988998350ff7e; length=816; release=r6.47; species=Dmel;	[R].SVNPQGDENFIR.[A]	1xTMTpro [N-Term]; 1xPhospho [S1(100)]	0.0173868	0.00148091	1	4	1	1	FBpp0303181 [557-568]	FBpp0303181 1xPhospho [S557(100)]	0	1759.83	2.082	2.361	1.629	2.008	2.033	2.309	2.2	0.0710838	0.0554724	0.011305	0.173707	0.0047916	0.121678	0.123315	0.521031	0.533423	0.17626	0.762665	0.111155	0.736505	0.697181	99.9	208	235.9	162.7	200.6	203.1	230.7	219.8	5.69	3.93	2.47	2.24	4.95	3.38	1.47
FBpp0074485	type=polypeptide; loc=X:join(19498775..19498880,19506483..19508527); ID=FBpp0074485; name=Pfrx-PG; parent=FBgn0027621,FBtr0074716; dbxref=FlyBase:FBpp0074485,FlyBase_Annotation_IDs:CG3400-PG,GB_protein:AAF48970.3,REFSEQ:NP_477451,GB_protein:AAF48970,UniProt/TrEMBL:Q9VWH7; MD5=6bfe2fbee973e9540efffb5475c9b495; length=716; release=r6.47; species=Dmel;	[R].TTSLNQLK.[K]	1xTMTpro [K8]; 1xTMTpro [N-Term]; 1xPhospho [S3(100)]	0.00708674	0.000851542	1	3	1	3	FBpp0074485 [195-202]	FBpp0074485 1xPhospho [S197(100)]	0	1592.89	1.112	0.982	1.628	0.786	1.324	0.888	0.737	0.541039	0.944025	0.000263828	0.575408	0.0539788	0.893879	0.499682	0.998108	0.999928	0.0107989	0.999993	0.503074	0.999995	0.992409	1413.7	1572.4	1387.8	2300.9	1110.8	1872.3	1255.8	1042.1	30.3	0.55	2.52	33.27	5.69	9.52	14.12
FBpp0271753	type=polypeptide; loc=X:complement(join(12581572..12582550,12573725..12573859,12572772..12573409,12572486..12572626)); ID=FBpp0271753; name=Pits-PD; parent=FBgn0030400,FBtr0273245; dbxref=FlyBase_Annotation_IDs:CG11138-PD,FlyBase:FBpp0271753,REFSEQ:NP_001138192,GB_protein:ACL82924,UniProt/TrEMBL:B7Z143,FlyMine:FBpp0271753,modMine:FBpp0271753; MD5=885b901227c773db20a4f61748be9f55; length=630; rele…	[R].NGSSPPSGPLPPR.[S]	1xTMTpro [N-Term]; 1xPhospho [S]	0.12708	0.00856679	1	2	1	1	FBpp0271753 [351-363]		0	1646.82	2.544	3.726	1.628	2.959	2.373	3.176	3.309	0.157621	0.021574	0.128923	0.1802	0.118157	0.0550809	0.0581442	0.730534	0.330939	0.690959	0.770068	0.721878	0.545838	0.518222	19.6	49.8	72.9	31.9	57.9	46.4	62.2	64.8	28.01	17.85	19.02	2.33	2.71	2.47	3.72
FBpp0304965	type=polypeptide; loc=3L:join(20001167..20001296,20001361..20001436,20001850..20002159); ID=FBpp0304965; name=Tom20-PB; parent=FBgn0036928,FBtr0332719; dbxref=REFSEQ:NP_001262085,GB_protein:AGB94778,FlyBase:FBpp0304965,FlyBase_Annotation_IDs:CG7654-PB,UniProt/TrEMBL:Q95RF6; MD5=3aa035e64293d9f78d3d72f6a65fc132; length=171; release=r6.47; species=Dmel;	[R].AAEGNDGPIVLGQSSEQQLDGAK.[I]	1xTMTpro [K23]; 1xTMTpro [N-Term]; 1xPhospho [S14(98.5)]	4.05101e-07	0.000190543	1	1	1	1	FBpp0304965 [134-156]	FBpp0304965 1xPhospho [S147(98.5)]	0	2972.49	1.916	1.819	1.626	2.016	2.081	1.724	1.91	0.276881	0.363807	0.0290917	0.338136	0.0230885	0.473011	0.353017	0.891197	0.959061	0.321997	0.936056	0.315466	0.99489	0.936788	62.6	120	113.9	101.8	126.2	130.3	108	119.6	2.51	0.03	1.24	7.67	7.93	0.86	2.86
FBpp0306420	type=polypeptide; loc=3R:join(20288081..20289160,20289229..20289369,20289486..20290195,20290359..20290583,20290962..20291086,20293602..20294393,20294554..20295848,20295909..20296125,20296200..20296499,20298384..20298532,20298596..20299010,20299081..20299408,20299465..20299631,20299701..20299793,20299953..20300152,20300217..20300412,20300608..20300627); ID=FBpp0306420; name=cic-PG; parent=FBgn0262…	[R].LAELESSDQTGRSPR.[T]	1xTMTpro [N-Term]; 1xPhospho [S13(100)]	0.000102736	0.000248049	1	3	1	1	FBpp0306420 [2016-2030]	FBpp0306420 1xPhospho [S2028(100)]	1	2029.99	2.3	3.225	1.625	2.671	1.763	3.774	3.491	0.0303088	0.00376955	0.0114583	0.0565629	0.0377497	0.00105839	0.00265463	0.328511	0.119693	0.177348	0.47421	0.414704	0.0563541	0.0864614	104.8	241	337.9	170.3	279.9	184.8	395.4	365.8	5.88	16.72	0.12	9.25	2.52	0.96	14.06
FBpp0310441	type=polypeptide; loc=3R:complement(join(19023701..19023944,19023504..19023644,19022853..19023442)); ID=FBpp0310441; name=CG6005-PB; parent=FBgn0038672,FBtr0343992; dbxref=GB_protein:AHN57399,REFSEQ:NP_001287400,FlyBase:FBpp0310441,FlyBase_Annotation_IDs:CG6005-PB,UniProt/TrEMBL:Q9VE12; MD5=21c31faf44f22a49621e7131c58c32e2; length=324; release=r6.47; species=Dmel;	[R].KDQTASSLGEK.[S]	2xTMTpro [K1; K11]; 1xTMTpro [N-Term]; 1xPhospho [S7(100)]	0.000398719	0.000248049	1	1	1	1	FBpp0310441 [300-310]	FBpp0310441 1xPhospho [S306(100)]	1	2156.18	2.152	1.741	1.623	1.845	1.888	1.746	1.68	0.0263367	0.2129	0.00561222	0.205457	0.00727673	0.238638	0.270097	0.301453	0.86624	0.111981	0.807091	0.148924	0.896532	0.88074	151.7	326.4	264	246.1	279.9	286.4	264.8	254.8	5.3	0.69	1.23	14.1	3.98	2.46	13.59
FBpp0300672	type=polypeptide; loc=3R:join(9678070..9678086,9678562..9678648,9678720..9678976,9679043..9679236); ID=FBpp0300672; name=p23-PB; parent=FBgn0037728,FBtr0308353; dbxref=FlyBase:FBpp0300672,FlyBase_Annotation_IDs:CG16817-PB,REFSEQ:NP_001247010,GB_protein:AFH06328,UniProt/Swiss-Prot:Q9VH95; MD5=37fcbb7e2a30ec66795e13008c804580; length=184; release=r6.47; species=Dmel;	[R].DESDDEEGDQK.[D]	1xTMTpro [K11]; 1xTMTpro [N-Term]; 1xPhospho [S3(100)]	6.02971e-05	0.000248049	1	1	1	3	FBpp0300672 [114-124]	FBpp0300672 1xPhospho [S116(100)]	0	1954.84	0.434	0.653	1.623	0.385	0.612	0.959	0.474	0.00613317	0.287923	0.000496139	0.028118	0.00761859	0.925909	0.0743439	0.121867	0.924526	0.017595	0.32733	0.152972	0.999995	0.5724	1371.5	595.2	895	2225.8	527.8	839.5	1315.2	650.5	10.12	34.32	22.37	109.45	13.54	31.59	30.01
FBpp0309389; FBpp0085756	type=polypeptide; loc=2R:join(18993925..18994059,18995011..18995146,18996892..18997034,18997128..18998387,19001092..19001789,19005789..19006571,19007587..19007746,19008099..19008239,19008409..19008485,19008560..19008773); ID=FBpp0309389; name=tn-PD; parent=FBgn0265356,FBtr0340447; dbxref=FlyBase:FBpp0309389,FlyBase_Annotation_IDs:CG15105-PD,GB_protein:AHN56391,REFSEQ:NP_001286596,UniProt/TrEMBL:A…	[R].SATQANNDR.[Y]	1xTMTpro [N-Term]; 1xPhospho [S1(100)]	0.0862223	0.00591513	2	5	1	1	FBpp0309389 [357-365]; FBpp0085756 [357-365]	FBpp0309389 1xPhospho [S357(100)]; FBpp0085756 1xPhospho [S357(100)]	0	1360.62	1.606	0.902	1.623	1.246	1.626	1.112	0.964	0.124197	0.686105	0.00303086	0.662337	0.0286265	0.872325	0.786476	0.657646	0.999928	0.0714364	0.999993	0.35247	0.999995	0.999931	292	468.9	263.3	473.9	363.7	474.7	324.8	281.4	4.8	5.1	13.92	3.67	9.78	13.99	0.77
FBpp0305117	type=polypeptide; loc=X:join(10213287..10213485,10213560..10213771,10214099..10214161); ID=FBpp0305117; name=ATPsyndelta-PB; parent=FBgn0028342,FBtr0332896; dbxref=REFSEQ:NP_001259397,GB_protein:AGB95240,FlyBase:FBpp0305117,FlyBase_Annotation_IDs:CG2968-PB,UniProt/TrEMBL:Q9W2X6; MD5=ca2107c2e02ed1027a0e7dcf9958d8f9; length=157; release=r6.47; species=Dmel;	[K].YQSQLSSAGDDKAK.[A]	2xTMTpro [K12; K14]; 1xTMTpro [N-Term]; 1xPhospho [S6(100)]	1.55057e-05	0.000248049	1	1	1	1	FBpp0305117 [126-139]	FBpp0305117 1xPhospho [S131(100)]	1	2490.31	4.54	2.954	1.622	4.594	2.872	2.001	3.223	1.81884e-06	0.00952428	0.0122609	0.000491288	4.48465e-06	0.21286	0.00614583	0.000198669	0.212737	0.186006	0.0222535	0.000381343	0.867321	0.151611	111.2	505.1	328.6	180.4	511	319.5	222.6	358.6	34.9	15.13	12.72	81.01	40.65	10.88	22.12
FBpp0290554; FBpp0306553	type=polypeptide; loc=4:join(725717..726029,726662..726683,727461..727623,728104..728245,728673..728814,729002..729202,729274..729575,730777..731000,731063..731465,731560..732233,733217..733564,733920..733964,734279..734401,734478..734537,734714..734812,735515..735823,735905..736030,736149..736187,736339..736515,736819..737046,737736..737909,738953..738988,739949..739981,742403..742550,742788..74…	[R].INIEQISEGDPK.[E]	1xTMTpro [K12]; 1xTMTpro [N-Term]; 1xPhospho [S7(100)]	0.0210029	0.00163451	2	3	1	1	FBpp0290554 [882-893]; FBpp0306553 [885-896]	FBpp0290554 1xPhospho [S888(100)]; FBpp0306553 1xPhospho [S891(100)]	0	2031.07	0.966	1.917	1.622	1.023	1.004	1.271	1.472	0.268443	0.419727	0.0965933	0.299901	0.30057	0.815943	0.991634	0.88073	0.98084	0.608631	0.908065	0.925932	0.999995	0.999931	33.4	32.3	64.1	54.2	34.2	33.5	42.5	49.2	15.46	13.16	5.03	46.77	37.59	2.65	25.51
FBpp0112035	type=polypeptide; loc=3L:join(1571987..1572238,1572292..1572457,1572524..1572782,1572969..1573308,1573546..1573620,1573680..1573764,1574988..1575271); ID=FBpp0112035; name=Tmep-PC; parent=FBgn0035236,FBtr0113122; dbxref=FlyBase:FBpp0112035,FlyBase_Annotation_IDs:CG12004-PC,REFSEQ:NP_001097474,GB_protein:ABW08437,UniProt/TrEMBL:A1A714,FlyMine:FBpp0112035,modMine:FBpp0112035; MD5=bba036ac92df0caa9a…	[K].TMLLSSDDEYQ.[-]	1xTMTpro [N-Term]; 2xPhospho [S5(100); S6(100)]	0.028008	0.00207266	1	1	1	1	FBpp0112035 [476-486]	FBpp0112035 2xPhospho [S480(100); S481(100)]	0	1765.7	2.798	3.534	1.622	3.362	2.579	2.827	3.253	0.0758814	0.0440376	0.112084	0.0624875	0.0405917	0.0861412	0.046589	0.539044	0.477455	0.650221	0.498934	0.432986	0.658686	0.463867	24.3	67.9	85.8	39.4	81.6	62.6	68.6	79	12.24	6.22	13.82	12.43	1.12	8.09	18.46
FBpp0289791	type=polypeptide; loc=3R:complement(join(9699511..9699628,9699051..9699361,9698318..9698989,9697908..9697964,9697208..9697761,9696966..9697139,9696600..9696739,9696422..9696507,9695587..9695653,9695282..9695523,9695110..9695223)); ID=FBpp0289791; name=Unc-115a-PB; parent=FBgn0051352,FBtr0300564; dbxref=REFSEQ:NP_001163573,GB_protein:ACZ94870,FlyBase:FBpp0289791,FlyBase_Annotation_IDs:CG31352-PB,U…	[K].SEASVDSITEGDR.[R]	1xTMTpro [N-Term]; 2xPhospho [S4(100); S7(100)]	0.000208791	0.000248049	1	13	1	2	FBpp0289791 [725-737]	FBpp0289791 2xPhospho [S728(100); S731(100)]	0	1829.75	0.976	1.147	1.621	1.007	1.031	1.362	0.977	0.925227	0.77651	0.00312464	0.971418	0.861146	0.36667	0.891678	0.999944	0.999928	0.0731954	0.999993	0.999971	0.972541	0.999931	468.8	457.4	537.7	759.8	472.2	483.2	638.3	457.9	39.95	5.9	0.75	64.37	5.05	3.67	21.92
FBpp0084388	type=polypeptide; loc=3R:join(26466682..26467070,26467132..26467346,26467544..26468087,26468146..26468798,26468857..26469003,26469284..26469402); ID=FBpp0084388; name=CG5455-PB; parent=FBgn0039430,FBtr0085016; dbxref=FlyBase:FBpp0084388,FlyBase_Annotation_IDs:CG5455-PB,GB_protein:AAN14074.1,REFSEQ:NP_733152,GB_protein:AAN14074,UniProt/TrEMBL:Q9VBE6; MD5=9aea23c6f0d9313bde41529e9ea87efc; length=68…	[R].SSSAGALMEADSK.[N]	1xTMTpro [K13]; 1xTMTpro [N-Term]; 1xPhospho [S1(98.9)]	0.000306257	0.000248049	1	1	1	1	FBpp0084388 [121-133]	FBpp0084388 1xPhospho [S121(98.9)]	0	1941.95	3.917	1.651	1.62	2.867	4.256	1.809	2.18	2.88296e-06	0.281019	0.00809172	0.00767303	6.66134e-15	0.252792	0.0304701	0.000279326	0.922636	0.141504	0.156198	2.19537e-12	0.906528	0.380532	188.1	736.7	310.6	304.7	539.1	800.4	340.2	409.9	10.47	40.34	3.95	54.68	13.78	10.71	11.95
FBpp0074588	type=polypeptide; loc=3L:join(20129309..20129363,20129425..20129555,20129621..20129872,20129932..20130068,20130126..20130300,20133503..20133709,20133764..20134678,20134748..20135354,20135421..20135620,20135678..20135934,20135995..20138068,20138130..20138273,20138379..20138549,20138605..20138700,20138765..20138887); ID=FBpp0074588; name=gig-PA; parent=FBgn0005198,FBtr0074819; dbxref=FlyBase:FBpp00…	[K].EAALCGSVSDGEADDDSLAFEDAQSR.[A]	1xCarbamidomethyl [C5]; 1xTMTpro [N-Term]; 2xPhospho [S7(100); S9(100)]	4.5655e-08	0.000190543	1	2	1	1	FBpp0074588 [1303-1328]	FBpp0074588 1xCarbamidomethyl [C1307]; 2xPhospho [S1309(100); S1311(100)]	0	3179.27	2.291	2.003	1.617	2.056	2.221	2.09	1.954	0.269312	0.380434	0.122493	0.526049	0.158322	0.290407	0.586652	0.882409	0.967635	0.676136	0.99677	0.787638	0.93124	0.999931	20.9	47.8	41.8	33.8	43	46.4	43.7	40.8	12.85	7.2	0.12	0.69	2.21	1.04	5.01
FBpp0070458	type=polypeptide; loc=X:join(2708964..2709686,2710320..2710901,2710971..2711546); ID=FBpp0070458; name=CG2681-PA; parent=FBgn0024997,FBtr0070480; dbxref=FlyBase:FBpp0070458,FlyBase_Annotation_IDs:CG2681-PA,GB_protein:AAF45811.2,REFSEQ:NP_570022,GB_protein:AAF45811,UniProt/TrEMBL:Q9W4W4,FlyMine:FBpp0070458,modMine:FBpp0070458; MD5=a709aabb398996bda7df0bdc04acc34d; length=626; release=r6.47; specie…	[K].LSQCSNSTSYTK.[K]	1xCarbamidomethyl [C4]; 1xTMTpro [K12]; 1xTMTpro [N-Term]; 1xPhospho [S5(100)]	0.00174246	0.000354118	1	1	1	2	FBpp0070458 [574-585]	FBpp0070458 1xCarbamidomethyl [C577]; 1xPhospho [S578(100)]	0	2064	2.359	0.731	1.617	1.89	2.816	1.316	1.266	0.00766346	0.287224	0.00391597	0.185822	5.93606e-07	0.675619	0.695535	0.140853	0.924526	0.0862449	0.780365	6.71407e-05	0.999995	0.999931	212.8	502	155.6	344.1	402.2	599.2	279.9	269.5	21.3	21.92	9.68	11.62	15.72	17.05	16.73
FBpp0428121	type=polypeptide; loc=2L:join(16169897..16169906,16170259..16171144,16171972..16173248,16173319..16173544,16173718..16173823,16174057..16174196,16174416..16174522,16174855..16175007,16175435..16175616,16175717..16176236,16176300..16176525,16176592..16176802,16176865..16177074,16177133..16177251,16177336..16177394,16177693..16177804,16178907..16179036,16179201..16179367,16179459..16179546,16181804…	[R].AISGNLDELDQEPEPMHR.[R]	1xTMTpro [N-Term]; 1xPhospho [S3(100)]	8.30867e-08	0.000190543	1	10	1	1	FBpp0428121 [2302-2319]	FBpp0428121 1xPhospho [S2304(100)]	0	2435.12	2.08	1.457	1.616	2.066	2.5	1.781	1.954	0.141775	0.664807	0.0396397	0.251622	0.00221838	0.355294	0.315849	0.697428	0.999928	0.379034	0.872852	0.0631017	0.969199	0.914851	66.8	139	97.4	108	138.1	167.1	119	130.6	22.85	10.51	11.45	26.48	6.25	15.77	0.06
FBpp0305126	type=polypeptide; loc=4:complement(join(485210..485232,481209..481704,480776..481141,480302..480691,480035..480238,478800..478868,478538..478738,477292..478083,476963..477102,474960..475104,474453..474768,473147..473719,472578..472677,472289..472520)); ID=FBpp0305126; name=Asator-PI; parent=FBgn0039908,FBtr0332906; dbxref=REFSEQ:NP_001259056,GB_protein:AGB96546,FlyBase:FBpp0305126,FlyBase_Annotat…	[K].LDISLPLNEAKPFPQHGVAGTGK.[L]	2xTMTpro [K11; K23]; 1xTMTpro [N-Term]; 1xPhospho [S4(100)]	0.000552833	0.0003197	1	7	1	1	FBpp0305126 [858-880]	FBpp0305126 1xPhospho [S861(100)]	0	3381.88	1.83	1.181	1.616	1.737	2.003	1.302	1.701	0.144744	0.836075	0.0123938	0.364147	0.0061741	0.87441	0.414133	0.70617	0.999928	0.187427	0.950133	0.132159	0.999995	0.970268	100	183	118.2	161.7	173.7	200.3	130.3	170.1	14.32	3.86	16.53	0.83	1.63	1.63	10.16
FBpp0080395	type=polypeptide; loc=2L:complement(join(16356540..16356552,16355182..16356470)); ID=FBpp0080395; name=CaBP1-PA; parent=FBgn0025678,FBtr0080837; dbxref=FlyBase:FBpp0080395,FlyBase_Annotation_IDs:CG5809-PA,GB_protein:AAF53532.1,REFSEQ:NP_609792,GB_protein:AAF53532,UniProt/Swiss-Prot:Q9V438,FlyMine:FBpp0080395,modMine:FBpp0080395; MD5=86f6915d3daac55c1b6d8efecf10cba8; length=433; release=r6.47; spe…	[K].DGQLPTEEDIDLSDIDLDKDEL.[-]	1xTMTpro [K19]; 1xTMTpro [N-Term]; 1xPhospho [S13(100)]	4.91514e-07	0.000248049	1	1	1	6	FBpp0080395 [412-433]	FBpp0080395 1xPhospho [S424(100)]	1	3176.53	1.673	3.265	1.615	1.527	1.796	2.574	2.14	0.0132706	9.18865e-05	0.000896654	0.166191	1.60408e-05	0.00424814	0.0103411	0.199742	0.00849683	0.0282831	0.749055	0.00116586	0.136706	0.204627	929.9	1555.8	3036.5	1501.3	1420.3	1670.1	2393.1	1990	17.65	1.58	3.24	39.42	15.88	18.37	31.6
FBpp0072145	type=polypeptide; loc=2R:complement(join(23844379..23844646,23843723..23844309)); ID=FBpp0072145; name=Snap29-PA; parent=FBgn0034913,FBtr0072236; dbxref=GB_protein:AAF47071.1,FlyBase:FBpp0072145,FlyBase_Annotation_IDs:CG11173-PA,REFSEQ:NP_523831,GB_protein:AAF47071,UniProt/TrEMBL:Q9W1I8,FlyMine:FBpp0072145,modMine:FBpp0072145; MD5=4c52a0409b50bc895897d27008dafcc1; length=284; release=r6.47; speci…	[R].STNPFEMDDDDEEEITSSPSVAAQR.[L]	1xTMTpro [N-Term]; 1xPhospho [S18(98.9)]	6.19753e-08	0.000190543	1	1	2	2	FBpp0072145 [43-67]	FBpp0072145 1xPhospho [S60(98.9)]	0	3154.34	2.481	2.526	1.612	2.809	2.306	2.356	2.85	0.0776016	0.0890064	0.0529939	0.0806634	0.0350788	0.137037	0.0390918	0.545351	0.651112	0.446377	0.558338	0.397705	0.765476	0.425229	49.6	123.1	125.4	80	139.4	114.5	116.9	141.5	4.85	13.82	0.51	9.58	8.28	19.89	5.16
FBpp0111974	type=polypeptide; loc=2R:complement(9828427..9829797); ID=FBpp0111974; name=hebe-PF; parent=FBgn0033448,FBtr0113061; dbxref=FlyBase:FBpp0111974,FlyBase_Annotation_IDs:CG1623-PF,REFSEQ:NP_001097248,GB_protein:AAM68797,UniProt/TrEMBL:Q7K568; MD5=50d5eab41ee37045d01cec031c45d5ef; length=456; release=r6.47; species=Dmel;	[K].FDIQSDDQNEVQVTPVLR.[A]	1xTMTpro [N-Term]; 1xPhospho [T14(100)]	0.000271806	0.000248049	1	1	2	2	FBpp0111974 [437-454]	FBpp0111974 1xPhospho [T450(100)]	0	2487.21	2.082	1.355	1.612	1.817	1.958	1.517	1.853	0.105732	0.70096	0.016872	0.311146	0.0192042	0.484117	0.277671	0.622247	0.999928	0.229054	0.917449	0.28307	0.99489	0.887242	119.9	249.7	162.5	193.3	217.9	234.8	182	222.2	8.8	2.98	1.17	15.39	0.97	3.55	1.78
FBpp0070761	type=polypeptide; loc=X:complement(join(5420194..5420238,5416190..5417374,5415528..5415918,5415322..5415455,5414973..5415041)); ID=FBpp0070761; name=spoon-PC; parent=FBgn0263987,FBtr0070795; dbxref=GB_protein:AAN09139.2,GB_protein:AAN09139.1,FlyBase:FBpp0070761,FlyBase_Annotation_IDs:CG3249-PC,REFSEQ:NP_726992,GB_protein:AAN09139,UniProt/TrEMBL:Q7KVW1,FlyMine:FBpp0070761,modMine:FBpp0070761; MD5=…	[K].TLCSIDEDFENLSSPR.[D]	1xCarbamidomethyl [C3]; 1xTMTpro [N-Term]; 2xPhospho [S13(100); S14(100)]	1.49349e-05	0.000248049	1	2	1	1	FBpp0070761 [165-180]	FBpp0070761 1xCarbamidomethyl [C167]; 2xPhospho [S177(100); S178(100)]	0	2346.99	1.053	0.961	1.611	0.953	1.235	1.107	1.135	0.692149	0.458611	0.0129953	0.405119	0.747157	0.71184	0.758056	0.999944	0.99339	0.193722	0.969097	0.999971	0.999995	0.999931	102.5	107.9	98.5	165.1	97.7	126.6	113.5	116.4	30.45	3.93	0.13	56.96	2.5	14.65	10.89
FBpp0112048	type=polypeptide; loc=3L:complement(join(4134454..4134502,4133769..4133822,4133549..4133656,4131956..4132212,4131750..4131889,4131121..4131236,4130389..4130643,4129651..4129791,4128308..4128973,4126989..4127162,4126762..4126931,4125881..4126702,4125578..4125808,4125136..4125500,4124919..4125079,4124836..4124852)); ID=FBpp0112048; name=ens-PF; parent=FBgn0264693,FBtr0113135; dbxref=FlyBase:FBpp011…	[R].SMIVTSSSTSTITKPAPAPVAPTSAPVPEQNGVAK.[E]	1xPhospho [T23]; 2xTMTpro [K14; K35]; 1xTMTpro [N-Term]	0.042366	0.00355569	1	11	1	1	FBpp0112048 [752-786]	FBpp0112048 1xPhospho [T774]	0	4414.38	2.171	2.138	1.61	2.438	1.918	2.197	2.579	0.285828	0.298865	0.0860547	0.288354	0.209409	0.326614	0.175573	0.8971	0.928283	0.569773	0.903884	0.853694	0.951965	0.783945	36.7	79.7	78.4	59.1	89.4	70.3	80.6	94.6	10.66	1.99	16.46	25.4	6.82	4.82	8.2
FBpp0086065	type=polypeptide; loc=2R:17403897..17404787; ID=FBpp0086065; name=CG10939-PA; parent=FBgn0010620,FBtr0086909; dbxref=FlyBase:FBpp0086065,FlyBase_Annotation_IDs:CG10939-PA,GB_protein:AAF57879.1,REFSEQ:NP_524712,GB_protein:AAF57879,UniProt/TrEMBL:Q7K5M6,FlyMine:FBpp0086065,modMine:FBpp0086065; MD5=f1f5e8d89cdd24b5f98be7ed241b0009; length=296; release=r6.47; species=Dmel;	[R].SSNASSIQSGSTMNASDLDVVDR.[G]	1xTMTpro [N-Term]; 3xPhospho [S2(98); S5(100); S9(100)]	1.28441e-06	0.000248049	1	1	1	1	FBpp0086065 [156-178]	FBpp0086065 3xPhospho [S157(98); S160(100); S164(100)]	0	2885.16	2.663	2.4	1.609	2.934	2.454	2.523	2.74	0.0549689	0.103989	0.0836352	0.0528357	0.017897	0.0888099	0.0639214	0.459436	0.687769	0.563682	0.455872	0.271725	0.665843	0.538658	44	117.2	105.6	70.8	129.1	108	111	120.6	0.21	9.95	0.57	6.64	7.32	16.1	8.66
FBpp0291777	type=polypeptide; loc=3L:join(20819035..20819469,20832846..20833205,20833283..20833657,20833730..20833869,20834002..20834086); ID=FBpp0291777; name=Pka-R1-PV; parent=FBgn0259243,FBtr0302637; dbxref=FlyBase:FBpp0291777,FlyBase_Annotation_IDs:CG42341-PV,REFSEQ:NP_001189150,GB_protein:ADV37586,UniProt/TrEMBL:M9MS76,FlyMine:FBpp0291777,modMine:FBpp0291777; MD5=787fa29a8202942ff01ace941996b6e2; length…	[R].GGISAEPVTEEDATNYVK.[K]	1xTMTpro [K18]; 1xTMTpro [N-Term]; 1xPhospho [S4(100)]	6.46586e-06	0.000248049	1	10	1	1	FBpp0291777 [180-197]	FBpp0291777 1xPhospho [S183(100)]	0	2568.27	2.512	3.289	1.607	2.649	2.113	2.999	2.806	0.045891	0.013812	0.0325662	0.0723603	0.0447977	0.0186424	0.0367689	0.420319	0.260597	0.342034	0.530871	0.454757	0.324151	0.41198	58	145.6	190.6	93.1	153.5	122.4	173.8	162.6	18.26	0.91	0.79	10.05	2.11	0.83	1.39
FBpp0076710	type=polypeptide; loc=3L:join(6194052..6194150,6194218..6194889,6194973..6196085,6196143..6196313,6196383..6196554,6196616..6196711,6197037..6197112,6197383..6197557,6197614..6197721); ID=FBpp0076710; name=Tnpo-PC; parent=FBgn0024921,FBtr0077002; dbxref=FlyBase:FBpp0076710,FlyBase_Annotation_IDs:CG7398-PC,GB_protein:AAN12090.1,REFSEQ:NP_729155,GB_protein:AAN12090,UniProt/TrEMBL:Q9VRV8; MD5=551612…	[R].STQEGGAGATGDDDDDEFEDGMDDDSSLSEWNLR.[K]	1xTMTpro [N-Term]; 1xPhospho [S27(98.3)]	7.19829e-08	0.000190543	1	1	1	2	FBpp0076710 [347-380]	FBpp0076710 1xPhospho [S373(98.3)]	0	4020.57	2.009	2.081	1.606	2.38	1.923	2.294	2.29	0.393227	0.321661	0.0909589	0.306728	0.19849	0.245556	0.303515	0.949267	0.939321	0.589511	0.914267	0.842675	0.902664	0.90735	37.3	75	77.7	59.9	88.9	71.8	85.6	85.5	8.27	4.69	10.72	6.04	2.89	6.48	11.05
FBpp0083876	type=polypeptide; loc=3R:complement(join(23589524..23589794,23589093..23589459,23588968..23589041,23588704..23588906,23588525..23588637,23588253..23588463,23588013..23588194,23587488..23587953,23587207..23587419)); ID=FBpp0083876; name=CG10182-PA; parent=FBgn0039091,FBtr0084486; dbxref=FlyBase:FBpp0083876,FlyBase_Annotation_IDs:CG10182-PA,GB_protein:AAF56149.2,REFSEQ:NP_651158,GB_protein:AAF56149…	[K].SQIDDNGHNNLEELK.[V]	1xTMTpro [K15]; 1xTMTpro [N-Term]; 1xPhospho [S1(100)]	2.05066e-06	0.000248049	1	1	1	1	FBpp0083876 [676-690]	FBpp0083876 1xPhospho [S676(100)]	0	2414.18	0.843	1.397	1.603	0.889	1.166	1.01	1.074	0.464497	0.444839	0.00351371	0.603268	0.532266	0.897117	0.961993	0.983329	0.99023	0.0798627	0.999993	0.996051	0.999995	0.999931	357.3	301.3	499.1	572.7	317.5	416.6	360.9	383.6	12.56	20.58	9.5	41.05	28.52	10.06	37.94
FBpp0306541	type=polypeptide; loc=X:join(11680853..11681114,11681718..11684254,11687462..11687635,11689201..11689543,11690812..11691413); ID=FBpp0306541; name=bif-PF; parent=FBgn0014133,FBtr0334465; dbxref=REFSEQ:NP_001259457,GB_protein:AGB95300,FlyBase:FBpp0306541,FlyBase_Annotation_IDs:CG1822-PF,UniProt/TrEMBL:M9PHA0; MD5=b451160b7a9ec45bfce1d21cf2473f43; length=1305; release=r6.47; species=Dmel;	[R].KLSNNNDSSSGPAVTK.[Q]	2xTMTpro [K1; K16]; 1xTMTpro [N-Term]; 1xPhospho [S3(100)]	1.0325e-06	0.000248049	1	5	1	3	FBpp0306541 [773-788]	FBpp0306541 1xPhospho [S775(100)]	1	2611.39	1.151	0.721	1.603	0.967	1.298	0.778	0.725	0.685457	0.332017	0.00636036	0.902295	0.147348	0.361532	0.258136	0.999944	0.942931	0.121001	0.999993	0.773397	0.97231	0.876099	411.6	473.9	296.8	659.6	398	534.1	320.2	298.3	19.99	6.31	6	0.78	5.35	1.24	1.37
FBpp0305523	type=polypeptide; loc=X:complement(join(13282166..13282199,13276435..13276547,13271482..13271589,13270391..13270693,13270247..13270320,13269828..13269958,13268694..13268840,13267322..13268262,13266040..13267254,13265838..13265957,13265333..13265767,13265130..13265263,13264982..13265036)); ID=FBpp0305523; name=HDAC4-PG; parent=FBgn0041210,FBtr0333331; dbxref=REFSEQ:NP_001259507,GB_protein:AGB95349…	[K].TVLTSTIATSTSQNLPEALAAAAAAAAYR.[A]	1xTMTpro [N-Term]; 2xPhospho [T4(92.3); S/T/Y]	0.123737	0.0083736	1	6	1	1	FBpp0305523 [683-711]	FBpp0305523 2xPhospho [T686(92.3); S/T/Y]	0	3298.63	2.876	2.213	1.603	3.075	3.096	2.707	2.848	0.0149713	0.165836	0.0313894	0.0438709	0.000208261	0.0588034	0.0346948	0.215204	0.803246	0.335422	0.414939	0.00943345	0.563068	0.403892	58.2	167.3	128.7	93.2	178.8	180.1	157.4	165.7	1.61	25.62	6.81	15.74	14.21	7.52	0.6
FBpp0088519	type=polypeptide; loc=2R:join(17789747..17789848,17789919..17791233,17791297..17791784,17791845..17792140,17792204..17792357); ID=FBpp0088519; name=CG5033-PA; parent=FBgn0028744,FBtr0089550; dbxref=FlyBase:FBpp0088519,FlyBase_Annotation_IDs:CG5033-PA,GB_protein:AAF57786.1,REFSEQ:NP_611270,GB_protein:AAF57786,UniProt/Swiss-Prot:Q7K0Y1,FlyMine:FBpp0088519,modMine:FBpp0088519; MD5=f9709eacecc086f21c…	[K].DSEPTNEVVASSEASENEEEEEDLLQAVK.[D]	1xTMTpro [K29]; 1xTMTpro [N-Term]; 3xPhospho [S11(100); S12(100); S15(100)]	7.89615e-06	0.000248049	1	1	1	1	FBpp0088519 [13-41]	FBpp0088519 3xPhospho [S23(100); S24(100); S27(100)]	0	4025.72	0.701	0.918	1.601	0.495	0.864	0.726	0.655	0.0815081	0.454632	0.014217	0.0173959	0.180651	0.133115	0.0692777	0.556438	0.992942	0.204945	0.25172	0.818842	0.758347	0.558025	102.1	71.6	93.8	163.5	50.6	88.3	74.2	66.9	51.69	8.85	9.73	87.04	4.6	15.76	49.56
FBpp0310194	type=polypeptide; loc=X:complement(join(2349327..2349399,2348945..2349247,2345534..2348877)); ID=FBpp0310194; name=CG2841-PF; parent=FBgn0003159,FBtr0343597; dbxref=GB_protein:AHN59292,REFSEQ:NP_001284821,FlyBase:FBpp0310194,FlyBase_Annotation_IDs:CG2841-PF,UniProt/TrEMBL:X2JI50; MD5=8b4a5edb8f9a567586e238fd4b53e3e9; length=1239; release=r6.47; species=Dmel;	[K].SQQESSSEDDEAIK.[V]	1xTMTpro [K14]; 1xTMTpro [N-Term]; 2xPhospho [S7(99.4); S]	0.000306257	0.000248049	1	2	2	2	FBpp0310194 [454-467]	FBpp0310194 2xPhospho [S460(99.4); S]	0	2321.01	1.501	1.711	1.6	1.649	1.756	1.866	1.843	0.118662	0.134707	0.00074371	0.132318	0.000421242	0.0590653	0.0927702	0.645693	0.754003	0.0243843	0.692798	0.0171685	0.563741	0.6261	565.7	848.9	968	905.1	933	993.5	1055.4	1042.8	30.65	5.05	3	47.27	0.4	1.6	19.1
FBpp0289294; FBpp0072934	type=polypeptide; loc=3L:join(3350255..3350336,3351496..3351686,3351965..3352132,3353738..3353854,3353923..3354185,3354255..3354384,3354637..3354824,3354949..3357922,3357982..3358121,3358179..3359789,3359853..3365751,3365811..3366126,3366200..3366310,3366444..3367010,3367515..3367771); ID=FBpp0289294; name=kst-PE; parent=FBgn0004167,FBtr0300017; dbxref=FlyBase:FBpp0289294,FlyBase_Annotation_IDs:C…	[K].TPIFSSPMVTPAQTSGPQSPALSQVQLRPPFGDDNEHLALQK.[S]	1xTMTpro [K42]; 1xTMTpro [N-Term]; 1xPhospho [S19(99.9)]	4.45769e-09	0.000190543	2	5	1	8	FBpp0289294 [3696-3737]; FBpp0072934 [3645-3686]	FBpp0289294 1xPhospho [S3714(99.9)]; FBpp0072934 1xPhospho [S3663(99.9)]	0	5175.65	1.762	1.33	1.598	1.477	1.57	0.784	1.06	0.0591789	0.476647	0.00719461	0.349099	0.00967379	0.402826	0.993776	0.476698	0.994258	0.131477	0.943569	0.178807	0.979133	0.999931	374.8	660.3	498.5	598.8	553.6	588.4	293.9	397.4	3.01	12.07	17.77	52.26	18.85	14.38	4.84
FBpp0302627	type=polypeptide; loc=2L:complement(join(9965760..9966885,9965376..9965668,9964928..9965315,9964545..9964867)); ID=FBpp0302627; name=Dref-PB; parent=FBgn0015664,FBtr0310483; dbxref=FlyBase:FBpp0302627,FlyBase_Annotation_IDs:CG5838-PB,REFSEQ:NP_001260311,GB_protein:AGB92846,UniProt/TrEMBL:Q94883; MD5=3f2b29c47da4b2bf4728d6c75109a053; length=709; release=r6.47; species=Dmel;	[R].YFGFPSNDNNEVITK.[Q]	1xTMTpro [K15]; 1xTMTpro [N-Term]; 1xPhospho [S6(100)]	0.00147794	0.000354118	1	1	1	1	FBpp0302627 [40-54]	FBpp0302627 1xPhospho [S45(100)]	0	2433.2	2.096	2.069	1.598	2.129	1.965	1.928	1.957	0.054738	0.136373	0.0142042	0.175382	0.0102761	0.234184	0.199108	0.458971	0.758341	0.204945	0.764467	0.188149	0.891718	0.816331	106.1	222.5	219.6	169.7	226	208.6	204.7	207.7	16.44	2.41	7.95	1.08	5.56	18.23	10.29
FBpp0087300	type=polypeptide; loc=2R:complement(join(11149601..11149777,11147925..11149511)); ID=FBpp0087300; name=CG12391-PA; parent=FBgn0033581,FBtr0088205; dbxref=FlyBase:FBpp0087300,FlyBase_Annotation_IDs:CG12391-PA,GB_protein:AAF58715.1,REFSEQ:NP_610639,GB_protein:AAF58715,UniProt/TrEMBL:Q7K4G8,FlyMine:FBpp0087300,modMine:FBpp0087300; MD5=22e6aa59aa6adf3600a652a6ab5b1fa2; length=587; release=r6.47; spec…	[R].GYVVIDAPVTDSSEDEDELDDEFK.[V]	1xTMTpro [K24]; 1xTMTpro [N-Term]; 3xPhospho [T10(100); S12(100); S13(100)]	9.46157e-07	0.000248049	1	1	1	3	FBpp0087300 [326-349]	FBpp0087300 3xPhospho [T335(100); S337(100); S338(100)]	0	3535.49	1.658	2.109	1.597	1.661	1.609	1.712	1.89	0.281257	0.0668537	0.0355037	0.408649	0.12795	0.318855	0.20868	0.893257	0.577329	0.357057	0.97023	0.740693	0.94813	0.827645	136.8	226.9	288.6	218.5	227.3	220.2	234.2	258.6	36.73	3.91	6.45	25.72	2.12	6.88	3.39
FBpp0087178	type=polypeptide; loc=2R:join(11668579..11668680,11669267..11670201,11671030..11671180,11672717..11672842,11673045..11673830,11673890..11674175,11674244..11674431); ID=FBpp0087178; name=Tret1-1-PA; parent=FBgn0050035,FBtr0088073; dbxref=FlyBase:FBpp0087178,FlyBase_Annotation_IDs:CG30035-PA,GB_protein:AAF58632.2,REFSEQ:NP_610693,GB_protein:AAF58632,UniProt/Swiss-Prot:A1Z8N1,FlyMine:FBpp0087178,mod…	[R].FLQDLLKESSSEEEFHK.[T]	2xTMTpro [K7; K17]; 1xTMTpro [N-Term]; 3xPhospho [S9(100); S10(100); S11(100)]	0.000715472	0.000354118	1	1	1	3	FBpp0087178 [240-256]	FBpp0087178 3xPhospho [S248(100); S249(100); S250(100)]	1	3218.53	2.1	1.697	1.595	2.271	1.902	1.789	2.507	0.0237982	0.259533	0.0130026	0.0774364	0.00573013	0.253629	0.0140132	0.285923	0.908219	0.193722	0.548046	0.12561	0.906528	0.244206	188.4	395.7	319.8	300.6	427.9	358.5	337	472.3	30.41	21.53	3.36	4.06	13.4	7.52	3.35
FBpp0071982	type=polypeptide; loc=2R:join(23633178..23633264,23642239..23642405,23642484..23642634,23642759..23643095,23643157..23643272,23647689..23647761,23650901..23651084,23651435..23651582,23651660..23652153,23652503..23652601,23652757..23653280,23653463..23653818); ID=FBpp0071982; name=retn-PB; parent=FBgn0004795,FBtr0072073; dbxref=FlyBase:FBpp0071982,FlyBase_Annotation_IDs:CG5403-PB,GB_protein:AAO413…	[R].SQSPDLSK.[H]	1xTMTpro [K8]; 1xTMTpro [N-Term]; 1xPhospho [S3(99.2)]	0.0255536	0.00191588	1	5	1	1	FBpp0071982 [548-555]	FBpp0071982 1xPhospho [S550(99.2)]	0	1549.81	1.835	2.428	1.595	1.905	1.947	2.432	3.016	0.042087	0.0184839	0.00671175	0.103919	0.000281918	0.0111215	0.000779205	0.40198	0.299678	0.125372	0.628813	0.0123598	0.244073	0.036686	415.5	762.3	1009	662.6	791.4	809.1	1010.6	1253.1	13.29	3.27	2.93	15.72	5.35	0.77	0.47
FBpp0073438	type=polypeptide; loc=X:complement(join(11868547..11868737,11866729..11868489,11866377..11866661,11865105..11866311)); ID=FBpp0073438; name=Nrd1-PA; parent=FBgn0030344,FBtr0073601; dbxref=FlyBase:FBpp0073438,FlyBase_Annotation_IDs:CG2025-PA,GB_protein:AAF48105.2,REFSEQ:NP_572757,GB_protein:AAF48105,UniProt/TrEMBL:Q9VYT3,FlyMine:FBpp0073438,modMine:FBpp0073438; MD5=a2e75f946ce706a12fa36e93851e4182…	[K].CASKSDDESESENDDDDDEDEEEEESSEEEEEEEKEK.[E]	1xCarbamidomethyl [C1]; 3xTMTpro [K4; K35; K37]; 1xTMTpro [N-Term]; 2xPhospho [S5(97.8); S26(97.8)]	2.82133e-07	0.000190543	1	1	1	1	FBpp0073438 [1039-1075]	FBpp0073438 1xCarbamidomethyl [C1039]; 2xPhospho [S1043(97.8); S1064(97.8)]	2	5761.31	0.746	0.548	1.593	0.787	0.951	0.886	0.743	0.13516	0.0326516	0.0156276	0.178883	0.400057	0.359541	0.167741	0.682686	0.409817	0.218524	0.768817	0.971857	0.971807	0.775118	112.4	83.8	61.5	179	88.4	106.9	99.6	83.5	36.4	32.99	3.44	58.19	24.05	11.08	41.33
FBpp0083931	type=polypeptide; loc=3R:join(24130666..24130759,24130820..24131076,24131138..24133448,24133506..24133663,24133790..24133919,24133977..24134329); ID=FBpp0083931; name=Tsc1-PA; parent=FBgn0026317,FBtr0084546; dbxref=FlyBase:FBpp0083931,FlyBase_Annotation_IDs:CG6147-PA,GB_protein:AAF56240.1,REFSEQ:NP_477415,GB_protein:AAF56240,UniProt/TrEMBL:Q9VCC9,FlyMine:FBpp0083931,modMine:FBpp0083931; MD5=17b4e…	[R].MASYSGNGSCADSR.[S]	1xCarbamidomethyl [C10]; 1xTMTpro [N-Term]; 1xPhospho [S3(100)]	0.000265063	0.000248049	1	1	1	2	FBpp0083931 [531-544]	FBpp0083931 1xCarbamidomethyl [C540]; 1xPhospho [S533(100)]	0	1846.74	1.459	0.687	1.592	1.115	1.594	0.843	0.9	0.223114	0.290714	0.00522198	0.961836	0.0123708	0.506621	0.549051	0.831027	0.925612	0.105852	0.999993	0.214192	0.99489	0.999931	363.3	530	249.6	578.3	405.3	579.2	306.2	327.1	1	4.32	4.98	6.93	2.42	0.07	2.66
FBpp0087010	type=polypeptide; loc=2R:join(12326674..12326775,12326839..12327037,12327093..12328078,12328140..12329120,12329191..12329399,12329464..12329690,12329750..12330980,12331038..12332098,12332473..12332726,12332795..12333496); ID=FBpp0087010; name=garz-PB; parent=FBgn0264560,FBtr0087897; dbxref=FlyBase:FBpp0087010,FlyBase_Annotation_IDs:CG8487-PB,GB_protein:AAF58532.2,REFSEQ:NP_610761,GB_protein:AAF58…	[R].HNSGLEGIVIDSGNSVAAEEK.[V]	1xTMTpro [K21]; 1xTMTpro [N-Term]; 1xPhospho [S3(100)]	8.81622e-11	0.000190543	1	3	1	2	FBpp0087010 [586-606]	FBpp0087010 1xPhospho [S588(100)]	0	2814.42	1.543	2.108	1.591	1.579	1.475	1.738	1.764	0.2167	0.0933373	0.00368416	0.309236	0.0612028	0.198418	0.158741	0.820731	0.659398	0.0827529	0.916866	0.540865	0.849253	0.762418	232.5	358.8	490.2	369.9	367.2	342.9	404.1	410.1	68.99	12.51	0.39	40.3	4.61	7.37	18.86
FBpp0085235	type=polypeptide; loc=3R:complement(join(32066329..32067996,32061446..32061511,32057322..32059145)); ID=FBpp0085235; name=Map205-PB; parent=FBgn0002645,FBtr0085876; dbxref=FlyBase:FBpp0085235,FlyBase_Annotation_IDs:CG1483-PB,GB_protein:AAN14301.1,REFSEQ:NP_733465,GB_protein:AAN14301,UniProt/TrEMBL:Q8IMF5,FlyMine:FBpp0085235,modMine:FBpp0085235; MD5=d9c94a6b6273768df35c0af5a536b26f; length=1185; r…	[R].LPISVSDEIPLSSASK.[E]	1xTMTpro [K16]; 1xTMTpro [N-Term]; 1xPhospho [S15(100)]	1.02076e-07	0.000190543	1	2	1	2	FBpp0085235 [698-713]	FBpp0085235 1xPhospho [S712(100)]	0	2331.27	0.573	0.789	1.59	0.599	0.745	0.668	0.631	0.0501933	0.503914	0.00411944	0.160125	0.125243	0.257062	0.158463	0.437903	0.994639	0.0897967	0.73755	0.735922	0.909742	0.761636	484.2	277.4	382	769.8	290.1	360.9	323.6	305.4	50.87	4.76	0.26	98.68	0.91	4.52	25.57
FBpp0080139	type=polypeptide; loc=2L:complement(join(13903781..13903920,13902075..13903717,13900632..13901981,13900143..13900301,13899822..13900063)); ID=FBpp0080139; name=Smg5-PB; parent=FBgn0019890,FBtr0080562; dbxref=FlyBase:FBpp0080139,FlyBase_Annotation_IDs:CG8954-PB,GB_protein:AAF53352.1,REFSEQ:NP_723851,GB_protein:AAF53352,UniProt/TrEMBL:Q9V414; MD5=588652ae708cf34667bc200ea997d5c0; length=1177; relea…	[K].AGGGGGGGVGGVVYSDNEDVVIEEEKIVYPNEVER.[R]	1xTMTpro [K26]; 1xTMTpro [N-Term]; 1xPhospho [S15(100)]	6.43386e-08	0.000190543	1	1	1	2	FBpp0080139 [604-638]	FBpp0080139 1xPhospho [S618(100)]	1	4238.08	2.944	2.983	1.589	3.252	2.528	2.72	3.083	0.0785369	0.0885515	0.11374	0.0890275	0.0311041	0.109039	0.0639737	0.547427	0.650077	0.654468	0.584218	0.369304	0.716553	0.538658	28.5	83.9	85	45.3	92.6	72	77.5	87.8	6.3	14.56	9.54	8.34	0.93	3.29	13.91
FBpp0085246	type=polypeptide; loc=3R:complement(join(31972502..31972513,31959035..31959127,31881748..31881871,31873834..31874099,31866119..31866436,31865751..31866036,31865132..31865325,31864597..31864630,31857879..31857971,31852592..31852808,31852098..31852175,31851855..31851987)); ID=FBpp0085246; name=heph-PG; parent=FBgn0011224,FBtr0085887; dbxref=GB_protein:AAO41623.1,FlyBase:FBpp0085246,FlyBase_Annotati…	[K].RGSDELLSQAAVMAPASDNNNQDLATKK.[A]	2xTMTpro [K27; K28]; 1xTMTpro [N-Term]; 1xPhospho [S3(100)]	0.000100821	0.000248049	1	3	1	1	FBpp0085246 [36-63]	FBpp0085246 1xPhospho [S38(100)]	2	3937.03	3.474	3.03	1.589	4.254	2.588	3.066	3.539	0.0103067	0.0394037	0.114911	0.00707857	0.0303815	0.0437444	0.0163323	0.170131	0.450947	0.65688	0.150174	0.364788	0.487412	0.269363	33.8	117.3	102.3	53.7	143.6	87.4	103.5	119.4	47.29	0.71	0.73	42.67	0.34	5.46	24.29
FBpp0073679	type=polypeptide; loc=X:complement(join(13624164..13624305,13623547..13624106,13622560..13623470,13621619..13622500,13621419..13621553,13620924..13621356,13620593..13620855,13620344..13620534,13619738..13620272,13619563..13619665)); ID=FBpp0073679; name=CG2691-PA; parent=FBgn0030504,FBtr0073848; dbxref=FlyBase:FBpp0073679,FlyBase_Annotation_IDs:CG2691-PA,GB_protein:AAF48296.2,REFSEQ:NP_572906,GB_…	[K].LDDDDDGMSGSGTAPTGTAPTGTIK.[T]	1xTMTpro [K25]; 1xTMTpro [N-Term]; 1xPhospho [S9(100)]	2.03984e-07	0.000190543	1	1	1	3	FBpp0073679 [88-112]	FBpp0073679 1xPhospho [S96(100)]	0	3068.43	1.641	2.092	1.588	1.734	1.806	2.121	1.695	0.183363	0.0924084	0.0130762	0.265058	0.00772468	0.111742	0.270261	0.773386	0.659398	0.194251	0.882524	0.154453	0.718693	0.880975	170.9	280.5	357.5	271.4	296.3	308.7	362.6	289.7	0.61	10.4	5.59	14.65	4.12	10.73	11.04
FBpp0303087	type=polypeptide; loc=2R:complement(join(18845711..18845863,18845394..18845572,18844103..18845335,18843727..18844027,18842900..18843668,18842735..18842843,18838385..18842679,18838033..18838228,18837634..18837976,18837095..18837568)); ID=FBpp0303087; name=CG15099-PB; parent=FBgn0034400,FBtr0330054; dbxref=FlyBase:FBpp0303087,FlyBase_Annotation_IDs:CG15099-PB,REFSEQ:NP_001261081,GB_protein:AGB93613…	[R].SLPLPASASELSSDSEAQEEK.[Q]	1xTMTpro [K21]; 1xTMTpro [N-Term]; 3xPhospho [S12(100); S13(100); S15(100)]	1.69007e-06	0.000248049	1	2	1	1	FBpp0303087 [803-823]	FBpp0303087 3xPhospho [S814(100); S815(100); S817(100)]	0	3023.34	2.197	2.834	1.587	2.323	1.77	1.954	2.505	0.111768	0.0475431	0.0378428	0.149872	0.192361	0.255872	0.117885	0.633773	0.498419	0.3685	0.721613	0.833027	0.909104	0.68575	61.6	135.4	174.7	97.8	143.2	109.1	120.4	154.4	22.18	12.02	11.6	2.71	13.95	0.85	2.68
FBpp0073679	type=polypeptide; loc=X:complement(join(13624164..13624305,13623547..13624106,13622560..13623470,13621619..13622500,13621419..13621553,13620924..13621356,13620593..13620855,13620344..13620534,13619738..13620272,13619563..13619665)); ID=FBpp0073679; name=CG2691-PA; parent=FBgn0030504,FBtr0073848; dbxref=FlyBase:FBpp0073679,FlyBase_Annotation_IDs:CG2691-PA,GB_protein:AAF48296.2,REFSEQ:NP_572906,GB_…	[K].KQNLEAQEDSSDDELVSGLQEK.[S]	2xTMTpro [K1; K22]; 1xTMTpro [N-Term]; 2xPhospho [S10(100); S11(100)]	8.94506e-07	0.000248049	1	1	1	2	FBpp0073679 [1085-1106]	FBpp0073679 2xPhospho [S1094(100); S1095(100)]	1	3534.71	2.191	2.337	1.587	2.237	1.956	1.939	2.319	0.0813841	0.0552978	0.0152951	0.112929	0.0165655	0.224309	0.0909888	0.556438	0.533423	0.215291	0.651959	0.258074	0.879052	0.624659	115.5	253.2	270	183.3	258.4	225.9	224	267.9	23.22	1.58	2.55	9.96	4.72	2.97	0.43
FBpp0111717	type=polypeptide; loc=2L:join(18320688..18320730,18383402..18383719,18383839..18384180,18384459..18384893,18387287..18387317,18388382..18388946); ID=FBpp0111717; name=Fas3-PD; parent=FBgn0000636,FBtr0112805; dbxref=FlyBase:FBpp0111717,FlyBase_Annotation_IDs:CG5803-PD,REFSEQ:NP_001097174,GB_protein:ABV53691,UniProt/TrEMBL:A8DZ14; MD5=0a87b04cf5cb6451cd64beba736c5037; length=577; release=r6.47; spe…	[R].SSASDKDEGNENADLLQK.[G]	2xTMTpro [K6; K18]; 1xTMTpro [N-Term]; 1xPhospho [S]	0.0104242	0.00095742	1	1	1	1	FBpp0111717 [487-504]		1	2913.47	1.629	1.713	1.586	1.679	1.513	1.792	1.88	0.658761	0.532789	0.0866744	0.789953	0.620176	0.516665	0.520503	0.999944	0.994639	0.572488	0.999993	0.999971	0.995294	0.996826	45.6	74.2	78	72.2	76.5	68.9	81.6	85.6	21.73	5.87	10.84	3.16	8.46	19.92	4.86
FBpp0308852	type=polypeptide; loc=X:complement(join(7283941..7284714,7282242..7283868,7282024..7282176,7281823..7281960,7281439..7281749)); ID=FBpp0308852; name=CG1677-PC; parent=FBgn0029941,FBtr0339819; dbxref=FlyBase:FBpp0308852,FlyBase_Annotation_IDs:CG1677-PC,GB_protein:AHN59447,REFSEQ:NP_001284976,UniProt/TrEMBL:Q9W3R9; MD5=8a487ec36a85d7be6c21413076ebd54a; length=1000; release=r6.47; species=Dmel;	[R].TSKGSLSPSYK.[R]	2xTMTpro [K3; K11]; 1xTMTpro [N-Term]; 3xPhospho [S2(98.3); S5(100); S7(98.3)]	0.0117085	0.00108033	1	2	1	2	FBpp0308852 [799-809]	FBpp0308852 3xPhospho [S800(98.3); S803(100); S805(98.3)]	1	2307.13	0.979	1.159	1.586	0.985	1.076	1.38	1.137	0.959296	0.601044	0.000884956	0.961829	0.649833	0.350633	0.650582	0.999944	0.999928	0.0280996	0.999993	0.999971	0.964275	0.999931	588.4	576	681.9	933.4	579.3	632.9	812.2	669.1	42.66	4.12	6.46	59.36	2.72	0.61	18.2
FBpp0070783	type=polypeptide; loc=X:join(5819122..5819202,5834351..5834480,5836041..5836155,5836730..5836890,5836975..5837114,5837206..5839200); ID=FBpp0070783; name=CG15765-PA; parent=FBgn0029814,FBtr0070817; dbxref=FlyBase:FBpp0070783,FlyBase_Annotation_IDs:CG15765-PA,GB_protein:AAF46090.2,REFSEQ:NP_572269,GB_protein:AAF46090,UniProt/TrEMBL:Q9W468,FlyMine:FBpp0070783,modMine:FBpp0070783; MD5=fcc838d8c84632…	[R].VNQGSFK.[V]	1xTMTpro [K7]; 1xTMTpro [N-Term]; 1xPhospho [S5(100)]	0.0719807	0.00518398	1	1	1	1	FBpp0070783 [806-812]	FBpp0070783 1xPhospho [S810(100)]	0	1467.79	2.273	2.824	1.586	2.076	2.221	2.904	2.276	0.0121718	0.0112366	0.0163373	0.114049	0.00020213	0.00661933	0.0518351	0.189621	0.232875	0.224151	0.655454	0.00924334	0.180591	0.487133	176.1	400.1	497.2	279.2	365.5	391	511.2	400.8	0.82	7.74	0.99	15.6	10.24	9.41	4.1
FBpp0302017	type=polypeptide; loc=X:join(10938636..10938761,10941341..10941613,10941723..10948637,10960602..10961182,10961271..10961502,10962093..10963235,10963300..10963467); ID=FBpp0302017; name=Myo10A-PD; parent=FBgn0263705,FBtr0310334; dbxref=REFSEQ:NP_001036269,GB_protein:ABI30975,FlyBase:FBpp0302017,FlyBase_Annotation_IDs:CG43657-PD,UniProt/TrEMBL:Q0KHU0; MD5=de2264589e22655141e0bfd4471ffa9c; length=31…	[R].SSAMSDTSEAPSLASHVR.[R]	1xTMTpro [N-Term]; 3xPhospho [S5(100); S8(100); S12(100)]	8.83416e-07	0.000248049	1	2	1	2	FBpp0302017 [1422-1439]	FBpp0302017 3xPhospho [S1426(100); S1429(100); S1433(100)]	0	2376.95	1.973	1.556	1.585	1.816	1.76	1.843	1.747	0.174293	0.66265	0.0273319	0.369427	0.0918329	0.306956	0.436283	0.75917	0.999928	0.309745	0.952622	0.654084	0.940902	0.980162	79.8	157.4	124.2	126.5	144.9	140.5	147.1	139.4	19.04	0.87	2.39	6.4	5.11	0.3	4.2
FBpp0428431; FBpp0292230; FBpp0292244	type=polypeptide; loc=3L:complement(join(7717367..7717840,7710868..7710969,7710349..7710801,7709519..7710283,7709147..7709350,7707889..7708816,7706461..7706743,7705973..7706379,7705703..7705914,7703846..7704050,7702628..7702654,7700389..7700548,7699486..7700324,7696938..7699373,7696780..7696878,7696644..7696724,7663259..7663324,7662471..7662890,7656519..7661506)); ID=FBpp0428431; name=Ank2-PAC; p…	[K].EHSPQDSNASTPPGGESK.[R]	1xTMTpro [K18]; 1xTMTpro [N-Term]; 2xPhospho [S3(100); T11(98.5)]	7.74772e-05	0.000248049	3	14	2	2	FBpp0428431 [3605-3622]; FBpp0292230 [3453-3470]; FBpp0292244 [12782-12799]	FBpp0428431 2xPhospho [S3607(100); T3615(98.5)]; FBpp0292230 2xPhospho [S3455(100); T3463(98.5)]; FBpp0292244 2xPhospho [S12784(100); T12792(98.5)]	0	2593.15	1.289	2	1.585	1.908	0.988	1.775	1.99	0.599605	0.14593	0.016549	0.169577	0.610049	0.239506	0.155877	0.999944	0.775827	0.226115	0.755056	0.999971	0.898119	0.756494	186	239.7	371.9	294.7	354.9	183.8	330.1	370.1	19.21	3.16	4.86	56.19	21.02	11.41	4.37
FBpp0311671	type=polypeptide; loc=3L:complement(join(8449149..8449185,8444047..8444552)); ID=FBpp0311671; name=CG6983-PB; parent=FBgn0035896,FBtr0345602; dbxref=FlyBase:FBpp0311671,FlyBase_Annotation_IDs:CG6983-PB,GB_protein:AHN58009,REFSEQ:NP_001286984,UniProt/TrEMBL:Q9VSK4; MD5=025815f29fe58f0961b07eefcc5faf8c; length=180; release=r6.47; species=Dmel;	[R].DDDESEASDFAGFDSKP.[-]	1xTMTpro [K16]; 1xTMTpro [N-Term]; 2xPhospho [S5(100); S8(100)]	4.99656e-05	0.000248049	1	1	1	1	FBpp0311671 [164-180]	FBpp0311671 2xPhospho [S168(100); S171(100)]	0	2600.06	0.788	0.865	1.585	0.649	1.054	0.877	0.727	0.201958	0.316284	0.0148139	0.0783683	0.793809	0.339176	0.150996	0.803587	0.935514	0.210696	0.55203	0.999971	0.958225	0.750869	113.9	89.8	98.5	180.6	73.9	120.1	99.9	82.9	18.88	8.83	9.84	52.62	7.14	2.01	55.43
FBpp0303156	type=polypeptide; loc=3L:join(5668035..5668141,5668691..5668884,5668964..5669082,5673067..5673265,5673547..5673702,5673772..5674076,5674375..5674721,5674790..5675208,5676007..5676063,5676277..5676445,5676511..5676759,5676819..5676948,5703925..5704070,5704962..5705241,5706442..5706573,5716097..5716279,5717538..5717738,5720877..5721104,5722382..5722568,5726480..5726594,5728491..5728642,5731440..573…	[R].YGIVQQASIESTDSR.[M]	1xTMTpro [N-Term]; 2xPhospho [S8(100); S11(99)]	2.29924e-05	0.000248049	1	8	1	2	FBpp0303156 [795-809]	FBpp0303156 2xPhospho [S802(100); S805(99)]	0	2117.95	2.553	1.951	1.584	2.92	2.216	2.917	2.47	0.0118788	0.111044	0.0246683	0.0183853	0.000317637	0.0179092	0.030541	0.186729	0.705106	0.291071	0.260516	0.0136135	0.315904	0.380816	141.5	361.3	276.2	224.2	413.4	313.7	412.9	349.7	0.87	4.32	4.76	7.98	9.12	1.61	2.95
FBpp0110466	type=polypeptide; loc=2R:complement(join(4819288..4819935,4818209..4819229,4817998..4818143,4817785..4817934,4817449..4817730)); ID=FBpp0110466; name=CG17528-PC; parent=FBgn0261387,FBtr0111274; dbxref=FlyBase_Annotation_IDs:CG17528-PC,GB_protein:EAA45997.1,FlyBase:FBpp0110466,REFSEQ:NP_001036463,GB_protein:EAA45997,UniProt/Swiss-Prot:Q7PLI7; MD5=2b21960bac75c97664e58255400dd8a3; length=748; relea…	[R].DCDSPESSSSEQDKELDDLR.[N]	1xCarbamidomethyl [C2]; 1xTMTpro [K14]; 1xTMTpro [N-Term]; 3xPhospho [S4(97.8); S8(95.6); S9(97.7)]	0.000165512	0.000248049	1	1	2	2	FBpp0110466 [64-83]	FBpp0110466 1xCarbamidomethyl [C65]; 3xPhospho [S67(97.8); S71(95.6); S72(97.7)]	1	3160.26	1.141	0.89	1.582	1.326	1.422	1.26	0.992	0.977917	0.503557	0.0235371	0.788943	0.32458	0.907424	0.65091	0.999944	0.994472	0.283677	0.999993	0.939937	0.999995	0.999931	143.4	163.7	127.6	226.9	190.2	204	180.7	142.3	40.88	14.98	8.48	32.64	5.99	0.12	36.02
FBpp0070067	type=polypeptide; loc=X:join(343820..343833,346149..347707,348080..348238,348647..349324,349444..349673); ID=FBpp0070067; name=CG3777-PC; parent=FBgn0024989,FBtr0070068; dbxref=GB_protein:AAN09014.1,FlyBase:FBpp0070067,FlyBase_Annotation_IDs:CG3777-PC,GB_protein:AAN09014.2,REFSEQ:NP_726665,GB_protein:AAN09014,UniProt/TrEMBL:O76874,modMine:FBpp0070067; MD5=3dad5475f499ce8a7315b0b838845642; length=…	[R].FSRPSIGGR.[S]	1xTMTpro [N-Term]; 1xPhospho [S5(100)]	0.00887376	0.00095742	1	1	1	1	FBpp0070067 [527-535]	FBpp0070067 1xPhospho [S531(100)]	0	1360.71	1.174	0.775	1.582	0.796	1.295	0.705	0.79	0.886056	0.283786	0.0105679	0.333346	0.497729	0.195782	0.293013	0.999944	0.92374	0.169071	0.932521	0.990624	0.84555	0.901033	157.3	184.8	121.9	248.8	125.2	203.7	110.9	124.3	4.2	13.96	0.7	6.84	6.22	24.42	20.56
FBpp0074541	type=polypeptide; loc=X:complement(join(19577265..19577494,19576695..19577199,19576039..19576395,19575358..19575969,19573291..19573464,19572866..19573228,19572678..19572800,19572497..19572613,19572252..19572425,19571966..19572187,19571775..19571893,19571581..19571704)); ID=FBpp0074541; name=Tao-PD; parent=FBgn0031030,FBtr0074772; dbxref=FlyBase:FBpp0074541,FlyBase_Annotation_IDs:CG14217-PD,GB_pro…	[R].ELSMDESTPK.[R]	1xTMTpro [K10]; 1xTMTpro [N-Term]; 1xPhospho [S3(100)]	0.00722449	0.000851542	1	4	1	1	FBpp0074541 [680-689]	FBpp0074541 1xPhospho [S682(100)]	0	1824.89	1.652	1.636	1.581	1.26	1.576	1.601	1.312	0.146799	0.279774	0.00354933	0.731533	0.0279252	0.280732	0.660543	0.710394	0.922636	0.0803855	0.999993	0.346735	0.923932	0.999931	230	380.1	376.4	363.6	289.9	362.5	368.3	301.8	28.28	1.77	2.56	3.78	17.93	10.38	28.49
FBpp0089326	type=polypeptide; loc=X:join(8531947..8532019,8532335..8532464,8544850..8547663,8547738..8547905,8547978..8548355,8548422..8548525,8550083..8550135); ID=FBpp0089326; name=Nrg-PC; parent=FBgn0264975,FBtr0071209; dbxref=FlyBase:FBpp0089326,GB_protein:AAS65287.1,FlyBase_Annotation_IDs:CG1634-PC,REFSEQ:NP_996380,GB_protein:AAS65287,UniProt/TrEMBL:E1JJF9; MD5=9a269d1454881dc729821a6bf82d4ff3; length=1…	[R].QSVSSANKPGVESDTDSMAEYGDGDTGMNEDGSFIGQYGR.[K]	1xTMTpro [K8]; 1xTMTpro [N-Term]; 1xPhospho [S13(98.1)]	3.31804e-07	0.000190543	1	1	3	4	FBpp0089326 [1197-1236]	FBpp0089326 1xPhospho [S1209(98.1)]	0	4847.12	3.104	2.37	1.58	3.364	2.58	2.962	2.851	0.000693088	0.0607044	0.0177575	0.00426587	0.000499339	0.011909	0.0121253	0.02538	0.552341	0.238546	0.107011	0.0199291	0.254572	0.222861	105.4	327.2	249.9	166.6	354.7	272	312.3	300.6	2.49	7.39	0.92	6.67	4.76	5.38	8.74
FBpp0074982	type=polypeptide; loc=3L:join(17466126..17466136,17466199..17466556); ID=FBpp0074982; name=QIL1-PA; parent=FBgn0036726,FBtr0075220; dbxref=FlyBase:FBpp0074982,FlyBase_Annotation_IDs:CG7603-PA,GB_protein:AAF49338.1,REFSEQ:NP_648983,GB_protein:AAF49338,UniProt/Swiss-Prot:Q9VVH3,FlyMine:FBpp0074982,modMine:FBpp0074982; MD5=c257c6a3909814a264cdf90e2f43a86d; length=122; release=r6.47; species=Dmel;	[K].VKDTFQDFAQSPAIAGGAESSPPK.[-]	2xTMTpro [K2; K24]; 1xTMTpro [N-Term]; 1xPhospho [S21(100)]	1.7363e-08	0.000190543	1	1	1	1	FBpp0074982 [99-122]	FBpp0074982 1xPhospho [S119(100)]	1	3440.79	3.127	4.066	1.579	3.661	2.683	3.289	4.316	0.0232595	0.00621483	0.113338	0.0194953	0.0172643	0.0198437	0.00226345	0.281217	0.16229	0.652544	0.268288	0.265921	0.333693	0.0779839	35.9	112.2	145.9	56.7	131.4	96.3	118	154.9	18.54	4.8	3.5	39.23	0.86	11.03	11.46
FBpp0074428	type=polypeptide; loc=X:complement(18794965..18796293); ID=FBpp0074428; name=bnb-PC; parent=FBgn0001090,FBtr0074657; dbxref=FlyBase:FBpp0074428,FlyBase_Annotation_IDs:CG7088-PC,GB_protein:AAN09477.1,REFSEQ:NP_523406,GB_protein:AAN09477,UniProt/Swiss-Prot:P29746; MD5=4a6aec80391b7ae2525347fe9fdf5108; length=442; release=r6.47; species=Dmel;	[K].VDESSESK.[E]	1xTMTpro [K8]; 1xTMTpro [N-Term]; 1xPhospho [S]	0.0165056	0.00148091	1	1	2	3	FBpp0074428 [424-431]		0	1568.77	0.384	0.619	1.579	0.349	0.763	0.574	0.465	0.00118636	0.20657	0.00270229	0.00969332	0.138814	0.12278	0.033873	0.0380491	0.85563	0.0649738	0.178602	0.759205	0.739657	0.398206	828.9	318.7	513	1308.4	289	632.2	475.4	385.8	37.46	17.07	2.07	91.04	11.56	12.67	62.94
FBpp0071347	type=polypeptide; loc=X:join(9993046..9993189,9999193..9999300,10004392..10004759,10005154..10005289,10005375..10005602,10005673..10005738); ID=FBpp0071347; name=CG32694-PC; parent=FBgn0052694,FBtr0071412; dbxref=FlyBase:FBpp0071347,FlyBase_Annotation_IDs:CG32694-PC,GB_protein:AAN09620.1,REFSEQ:NP_727381,GB_protein:AAN09620,UniProt/TrEMBL:Q9W2Z6; MD5=b2550ded253e0fb886aeea0d2eb0c166; length=349; …	[K].ALSTNDLQLSESK.[S]	1xTMTpro [K13]; 1xTMTpro [N-Term]; 1xPhospho [S3(99.6)]	1.75709e-05	0.000248049	1	2	1	1	FBpp0071347 [171-183]	FBpp0071347 1xPhospho [S173(99.6)]	0	2094.1	2.977	2.874	1.578	3.104	2.608	3.612	2.449	0.024962	0.0254516	0.132849	0.0437863	0.00916166	0.00550025	0.216078	0.293047	0.361041	0.698984	0.41455	0.172537	0.16076	0.83496	41.7	124.1	119.7	65.8	129.3	108.6	150.5	102.1	9.61	8.1	1.38	6.34	16.86	17.18	13.68
FBpp0070067	type=polypeptide; loc=X:join(343820..343833,346149..347707,348080..348238,348647..349324,349444..349673); ID=FBpp0070067; name=CG3777-PC; parent=FBgn0024989,FBtr0070068; dbxref=GB_protein:AAN09014.1,FlyBase:FBpp0070067,FlyBase_Annotation_IDs:CG3777-PC,GB_protein:AAN09014.2,REFSEQ:NP_726665,GB_protein:AAN09014,UniProt/TrEMBL:O76874,modMine:FBpp0070067; MD5=3dad5475f499ce8a7315b0b838845642; length=…	[K].GRSSDTSEDIEAER.[L]	1xTMTpro [N-Term]; 1xPhospho [S3(99.2)]	7.27695e-05	0.000248049	1	1	1	2	FBpp0070067 [258-271]	FBpp0070067 1xPhospho [S260(99.2)]	1	1935.86	1.119	1.246	1.578	1.043	1.439	1.383	1.276	0.847071	0.719976	0.00682379	0.916569	0.0914084	0.495198	0.635321	0.999944	0.999928	0.126392	0.999993	0.652335	0.99489	0.999931	257	287.5	320.3	405.7	268.1	369.8	355.5	328	23.37	10.39	3.82	33.9	3.81	4.58	21.17
FBpp0080392	type=polypeptide; loc=2L:16327157..16328035; ID=FBpp0080392; name=CG4278-PA; parent=FBgn0014092,FBtr0080834; dbxref=FlyBase:FBpp0080392,FlyBase_Annotation_IDs:CG4278-PA,GB_protein:AAF53525.2,REFSEQ:NP_609790,GB_protein:AAF53525,UniProt/Swiss-Prot:Q9NK57,FlyMine:FBpp0080392,modMine:FBpp0080392; MD5=dd3dda6ead82c61ef2ed9717022b7353; length=292; release=r6.47; species=Dmel;	[R].MNTFSGQK.[L]	1xTMTpro [K8]; 1xTMTpro [N-Term]; 1xPhospho [T3(100)]	0.00775316	0.000851542	1	1	1	3	FBpp0080392 [5-12]	FBpp0080392 1xPhospho [T7(100)]	0	1600.81	1.626	1.792	1.578	1.614	1.587	1.898	1.565	0.0524378	0.124057	0.00304325	0.160652	0.00145423	0.0415346	0.178168	0.448491	0.729484	0.0715518	0.738618	0.0462522	0.477045	0.786458	723.3	1176.3	1296.1	1141.4	1167.2	1148.3	1372.7	1132.4	19.07	3.18	5.27	14.94	3.31	9.65	9.44
FBpp0076047	type=polypeptide; loc=3L:join(9771842..9771919,9779446..9779593,9779652..9779907,9780123..9780252,9780536..9780697,9780766..9781008,9781078..9781218,9782609..9782803,9782874..9784627,9784697..9784891,9784952..9785180,9785242..9785316); ID=FBpp0076047; name=Ae2-PF; parent=FBgn0036043,FBtr0076318; dbxref=FlyBase:FBpp0076047,FlyBase_Annotation_IDs:CG8177-PF,GB_protein:AAN11928.1,REFSEQ:NP_729549,GB_…	[R].AGHGDHSDNSVDEKHVQFGGK.[K]	2xTMTpro [K14; K21]; 1xTMTpro [N-Term]; 2xPhospho [S7(100); S10(100)]	7.65352e-07	0.000248049	1	8	1	8	FBpp0076047 [116-136]	FBpp0076047 2xPhospho [S122(100); S125(100)]	1	3293.56	8.69	3.941	1.577	12.789	3.749	5.733	8.508	1e-17	0.000161336	0.00422079	1e-17	1.37601e-12	2.09392e-07	9.24816e-13	7.35192e-15	0.0129352	0.0912443	1.19469e-14	3.37211e-10	5.1981e-05	6.31352e-10	304	2642	1198.2	479.4	3888.3	1139.8	1743.1	2586.9	94.95	1.61	4.6	98.82	9.53	8.93	89.42
FBpp0075723	type=polypeptide; loc=3L:join(12116232..12116459,12116764..12117170,12117244..12117371,12117437..12117849); ID=FBpp0075723; name=vers-PA; parent=FBgn0011335,FBtr0075991; dbxref=FlyBase:FBpp0075723,FlyBase_Annotation_IDs:CG6801-PA,GB_protein:AAF49964.1,REFSEQ:NP_648545,GB_protein:AAF49964,UniProt/TrEMBL:Q9VTT2,FlyMine:FBpp0075723,modMine:FBpp0075723; MD5=888c6897185834b935bbc987c0906d24; length=39…	[K].SSLQALLSDEGSPTGPQR.[T]	1xTMTpro [N-Term]; 1xPhospho [S8(100)]	5.13215e-06	0.000248049	1	1	1	1	FBpp0075723 [91-108]	FBpp0075723 1xPhospho [S98(100)]	0	2227.09	2.51	2.419	1.577	2.764	2.372	3.103	2.581	0.0859696	0.163384	0.130623	0.137938	0.0266796	0.023716	0.116452	0.567637	0.799931	0.694728	0.700745	0.340897	0.366773	0.680976	41.9	105.1	101.3	66	115.7	99.3	129.9	108.1	5.24	8.15	2.07	3.95	6.39	1.74	1.14
FBpp0112471	type=polypeptide; loc=3L:complement(join(28012537..28012551,28012381..28012483,27987738..27988702,27967331..27974140)); ID=FBpp0112471; name=l(3)80Fj-PA; parent=FBgn0287182,FBtr0113748; dbxref=FlyBase_Annotation_IDs:CG17514-PA,FlyBase:FBpp0112471,REFSEQ:NP_001015316,GB_protein:EAA46127,UniProt/TrEMBL:Q7PLL6,FlyMine:FBpp0112471,modMine:FBpp0112471; MD5=7a29d32a7b28ec5c7bc5d992faaf08c4; length=2630…	[R].TSSQSIIKEEELDDTLQS.[-]	1xTMTpro [K8]; 1xTMTpro [N-Term]; 1xPhospho [S3(96.6)]	0.000345078	0.000248049	1	1	1	1	FBpp0112471 [2613-2630]	FBpp0112471 1xPhospho [S2615(96.6)]	1	2711.35	1.906	1.732	1.577	1.824	1.587	1.972	1.566	0.085337	0.195356	0.0115753	0.217306	0.0895446	0.173484	0.439528	0.565609	0.841423	0.178293	0.827749	0.644157	0.821306	0.981035	153.1	291.9	265.2	241.4	279.3	243	301.9	239.8	14.68	8.3	0	11.11	13.47	13.35	9.56
FBpp0311250	type=polypeptide; loc=2R:join(24075223..24075337,24075449..24075612); ID=FBpp0311250; name=Mlp60A-PF; parent=FBgn0259209,FBtr0344996; dbxref=FlyBase:FBpp0311250,FlyBase_Annotation_IDs:CG42309-PF,GB_protein:AHN56615,REFSEQ:NP_001286820,UniProt/Swiss-Prot:P53777; MD5=bd635b9d788e72e455ae90a5d6b40712; length=92; release=r6.47; species=Dmel;	[K].GYGFGGGAGCLSTDTGAHLNR.[E]	1xCarbamidomethyl [C10]; 1xTMTpro [N-Term]; 1xPhospho [S/T/Y]	1.05858e-06	0.000248049	1	2	1	1	FBpp0311250 [71-91]	FBpp0311250 1xCarbamidomethyl [C80]	0	2452.1	1.681	1.734	1.576	1.764	2.406	1.798	1.91	0.757084	0.611836	0.140903	0.792134	0.0737706	0.504486	0.645324	0.999944	0.999928	0.715125	0.999993	0.592249	0.99489	0.999931	23.1	38.9	40.1	36.4	40.8	55.6	41.6	44.2	29.16	10.44	4.28	2.93	6.15	5.32	14.15
FBpp0289782	type=polypeptide; loc=4:complement(join(355310..355466,355031..355225,354680..354966,354351..354561,353943..353978,352181..352590,351884..352126,351586..351827,350765..351209,350603..350690,349730..350043,349481..349679,349213..349424,348995..349146,342922..343060,331565..332002)); ID=FBpp0289782; name=PMCA-PJ; parent=FBgn0259214,FBtr0300555; dbxref=REFSEQ:NP_001033803,GB_protein:ABC65829,FlyBase…	[R].SMHSLHSLR.[S]	1xTMTpro [N-Term]; 2xPhospho [S1(100); S4(100)]	0.00432884	0.000611761	1	1	1	5	FBpp0289782 [1129-1137]	FBpp0289782 2xPhospho [S1129(100); S1132(100)]	0	1531.68	1.947	2.463	1.576	2.232	1.702	2.272	2.149	0.0314889	0.0274953	0.0084261	0.0388308	0.0133948	0.0344599	0.0383348	0.336262	0.376251	0.145892	0.385385	0.225389	0.434787	0.420372	278.6	542.4	686.1	439.1	621.8	474.2	633	598.7	48.77	8.76	4.56	13.01	2.63	10.06	2.81
FBpp0311456	type=polypeptide; loc=2L:join(3478616..3478760,3479185..3479393); ID=FBpp0311456; name=Thor-PB; parent=FBgn0261560,FBtr0345289; dbxref=FlyBase:FBpp0311456,FlyBase_Annotation_IDs:CG8846-PB,GB_protein:AHN54103,REFSEQ:NP_001285588,UniProt/Swiss-Prot:Q9XZ56; MD5=79f4d6587b024e8d106128cfb0adc613; length=117; release=r6.47; species=Dmel;	[K].VVISDPIQMPEVYSSTPGGTLYSTTPGGTKLIYER.[A]	1xTMTpro [K30]; 1xTMTpro [N-Term]; 2xPhospho [T24(97.2); T25(99.9)]	1.44e-08	0.000190543	1	1	2	3	FBpp0311456 [22-56]	FBpp0311456 2xPhospho [T45(97.2); T46(99.9)]	1	4525.25	7.025	1.45	1.575	8.231	2.72	4.396	4.997	1.58413e-07	0.864831	0.0838529	2.30622e-07	0.00143086	0.0032387	0.000142894	2.40323e-05	0.999928	0.563682	3.70448e-05	0.0457372	0.114044	0.0110583	49.1	344.6	71.1	77.3	403.8	133.4	215.7	245.2	77.71	15.78	10.32	107.05	17.66	11.87	91.79
FBpp0291561	type=polypeptide; loc=3L:complement(join(20028872..20028952,20028646..20028809,20028245..20028378,20028115..20028185,20027967..20028059)); ID=FBpp0291561; name=Lamtor1-PB; parent=FBgn0036932,FBtr0302366; dbxref=FlyBase:FBpp0291561,FlyBase_Annotation_IDs:CG14184-PB,REFSEQ:NP_001189136,GB_protein:ADV37572,UniProt/TrEMBL:Q9VW73; MD5=fc05f306cef9082f1334ee5af2fcc564; length=180; release=r6.47; specie…	[R].SNSDGLSTDYAHSLPK.[K]	1xTMTpro [K16]; 1xTMTpro [N-Term]; 3xPhospho [S3(100); S7(100); S13(100)]	0.00010019	0.000248049	1	1	2	2	FBpp0291561 [51-66]	FBpp0291561 3xPhospho [S53(100); S57(100); S63(100)]	0	2540.1	2.142	1.932	1.575	1.618	1.872	1.788	1.864	0.0705712	0.167183	0.0234466	0.413006	0.0309419	0.300783	0.251054	0.519343	0.805756	0.28357	0.97145	0.368507	0.937419	0.869564	123.3	264	238.1	194.1	199.4	230.8	220.3	229.8	14.54	5.53	2.1	17.07	4.6	1.27	12.03
FBpp0072271; FBpp0288458	type=polypeptide; loc=2R:complement(join(24401046..24401369,24400782..24400980,24400408..24400718,24400200..24400340,24399108..24399183,24398691..24399046,24396403..24398634,24396233..24396339,24396043..24396175,24394295..24395275,24393413..24393514,24393054..24393203)); ID=FBpp0072271; name=Slik-PB; parent=FBgn0035001,FBtr0072364; dbxref=FlyBase_Annotation_IDs:CG4527-PB,FlyBase:FBpp0072271,GB_pr…	[K].NKHTMQK.[H]	2xTMTpro [K2; K7]; 1xTMTpro [N-Term]; 1xPhospho [T4(100)]	0.0124904	0.00112925	2	5	1	3	FBpp0072271 [183-189]; FBpp0288458 [183-189]	FBpp0072271 1xPhospho [T186(100)]; FBpp0288458 1xPhospho [T186(100)]	1	1879.04	1.271	1.391	1.575	1.076	1.396	1.261	1.472	0.239243	0.274916	0.00208581	0.782562	0.0152181	0.386297	0.184716	0.849615	0.920823	0.0537335	0.999993	0.24673	0.975111	0.795416	996.9	1267.1	1386.3	1569.9	1072.5	1391.8	1257.2	1467.3	57.92	7.51	2.62	27.36	1.44	1.68	11.19
FBpp0428140	type=polypeptide; loc=3R:join(10291247..10291452,10291573..10291772,10291837..10292054,10292116..10292713,10293194..10294318,10296734..10297109,10297440..10297697,10297769..10297897,10298246..10298375,10298449..10298591,10299634..10299752,10303310..10307366,10307423..10307720); ID=FBpp0428140; name=Nuak-PJ; parent=FBgn0262617,FBtr0479807; dbxref=REFSEQ:NP_001369002,GB_protein:QJC18451,FlyBase:FBp…	[R].ILDMVAAGGEAALMPSPTR.[T]	1xTMTpro [N-Term]; 1xPhospho [S16(99.2)]	1.14324e-08	0.000190543	1	10	1	1	FBpp0428140 [402-420]	FBpp0428140 1xPhospho [S417(99.2)]	0	2284.14	2.924	3.348	1.574	3.448	2.598	2.836	3.448	0.015145	0.0206954	0.0610679	0.00947916	0.00242701	0.0464928	0.00620439	0.216204	0.323461	0.481	0.176088	0.0681239	0.501812	0.152438	51	149.3	170.9	80.3	176	132.6	144.8	176	21.76	3.21	0.34	35.38	2.96	8.33	1.88
FBpp0086255	type=polypeptide; loc=2R:join(16642952..16643122,16643498..16643656,16644056..16644094,16644746..16644863,16644922..16645253,16645317..16645457,16645657..16645707,16645882..16648779); ID=FBpp0086255; name=gprs-PA; parent=FBgn0024232,FBtr0087109; dbxref=FlyBase:FBpp0086255,FlyBase_Annotation_IDs:CG18471-PA,GB_protein:AAF57972.2,REFSEQ:NP_725599,GB_protein:AAF57972,UniProt/Swiss-Prot:O61366,FlyMine…	[R].SGSSCGGR.[K]	1xCarbamidomethyl [C5]; 1xTMTpro [N-Term]; 1xPhospho [S]	0.0409943	0.00345609	1	2	1	1	FBpp0086255 [1048-1055]	FBpp0086255 1xCarbamidomethyl [C1052]	0	1151.48	1.521	0.798	1.573	1.503	1.758	1.443	1.192	0.351648	0.325992	0.0339035	0.536601	0.0327425	0.613344	0.969222	0.929968	0.940159	0.349339	0.999434	0.379778	0.999995	0.999931	140	213	111.7	220.3	210.4	246.2	202.1	166.9	6.04	0.19	7.26	3.71	5.61	2.87	13.75
FBpp0304605	type=polypeptide; loc=2L:complement(join(6940737..6940918,6940611..6940681,6939525..6939733,6939265..6939458,6938203..6939205,6937936..6938148,6937540..6937876,6934990..6936697,6934806..6934908,6934572..6934742,6934047..6934511,6933418..6933933,6933110..6933337,6932813..6933052,6932685..6932750)); ID=FBpp0304605; name=CG18304-PD; parent=FBgn0031869,FBtr0332327; dbxref=FlyBase:FBpp0304605,FlyBase_…	[R].NSSNNGSLIR.[K]	1xTMTpro [N-Term]; 1xPhospho [S3(100)]	0.0822761	0.0056081	1	4	1	1	FBpp0304605 [1702-1711]	FBpp0304605 1xPhospho [S1704(100)]	0	1445.71	1.698	1.031	1.573	1.573	1.54	1.886	1.199	0.212228	0.759118	0.0385175	0.512085	0.16191	0.21958	0.974018	0.816792	0.999928	0.371997	0.993172	0.792542	0.875279	0.999931	129.2	219.3	133.2	203.2	203.2	199	243.6	154.9	15.1	2.14	14.62	6.8	12.26	31.03	1.54
FBpp0070761	type=polypeptide; loc=X:complement(join(5420194..5420238,5416190..5417374,5415528..5415918,5415322..5415455,5414973..5415041)); ID=FBpp0070761; name=spoon-PC; parent=FBgn0263987,FBtr0070795; dbxref=GB_protein:AAN09139.2,GB_protein:AAN09139.1,FlyBase:FBpp0070761,FlyBase_Annotation_IDs:CG3249-PC,REFSEQ:NP_726992,GB_protein:AAN09139,UniProt/TrEMBL:Q7KVW1,FlyMine:FBpp0070761,modMine:FBpp0070761; MD5=…	[R].NVDAASPSLSICSVQSGDSGKGSSLPR.[S]	1xCarbamidomethyl [C12]; 1xTMTpro [K21]; 1xTMTpro [N-Term]; 2xPhospho [S16(97.9); S19(100)]	3.44457e-07	0.000190543	1	2	1	1	FBpp0070761 [276-302]	FBpp0070761 1xCarbamidomethyl [C287]; 2xPhospho [S291(97.9); S294(100)]	1	3444.64	1.807	1.046	1.572	1.846	1.789	1.43	1.598	0.258434	0.622929	0.0333341	0.363237	0.085181	0.825084	0.655135	0.872186	0.999928	0.345958	0.949556	0.628905	0.999995	0.999931	82.5	149.1	86.3	129.7	152.4	147.6	118	131.8	15.16	0.8	13.28	18.35	10.3	9.93	9.49
FBpp0288372	type=polypeptide; loc=2R:complement(join(14753951..14755574,14753472..14753890)); ID=FBpp0288372; name=CG10151-PD; parent=FBgn0033960,FBtr0289934; dbxref=FlyBase:FBpp0288372,FlyBase_Annotation_IDs:CG10151-PD,REFSEQ:NP_001137670,GB_protein:ACL83124,UniProt/TrEMBL:B7YZH1,FlyMine:FBpp0288372,modMine:FBpp0288372; MD5=777c1adbff9dbdd92e263f786ad0236c; length=680; release=r6.47; species=Dmel;	[R].LANGEELSESDNEEDDMLLSALVSK.[N]	1xTMTpro [K25]; 1xTMTpro [N-Term]; 1xPhospho [S20(95.8)]	0.108261	0.00708069	1	2	1	1	FBpp0288372 [199-223]	FBpp0288372 1xPhospho [S218(95.8)]	0	3396.63	3.435	1.963	1.572	4.121	2.79	2.532	3.264	0.00626675	0.373446	0.143197	0.00395003	0.00427335	0.109751	0.0274333	0.12324	0.96402	0.719938	0.10231	0.103643	0.717629	0.358578	39.9	137.1	78.3	62.7	164.4	111.3	101	130.2	4.95	3.88	0.58	38.42	4.57	7.51	18.91
FBpp0293012	type=polypeptide; loc=4:complement(join(355310..355466,355031..355225,354680..354966,354351..354561,353943..353978,352181..352590,351884..352126,351586..351827,350765..351209,350603..350690,349730..350043,349481..349679,349213..349424,348995..349146,342922..343060,337536..337547,330271..330339,329207..329428)); ID=FBpp0293012; name=PMCA-PR; parent=FBgn0259214,FBtr0304049; dbxref=FlyBase:FBpp02930…	[R].LSSHSHTETAV.[-]	1xTMTpro [N-Term]; 2xPhospho [S5(100); S/T]	0.122915	0.00832661	1	5	1	1	FBpp0293012 [1200-1210]	FBpp0293012 2xPhospho [S1204(100); S/T]	0	1632.7	1.826	2.107	1.572	2.065	1.622	2.16	1.902	0.466068	0.371315	0.126268	0.446541	0.558375	0.284222	0.471537	0.983665	0.963268	0.685205	0.982693	0.998033	0.926548	0.989874	34	62.2	71.7	53.5	70.3	55.2	73.5	64.7	4.48	7.72	5.76	17.89	11.45	5.4	2.5
FBpp0290091	type=polypeptide; loc=2L:complement(join(9906033..9906173,9905875..9905971,9905138..9905291,9904827..9905052,9904282..9904758,9904004..9904216,9903717..9903941)); ID=FBpp0290091; name=CG13124-PH; parent=FBgn0032156,FBtr0300869; dbxref=REFSEQ:NP_001162926,GB_protein:ACZ94216,FlyBase:FBpp0290091,FlyBase_Annotation_IDs:CG13124-PH,UniProt/TrEMBL:Q9VL73; MD5=6fabcd026bfbd9ddee4b30351a079c44; length=51…	[K].SLSSADALTR.[G]	1xTMTpro [N-Term]; 1xPhospho [S1(100)]	0.0153677	0.00137056	1	2	1	1	FBpp0290091 [260-269]	FBpp0290091 1xPhospho [S260(100)]	0	1404.71	0.787	0.627	1.571	0.731	1	0.825	0.801	0.449852	0.217308	0.00296935	0.372967	0.951968	0.575439	0.516884	0.979619	0.870275	0.0701596	0.954564	0.999971	0.999995	0.995584	531	417.7	332.8	834.2	388.4	531.2	438.2	425.5	25.97	5.99	4.3	52.59	0.8	1.82	25.87
FBpp0071198	type=polypeptide; loc=X:join(8901798..8901812,8901880..8901926,8901998..8902811,8903202..8903357); ID=FBpp0071198; name=Rbm13-PA; parent=FBgn0030067,FBtr0071255; dbxref=FlyBase:FBpp0071198,FlyBase_Annotation_IDs:CG10648-PA,GB_protein:AAF46420.1,REFSEQ:NP_572508,GB_protein:AAF46420,UniProt/TrEMBL:Q9W3B2,FlyMine:FBpp0071198,modMine:FBpp0071198; MD5=ad88df6b226750b3d3dd34b7a18a7074; length=343; rele…	[R].EEVEVGSDFEESDEDDDADADDIEETKVPAK.[K]	2xTMTpro [K27; K31]; 1xTMTpro [N-Term]; 2xPhospho [S7(100); S12(100)]	0.0166133	0.00148091	1	1	1	2	FBpp0071198 [269-299]	FBpp0071198 2xPhospho [S275(100); S280(100)]	1	4499.97	1.111	1.32	1.571	1.291	1.205	1.365	1.214	0.657992	0.922082	0.0385523	0.981077	0.999279	0.915964	0.917029	0.999944	0.999928	0.371997	0.999993	0.999971	0.999995	0.999931	84.8	94.2	111.9	133.2	109.5	102.2	115.7	102.9	32.65	2.05	0.68	43.37	1.03	0.14	7.95
FBpp0075498	type=polypeptide; loc=3L:join(13929849..13931198,13931746..13934193); ID=FBpp0075498; name=DCTN1-p150-PA; parent=FBgn0001108,FBtr0075756; dbxref=FlyBase:FBpp0075498,FlyBase_Annotation_IDs:CG9206-PA,GB_protein:AAF49788.1,REFSEQ:NP_524061,GB_protein:AAF49788,UniProt/Swiss-Prot:P13496,FlyMine:FBpp0075498,modMine:FBpp0075498; MD5=d2f89d389347e92f2b60e0b276e76a95; length=1265; release=r6.47; species=D…	[R].SPSFTMPSNSGAEDKVALLEAQK.[T]	2xTMTpro [K15; K23]; 1xTMTpro [N-Term]; 1xPhospho [S3(98.1)]	0.0167216	0.00148091	1	1	1	1	FBpp0075498 [205-227]	FBpp0075498 1xPhospho [S207(98.1)]	1	3399.77	3.4	2.307	1.57	4.46	2.65	2.325	3.107	0.0303392	0.224551	0.172275	0.0260314	0.0461523	0.218127	0.092774	0.328511	0.877589	0.76851	0.313151	0.462612	0.873198	0.6261	15	51.1	34.7	23.6	67	39.8	34.9	46.7	60.13	10.03	2.32	8.23	1.97	11.59	39.15
FBpp0085201	type=polypeptide; loc=3R:join(31772554..31772679,31772742..31772798,31772854..31773042,31773097..31773946,31774005..31774219,31774276..31774719); ID=FBpp0085201; name=sip3-PA; parent=FBgn0039875,FBtr0085842; dbxref=FlyBase:FBpp0085201,FlyBase_Annotation_IDs:CG1937-PA,GB_protein:AAF57196.2,REFSEQ:NP_651894,GB_protein:AAF57196,UniProt/Swiss-Prot:Q95SP2,FlyMine:FBpp0085201,modMine:FBpp0085201; MD5=8…	[K].SAATNER.[T]	1xTMTpro [N-Term]; 1xPhospho [S1(100)]	0.106822	0.00708069	1	1	1	1	FBpp0085201 [616-622]	FBpp0085201 1xPhospho [S616(100)]	0	1132.53	0.882	1.34	1.57	0.783	1.234	1.116	0.87	0.519948	0.550182	0.00714541	0.393704	0.344484	0.988906	0.546218	0.996139	0.997079	0.131101	0.968157	0.949114	0.999995	0.999887	253.6	223.7	340	398.1	198.5	313	283.1	220.7	33.73	7.79	3.11	58.82	9.61	12.2	35.11
FBpp0297482	type=polypeptide; loc=3R:complement(join(28333709..28334518,28325489..28325819,28324810..28324877,28323649..28324649,28321373..28323486,28320582..28321279)); ID=FBpp0297482; name=larp-PH; parent=FBgn0261618,FBtr0306390; dbxref=REFSEQ:NP_001247348,GB_protein:AFH06665,FlyBase:FBpp0297482,FlyBase_Annotation_IDs:CG42551-PH,UniProt/Swiss-Prot:Q9VAW5; MD5=b153591c0864eff0944bd444f3adeeec; length=1673; …	[R].SVSESDGTAVIAAGGR.[R]	1xTMTpro [N-Term]; 1xPhospho [S3(100)]	1.83849e-09	0.000190543	1	3	3	15	FBpp0297482 [1510-1525]	FBpp0297482 1xPhospho [S1512(100)]	0	1860.9	1.36	1.108	1.569	1.128	1.35	0.984	0.925	0.0796841	0.614351	0.000501585	0.518331	0.0111379	0.843498	0.950403	0.551474	0.999928	0.0176896	0.995596	0.198973	0.999995	0.999931	3404.8	4631.3	3772.9	5343.2	3839.5	4596.9	3349.6	3148.4	2.87	3.73	0.11	1.39	3.91	3.41	8.09
FBpp0303069	type=polypeptide; loc=3R:complement(join(19874345..19874421,19874201..19874286,19871842..19872001,19871573..19871769,19871332..19871513,19869410..19871001,19868855..19869348,19867332..19868770)); ID=FBpp0303069; name=Mrp5-PE; parent=FBgn0038740,FBtr0330036; dbxref=FlyBase:FBpp0303069,FlyBase_Annotation_IDs:CG4562-PE,REFSEQ:NP_001262747,GB_protein:AGB96127,UniProt/TrEMBL:A0A0B4KGI0; MD5=2b8e00e890…	[R].HGSISSMESAAESLAAESPMQTQEGR.[V]	1xTMTpro [N-Term]; 2xPhospho [S9(100); S13(100)]	0.000349441	0.000248049	1	3	1	1	FBpp0303069 [694-719]	FBpp0303069 2xPhospho [S702(100); S706(100)]	0	3155.34	4.027	3.997	1.569	4.751	2.785	4.02	4.552	0.010638	0.00906733	0.17597	0.0145809	0.0313409	0.00932616	0.00883928	0.174097	0.207028	0.777006	0.229017	0.370948	0.22287	0.189939	13.6	54.9	54.5	21.4	64.8	38	54.8	62.1	26.35	8.5	18.04	45.79	1.53	5.55	14.05
FBpp0309477	type=polypeptide; loc=X:join(19684001..19684096,19684440..19685910,19685990..19686066); ID=FBpp0309477; name=Ubqn-PB; parent=FBgn0031057,FBtr0340612; dbxref=GB_protein:AHN59927,REFSEQ:NP_001285457,FlyBase:FBpp0309477,FlyBase_Annotation_IDs:CG14224-PB,UniProt/TrEMBL:Q9VWD9; MD5=3897ea93189b34cb09c0452404194680; length=547; release=r6.47; species=Dmel;	[R].LLSSSPLMSNNPALQEQVR.[Q]	1xTMTpro [N-Term]; 1xPhospho [S5(98.8)]	4.73211e-06	0.000248049	1	1	1	2	FBpp0309477 [352-370]	FBpp0309477 1xPhospho [S356(98.8)]	0	2468.25	2.193	1.926	1.569	2.22	2.006	1.637	2.011	0.232429	0.42865	0.136071	0.403429	0.195095	0.7112	0.476753	0.842011	0.983276	0.705961	0.969097	0.838006	0.999995	0.99093	30.3	66.5	58.4	47.6	67.3	60.8	49.6	61	3.07	9.12	6.24	29.29	1.71	4.87	0.28
FBpp0289853	type=polypeptide; loc=2R:complement(join(21691072..21691109,21690841..21691000)); ID=FBpp0289853; name=CG42497-PA; parent=FBgn0260223,FBtr0300626; dbxref=REFSEQ:NP_001163242,GB_protein:ACZ94514,FlyBase:FBpp0289853,FlyBase_Annotation_IDs:CG42497-PA,UniProt/TrEMBL:E1JGR3,FlyMine:FBpp0289853,modMine:FBpp0289853; MD5=98ccad899f0cc9805478c4c3800a8eed; length=65; release=r6.47; species=Dmel;	[K].ANQGDYDSSAASDR.[R]	1xTMTpro [N-Term]; 1xPhospho [S8(100)]	6.62939e-06	0.000248049	1	1	2	3	FBpp0289853 [48-61]	FBpp0289853 1xPhospho [S55(100)]	0	1840.77	2.025	2.721	1.567	2.344	1.9	2.53	2.518	0.0611709	0.0142301	0.0423239	0.0571321	0.00725172	0.0213312	0.0273383	0.483974	0.26281	0.392729	0.475848	0.148571	0.344963	0.358254	138.8	281.1	377.8	217.5	325.3	263.8	351.2	349.6	9.77	3.79	4.53	1.03	6.4	1.6	3.26
FBpp0080637	type=polypeptide; loc=2L:complement(join(18454347..18454486,18453392..18453917,18452017..18453325,18450239..18451960,18449634..18450175)); ID=FBpp0080637; name=bsf-PA; parent=FBgn0284256,FBtr0081087; dbxref=FlyBase:FBpp0080637,FlyBase_Annotation_IDs:CG10302-PA,GB_protein:AAF53668.2,REFSEQ:NP_523596,GB_protein:AAF53668,UniProt/TrEMBL:Q9VJ86,FlyMine:FBpp0080637,modMine:FBpp0080637; MD5=6c47153da071…	[K].ADDSSSSSSSSSSDDDVSPSVPETVPPKPDSK.[A]	2xTMTpro [K28; K32]; 1xTMTpro [N-Term]; 1xPhospho [S/T]	0.000903189	0.000354118	1	1	1	1	FBpp0080637 [1380-1411]		0	4172.97	2.282	2.789	1.564	2.366	2.036	2.83	2.648	0.0852099	0.0505848	0.0500999	0.135713	0.0363088	0.0297922	0.0589572	0.565551	0.512959	0.434012	0.696838	0.403983	0.407935	0.520815	60.8	138.8	169.6	95.1	143.9	123.8	172.1	161	1.26	11.6	0.87	17.67	6.23	4.4	2.9
FBpp0297482	type=polypeptide; loc=3R:complement(join(28333709..28334518,28325489..28325819,28324810..28324877,28323649..28324649,28321373..28323486,28320582..28321279)); ID=FBpp0297482; name=larp-PH; parent=FBgn0261618,FBtr0306390; dbxref=REFSEQ:NP_001247348,GB_protein:AFH06665,FlyBase:FBpp0297482,FlyBase_Annotation_IDs:CG42551-PH,UniProt/Swiss-Prot:Q9VAW5; MD5=b153591c0864eff0944bd444f3adeeec; length=1673; …	[K].DRKDTSPSASIEGAGSSGNEAK.[S]	2xTMTpro [K3; K22]; 1xTMTpro [N-Term]; 1xPhospho [T/S]	0.000875179	0.000354118	1	1	1	1	FBpp0297482 [214-235]		2	3156.6	3.134	2.405	1.564	5.531	1.915	4.143	3.244	0.0255316	0.233072	0.130981	0.000300771	0.235085	0.00336892	0.0847735	0.296318	0.885672	0.695226	0.0153313	0.876468	0.117034	0.605269	32.4	101.7	78	50.7	179.4	62.1	134.4	105.2	24.03	0.88	36.93	7.5	0.25	6.89	48.82
FBpp0297122	type=polypeptide; loc=2L:complement(join(2987387..2987446,2985641..2986150,2985476..2985585,2985240..2985413,2980636..2985177,2980470..2980574,2980176..2980377)); ID=FBpp0297122; name=Chd1-PB; parent=FBgn0250786,FBtr0305980; dbxref=REFSEQ:NP_001245851,GB_protein:AFH03528,FlyBase:FBpp0297122,FlyBase_Annotation_IDs:CG3733-PB,UniProt/TrEMBL:M9ND16; MD5=2b4a0c2e8f42263676383b4179cfcea2; length=1900; …	[R].VKPFSSEDSDDDDASK.[R]	2xTMTpro [K2; K16]; 1xTMTpro [N-Term]; 3xPhospho [S5(100); S6(100); S9(100)]	0.00373762	0.000482779	1	3	1	1	FBpp0297122 [269-284]	FBpp0297122 3xPhospho [S273(100); S274(100); S277(100)]	0	2894.26	1.044	1.237	1.564	1.078	1.116	1.448	1.141	0.824808	0.852588	0.0117507	0.847974	0.903728	0.532851	0.933283	0.999944	0.999928	0.180558	0.999993	0.999971	0.997138	0.999931	158.6	165.6	196.2	248	171	177	229.6	180.9	52.75	1.7	1.19	58.02	1.7	6.23	20.62
FBpp0087511	type=polypeptide; loc=2R:complement(join(10099459..10099486,10099146..10099393,10098591..10099085)); ID=FBpp0087511; name=RpLP0-like-PA; parent=FBgn0033485,FBtr0088425; dbxref=FlyBase:FBpp0087511,FlyBase_Annotation_IDs:CG1381-PA,GB_protein:AAF58844.1,REFSEQ:NP_610554,GB_protein:AAF58844,UniProt/TrEMBL:Q7K1Q7,FlyMine:FBpp0087511,modMine:FBpp0087511; MD5=0f544139c710c5c7a2d53a0fb6def7c6; length=256…	[K].SEGFQLHVEDDVNDEEQADSAMEEEAEAEAMDDNDDDDDEEEDDE.[-]	1xTMTpro [N-Term]; 1xPhospho [S20(100)]	3.25401e-06	0.000248049	1	1	1	2	FBpp0087511 [212-256]	FBpp0087511 1xPhospho [S231(100)]	0	5504	1.818	1.884	1.563	1.991	1.629	1.461	1.947	0.554516	0.468568	0.148685	0.569334	0.571023	0.919091	0.511585	0.998168	0.993878	0.729757	0.999993	0.99898	0.999995	0.994838	31.5	57.2	59.3	49.2	62.7	51.3	46	61.3	1.3	4.3	8.3	5.59	7.09	6.15	20.38
FBpp0074968	type=polypeptide; loc=3L:complement(join(17556496..17557072,17556374..17556419,17554935..17555530,17552804..17554878)); ID=FBpp0074968; name=CycT-PB; parent=FBgn0025455,FBtr0075205; dbxref=GB_protein:AAF49325.1,FlyBase:FBpp0074968,FlyBase_Annotation_IDs:CG6292-PB,REFSEQ:NP_524127,GB_protein:AAF49325,UniProt/Swiss-Prot:O96433,FlyMine:FBpp0074968,modMine:FBpp0074968; MD5=e69bcd3a8510de4c92b36ee1381…	[K].RPNEISGSQYGLNK.[L]	1xTMTpro [K14]; 1xTMTpro [N-Term]; 1xPhospho [S8(100)]	0.000244282	0.000248049	1	2	1	1	FBpp0074968 [727-740]	FBpp0074968 1xPhospho [S734(100)]	0	2251.17	1.377	1.374	1.563	1.348	1.655	1.474	1.332	0.433927	0.513051	0.0153448	0.644272	0.0307798	0.529239	0.541406	0.972255	0.994639	0.215832	0.999993	0.367509	0.997138	0.998966	181.9	250.4	250	284.4	245.3	301.1	268.2	242.4	17.02	5.67	4.77	17.31	8.87	6.75	16.23
FBpp0293236	type=polypeptide; loc=3R:complement(join(25247433..25247438,25246448..25246667,25246353..25246381)); ID=FBpp0293236; name=RpS27-PB; parent=FBgn0039300,FBtr0304693; dbxref=REFSEQ:NP_001247301,GB_protein:AFH06618,FlyBase:FBpp0293236,FlyBase_Annotation_IDs:CG10423-PB,UniProt/TrEMBL:Q9VBU9; MD5=12891c10f84e6af4a613b302d70f03eb; length=84; release=r6.47; species=Dmel;	[K].LTEGCSFR.[R]	1xCarbamidomethyl [C5]; 1xTMTpro [N-Term]; 1xPhospho [S6(100)]	0.0609403	0.00469173	1	1	1	1	FBpp0293236 [73-80]	FBpp0293236 1xCarbamidomethyl [C77]; 1xPhospho [S78(100)]	0	1353.62	1.804	1.713	1.563	1.969	1.755	1.802	1.703	0.0785148	0.205362	0.00767177	0.107654	0.00862436	0.128929	0.220091	0.547427	0.853789	0.13718	0.640464	0.167026	0.751364	0.840465	253.1	456.7	433.7	395.7	498.4	444.1	456.1	431.1	10.96	7.75	3.92	7.99	1.5	25.76	9.21
FBpp0301006	type=polypeptide; loc=3R:join(4697432..4697542,4698049..4698255,4699717..4699859,4700171..4700327,4701158..4704658); ID=FBpp0301006; name=smash-PG; parent=FBgn0263346,FBtr0308851; dbxref=FlyBase:FBpp0301006,FlyBase_Annotation_IDs:CG43427-PG,REFSEQ:NP_788576,GB_protein:AAO41500,UniProt/Swiss-Prot:Q0KIC3; MD5=773c1c5a9512b3e372bba750d5597ee3; length=1372; release=r6.47; species=Dmel;	[R].LASSPK.[G]	1xTMTpro [K6]; 1xTMTpro [N-Term]; 1xPhospho [S4(99.5)]	0.118881	0.00808981	1	1	1	1	FBpp0301006 [764-769]	FBpp0301006 1xPhospho [S767(99.5)]	0	1290.73	2.044	1.308	1.563	1.363	1.777	0.944	1.594	0.0151648	0.554364	0.00513422	0.520964	0.00529449	0.799997	0.268892	0.216325	0.997428	0.104626	0.996023	0.118784	0.999995	0.880345	301.1	615.4	394	470.8	410.5	535.2	284.3	480.1	20.55	1.62	9.36	27.82	18.9	8.64	5.65
FBpp0078394	type=polypeptide; loc=3R:complement(join(5599116..5599353,5598944..5599044,5598204..5598342,5597772..5597937,5597272..5597515,5596861..5597203,5596085..5596122)); ID=FBpp0078394; name=kra-PG; parent=FBgn0250753,FBtr0078745; dbxref=FlyBase:FBpp0078394,FlyBase_Annotation_IDs:CG2922-PG,GB_protein:AAN13249.1,REFSEQ:NP_524238,GB_protein:AAN13249,UniProt/Swiss-Prot:Q9VNE2; MD5=24bf9ccc3facbbcfe33b8664d…	[K].FVEWLQSAEEESESEDEQK.[N]	1xTMTpro [K19]; 1xTMTpro [N-Term]; 3xPhospho [S7(100); S12(100); S14(100)]	0.00132728	0.000354118	1	1	1	1	FBpp0078394 [401-419]	FBpp0078394 3xPhospho [S407(100); S412(100); S414(100)]	0	3147.3	1.52	1.596	1.562	1.873	1.561	1.446	1.615	0.686158	0.628405	0.0528248	0.496937	0.46665	0.875316	0.812153	0.999944	0.999928	0.445411	0.990302	0.987729	0.999995	0.999931	53.9	82	86.1	84.2	101.1	84.2	78	87.1	16.71	7.45	11.75	44.28	1.52	7.69	4.92
FBpp0297564	type=polypeptide; loc=3R:complement(join(10019705..10021382,10019509..10019641,10018942..10019435,10018497..10018558,10018142..10018210,10017573..10017839,10016290..10016826,10015663..10015926,10015184..10015595,10014990..10015105,10009733..10014826,10009304..10009372,10008696..10008854,10004656..10008636,10004410..10004442,10003374..10003650,10003047..10003251,10002910..10002987,10002753..100028…	[R].SSLKSGNSFESAR.[S]	1xTMTpro [K4]; 1xTMTpro [N-Term]; 3xPhospho [S2(98.5); S5(100); S]	0.0399294	0.00323406	1	6	1	1	FBpp0297564 [1360-1372]	FBpp0297564 3xPhospho [S1361(98.5); S1364(100); S]	1	2217.98	0.944	1.42	1.562	1.127	1.176	1.621	1.377	0.546646	0.556709	0.0439791	0.883185	0.773901	0.370911	0.715757	0.998108	0.997602	0.40223	0.999993	0.999971	0.974874	0.999931	138.5	130.8	196.7	216.3	156.2	163	224.6	190.8	5.95	11.1	1.63	43.83	0.91	10.49	18
FBpp0082283	type=polypeptide; loc=3R:join(13677110..13678212,13678279..13678473,13678535..13678692,13678750..13678997); ID=FBpp0082283; name=Lkb1-PI; parent=FBgn0038167,FBtr0082815; dbxref=FlyBase:FBpp0082283,FlyBase_Annotation_IDs:CG9374-PI,GB_protein:AAN13586.1,REFSEQ:NP_731846,GB_protein:AAN13586,UniProt/TrEMBL:Q8T9L5; MD5=1992c3c508535699ffb8357c96ab4607; length=567; release=r6.47; species=Dmel;	[R].VDSQDIIYQQK.[K]	1xTMTpro [K11]; 1xTMTpro [N-Term]; 1xPhospho [S3(100)]	9.9564e-05	0.000248049	1	1	1	1	FBpp0082283 [152-162]	FBpp0082283 1xPhospho [S154(100)]	0	2025.05	1.611	2.324	1.561	1.667	1.641	1.546	1.582	0.184607	0.0426458	0.015149	0.316892	0.0397372	0.371374	0.313926	0.774653	0.469842	0.214181	0.922156	0.427849	0.974874	0.912407	201.2	324.2	467.8	314.1	335.5	330.1	311.2	318.4	11.4	23.47	5.37	52.84	0.72	5.71	14.09
FBpp0077781	type=polypeptide; loc=2L:join(162823..163001,183761..185082,185152..186123,186193..187016,187482..199575,199637..199743,199903..199983,200120..200315,200376..200675,200742..201061,201127..201414); ID=FBpp0077781; name=spen-PA; parent=FBgn0016977,FBtr0078122; dbxref=FlyBase_Annotation_IDs:CG18497-PA,FlyBase:FBpp0077781,GB_protein:AAF51535.2,REFSEQ:NP_722615,GB_protein:AAF51535,UniProt/Swiss-Prot:Q…	[R].ISAAGSGSAGELSSAATNTSSGK.[L]	1xTMTpro [K23]; 1xTMTpro [N-Term]; 2xPhospho [S6(100); S8(100)]	4.79403e-07	0.000248049	1	7	1	1	FBpp0077781 [2344-2366]	FBpp0077781 2xPhospho [S2349(100); S2351(100)]	0	2779.3	2.301	2.959	1.56	2.581	2.197	3.171	2.812	0.0731021	0.0269446	0.0445705	0.0743507	0.0149136	0.0284511	0.0290236	0.529499	0.373076	0.405698	0.537411	0.243681	0.40034	0.367652	62.5	143.7	184.8	97.5	161.2	137.2	198.1	175.7	16.87	8.72	1.42	15.09	0.12	4.21	10.7
FBpp0300517	type=polypeptide; loc=3R:join(13661734..13661859,13662161..13662231,13662297..13662404,13662955..13663051,13665453..13665526,13665590..13665901,13666084..13666248,13666419..13666533); ID=FBpp0300517; name=B52-PO; parent=FBgn0004587,FBtr0308197; dbxref=FlyBase:FBpp0300517,FlyBase_Annotation_IDs:CG10851-PO,REFSEQ:NP_001014619,GB_protein:AAX52949,UniProt/TrEMBL:A0A0C4DHG5; MD5=31b25b68007c867696b484…	[R].DRSASAENKSR.[S]	1xTMTpro [K9]; 1xTMTpro [N-Term]; 3xPhospho [S3(100); S5(100); S10(100)]	0.0168306	0.00148091	1	2	1	6	FBpp0300517 [319-329]	FBpp0300517 3xPhospho [S321(100); S323(100); S328(100)]	2	2068.91	0.634	1.059	1.56	0.561	0.879	0.805	0.64	0.0559243	0.729528	0.000593077	0.0828864	0.597407	0.636518	0.155381	0.463973	0.999928	0.0202441	0.56605	0.999971	0.999995	0.756494	3193.8	2025.8	3382.5	4981.2	1793	2806.2	2569.9	2044.6	26.97	27.35	0.75	84.15	6.24	11.81	50.06
[truncated: 11,698 more rows]
[truncated: 39 more columns]

## Sheet: Protein >2 peptides simple
Accession	Description	# Unique Peptides	Score Sequest HT: Sequest HT	# Peptides (by Search Engine): Sequest HT	Abundance Ratio: (T15) / (T0)	Abundance Ratio: (T30) / (T0)	Abundance Ratio: (T1) / (T0)	Abundance Ratio: (T2) / (T0)	Abundance Ratio: (T4) / (T0)	Abundance Ratio: (T6) / (T0)	Abundance Ratio: (T10) / (T0)	Abundance Ratio P-Value: (T15) / (T0)	Abundance Ratio P-Value: (T30) / (T0)	Abundance Ratio P-Value: (T1) / (T0)	Abundance Ratio P-Value: (T2) / (T0)	Abundance Ratio P-Value: (T4) / (T0)	Abundance Ratio P-Value: (T6) / (T0)	Abundance Ratio P-Value: (T10) / (T0)	Abundances (Grouped): T0	Abundances (Grouped): T15	Abundances (Grouped): T30	Abundances (Grouped): T1	Abundances (Grouped): T2	Abundances (Grouped): T4	Abundances (Grouped): T6	Abundances (Grouped): T10	Abundances (Grouped) CV [%]: T0	Abundances (Grouped) CV [%]: T15	Abundances (Grouped) CV [%]: T30	Abundances (Grouped) CV [%]: T1	Abundances (Grouped) CV [%]: T2	Abundances (Grouped) CV [%]: T4	Abundances (Grouped) CV [%]: T6	Abundances (Grouped) CV [%]: T10	Abundances (Normalized): F1: 126, Sample, T0	Abundances (Normalized): F1: 127N, Sample, T0	Abundances (Normalized): F1: 129C, Sample, T1	Abundances (Normalized): F1: 130N, Sample, T1	Abundances (Normalized): F1: 133C, Sample, T10	Abundances (Normalized): F1: 134N, Sample, T10	Abundances (Normalized): F1: 127C, Sample, T15	Abundances (Normalized): F1: 128N, Sample, T15	Abundances (Normalized): F1: 130C, Sample, T2	Abundances (Normalized): F1: 131N, Sample, T2	Abundances (Normalized): F1: 128C, Sample, T30	Abundances (Normalized): F1: 129N, Sample, T30	Abundances (Normalized): F1: 131C, Sample, T4	Abundances (Normalized): F1: 132N, Sample, T4	Abundances (Normalized): F1: 132C, Sample, T6
[truncated: 4,796 more rows]
[truncated: 1 more columns]

[truncated: 1 more sheets: Lys-Acetylated peptides]
