# Supplementary material for: HR3/RORα-mediated cholesterol sensing regulates TOR signaling
Source: Nat Commun. 2026 Mar 30;17:4609. doi: 10.1038/s41467-026-71059-x (PMC13199448; doi:10.1038/s41467-026-71059-x)
Supplement: Supplementary file 6 — Supplementary Data 3 [file 41467_2026_71059_MOESM6_ESM.xlsx]

## Sheet: Legend
Supplementary Data 3
Related to Fig. 5d and 5e.
Transcriptomic changes in controls, HR3 KD, and TOR KD, after cholesterol depletion and following cholesterol refeeding. P-values for differential gene expression were computed by Wade test and adjusted for multiple comparisons using the Benjamini-Hochberg FDR procedure; both numbers are given in the file.
Page A	Reads for each gene, in individual replicate samples
Page B	RPKM expression values for each gene, with fold-change comparison within each genotype between refed and deprived.
Page C	Pathway enrichment analysis

## Sheet: A. Gene count - quant
	Raw values for control, no chol					Raw values for control, refed chol					Raw values for HR3 KD, no chol					Raw values for HR3 KD, refed chol					Raw values for TOR KD, no chol					Raw values for TOR KD, refed chol
gene_id	W_Starv_1	W_Starv_2	W_Starv_3	W_Starv_4	W_Starv_5	W_Fed_1	W_Fed_2	W_Fed_3	W_Fed_4	W_Fed_5	HR3_Starv_1	HR3_Starv_2	HR3_Starv_3	HR3_Starv_4	HR3_Starv_5	HR3_Fed_1	HR3_Fed_2	HR3_Fed_3	HR3_Fed_4	HR3_Fed_5	TOR_Starv_1	TOR_Starv_2	TOR_Starv_3	TOR_Starv_4	TOR_Starv_5	TOR_Fed_1	TOR_Fed_2	TOR_Fed_3	TOR_Fed_4	TOR_Fed_5	gene_name	gene_chr	gene_start	gene_end	gene_strand	gene_length	gene_biotype	gene_description	tf_family
FBgn0013686	1127648	1478230	1378373	1389676	1212787	1121742	1209254	1090745	919340	751167	878809	1032666	1020125	1190284	1600808	1416976	1182959	1152845	982093	1533915	973670	1184787	958973	992147	1015205	1007253	1004687	1432841	1325580	1423009	mt:lrRNA	dmel_mitochondrion_genome	12734	14058	-	1325	rRNA	-	-
FBgn0002564	1141216	1249636	907392	1072856	962719	962227	1087002	995705	829294	750389	670052	805599	890839	1096606	856876	1126872	1024192	932431	1093817	1124131	791091	1043542	787140	930195	871047	836194	769358	901592	922132	1014809	Lsp1gamma	3L	66430	68995	+	2501	protein_coding	-	-
FBgn0002563	989105	1135483	877297	929489	876867	891508	1041159	958411	767746	742403	755024	769673	994424	1116965	896670	1159087	1034063	934185	1092519	1182831	800242	901700	728815	891201	811282	802058	840601	865350	803244	1023450	Lsp1beta	2L	898500	901316	+	2749	protein_coding	-	-
FBgn0002562	494832	710270	475184	672816	541817	654120	817418	710248	426230	511349	529182	396273	641385	634018	654228	863303	644262	602218	702642	822240	687716	459265	559680	475442	463361	581302	604064	541816	430562	758534	Lsp1alpha	X	12490291	12492982	+	2625	protein_coding	-	-
FBgn0013674	257936	351046	321561	339584	289409	249321	304322	266936	215758	203089	196998	254211	252375	298353	339004	315244	280960	277356	253964	346907	203785	272986	234517	238542	246295	211930	227012	268350	305584	286013	mt:CoI	dmel_mitochondrion_genome	1474	3009	+	1536	protein_coding	-	-
FBgn0000556	244322	313773	300394	304398	244902	233823	290774	275531	193873	210673	206277	227848	219112	263458	237885	301831	260426	253028	284797	327189	186149	240185	225627	230412	245766	178862	237013	256040	285506	257117	Ef1alpha48D	2R	11891135	11895762	+	2464	protein_coding	-	GTP_EFTU
FBgn0000044	174055	273854	285132	275327	211904	158110	165331	205323	175873	160199	164061	173278	190792	220422	164549	239848	222787	181535	196616	272089	178845	284622	231329	147890	300081	147022	203597	119147	266862	183625	Act57B	2R	20944021	20946431	+	1724	protein_coding	-	Actin
FBgn0013676	180016	266003	237045	250848	216481	194724	228009	199918	156401	138084	142576	180239	181202	224893	256534	243649	217015	212700	202734	263945	162419	188382	167623	173500	174394	166530	184802	227416	235064	228515	mt:CoIII	dmel_mitochondrion_genome	4736	5524	+	789	protein_coding	-	-
FBgn0250815	178003	181523	157525	221081	156952	176469	219096	210729	168212	143996	137015	121959	133825	148298	117411	270291	216890	215674	256326	205577	131927	146028	141298	205499	125908	172193	196736	136062	191558	169453	Jon65Aiv	3L	6039155	6040135	+	904	protein_coding	-	Trypsin
FBgn0039685	201855	216058	125440	169497	181403	169986	172955	180658	145262	90071	150310	111152	193890	206418	180647	286140	241537	195955	231299	219445	191222	147577	99706	167577	95702	170641	171783	140140	86834	207753	Obp99b	3R	29716254	29716896	-	594	protein_coding	-	-
FBgn0264695	133543	211164	223543	217622	164044	114518	129809	150600	132795	114183	121857	126296	148050	176514	129907	180569	174234	139020	156853	210729	121999	192774	164309	113658	213685	110206	154227	90097	202214	144847	Mhc	2L	16766566	16788766	+	9058	protein_coding	-	Myosin_head
FBgn0028920	186431	199578	152222	235648	170594	90052	99147	98513	87140	74234	114842	124491	139361	152112	111539	126726	117289	116270	130745	128563	127795	154576	120476	166120	105242	110446	93657	109819	91432	99831	CG8997	2L	13843915	13845325	-	1347	protein_coding	-	-
FBgn0087002	140726	174694	156598	135437	123916	112939	150602	126698	91776	85404	78744	105081	96644	136670	126464	136007	120007	114811	120868	155194	93072	121506	102386	112585	122599	99722	102875	117368	137904	136523	Rfabg	4	1060969	1077273	+	11766	protein_coding	-	Vitellogenin_N
FBgn0013678	107346	159916	142486	150442	123097	112363	134024	117116	92247	86964	87040	110302	105724	132594	157122	146416	122821	122358	85708	155110	93302	116650	102044	100767	106716	95363	109947	128433	139675	132044	mt:Cyt-b	dmel_mitochondrion_genome	10498	11634	+	1137	protein_coding	-	-
FBgn0002773	94125	150500	153207	158059	118516	91936	94975	113775	93484	80172	90190	86009	103931	119401	94375	142233	128451	104276	110878	155282	105085	139153	118541	79319	151375	88158	121146	69699	140840	117956	Mlc2	3R	30171438	30174551	-	2286	protein_coding	-	-
FBgn0000640	49356	139959	66095	158102	86945	167066	176405	137990	60220	94958	91625	38320	106611	85352	106275	198100	119292	99083	129382	136756	189521	51957	104306	79612	64049	122219	135025	105824	34049	188907	Fbp2	2L	9426784	9427917	+	1074	protein_coding	-	adh_short
FBgn0000042	105520	146124	128240	143605	112282	95648	127240	104184	75942	84458	94008	107204	111008	115185	107772	110900	101891	100853	107869	131283	73621	101881	97614	111304	99904	71997	94600	123068	121192	97988	Act5C	X	5900861	5905399	+	2978	protein_coding	-	Actin
FBgn0028534	137784	162956	116946	182164	137044	67809	69243	75145	65245	56000	82346	100862	114006	120484	80743	93800	91239	95360	100344	101597	104431	124084	103065	131093	83522	87822	73892	96344	72998	87656	CG7916	2L	13846752	13847799	+	923	protein_coding	-	-
FBgn0000559	90180	123211	118629	121184	96085	92519	115304	106999	78332	82211	79221	87614	84916	101591	94753	117018	100793	98386	109227	123935	77483	99987	94676	93239	98736	73390	95798	101783	117841	104955	EF2	2L	21677913	21682164	-	3056	protein_coding	-	GTP_EFTU
FBgn0000116	76674	118435	110177	122912	95204	87693	98495	100035	81945	77782	76955	89374	92641	103496	81283	117084	110599	93952	104322	139281	80837	116984	99165	80609	114351	72843	86991	80548	121620	99175	Argk	3L	9048781	9066027	-	3504	protein_coding	-	-
FBgn0002535	99734	122437	142856	127594	132252	78571	100086	75834	71619	55735	87889	66079	73373	97126	75214	118559	98871	92999	91082	131935	70956	101703	89540	45073	91693	43166	137036	60427	99334	56347	Lcp4	2R	8437647	8438495	+	792	protein_coding	-	Chitin_bind_4
FBgn0262736	80810	119308	101978	106596	90265	85336	108818	95106	67357	76780	72659	93548	91138	92410	94536	95569	84743	81776	82017	111074	66433	88542	78597	87950	84255	63031	68947	85806	96226	79056	Vha16-1	2R	6625242	6633090	-	3077	protein_coding	-	-
FBgn0027571	91704	102222	100243	75450	85675	83285	92894	87654	73852	78896	55058	55097	84698	79340	77617	87233	94460	83644	95282	107864	52803	74672	70370	72004	82184	69501	71180	71039	89496	78941	CG3523	2L	3056598	3068177	+	8744	protein_coding	-	Acyl_transf_1
FBgn0031653	62908	78709	63817	94200	66242	92385	72269	71896	60981	44490	37844	53617	55443	59066	42448	89894	80528	88474	81468	116560	69892	63758	80698	74488	59513	75080	86749	118626	95018	104396	Jon25Biii	2L	4949941	4950767	-	827	protein_coding	-	Trypsin
FBgn0013675	69926	100712	90287	92221	77494	73547	82680	76887	58371	55008	52077	65856	67484	82319	97238	92226	74319	76687	56367	92848	57057	74511	62560	59197	64771	56437	62429	74645	84016	79064	mt:CoII	dmel_mitochondrion_genome	3083	3767	+	685	protein_coding	-	-
FBgn0000064	66888	99522	90099	92901	75277	68305	73148	72491	65673	55692	57364	63219	72398	80404	63067	87346	82616	69249	76187	97791	56686	82903	65689	56807	86003	51391	60474	51302	75928	68346	Ald	3R	26254069	26261591	-	3809	protein_coding	-	-
FBgn0066084	50351	97400	92305	101952	72750	83260	88951	82099	56192	37502	38335	44147	43449	69015	58459	85483	75610	75561	80060	95211	58946	52773	54955	47967	54867	48461	63491	69258	90546	78468	RpL41	2R	24903416	24903935	-	320	protein_coding	-	-
FBgn0036024	27775	40246	31435	23761	33095	81812	46711	51318	45305	40664	26423	19612	42590	29850	33339	69476	57546	57438	64512	81902	81787	91223	80181	100747	67383	97183	116940	160090	118877	157463	CG18180	3L	9641013	9641913	+	901	protein_coding	-	Trypsin
FBgn0013672	61676	94207	87219	84243	70160	66225	73189	68274	53453	51163	48255	59371	58366	69144	95334	78685	59767	64996	30527	74968	50166	68616	55752	50099	60376	49128	53282	63093	70960	69990	mt:ATPase6	dmel_mitochondrion_genome	4062	4736	+	675	protein_coding	-	-
FBgn0020906	77303	68078	66232	92026	60770	50265	73536	65949	60612	42820	59276	41740	52500	67709	57515	94755	83065	74777	94374	68677	50773	60062	55614	76516	42626	60924	52072	47974	55498	43419	Jon25Bi	2L	4954279	4955144	-	866	protein_coding	-	Trypsin
FBgn0035665	62795	70747	57780	71722	56524	67412	82457	79398	66586	58365	48233	43259	48108	51769	40713	98855	78618	74450	86414	83236	41687	48663	51542	63741	43177	59722	68193	49418	73653	58135	Jon65Aiii	3L	6050757	6051690	+	875	protein_coding	-	Trypsin
FBgn0003360	53158	85033	87597	89942	64728	64027	76159	72238	52510	58398	45064	70324	53163	68320	64042	67232	61455	63215	66325	79959	37317	63204	55997	54818	69814	35777	42360	48546	81876	50720	sesB	X	10780893	10786958	-	2006	protein_coding	-	Mito_carr
FBgn0010217	55930	83496	84147	85641	65926	62201	72297	68859	50552	54391	44882	65483	55176	65438	62128	70166	64336	64612	66527	76550	41491	64576	55244	54067	62854	39170	45321	50713	75200	53758	ATPsyn-beta	4	1031484	1034917	+	2386	protein_coding	-	ATP-synt_ab
FBgn0039830	53225	82797	86062	84069	64060	66231	73770	73625	52870	57393	43551	66337	53758	65784	65029	71527	64694	65961	67197	76050	38127	61613	52726	50173	60139	35912	40789	45031	73814	49834	CG1746	3R	31216145	31219630	-	1980	protein_coding	-	-
FBgn0003884	61150	81616	78085	74700	67501	64739	77359	70113	50188	54727	49016	56240	54972	61563	53170	69176	62662	60540	67028	77488	36491	59602	47588	57353	56772	39879	49693	49700	70734	51050	alphaTub84B	3R	7086599	7088839	+	1752	protein_coding	-	Tubulin
FBgn0004169	47502	85606	84716	86782	65866	50105	51233	62086	51406	42386	44456	43600	51986	63509	52085	76081	67046	54873	56773	81237	54858	70533	61456	37472	76086	43706	59718	37773	76289	57848	up	X	13593474	13602578	-	2530	protein_coding	-	-
FBgn0011211	55258	77975	80240	75616	61064	61048	70301	68447	49993	56089	44915	64668	56583	64892	54137	66789	62478	62428	65133	72977	36146	63380	52140	53343	61391	35325	41063	46518	72067	49033	blw	2R	22799099	22802180	+	2252	protein_coding	-	ATP-synt_ab
FBgn0014002	56269	75206	64621	75944	56404	59947	71995	67615	45833	51398	45352	55187	51310	63027	56634	70122	58585	59129	62080	75200	42659	50517	48073	51464	50693	42102	46061	48281	58893	52015	Pdi	3L	15137738	15142840	-	2328	protein_coding	-	-
FBgn0003356	40907	52154	48445	84984	50184	55902	55295	53740	35394	32692	28398	42322	40808	39663	32394	47339	45773	53335	49036	61848	58452	48056	78830	74051	54486	61300	70825	92763	87227	97289	Jon99Cii	3R	29923754	29924615	-	862	protein_coding	-	Trypsin
FBgn0035743	63938	82789	63961	109985	68495	51748	76304	58434	44428	38837	39933	58302	49550	60634	61041	58860	58763	61654	56255	72315	42631	47242	47463	52761	50792	32846	30474	42939	51073	37753	CG15829	3L	7128903	7129673	+	697	protein_coding	-	-
FBgn0266599	53083	70776	69647	71646	58166	52584	63059	56449	41884	47538	44765	46772	49681	60725	49532	54768	52019	50312	55398	69197	34074	50965	46363	53881	59207	37109	46157	49788	62538	47837	Hsc70-4	3R	15242687	15246614	+	2716	protein_coding	-	HSP70
FBgn0001098	44928	59898	52898	57870	46032	50025	63725	57376	40859	45570	39949	52308	51230	62015	45894	60442	62949	57194	61317	73215	36157	50759	45441	45049	54743	40999	40721	53655	61836	53329	Gdh	3R	23935958	23943101	-	2343	protein_coding	-	-
FBgn0002565	55687	63510	42576	49283	58424	58244	54180	57510	44017	36055	40492	24577	55834	58561	59037	75956	69302	58003	65612	71612	59831	42457	36433	38405	28851	54057	49008	49609	30422	63177	Lsp2	3L	12129393	12131869	+	2477	protein_coding	-	-
FBgn0002534	30925	83598	68315	77909	43036	26855	54772	35046	33266	30066	41321	35204	50655	66669	44282	60585	54529	63594	50240	72392	41217	77790	74857	22346	65376	19569	79523	19248	69410	30498	Lcp3	2R	8435310	8436095	+	730	protein_coding	-	Chitin_bind_4
FBgn0000579	42106	61756	59532	60791	49070	43293	51419	50345	40961	37491	40260	42310	51477	54316	42759	63230	58220	48218	53161	70148	43590	60099	47685	42074	60502	38467	45292	38330	55326	51923	Eno	2L	1724768	1729636	-	3718	protein_coding	-	-
FBgn0020910	45935	63921	63357	58331	50062	47872	56820	53523	37104	39838	39092	41940	42817	52383	45938	58606	50807	49063	54252	63875	38770	49886	46843	46796	50359	37161	49986	54118	58565	53588	RpL3	3R	11221894	11225173	+	2231	protein_coding	-	-
FBgn0064225	44507	64003	60580	62298	49652	47318	56920	51197	36532	36670	38783	41611	40071	50384	49965	58274	50733	48357	53233	64408	41340	46071	46046	45397	48000	37248	50931	54472	57726	55848	RpL5	2L	22532279	22536884	-	3835	protein_coding	-	-
FBgn0002533	58008	56946	56479	58579	63047	31706	46005	33776	33423	26726	49049	28807	44945	44166	33120	61915	49696	45794	44075	75404	50543	66538	62789	27281	58137	28055	99944	30257	51155	36749	Lcp2	2R	8433797	8434785	-	927	protein_coding	-	Chitin_bind_4
FBgn0002531	61092	59310	42083	55579	60511	28783	44072	32531	32553	24312	63960	28154	51577	48633	34799	71707	57241	50405	50244	90224	56169	47926	49569	20050	38426	27636	97566	53205	30990	40923	Lcp1	2R	8430115	8431243	-	1065	protein_coding	-	Chitin_bind_4
FBgn0015039	60212	48413	46016	48358	49094	53533	29936	45811	37116	34589	41999	25879	45726	39369	34261	59815	57810	47609	54715	64111	40167	49901	47431	57377	42699	50192	52663	62609	53922	61699	Cyp9b2	2R	7130277	7132139	-	1667	protein_coding	-	p450
FBgn0028533	67510	69984	54426	77656	59283	34002	40808	36624	35523	29131	49253	42862	51762	60092	45347	52140	43543	44441	50805	46186	47513	57080	41780	67822	41195	41768	39676	39004	37306	36723	CG7953	2L	13847925	13849223	+	1154	protein_coding	-	-
FBgn0039713	42888	64073	60868	63028	50421	49836	55572	52722	37125	35798	34146	37545	37399	49041	40976	58407	49941	47364	53347	61785	38767	46305	43030	42226	44077	33964	44635	49858	55948	51174	RpS8	3R	29861582	29863902	+	1250	protein_coding	-	-
FBgn0026372	42632	61085	60971	59046	48568	48326	56137	51572	36535	38602	37175	39375	41936	49921	44094	57553	49532	46845	53101	61763	36010	44675	41220	41507	43573	32591	42726	47169	52649	49306	RpL23A	3L	1667192	1668654	-	1016	protein_coding	-	-
FBgn0024733	41186	61732	60126	62017	48409	48767	55601	52259	35895	37090	34873	38852	37174	47463	46168	56061	48614	45973	49900	58948	37958	43926	42945	39915	44423	33556	43312	46858	55160	50336	RpL10	3L	23093190	23095471	-	1235	protein_coding	-	-
FBgn0001092	38381	63569	57868	66700	48267	45019	55278	54815	40002	41643	38602	35413	45887	43607	42647	56600	50178	42636	46055	62217	41001	43780	44468	33001	50173	33359	39411	35509	45498	48981	Gapdh2	X	15868145	15869661	+	1443	protein_coding	-	-
FBgn0003279	41363	59329	57519	59072	46665	44494	52029	49316	35564	37366	36256	39633	38902	46716	37006	54354	47003	44373	51201	57822	36928	46720	45224	45410	46551	33436	44568	47988	52874	49220	RpL4	3R	27922821	27924888	+	1400	protein_coding	-	-
FBgn0263006	39538	59778	62931	63231	46404	36372	37849	47437	39982	39347	37345	39351	41533	51024	38693	55567	51187	43210	47409	61337	35432	58586	47958	33948	63205	30652	39603	25927	57632	41420	Ca-P60A	2R	23925077	23935884	-	8264	protein_coding	-	E1-E2_ATPase
FBgn0014026	41664	55858	55881	55628	45215	45184	50172	47891	35082	35693	34271	38340	37650	46869	41338	55298	46208	45056	49728	58683	38181	45600	44073	43600	45157	34000	44562	49016	53532	51591	RpL7A	X	6530897	6533348	-	1315	protein_coding	-	-
FBgn0003149	37796	61463	58125	61545	45563	32628	34805	45161	39227	33648	36415	35850	45091	48978	35486	53426	53423	41752	44734	59506	39775	57603	47247	31593	64210	33642	47537	27809	53882	44328	Prm	3L	8732858	8745310	-	5356	protein_coding	-	Myosin_tail_1
FBgn0000261	50736	59356	41900	53173	45704	35204	42299	39213	31141	27367	38146	40998	45597	49914	37959	53261	52847	49044	53555	60676	42015	49578	36033	50273	38015	35876	36804	47849	38812	44179	Cat	3L	18822604	18828188	+	1993	protein_coding	-	Catalase
FBgn0004430	43504	42875	32952	69573	38954	39408	39872	46794	42300	29126	26944	28448	31469	39868	28966	65728	59950	60910	69159	51436	38980	38010	34248	60578	27285	46556	50362	42561	56502	42151	LysS	3L	1227747	1228238	+	492	protein_coding	-	-
FBgn0265297	47241	60812	56411	65553	49920	41920	55045	49817	38237	38142	35389	39849	38345	46005	45208	44116	43273	42916	48383	53694	29389	38070	37777	41099	42643	30569	36175	38454	49200	41539	pAbp	2R	18140078	18147191	+	4303	protein_coding	-	RRM_1
FBgn0001091	42973	58910	55001	52393	46805	41615	45412	46343	39682	33432	32983	34952	43720	48543	36658	53915	49869	41022	48063	59279	37868	52106	38862	36820	49512	34246	37677	33872	46998	43792	Gapdh1	2R	7791901	7793380	-	1480	protein_coding	-	-
FBgn0033926	29819	42267	35686	46759	37594	36296	43890	34708	25918	31453	40747	39258	51527	43962	41128	51686	44365	44465	45505	63284	45687	37224	45053	46102	37323	40616	57946	61158	53314	65885	Arc1	2R	14357927	14360297	-	2371	protein_coding	-	-
FBgn0017545	38186	53672	54558	57249	43301	40417	47904	46076	32445	33465	33526	37807	34548	42623	43159	51171	44604	44041	47297	53430	32639	39458	40961	38996	43349	30595	40104	42358	51621	44859	RpS3A	4	65225	67207	-	1349	protein_coding	-	-
FBgn0003721	35912	57818	57272	57849	45367	36283	37259	42715	34783	30634	33223	33233	37795	43772	36741	52525	45753	38057	40974	55222	37546	51916	41853	30899	53051	31308	41893	29427	50986	40265	Tm1	3R	15281371	15308779	+	9463	protein_coding	-	-
FBgn0000100	37601	54498	52542	53720	42946	41877	47905	45869	32074	32733	31866	36146	34618	42794	36271	50951	42703	41298	46763	53977	33326	41433	38347	39350	40694	29757	39542	43098	47946	44116	RpLP0	3L	22075867	22077487	+	1328	protein_coding	-	-
FBgn0029176	39313	54052	51138	52579	42918	40204	47996	45692	32639	34421	33386	36343	36325	43758	37311	48005	42760	40450	46501	52575	32388	41249	38390	39244	41641	30087	38894	41864	47017	42812	Ef1gamma	3R	29220172	29222109	+	1695	protein_coding	-	GST_N
FBgn0011284	37697	52621	52250	51423	41542	40049	47684	46000	32152	32475	32357	36031	34573	43591	37267	49772	43439	41893	46024	52978	32349	39795	39021	38182	40413	29963	39247	43290	47518	44210	RpS4	3L	13041756	13044234	+	1449	protein_coding	-	Ribosomal_S4e
FBgn0013679	37673	57177	52444	54524	46994	43651	50020	43818	35833	27665	26267	36417	36491	45871	57322	48369	42093	44295	16520	52358	32354	40208	32645	32278	36040	34020	34903	42354	50945	47712	mt:ND1	dmel_mitochondrion_genome	11720	12658	-	939	protein_coding	-	-
FBgn0013684	45168	57177	52664	52201	43855	39668	42539	40983	34006	34618	31469	41378	38588	43796	55840	47301	35148	39907	14485	50697	32837	48938	38371	33765	41388	32122	33302	40948	49254	42769	mt:ND5	dmel_mitochondrion_genome	6402	8124	-	1723	protein_coding	-	-
FBgn0001218	39211	62011	41843	63452	36013	35790	46386	43921	31396	30564	32614	43605	32601	45187	38269	48071	42172	43952	44006	48207	33467	34154	40818	44727	37894	28483	34712	34868	41210	44570	Hsc70-3	X	11801696	11807117	-	3589	protein_coding	-	HSP70
FBgn0038784	32687	37374	37828	25604	46880	41911	34904	26759	30160	24285	27313	27016	40380	42572	37733	42844	44303	43524	42937	61321	40272	46985	32756	34012	30785	49898	55032	58493	53401	65166	CG4362	3R	20306216	20307537	-	829	protein_coding	-	-
FBgn0003517	36621	52732	52709	53264	40831	41028	48466	46823	30256	34016	31320	33800	33476	41084	34119	47481	39677	39436	44872	50722	31016	40356	37736	37893	40052	28432	36678	39914	46975	42743	sta	X	1481797	1483413	-	1338	protein_coding	-	-
FBgn0032773	38930	50608	44243	43660	39605	42747	48992	45329	33553	33563	30113	35116	41685	48850	37544	52661	47570	42996	49883	51308	32757	35680	27716	33750	32613	30002	35147	38024	36600	44448	fon	2L	19383138	19386205	-	2276	protein_coding	-	-
FBgn0263598	35585	52427	47315	48439	39456	38711	49323	42876	30622	35548	31817	44764	42323	41659	38385	42214	38454	37432	37878	48895	28977	41266	36590	39532	39321	28455	31418	42896	45035	36996	Vha68-2	2L	12974322	12978607	+	2759	protein_coding	-	ATP-synt_ab
FBgn0261606	34900	52695	50206	52861	41802	42515	47992	44168	31166	30510	28837	31986	29737	40317	34635	46475	41701	39834	43424	52005	32087	37035	35626	34817	37366	29155	37868	41646	47353	43796	RpL27A	2L	4457186	4458364	-	633	protein_coding	-	-
FBgn0033826	49631	49770	33374	49434	43250	29221	26534	37111	31283	21169	32236	35894	45646	42156	29289	48364	44255	41470	44477	46133	35736	45027	31070	49841	31475	40578	34905	40461	40598	33115	CG4734	2R	13297202	13298467	-	1011	protein_coding	-	-
FBgn0004867	35458	50495	51220	52444	39867	40941	46053	43654	29074	33081	29189	33459	31946	38377	32370	44615	38262	37962	42328	48137	29250	37687	36682	36271	39910	26450	34093	36226	45237	38434	RpS2	2L	9896265	9897552	-	1208	protein_coding	-	-
FBgn0039757	35024	47985	46514	48381	39673	39302	42984	41149	29044	29802	29241	31809	31809	38508	33102	46200	39824	38130	41804	47473	31651	37766	35317	36514	36823	28078	36845	39970	43819	41813	RpS7	3R	30206447	30209020	-	1139	protein_coding	-	-
FBgn0005593	34034	49283	47828	47426	37573	37320	44434	42041	28706	29463	28788	31095	30682	38327	34834	45006	38793	37261	41983	48414	30672	36813	35313	35595	36879	28260	37016	41261	44351	41672	RpL7	2L	10201004	10202321	+	1167	protein_coding	-	-
FBgn0036996	55505	57573	44156	64853	51760	18463	17998	18469	18570	14493	36708	48614	55016	47045	37289	30085	27484	27971	32589	33154	46399	55930	46549	61656	38186	28857	31982	34364	25204	33027	mag	3L	20460683	20462274	+	1477	protein_coding	-	-
FBgn0003942	32715	50162	46982	47956	39602	39767	44263	41046	28695	27298	26584	29514	28887	39806	38359	45469	40772	39004	41862	50040	29946	33776	31533	32237	33785	28291	36148	40629	44245	41791	RpS27A	2L	10408352	10410456	+	592	protein_coding	-	ubiquitin
FBgn0002772	30213	52672	52983	52040	40934	31493	31032	38835	33089	26206	28025	29445	32948	41397	34064	46044	43431	35547	37666	51672	33345	45670	37398	24676	49277	27302	37724	21565	47851	35737	Mlc1	3R	27657078	27660177	-	1414	protein_coding	-	-
FBgn0040813	31505	62895	72953	46271	42148	55915	56338	48854	36064	37193	19087	29205	30437	49915	52934	32345	32901	31382	33286	49413	15771	34850	20326	20509	31444	19023	23558	28848	52770	26694	Nplp2	3L	13356376	13357223	+	610	protein_coding	-	-
FBgn0003357	31799	36029	34187	68766	37264	38936	41543	39600	25295	26006	23076	33863	33642	32030	27539	37505	35333	41913	37636	46824	29581	26285	41602	40687	29424	31846	41058	50027	51833	52419	Jon99Ciii	3R	29922216	29923455	+	1240	protein_coding	-	Trypsin
FBgn0002593	33041	48636	45244	48395	38214	37173	43095	40368	28341	27753	27561	29751	30049	37192	34408	46082	38851	37375	41052	48476	31290	34178	34092	34507	35238	28358	38519	39834	43054	42717	RpLP1	2L	419952	420864	+	768	protein_coding	-	-
FBgn0033912	31326	49796	47609	48324	39565	39722	44344	42247	29008	26819	25630	29144	28683	38239	35099	44355	39877	38342	42359	49751	29607	33374	31844	32011	33401	26848	36108	39421	44530	41253	RpS23	2R	14215096	14216627	-	865	protein_coding	-	Ribosomal_S12
FBgn0002607	33587	48923	46458	47815	38199	37990	42375	41341	28922	27846	28149	30228	29654	37159	32379	44425	38551	37132	41100	47670	30608	35668	34027	34020	34378	27748	35392	38777	42973	39972	RpL19	2R	24967877	24969547	-	1361	protein_coding	-	-
FBgn0261602	32613	46611	46410	47037	37437	36333	41725	40149	27511	28423	27956	29216	30274	36557	29922	42468	37835	35409	41867	46899	30699	38367	36438	36226	37542	27198	37589	38918	44018	41697	RpL8	3L	2587456	2588883	+	1173	protein_coding	-	Ribosomal_L2_C
FBgn0086687	39677	50804	42579	41639	39713	36044	38751	35133	30369	29722	27120	30589	37568	40046	39271	41488	36665	35042	37695	46339	30123	41167	31241	36952	34163	27480	31879	33653	39551	33876	Desat1	3R	12439600	12447616	+	2488	protein_coding	-	-
FBgn0003887	37065	49044	47161	45851	40401	36850	46664	40443	29934	30790	31158	33086	32002	37336	32700	41464	37615	35844	41167	47010	22828	33522	30773	33564	34723	24828	31515	29126	40751	31033	betaTub56D	2R	19447319	19451600	-	1869	protein_coding	-	Tubulin
FBgn0031654	39125	37875	41699	44954	32476	28390	38448	37997	36376	25122	31671	20243	28191	34520	31360	50467	44062	39796	56229	38187	29125	35009	27046	43071	24603	43149	39983	30638	39072	30195	Jon25Bii	2L	4952243	4953136	-	894	protein_coding	-	Trypsin
FBgn0020618	32085	43789	43504	42745	34072	33347	40606	38334	25660	27877	28229	30649	29961	36240	31117	43931	37044	35500	40520	45152	26934	34547	32533	33747	34677	25431	34472	37170	38746	38101	Rack1	2L	7825347	7827315	-	1693	protein_coding	-	WD40
FBgn0262952	36098	48058	43787	44083	37329	34311	37724	35965	28600	26716	25967	33592	31961	38115	48982	42782	32857	35590	18990	43805	27503	38149	30968	29179	32915	27985	30439	34144	41096	35858	mt:ND4	dmel_mitochondrion_genome	8206	9544	-	1339	protein_coding	-	-
FBgn0011272	30399	46129	44610	44782	36236	35762	39972	38782	26112	25722	25873	27325	27815	36322	32084	41917	35987	34758	39615	46199	29427	32429	32291	31824	33408	25151	34144	36452	41061	39447	RpL13	2L	9967313	9968645	+	1203	protein_coding	-	-
FBgn0027835	34484	47222	41656	46845	34590	34265	46113	38821	28399	31751	26639	31779	32153	39399	34316	36685	34863	33995	37296	46105	23211	31549	29581	33065	35447	25983	28932	30428	40404	33255	Dp1	2R	18412027	18421124	+	6962	protein_coding	-	KH_1
FBgn0003274	31058	44021	43141	45204	34281	34818	37980	34648	25464	24630	25644	29111	28621	35325	32019	43017	38111	36053	37442	47538	27701	32997	32035	31295	33415	25374	32596	36268	41422	38597	RpLP2	2R	16586129	16586732	+	604	protein_coding	-	-
FBgn0035886	17412	43514	48054	28039	40020	59034	50570	41475	38169	23969	18255	26479	26411	30029	29807	38551	29982	34982	39736	53197	14906	28329	39092	22332	20986	25727	21773	39821	57842	48463	Jon66Ci	3L	8391540	8392377	+	838	protein_coding	-	Trypsin
FBgn0000046	25678	55140	44704	55417	38991	28689	27264	41239	35340	27369	24835	27556	37313	35627	26410	49021	42788	32364	33744	46251	32588	40869	33661	20830	39316	24269	29871	21817	31897	25334	Act87E	3R	13425983	13428375	+	1989	protein_coding	-	Actin
FBgn0001149	43350	48202	38521	50701	42257	29342	33857	31372	24118	21079	30580	35063	35839	39369	30474	44216	37040	34956	40578	43139	26586	31770	30419	40438	29929	20173	24943	29915	29535	26507	GstD1	3R	12367817	12369268	-	843	protein_coding	-	GST_N
FBgn0037351	29661	43711	42894	44325	35278	33976	39479	37962	25542	25674	24084	27227	27067	34472	29824	39839	35270	33184	38148	43617	27734	32032	31188	31355	32675	24701	32989	35518	40432	36893	RpL13A	3R	5624474	5625947	+	903	protein_coding	-	-
FBgn0037724	50297	55240	43760	59687	42330	29230	45756	36588	26397	30458	21971	36059	27567	32612	26604	29498	27681	29636	24570	35514	20583	28661	25945	35320	30431	19438	30929	38163	39404	34365	Fst	3R	9644978	9646154	-	1177	protein_coding	-	-
FBgn0034138	29924	43903	42994	43722	35106	34827	38716	35887	25866	24795	23939	27266	25222	33711	33666	41656	34492	32509	36921	44997	26466	31367	30253	29162	30437	25024	32053	36355	39537	37130	RpS15	2R	16570112	16571230	-	810	protein_coding	-	-
FBgn0028697	30235	43207	41589	41858	34620	31877	40232	36179	25158	25714	25402	27305	27579	35010	31527	38038	34500	32048	35556	43284	27074	32824	29500	30621	31763	24646	33585	36700	37626	35726	RpL15	3L	27267255	27268445	+	1018	protein_coding	-	-
FBgn0033294	46291	49252	32892	47508	41030	22098	24380	19429	19429	16995	28716	37247	37795	39388	29190	32456	32596	32890	31900	40321	37636	47290	29160	46794	30430	26399	27008	32685	28110	27952	Mal-A4	2R	8458815	8460884	+	1786	protein_coding	-	-
FBgn0000299	34042	48135	51398	39357	35876	39904	45364	41441	30834	34144	24419	26348	34041	43047	33114	34001	34304	31947	35425	41710	16613	27690	18545	25030	27680	22095	28249	24844	33742	28135	Cg25C	2L	5029609	5037279	+	6165	protein_coding	-	Collagen
FBgn0005671	28857	43455	37366	38954	32428	32961	40819	34660	25294	27871	25985	35687	35593	36321	30971	36446	33447	32101	32162	41613	24327	34035	29478	33204	31626	24162	26913	35871	36086	31436	Vha55	3R	12623762	12627829	-	2786	protein_coding	-	ATP-synt_ab
FBgn0039857	29296	40099	39973	40630	32400	32159	37405	35527	24395	24734	25309	27400	26964	33995	27586	40534	34529	33140	38050	42416	27447	33149	31450	31033	31956	24232	32245	34895	38517	35861	RpL6	3R	31594792	31596204	-	967	protein_coding	-	-
FBgn0032069	7569	9501	9194	7280	8468	57845	47602	43220	59197	41820	7159	11000	11939	11226	9638	65078	70067	72448	63959	76550	11354	14862	7704	4398	10671	35928	40084	50654	64141	56413	CG9468	2L	8777661	8781252	-	3160	protein_coding	-	-
FBgn0020644	29672	30615	58177	38749	44162	28096	38136	29629	27440	15280	15896	24446	26658	34555	18536	42393	33452	35256	33614	51811	23996	46860	42870	17757	41994	15871	52587	15289	50277	22076	Lcp65Ab1	3L	6149548	6149960	+	413	protein_coding	-	Chitin_bind_4
FBgn0002590	29008	42155	40614	40967	32943	32274	37590	35183	25061	25170	24750	27860	26272	33410	30151	38694	34061	32627	36346	41720	26100	32279	30811	30583	32261	24338	31991	34043	39365	35217	RpS5a	X	17143588	17148264	-	1386	protein_coding	-	-
FBgn0261597	27978	41405	39201	40098	32161	31431	38243	35746	25526	23653	23484	25272	26977	33687	27593	39419	34575	33588	37855	43212	27188	30984	28926	29509	30412	24146	32899	36163	36458	36634	RpS26	2L	18441335	18443277	-	1864	protein_coding	-	-
FBgn0261599	27539	42761	39846	42133	34357	32872	38117	35811	25345	22308	22866	25111	25391	33802	31927	39223	35352	33599	37276	43438	26128	27284	26898	26662	28086	26154	32258	34124	36942	37570	RpS29	3R	9778042	9779528	+	1007	protein_coding	-	-
FBgn0261592	28442	40822	40146	40216	31844	31727	36586	34881	23651	26081	25751	27408	27066	32147	30142	39409	33534	31693	35886	42609	26375	31370	31217	30151	31948	23381	30693	33455	36989	35220	RpS6	X	7899624	7901331	-	1195	protein_coding	-	-
FBgn0015222	32994	44339	33348	39426	38819	39184	35673	39195	25918	27678	26211	23124	35313	27292	26745	39141	35114	31405	36204	38060	24940	26404	23273	31141	23053	28581	30617	34116	29757	38555	Fer1HCH	3R	30385573	30388178	-	2376	protein_coding	-	Ferritin
FBgn0004028	24530	44789	44460	47210	34243	26181	27356	33424	27406	23125	24333	23894	28151	34175	31103	41293	36341	29845	30409	42673	29573	37061	32975	20417	42023	24191	32484	19359	39888	31861	wupA	X	18105568	18116922	-	1978	protein_coding	-	-
FBgn0002622	28707	42637	41063	44303	33464	32012	37452	34966	24421	24187	22970	26121	24273	31534	26638	37087	32364	31125	34808	39726	26433	31221	30720	31333	31440	23355	31072	34252	38650	34999	RpS3	3R	23358812	23360207	+	1133	protein_coding	-	-
FBgn0038294	26893	43632	42955	45260	33170	24882	25942	32157	27153	24060	25495	25269	30376	32080	28618	40477	36539	30407	31135	44104	27646	38887	32985	21581	42548	23566	32470	18712	38939	31714	Mf	3R	15170625	15181510	-	5296	protein_coding	-	-
FBgn0002789	24873	48624	44554	51744	34452	28228	27636	36570	28631	24443	23507	22730	27872	31320	26174	40152	36712	29614	30208	40851	28178	36331	30796	20253	38397	23687	30653	19420	34455	31067	Mp20	2R	13246670	13248880	+	948	protein_coding	-	CH
FBgn0051789	37003	37853	33595	61629	35948	23788	42112	37360	29622	24950	20872	19763	19876	30118	28611	34308	32696	31763	34471	39142	21979	21333	31403	36144	31550	26241	30447	28364	41401	26211	CG31789	2L	18605928	18606684	+	695	protein_coding	-	-
FBgn0005585	31190	46690	39867	49163	33316	32759	41213	36756	25145	27105	23298	32083	25190	34140	27594	33520	31206	31011	32447	38981	22209	28015	28144	30916	29942	21101	25286	25818	35044	27767	Crc	3R	9628691	9630851	-	1677	protein_coding	-	-
FBgn0004117	25341	44902	44445	43816	34097	26596	25537	33532	27400	22389	23764	24117	29233	33734	25095	38545	35503	28810	31022	41982	27633	39406	31778	20732	41036	23261	30823	19337	38696	29377	Tm2	3R	15310193	15315197	+	2613	protein_coding	-	-
FBgn0001942	29462	38841	38547	38621	32367	29313	35922	32404	24563	24925	25496	26175	26637	31860	28113	36348	31922	30666	34727	39948	23481	31194	28001	30166	30068	22975	30730	33774	35604	33078	eIF-4a	2L	5981764	5985909	+	2480	protein_coding	-	DEAD
FBgn0086472	27191	38814	39057	40978	31725	30883	34874	33586	22852	22489	22767	24590	24647	30851	29442	38584	32936	32295	36623	40027	25678	29209	27472	27389	28254	22364	30571	33860	37115	34899	RpS25	3R	11215028	11216287	-	857	protein_coding	-	-
FBgn0017579	26984	41002	40242	41439	31751	32309	36599	35056	24098	23205	21156	24647	23243	31205	30157	36905	31903	30975	33907	39694	25785	28637	28209	27184	29081	22534	29924	32641	36839	34292	RpL14	3L	8601006	8602392	+	619	protein_coding	-	-
FBgn0038973	33705	42555	37565	54624	35571	34757	38945	33109	27334	23299	26130	27139	24558	34526	28133	39854	35862	37557	41085	38043	20236	24117	23730	36164	27005	16830	18152	12273	27920	17763	Pebp1	3R	22466034	22466679	+	646	protein_coding	-	-
FBgn0034294	40683	38315	33010	57846	30726	21706	37359	32643	27810	27228	20743	21891	21764	29776	24782	28593	25921	26545	29402	31686	19607	25924	32777	41153	32942	23384	29508	32809	43579	24928	Muc55B	2R	18050019	18052107	-	1802	protein_coding	-	-
FBgn0025286	25889	40037	38280	39588	31121	31049	36242	35774	24331	22196	20515	23640	22259	31059	27966	34962	31294	29535	35329	40322	25319	27896	27245	27106	28166	22460	30145	31771	36773	34424	RpL31	2R	9587193	9587989	+	613	protein_coding	-	Ribosomal_L31e
FBgn0010078	26616	39805	38234	38009	31798	30803	35614	32761	23307	21541	21555	23245	22787	31148	28683	35454	31645	30678	33950	39961	25591	27615	26083	26324	27269	23050	29555	32686	36809	33585	RpL23	2R	22854383	22855694	+	542	protein_coding	-	-
FBgn0036213	26861	38385	37730	38885	29928	30485	34862	33526	22660	22718	22567	24977	23750	30630	28837	36621	31684	30597	33374	39642	23693	27224	26589	26238	28326	22109	29059	32504	35319	32267	RpL10Ab	3L	11822851	11824211	+	960	protein_coding	-	-
FBgn0010411	28142	39552	37786	40348	31597	29980	35594	32840	22910	22771	22144	24931	23646	29910	26882	35360	31110	29611	31487	37771	23670	28122	26380	26662	28081	21960	28199	31846	34123	31781	RpS18	2R	20263979	20264848	+	612	protein_coding	-	-
FBgn0002571	32645	37792	27601	41852	29785	31676	35858	28355	25238	23698	16804	32770	25215	25526	20717	32234	30175	33612	32676	37712	27839	34240	24383	32981	23915	21783	26991	34782	31563	29402	Mal-A3	2R	8455909	8457892	-	1795	protein_coding	-	-
FBgn0012036	29343	42400	38136	44279	30557	30834	36849	33641	25289	26230	18387	28510	24916	29056	25763	28740	27259	27418	30046	33091	21044	30024	26959	28484	26335	19330	20636	27257	33140	25270	Aldh	2L	9387389	9391567	+	2070	protein_coding	-	Aldedh
FBgn0039474	43320	44193	29382	31733	33171	31121	27480	36712	31554	23311	20024	21503	26191	25489	13699	35344	34003	30285	32784	38660	24020	27782	22720	28289	19257	30630	25551	28092	25383	26872	CG6283	3R	27020238	27021378	-	1083	protein_coding	-	Lipase
FBgn0010265	24659	38383	36761	36773	30064	29226	33865	31541	22060	21381	20432	22880	22273	29631	25816	33194	29641	29122	32559	36813	22426	26911	25482	25992	27169	21965	27049	30871	34797	32400	RpS13	2L	8363477	8364662	-	899	protein_coding	-	-
FBgn0039359	24209	37161	36638	36987	29413	29603	34122	32830	22287	21025	19872	22228	21136	29842	27683	34130	29371	28660	32064	38787	23191	26271	24566	24901	26711	20202	27400	30522	34352	30755	RpL27	3R	25683623	25685051	-	987	protein_coding	-	KOW
FBgn0015221	28811	39283	28999	34193	33479	33392	32028	33498	22239	24825	23483	20416	32077	24118	24102	32428	29585	27022	30381	33085	22786	23873	21757	28379	21893	26101	28379	31688	26645	35522	Fer2LCH	3R	30387804	30390584	+	1648	protein_coding	-	Ferritin
FBgn0039300	23318	37609	35489	38125	29196	29167	33523	31566	21982	19773	19894	22038	21457	28666	30241	34884	29951	28940	32287	36922	23673	24575	24424	23149	25103	21030	28195	30017	34632	32879	RpS27	3R	25245955	25247514	-	729	protein_coding	-	-
FBgn0261593	26381	35959	35141	36154	29449	28667	32461	30126	21227	21769	21194	23168	23428	29214	24006	33639	29402	27944	32234	36983	23651	28802	26231	27002	27223	19998	27009	29130	33021	30668	RpS10b	X	19598031	19599806	+	1557	protein_coding	-	-
FBgn0036949	25071	40148	32560	36993	29835	21851	26679	32467	23239	22742	22772	24286	30859	29373	19703	34328	31369	29735	28723	34497	21433	25127	22911	28675	26597	24570	30533	26589	29914	30480	CG7290	3L	20204309	20206046	-	1667	protein_coding	-	CBM_14
FBgn0020508	22947	32135	28253	41919	30481	27540	38085	25958	17044	21492	17919	22887	21820	24431	18740	27551	25149	29176	29302	35111	23069	22345	33384	28932	24767	25360	30127	35320	34316	37288	Ag5r2	X	14782962	14784052	-	849	protein_coding	-	SCP
FBgn0032987	23303	36968	35272	37220	28961	28227	33786	31265	21190	20206	19782	21577	20313	27721	27744	33618	29773	28501	31806	36688	22956	24105	24513	22931	24375	20406	26199	29081	32928	31257	RpL21	2L	22247111	22247875	-	704	protein_coding	-	-
FBgn0040060	21185	22382	16935	32735	15415	21273	37635	31149	22926	22813	20075	27014	16425	19451	15486	52265	40261	45082	50832	41587	17320	19986	24957	33281	21034	24674	27030	21022	39836	27811	yip7	3L	6035216	6036175	+	904	protein_coding	-	Trypsin
FBgn0034743	24524	36125	35335	36902	29174	28823	32645	30665	21293	20693	19921	21946	21506	27380	23476	31068	29522	27837	31516	36615	22744	26605	25210	24681	25682	20034	26224	29052	32526	29846	RpS16	2R	22605745	22607995	+	754	protein_coding	-	-
FBgn0052198	33996	42305	33915	35730	31492	30304	25540	34554	11205	15610	15629	33744	10560	29929	22105	32863	42787	39085	45882	31241	8111	19899	22358	44422	29907	14597	19922	8426	40359	21772	CG32198	3L	18526976	18527445	+	470	protein_coding	-	-
FBgn0032538	25717	36300	36949	43582	41803	21309	26702	22701	18351	17688	22403	25828	20690	32685	21518	30122	32529	27717	34918	38735	25083	39124	32611	15173	30418	10817	24124	14629	34513	17539	CG16885	2L	13932559	13934692	-	1333	protein_coding	-	-
FBgn0015756	23527	34774	34043	35687	28329	27751	31729	29764	20315	20857	19884	21841	21218	28397	26259	33263	28511	27729	31353	35407	22636	25192	25001	23486	25313	19914	26626	28597	32064	29190	RpL9	2L	11002758	11004189	-	916	protein_coding	-	-
FBgn0053128	16373	35495	30401	29587	27274	26073	29165	28651	16044	21292	25336	25275	31649	24587	23293	37090	28882	32230	34774	36053	21103	24812	24630	33365	24115	18231	26950	24760	28645	28618	CG33128	2L	1494070	1495456	+	1387	protein_coding	-	Asp
FBgn0050360	34595	33323	26469	43911	28323	18835	19664	27328	21644	23171	21866	24285	29709	30883	22825	32227	29634	37054	40237	31792	22658	28778	18157	37633	18437	21089	21044	24061	22707	18947	Mal-A6	2R	8465158	8467595	+	2291	protein_coding	-	-
FBgn0004907	25163	36908	34519	36658	29777	26361	31809	28889	21018	22159	20630	24627	23473	28581	27713	29579	26846	26367	27611	33859	18997	25307	22827	23988	27224	19987	23829	24743	33024	24283	14-3-3zeta	2R	10099677	10109687	+	3637	protein_coding	-	-
FBgn0029897	23432	33694	32276	33899	26996	28056	31662	29886	19912	19806	19271	21145	22005	27207	20038	32373	28354	26445	31427	34404	22068	26418	24819	25395	25376	19143	26704	28063	30900	29116	RpL17	X	6741537	6744238	-	1119	protein_coding	-	-
FBgn0062412	24089	37539	37484	15151	31010	46400	32875	35427	28995	27663	15369	12643	29251	19863	25337	34236	30790	26575	22632	38798	20370	28756	16673	16792	17956	18984	17766	25895	30833	33015	Ctr1B	3R	8317612	8319205	+	953	protein_coding	-	-
FBgn0030136	22954	35635	33143	35352	28838	26205	32043	29268	20957	17931	18358	19979	19407	27205	24365	31604	29601	27559	30602	35144	22306	23931	21875	22476	22973	20375	26017	29179	31989	29988	RpS28b	X	9554623	9555661	+	972	protein_coding	-	-
FBgn0002570	37274	37892	31316	45443	33586	20042	25624	28482	23904	21984	19544	22354	26542	26306	19347	28575	25910	30254	32853	27885	23309	29236	17002	30233	17294	22053	19654	24993	20776	21036	Mal-A1	2R	8449664	8451904	-	1826	protein_coding	-	-
FBgn0034968	23522	34587	33253	34066	27339	26950	29739	29023	19705	20215	19310	22097	20854	26349	25780	31668	26941	26009	28559	33242	21153	25134	24164	23855	25118	19052	25346	27199	30649	29294	RpL12	2R	24060378	24061860	+	1154	protein_coding	-	-
FBgn0020236	31283	33651	32957	30275	29262	23578	26126	25171	21268	22135	19908	20698	32465	28830	27047	29255	29413	25867	31012	39579	15535	24577	21265	23554	24563	21581	23197	24975	25798	19642	ATPCL	2R	15993531	16001290	-	4339	protein_coding	-	Citrate_synt
FBgn0001248	25719	37224	33032	31523	27017	29520	32309	30431	21922	23967	17003	23237	19028	26160	21357	25390	28759	26264	30201	32030	15373	26940	23251	22888	24727	18370	18995	28194	32414	28169	Idh	3L	8356404	8360906	-	2434	protein_coding	-	-
FBgn0026409	23615	34799	33753	33692	26866	27690	33671	28933	22275	23613	19015	26390	24492	28390	24182	29860	26540	26514	28087	33346	16960	25788	21593	23012	23930	16558	18956	24963	29747	22928	Mpcp	3L	14537651	14540441	+	1823	protein_coding	-	Mito_carr
FBgn0030616	22863	34984	32668	34111	26641	25718	30987	29115	19607	18604	18576	20107	20391	26479	21862	30203	27290	25215	29624	33454	22320	23114	23589	22979	23735	19433	26606	28609	29237	29785	RpL37a	X	15137870	15139367	-	1296	protein_coding	-	-
FBgn0023537	23482	34582	30094	38039	25766	25589	31884	27911	17946	22369	20874	28167	24089	28283	24090	28915	27084	29827	30875	34182	17731	26051	23151	23686	24786	16119	15966	23074	27517	22071	CG17896	X	490787	493495	-	2231	protein_coding	-	Aldedh
FBgn0015324	23255	35493	30460	30611	26402	25517	31581	27505	20099	22374	19992	26745	26776	28172	27214	27598	25451	24606	24608	32823	18587	25596	22097	24788	24220	19015	20312	26815	30270	24530	Vha26	3R	5591763	5595356	+	2926	protein_coding	-	-
FBgn0010409	21798	32610	31430	32153	25542	24930	30261	28630	20235	19518	18529	21214	20983	26499	23187	30859	26448	26078	28359	33176	20550	23907	22958	22757	24170	18592	25659	28132	30369	28507	RpL18A	2R	17546406	17547462	-	635	protein_coding	-	-
FBgn0086357	24608	33077	29201	32237	25593	25274	31115	28386	19285	21820	18717	21720	21793	27718	24603	29890	26439	25157	28383	32769	20645	24224	24688	24958	24520	20065	22992	23484	27568	24538	Sec61alpha	2L	6477182	6480575	-	2128	protein_coding	-	-
FBgn0036825	21814	32693	32330	33114	25766	26166	29656	28634	19547	19081	18247	20398	19817	26122	21471	30892	26740	25695	29043	33354	20876	24109	23429	22924	23868	18115	24669	27286	30917	27456	RpL26	3L	18898875	18899917	+	688	protein_coding	-	KOW
FBgn0038834	23306	33702	33452	32530	26692	25998	29474	26839	20151	19447	18026	19774	20108	25171	24150	29295	26243	25412	27546	32556	20554	23369	22813	21996	23933	19374	24371	26473	29826	28066	RpS30	3R	20850516	20851427	+	619	protein_coding	-	Ribosomal_S30
FBgn0002626	21811	33865	31475	32796	26201	26194	30360	29373	18939	18336	17387	19919	19398	25543	21241	29537	26900	25220	27656	33448	21385	23609	22911	22593	23748	18491	24854	27250	29930	27712	RpL32	3R	30045229	30046161	-	796	protein_coding	-	-
FBgn0010412	21528	31204	30418	31812	25285	25248	29659	28541	20105	19050	18238	20189	20565	26492	22826	30366	26366	25959	28632	32794	20490	23671	22428	22287	23437	18231	25046	26684	29209	27870	RpS19a	X	16637894	16639249	+	1254	protein_coding	-	-
FBgn0028544	25586	35008	36549	41494	36664	20130	25514	21974	17281	17688	20071	24152	18467	29092	20131	27126	27328	24760	29047	34566	20070	36019	31017	13649	29306	9012	20158	12406	31889	14813	CG16884	2L	13944756	13947476	-	1413	protein_coding	-	-
FBgn0033699	22560	32751	32327	33479	26373	25826	29603	28107	19564	19963	18275	20701	19563	25384	22954	29511	25813	25282	27453	32666	20180	23144	22508	21861	23445	17917	22919	25689	28825	26295	RpS11	2R	12199024	12200815	-	861	protein_coding	-	-
FBgn0034967	22944	32960	31432	32498	25404	25342	29987	28330	19291	19332	19049	20078	19591	25044	25656	30418	26094	25614	28214	32908	19797	22928	21834	21247	22297	18281	23112	24455	29021	26571	eIF-5A	2R	24057798	24059483	+	807	protein_coding	-	-
FBgn0051439	22284	27503	21951	23300	19009	16602	35175	19846	23713	19467	20971	16209	18940	23227	19751	27686	27879	31030	33237	32631	18053	22209	25087	35483	28586	23390	23067	31248	38080	17206	Muc96D	3R	25397788	25400645	-	2796	protein_coding	-	CBM_14
FBgn0030362	31968	29559	32278	27134	31852	29701	23610	25162	22270	15122	16360	23385	12825	27205	21279	32892	32251	25251	40131	28933	11889	25493	14503	26913	23874	19175	20322	9205	33040	27636	regucalcin	X	12012377	12017375	+	1708	protein_coding	-	-
FBgn0029785	21911	33416	31680	32209	25864	26578	29580	28497	19619	18283	17220	18814	18184	25065	23031	28905	25842	23896	27718	33022	20104	22025	21275	21254	22108	18107	23746	26302	29083	26952	RpL35	X	5672401	5673547	+	732	protein_coding	-	-
FBgn0004363	21239	32953	32796	34229	25843	24339	28889	27598	20256	21056	18656	26337	22998	27274	24849	28535	27051	26243	27189	31348	15739	23150	22108	21245	25384	15661	17244	19197	29112	21121	porin	2L	10847227	10850848	-	2858	protein_coding	-	-
FBgn0039562	23974	37520	24934	43829	21048	22829	30940	26497	17826	19572	18080	29321	16927	25862	18710	26614	24463	26763	25005	31167	18234	19437	25971	28941	23566	16222	21223	21483	27101	25469	Gp93	3R	27948711	27952151	+	2841	protein_coding	-	HATPase_c
FBgn0261451	28366	35067	32495	29031	25355	21482	28287	25584	20879	20256	18164	22271	21818	29053	23272	23752	26044	23272	25508	29904	16472	25673	18867	24855	27292	18859	20455	22232	26271	24145	trol	X	2470460	2545410	-	20786	protein_coding	-	Laminin_G_2
FBgn0010198	21618	32660	31356	31796	25411	25433	28690	27235	18642	18928	18815	20320	19570	25071	25396	30405	25279	24641	27649	31807	19056	22139	20281	21276	22506	17280	22551	24874	27764	24470	RpS15Aa	X	13335637	13337705	-	944	protein_coding	-	-
FBgn0030073	32128	40822	33515	24382	29632	27407	27641	24158	20601	16820	19538	13484	23897	27055	23209	26864	26253	19937	24072	27691	22810	25987	17534	23065	16655	22436	18708	24433	18687	31001	CG10962	X	8972908	8974255	-	1074	protein_coding	-	adh_short
FBgn0033788	26220	32481	29667	50684	27152	15088	32267	21315	14692	16761	18386	18845	15526	23075	16812	18394	18219	18781	21862	28852	22091	19093	26591	34701	25755	17488	29306	31763	29945	28382	CG13323	2R	13044695	13047256	-	2562	protein_coding	-	-
FBgn0010358	23049	25481	22842	27758	27983	21042	26041	29113	18371	20876	22220	17554	24517	33749	19938	28238	36917	26724	30918	27677	21971	23138	15827	24996	18535	22642	23714	21105	28598	18032	deltaTry	2R	11355319	11356128	+	810	protein_coding	-	Trypsin
FBgn0013325	22428	31518	30124	31094	24716	23448	27324	26375	18171	18558	18412	20186	20747	24545	20805	27149	25387	24456	27322	31413	19680	24406	23276	23148	23705	17333	23737	24954	28100	26125	RpL11	2R	19442342	19443825	+	1017	protein_coding	-	-
FBgn0052302	31364	27820	34253	46157	25650	20117	34963	23446	23179	21676	18992	16101	15760	22963	18829	23255	19369	21527	21355	35323	14536	17240	23510	25524	26066	14971	27908	23587	34283	15477	CG32302	3L	2268825	2269903	+	1079	protein_coding	-	CBM_14
FBgn0051075	24697	26009	18954	19763	21461	21665	23942	24645	17207	14517	20568	19975	24294	28369	21449	35004	33119	28617	34688	36485	26175	21908	16338	24580	17106	25385	23856	26602	17368	28091	CG31075	3R	26985624	26988517	-	1874	protein_coding	-	Aldedh
FBgn0016726	18584	31918	30098	32807	26073	26844	29336	27570	19167	14987	14733	16327	16019	24815	23881	29490	27097	26249	27242	33221	21296	19049	19173	17710	18863	17749	24129	26700	30187	28515	RpL29	2R	21293768	21294404	+	389	protein_coding	-	-
FBgn0262109	21933	21518	23186	20062	21483	13992	23262	17467	15222	12976	24290	20122	25061	26663	25559	26601	23388	22023	26040	29889	21902	25936	24134	27188	24495	21573	35811	36022	24564	33701	CR42862	3L	224106	230964	+	5485	lincRNA	-	-
FBgn0030836	27112	17350	12709	15146	20201	33441	19340	23445	32750	14546	12363	8109	9800	17375	6508	31140	33770	29952	38349	29792	21581	22942	12496	24377	13460	40778	38626	36149	36014	35853	CG8664	X	17280918	17282726	-	1571	protein_coding	-	-
FBgn0040959	24787	26498	32303	38263	25268	23472	33813	24159	24442	15692	15459	13500	13801	18465	22333	29004	22443	26188	27636	28442	17734	18964	17428	23802	21081	21277	18174	21145	34029	18306	Peritrophin-15a	2L	8395665	8396096	-	361	protein_coding	-	-
FBgn0004432	21842	29274	28794	30790	24686	23094	27236	25049	18495	18746	16347	20338	17902	22622	19601	24301	23824	22290	25509	26887	20309	22579	23219	22166	23403	18480	21392	22257	27255	25790	Cyp1	X	16317673	16320370	-	1227	protein_coding	-	Pro_isomerase
FBgn0002579	20064	29685	28887	30355	24470	25046	27196	25500	18051	16802	15798	17971	17836	23595	20480	27885	25445	23517	25790	31630	19941	21768	20324	20120	20765	16924	22053	23904	26732	25218	RpL36	X	628338	629483	-	686	protein_coding	-	-
FBgn0260441	19473	29863	30460	30575	23830	24405	26986	25246	17850	16850	16683	18656	17993	23608	20137	29313	23735	23437	25290	30692	18704	21950	19907	19691	21322	17022	21255	24037	27098	24511	RpS12	3L	13023352	13024762	+	613	protein_coding	-	-
FBgn0026753	19462	31798	28796	29274	24466	24732	29945	26165	17920	18694	16427	23169	22535	24687	21281	25694	24263	23338	23448	29113	17345	20485	19312	20343	20077	15952	18140	23243	25609	21505	Vha13	3R	19643018	19644386	-	943	protein_coding	-	-
FBgn0026415	21559	30590	28334	25313	22078	23823	32380	24776	17676	19581	18341	21090	20795	26503	22155	28038	25067	22488	24358	30449	16970	22547	17552	18728	20131	15802	20271	25169	22457	22180	Idgf4	X	9927973	9930948	-	1834	protein_coding	-	-
FBgn0267385	21459	30759	29267	27704	23688	21394	24372	24858	19933	19937	19112	18441	24925	24186	21052	28989	25310	21808	23600	32023	16970	25137	19553	16208	25199	15940	18846	16757	23302	19973	PyK	3R	22367536	22372746	+	2242	protein_coding	-	PK
FBgn0085195	21256	29739	19327	20514	19806	22096	26324	21392	16572	11535	17538	18494	21578	32187	29673	37248	33975	27492	31280	38966	19828	19429	12049	16255	12111	15399	16462	28079	18683	22240	CG34166	2L	14743193	14743879	+	613	protein_coding	-	-
FBgn0037874	21493	31463	29446	32446	24914	23620	29112	26002	18571	19546	18018	19854	19175	24418	21324	26050	23332	22815	25658	29073	15398	18862	19769	19324	21340	14051	16920	20133	25052	19869	Tctp	3R	11210247	11211898	+	1652	protein_coding	-	-
FBgn0035753	19832	28531	27346	28471	22268	22580	25648	24432	16387	16959	16952	18065	18539	22586	18774	27835	23480	21996	25595	28084	18550	22406	21615	21865	21621	16166	22239	23887	26179	25001	RpL18	3L	7240203	7241351	-	788	protein_coding	-	-
FBgn0013763	23501	31303	25658	23881	23184	22869	26996	23261	18810	17175	16738	21203	21558	28252	21854	27343	24851	21881	26080	30701	15899	22753	15492	19986	18756	16185	19798	22869	23206	21594	CG5210	2R	16691022	16693751	+	1811	protein_coding	-	-
FBgn0010100	17608	26179	27736	27213	20899	21208	26216	24850	18343	19737	17811	25594	21303	24858	21033	27134	24874	25297	25581	29947	14267	23000	19843	19937	24000	14592	16606	18317	27881	20639	Acon	2L	21168570	21173185	+	3103	protein_coding	-	Aconitase
FBgn0036824	22798	25062	21861	24207	21793	21236	23535	22220	14779	15060	19320	22263	24941	28630	24470	27484	27621	24812	30102	34454	15291	22882	17367	21104	21472	16341	14683	20392	24144	20140	CG3902	3L	18893120	18898293	-	1585	protein_coding	-	-
FBgn0033978	18557	25413	21084	21029	23200	25089	22255	22015	24066	20563	24709	16970	28627	25423	26149	33250	31740	24429	28573	39107	11260	14496	14572	12914	15436	16928	17440	21997	20506	20599	Cyp6a23	2R	14875829	14877654	+	1761	protein_coding	-	p450
FBgn0010387	18832	30012	22530	34837	25006	21861	24088	20308	14937	12848	13563	20805	18990	23710	20383	23357	25453	27784	24384	27939	22250	22941	20532	23570	20106	15821	19637	23076	24030	22879	Dbi	3L	7131863	7133463	+	432	protein_coding	-	-
FBgn0002719	29047	33671	27906	28519	24485	20039	22277	21529	20365	17756	14854	17239	18030	20348	17161	23114	25708	23539	27221	24199	15988	24669	18074	23232	21465	16203	17152	25320	23501	23527	Men	3R	12713103	12722442	-	3074	protein_coding	-	Malic_M
FBgn0004507	20145	28123	27128	27393	23436	17314	20179	21574	19196	17268	18448	16891	23136	23737	17311	27475	25621	19903	21997	31168	20861	27765	21461	16838	29931	17420	21590	15326	24172	23264	GlyP	2L	2130813	2137296	+	3144	protein_coding	-	-
FBgn0012034	29531	33804	31381	19555	27817	25993	23140	22606	21629	20223	16598	13526	25316	22756	23659	20983	20834	16816	22836	22390	17906	25527	19404	18766	20133	18023	19531	21382	19657	23286	AcCoAS	3L	21270722	21280243	-	3605	protein_coding	-	AMP-binding
FBgn0034289	22361	26610	24289	31602	33072	15816	26297	21244	15510	15553	17380	16292	19895	20158	17701	25953	24075	26053	22575	27587	17415	17174	22633	23504	23678	17540	21561	15664	26328	24567	CG10910	2R	18020268	18022406	+	1991	protein_coding	-	-
FBgn0261989	21137	29983	20698	28716	20583	22200	18501	15487	10321	15781	19708	26715	25223	33973	23974	21680	23364	21773	20701	28594	14129	21805	14650	26711	18945	13615	21929	32929	18621	25880	CG42807	2R	13570595	13572759	-	2101	protein_coding	-	-
FBgn0261955	16746	27591	28067	28178	20327	22065	25836	23203	17347	19850	17072	23470	19952	23896	21088	24654	22271	21928	23300	30638	14444	23251	19975	18760	25405	14023	16318	19920	28810	19412	kdn	X	6350629	6361323	+	2836	protein_coding	-	Citrate_synt
FBgn0000416	22437	25543	20866	21711	20051	18460	23358	20013	16859	15065	18928	17679	21028	21624	18127	27175	23927	21435	24690	27615	21505	20641	17047	22824	16287	22856	27796	31796	19631	27773	Sap-r	3R	30883464	30889062	-	3527	protein_coding	-	-
FBgn0034710	36981	42360	39824	48625	38894	38707	40721	27557	29907	31456	11998	15794	13066	13855	12358	13065	16718	15215	12062	15805	10811	19046	11169	16866	13685	13411	9390	12130	19069	9856	CG3292	2R	22203694	22205593	-	1713	protein_coding	-	-
FBgn0005666	25875	37655	43596	35750	28745	15994	15335	21421	15121	14221	14788	15960	16995	21843	18377	25273	24752	19949	17400	29368	15386	24036	21384	13806	28056	15964	18717	10189	23898	19855	bt	4	724400	776474	+	28019	protein_coding	-	Pkinase
FBgn0032518	19080	28575	27667	28752	23320	22950	25252	23804	16528	16079	15371	17714	16692	22014	17513	25325	22416	21897	24252	28541	17863	21205	20379	19327	20349	15132	20172	22322	25751	22633	RpL24	2L	13393687	13395131	-	1265	protein_coding	-	-
FBgn0035552	23306	28346	47455	34861	30023	20746	27609	21320	19361	19202	14132	19390	15690	26607	14703	18284	17434	19590	20777	25604	8177	37304	24028	12131	31161	4284	14278	6206	37977	6624	CG11350	3L	4482809	4484370	+	1497	protein_coding	-	-
FBgn0019936	17925	27852	26968	28560	21145	21512	25874	23312	15706	15898	15622	17432	16925	21680	19133	25927	22084	21187	24276	28274	16244	20050	19318	18864	19730	15195	21271	22194	25460	22449	RpS20	3R	20822181	20823356	+	564	protein_coding	-	Ribosomal_S10
FBgn0003941	18329	28293	26601	28175	21031	21284	24816	23829	16079	15835	15553	17774	16984	21561	20123	26085	22445	21005	24683	27855	16617	19374	19165	18480	19168	15332	19717	21569	25147	22235	RpL40	2L	4227699	4228561	+	659	protein_coding	-	ubiquitin
FBgn0037686	17994	27183	27156	27184	21512	21403	24515	23590	15867	15527	15096	16886	16559	21231	18101	24861	21974	21368	23746	27898	17809	19689	19779	19157	20349	15424	20798	22778	25150	23789	RpL34b	3R	9400237	9401226	-	927	protein_coding	-	-
FBgn0086355	19907	29703	24343	26864	21908	19764	21251	20512	17520	15263	17081	18019	22201	23191	16248	26175	23912	20561	22859	27685	18875	24196	19780	18106	22205	15420	18917	17569	21444	22217	Tpi	3R	30132981	30134599	-	1558	protein_coding	-	-
FBgn0250836	22412	29199	22825	40542	23731	22197	30972	20316	16283	13541	18348	32866	24453	30618	25346	37434	38515	38596	30084	36562	8981	5644	8998	11527	8436	3559	4237	8992	9042	8476	CG8628	3L	7130874	7131505	+	436	protein_coding	-	-
FBgn0015766	19498	23433	24046	20740	19127	16455	24827	17491	16025	13985	15764	19360	16658	22626	16877	21605	19941	17228	19394	25089	17451	25672	20299	24283	23764	16633	20660	31475	28384	27483	Msr-110	3L	5566919	5577348	-	2902	protein_coding	-	-
FBgn0032068	6456	7637	7519	6257	8063	38594	31206	27656	37234	28228	5880	8186	9105	8344	7923	37439	44168	42514	37716	47840	6885	11390	4655	2729	6991	19305	20148	30375	40613	31448	CG9466	2L	8772946	8776263	-	3074	protein_coding	-	-
FBgn0035422	17594	26838	26397	26758	20862	21503	23660	23533	15857	15612	14937	16334	16298	20720	19665	24709	20910	20486	22269	26426	16788	18700	18835	18000	18824	15355	20702	22203	23812	22892	RpL28	3L	3220911	3222960	-	1382	protein_coding	-	-
FBgn0031980	17011	25001	26132	26789	21525	22505	24960	23272	16392	14455	13887	15608	15357	21437	19130	25445	22374	22045	22533	28181	16745	18047	17531	15800	17492	15078	19658	22299	24705	23365	RpL36A	2L	8041873	8042909	-	514	protein_coding	-	-
FBgn0005533	18385	27623	25889	26367	21117	20798	24004	22354	15823	15470	14943	16117	16382	20793	17392	24777	21574	20230	22813	26109	16597	19658	18307	18347	18804	15738	19776	21336	23730	22198	RpS17	3L	9428795	9429821	-	535	protein_coding	-	-
FBgn0000253	20535	27161	25471	26214	22151	18435	24552	20721	16035	16098	15481	19247	18328	21318	23084	20806	19666	19168	20201	25272	13287	19343	17583	20530	20186	15735	18452	21936	25040	20418	Cam	2R	12259398	12278809	+	5812	protein_coding	-	-
FBgn0053113	19004	25325	23379	25995	20145	22150	26130	24429	17930	19301	15590	17215	18733	20302	20583	24687	21312	21184	22616	26160	13854	17393	17022	17412	18618	15332	17246	18720	22656	19720	Rtnl1	2L	4992808	5009720	-	4841	protein_coding	-	-
FBgn0033246	23377	29820	30164	18066	22977	22922	25237	22356	19716	20807	12932	13634	20771	19969	20341	18676	19740	17254	19924	26192	11942	21662	16982	17482	22595	16669	16029	18241	23095	19204	ACC	2R	7974115	7991862	-	9067	protein_coding	-	Carboxyl_trans
FBgn0039858	19347	24726	23144	25219	19318	18007	23838	21376	17202	16563	15927	17680	18487	19499	17856	24028	22256	20549	22581	24431	16902	19932	18025	19632	19858	16763	19966	20723	22669	22192	CycG	3R	31596642	31612664	-	6143	protein_coding	-	-
FBgn0001233	23876	29914	29670	30243	26002	15824	20330	18864	14816	17733	16594	21298	20374	26780	19616	18538	19032	17764	19377	22020	11520	20994	17790	24884	24896	10128	12126	20060	22589	12839	Hsp83	3L	3192969	3197059	+	2960	protein_coding	-	HATPase_c
FBgn0010359	21080	24628	20029	26217	17192	22594	17435	19937	24091	14698	18382	15006	23900	23297	19646	38513	22407	20330	23507	21092	14185	20531	14430	22024	13556	17354	19197	13741	19403	14712	gammaTry	2R	11349061	11349870	-	810	protein_coding	-	Trypsin
FBgn0030593	21390	24314	22209	32876	21667	20880	22897	20844	16036	18976	13908	22005	18556	23368	16449	20866	23391	25443	25772	26556	11647	21489	13870	18645	15354	13373	11396	18988	23421	16236	CG9512	X	14901844	14905549	-	2221	protein_coding	-	-
FBgn0033663	20560	27484	24185	28821	20841	20441	25722	23357	16007	17393	15382	19678	15756	20419	18222	21984	19243	19757	21282	24616	13772	18417	17724	20852	18787	14713	15904	17716	22703	16994	ERp60	2R	11887568	11890979	-	1807	protein_coding	-	-
FBgn0262782	18747	26012	22566	24283	19983	20520	22764	21647	17170	15755	14303	18121	18053	21379	17470	25519	21888	21558	22697	27313	15623	21076	16420	17491	18428	13446	15480	20002	21298	20037	Mdh1	2L	10393774	10396332	-	1289	protein_coding	-	-
FBgn0025885	22123	26572	19680	26936	22156	18870	18654	17354	13993	15045	17976	17018	23822	22380	19499	23947	26283	23412	27286	28546	14196	18627	14694	19035	16582	13468	12846	18935	16181	17048	Inos	2R	7454922	7458874	-	1986	protein_coding	-	-
FBgn0034662	19681	25113	23163	23571	19951	20052	25720	23064	16430	19251	11898	15768	16996	18499	14220	18108	18066	17371	16481	23994	14790	21973	17765	22365	20319	17281	17412	21453	28484	21842	CG13492	2R	21820662	21831409	-	9183	protein_coding	-	-
FBgn0032144	14253	14424	12193	17314	12720	15115	18641	16416	16781	10503	13357	17142	17385	15446	14349	29633	25975	25500	27121	31694	16480	14704	20403	23336	18636	20539	23906	22379	28399	31370	CG17633	2L	9769060	9770409	+	1350	protein_coding	-	-
FBgn0039471	38941	38681	23222	36503	27733	21253	20612	26827	18284	18960	9591	8785	11680	9864	4179	9116	8487	9364	10688	10639	24370	23269	24611	28833	17908	23763	20541	20376	15093	23466	CG6295	3R	27005899	27007055	-	1091	protein_coding	-	Lipase
FBgn0050031	23580	22574	21939	23462	18987	17461	16663	20248	20804	12704	18717	16855	20084	21265	14367	31021	22970	22284	27460	24500	12587	16404	14504	20272	12997	19280	17269	15039	18512	16050	CG30031	2R	11350811	11351621	+	811	protein_coding	-	Trypsin
FBgn0003074	19527	26798	21526	22332	19029	19342	22376	19952	18199	16497	15734	16290	21820	21422	16616	25605	22021	19804	21196	29234	14687	20101	14898	14918	20287	13549	14448	16133	18242	16555	Pgi	2R	8910900	8914069	-	2460	protein_coding	-	-
FBgn0086710	16836	25562	25567	25645	20786	20164	23045	21308	14963	13826	13534	14857	14557	19858	18249	22965	20342	19485	20880	25532	15822	16705	16555	15968	17084	14373	18973	20239	23186	21319	RpL30	2L	19008031	19009306	-	804	protein_coding	-	-
FBgn0037607	20936	26051	23730	24443	18323	20197	26226	21219	17766	18159	13575	17953	18925	21282	17277	21877	18823	19418	20090	27935	11346	16828	13337	15630	18659	12094	13042	16969	19496	13341	CG8036	3R	8667868	8673702	+	2748	protein_coding	-	-
FBgn0035926	10953	16866	14449	22618	14195	22210	25683	23029	13274	11573	11556	24888	17233	22444	20297	31711	33269	37453	35086	32763	11036	10813	10581	10235	10095	8997	8263	16002	20479	16230	CG5804	3L	8788144	8788545	-	337	protein_coding	-	-
FBgn0051198	16205	26418	23601	27175	19479	16411	28014	19662	12570	17615	13267	20650	17191	20267	15620	14309	14731	15812	12897	19403	12974	16281	20150	19564	19182	14746	19329	21848	25912	20624	CG31198	3R	21754324	21757758	+	3019	protein_coding	-	-
FBgn0262559	17816	24399	23137	24068	18681	20124	22567	21542	16670	17467	13366	19660	17308	20281	15576	22412	20377	19999	21237	23260	12193	19810	15708	17316	18355	11400	12979	15877	21490	15826	Mdh2	3R	18226396	18228718	+	1335	protein_coding	-	-
FBgn0000150	15878	25546	25323	25794	20199	22243	23599	23406	14812	16590	13213	15138	14841	17655	17549	23483	20308	19934	21897	22672	13269	16475	16782	15433	16865	11961	13533	14579	21899	17647	awd	3R	31745172	31746077	-	727	protein_coding	-	NDK
FBgn0037328	14886	23195	22688	22794	18093	18636	22189	20984	14414	13436	13443	14826	14802	19216	17380	22222	19465	18873	21260	24139	14969	17424	16952	16497	17390	13383	18118	19174	21954	20580	RpL35A	3R	5465630	5467101	-	621	protein_coding	-	-
FBgn0013681	14307	26690	23858	24839	21862	20971	23209	21499	17257	11470	10114	14000	13220	20938	32372	22893	19601	20718	12700	25551	14523	15128	12022	10251	13493	13409	14850	16170	22656	19006	mt:ND3	dmel_mitochondrion_genome	5608	5961	+	354	protein_coding	-	-
FBgn0039737	18921	24441	23124	20147	19222	18806	20972	19860	15457	16216	14878	17758	19521	24340	19706	21873	20542	19171	21456	24286	11156	18171	13299	14966	15916	12300	13423	15277	17915	15382	CG7920	3R	30010476	30015284	-	1910	protein_coding	-	-
FBgn0016075	18827	26157	29417	22242	19872	21118	24935	22754	17045	18663	13821	15599	19730	24547	18726	18850	19221	17892	20015	22356	8817	15270	10315	13452	16288	11870	14306	13083	18875	14348	vkg	2L	5012144	5028191	-	6503	protein_coding	-	Collagen
FBgn0261596	15610	22079	22380	23437	17945	18066	21423	20242	14044	13905	13568	15504	14585	18672	15893	22090	18838	18449	21081	23687	14922	17411	16547	17046	17605	13560	18019	19053	22101	19825	RpS24	2R	22640526	22641419	-	646	protein_coding	-	Ribosomal_S24e
FBgn0000370	16178	24092	20482	22444	17137	14703	20782	16649	13670	12886	15684	17192	17072	20408	18769	21185	20010	19107	20019	23735	13915	18871	16467	17977	17987	14007	17428	18755	21003	18552	crc	2L	21310866	21319527	+	3423	protein_coding	-	bZIP_1
FBgn0036948	22533	22362	28387	23325	18646	14588	23057	16408	14559	13347	15750	14976	17420	18253	17117	20781	17164	18371	16897	23150	11168	17156	15399	20124	16254	12327	20579	17113	23256	16375	CG7298	3L	20202070	20203687	-	1323	protein_coding	-	CBM_14
FBgn0261113	17256	22725	18961	22904	16363	14431	21559	18170	14283	14894	15302	16680	17738	19319	16306	18708	18987	19281	19208	22351	12657	16479	16324	18903	16730	14516	18114	21176	22783	21210	Xrp1	3R	18914968	18926989	+	4826	protein_coding	-	-
FBgn0028737	16708	24333	23053	24010	19284	19059	21214	21165	14516	14059	12849	14830	14365	17796	14902	20405	17939	16949	19451	21544	14986	17652	16448	16769	17486	13826	17744	19302	20783	19771	Ef1beta	2R	16868222	16869280	+	960	protein_coding	-	-
FBgn0036422	18204	24940	14847	36247	14849	10117	15273	13540	10799	10078	15173	25830	13794	18649	11105	17372	15399	17898	17319	17591	19970	16712	24684	30042	19558	13597	18174	18994	19631	18603	CG3868	3L	14400769	14402725	-	1181	protein_coding	-	-
FBgn0033999	16516	21179	16528	21937	16736	15997	18537	14863	12782	11098	12517	19286	17042	17516	15813	19540	19736	19561	18273	24271	14859	20455	15829	18585	16115	14951	18682	22168	21675	21706	CG8093	2R	15214060	15215686	-	1555	protein_coding	-	-
FBgn0015521	14547	22764	23214	24069	19830	19771	21856	19830	13981	12325	11140	12545	12668	18162	16961	21930	19662	18776	20494	24060	14578	14639	14590	13824	15127	12229	16760	18550	21138	20668	RpS21	2L	2856070	2857029	+	842	protein_coding	-	Ribosomal_S21e
FBgn0010225	20003	23930	20343	19389	18235	17170	22095	17227	14021	13450	13092	14586	16329	20840	16882	19274	17200	15566	18626	21873	13788	18286	13862	16972	15757	13839	16710	21659	19460	18567	Gel	3R	4235217	4241057	+	3286	protein_coding	-	-
FBgn0032945	21594	20616	25044	18592	20560	27605	22496	21615	20025	19194	11820	18483	16829	22772	18461	25290	21666	20823	20568	31244	8848	9687	9183	9389	9019	10298	10536	8977	12755	11148	CG8665	2L	21371227	21377995	+	3624	protein_coding	-	Aldedh
FBgn0259209	12086	25378	25827	23574	19411	11492	15163	18734	16440	9130	11963	12972	15160	19105	17916	24034	22223	18443	17542	23815	15472	20321	16628	11097	20887	12295	15326	10616	25469	16329	Mlp60A	2R	24074602	24078223	+	2839	protein_coding	-	LIM
FBgn0000308	16482	21543	19469	21648	17742	14982	18353	16897	13315	12112	15169	15092	16901	17193	17447	20678	18321	16969	18782	22277	14960	17097	15391	18615	16938	14383	17649	19494	18350	18475	chic	2L	5972115	5981018	-	2632	protein_coding	-	-
FBgn0038098	33378	44639	31135	48406	33378	2698	6174	2556	2279	2682	23216	35747	29714	33938	24872	4203	3849	4402	4032	7126	20794	26951	24077	26554	24659	2914	4742	4384	5580	2898	CG7381	3R	12967775	12977471	-	3501	protein_coding	-	-
FBgn0011726	16222	24878	22858	23452	19977	16288	19759	19065	13192	12585	13515	14975	15807	18287	18550	19865	18334	16633	17979	22144	12985	16828	14617	14363	16908	12631	15792	16211	19812	16607	tsr	2R	24044453	24046805	-	735	protein_coding	-	Cofilin_ADF
FBgn0023197	19375	19102	13775	26977	13637	12607	18243	18125	15161	15779	10729	9351	13593	12806	11150	20175	15008	14734	17966	11980	18402	18775	20892	26895	16033	21989	19998	26583	22729	15790	Jon74E	3L	17546739	17549127	-	1553	protein_coding	-	Trypsin
FBgn0259998	9863	16125	17133	8989	13210	21679	24702	20163	20568	14182	11141	16032	16147	15204	16559	26286	20139	21561	21359	29440	11800	16133	12159	15417	10179	14501	13429	17295	27544	18630	CG17571	2L	20255988	20257192	-	1205	protein_coding	-	Trypsin
FBgn0039470	17623	22016	19837	24355	19208	13480	18390	17692	11795	13778	13246	17248	17479	17667	15760	17095	16351	17020	16367	19084	13941	17034	21430	18878	15137	13142	14180	18400	20135	19427	CG6296	3R	27003236	27005469	-	2127	protein_coding	-	Lipase
FBgn0033879	16151	21568	19977	19337	15430	17633	18157	17712	13421	12668	11989	15412	16339	18903	15484	20235	19406	18409	19731	22131	12937	18549	14203	17093	16167	13101	13723	16746	19178	16775	CG6543	2R	13852947	13854331	-	1124	protein_coding	-	ECH
FBgn0036952	21385	22354	24560	26265	20277	14562	21963	18918	15693	14512	14191	11967	13529	16145	13844	19111	15957	17109	18652	21141	10757	14495	12027	17530	15402	13822	15033	13627	19475	13512	CG6933	3L	20218500	20220420	-	1415	protein_coding	-	CBM_14
FBgn0031561	10654	24035	18520	14104	12871	16418	24895	14940	11379	8821	8276	14046	12634	21545	20273	15371	18046	15918	16773	26478	10393	18132	9130	10923	12873	9151	27549	34811	22141	25350	CG16712	2L	3696218	3696658	-	381	protein_coding	-	-
FBgn0051233	11331	15994	14114	15930	11771	19532	29955	22999	16551	20780	10569	13490	12444	17558	11512	18768	20788	20447	16192	26319	7429	9551	14927	11634	12707	15166	16023	21522	26607	20606	CG31233	3R	21749853	21753237	+	3059	protein_coding	-	-
FBgn0040007	13333	23392	21925	23676	18005	18108	21406	18827	13141	11484	10810	13259	11618	15796	19991	20726	18324	17932	18633	20845	13298	14205	13821	13341	14167	12312	15195	16068	20070	18924	RpL38	2R	4515388	4516458	-	1013	protein_coding	-	-
FBgn0261608	14341	21851	20968	21314	17272	16833	19403	18721	13553	11880	12176	13344	12798	17029	15248	20114	17487	16937	19523	22438	13975	15852	14685	14378	15291	12346	16571	17167	19653	18897	RpL37A	2L	5070957	5072055	+	777	protein_coding	-	-
FBgn0004403	14102	20276	19608	20644	16094	15905	18150	16907	11790	11804	11233	12272	12221	15866	13724	19440	16461	15734	17198	20749	17271	16167	17906	15541	16736	14654	19353	20536	20228	22295	RpS14a	X	7933742	7934677	+	877	protein_coding	-	-
FBgn0022355	17863	18963	13888	14544	11684	12906	22523	12945	9327	8932	10826	14217	12578	17600	10397	16787	19702	14196	18063	25954	10821	17243	9282	15338	16048	10358	31688	41038	18738	25050	Tsf1	X	18387084	18390344	+	2854	protein_coding	-	-
FBgn0036467	20326	26948	23393	24084	24462	23305	19886	20127	12220	10243	9776	16544	6810	15197	16653	24410	29947	31617	32081	23810	5446	4577	10535	17057	10450	6316	6409	3674	13922	8906	CG12310	3L	15050263	15050806	-	544	protein_coding	-	-
FBgn0040717	11191	21902	28074	26398	19422	19644	19478	18774	15187	11901	8889	13174	9608	21408	16506	16416	20221	19058	18618	18793	10600	16051	13347	13240	16573	7119	12326	15910	24059	14134	Nplp4	2L	2008414	2009072	+	528	protein_coding	-	-
FBgn0020235	15199	23197	23672	22113	18212	17928	19641	19443	13952	14107	11403	16405	14257	17979	15193	18693	17791	17637	18762	21290	10510	16755	14245	14277	15600	10194	11842	13403	19945	14059	ATPsyn-gamma	3R	29747704	29749163	-	1460	protein_coding	-	-
FBgn0011722	21508	25422	22560	17331	19965	17109	20494	18351	15492	12892	12426	11430	15239	18715	13728	17347	17403	14692	18220	18664	12024	16145	10490	14713	13670	14552	16193	15451	15552	17535	Tig	2L	6415179	6423310	-	7018	protein_coding	-	-
FBgn0001125	15739	21020	17214	22384	16148	16979	18885	18188	12924	14570	13355	17650	16570	19580	16374	22075	19303	20534	21865	25282	10959	15908	12338	13616	13496	9725	9784	13747	16013	11464	Got2	2L	1984512	1987758	-	1734	protein_coding	-	Aminotran_1_2
FBgn0027580	18689	23063	18869	22096	16401	15020	19997	16115	13853	13869	12488	16905	15074	18943	15178	16450	16140	14860	17047	18427	12427	17662	15860	17364	17844	10577	11842	14137	18459	16983	CG1516	2R	9850703	9861543	-	4739	protein_coding	-	CPSase_L_D2
FBgn0033789	19926	26247	23160	47528	21818	11770	29533	17085	12409	13706	12241	12867	9153	14787	12208	14382	13713	15312	14132	17698	11518	8700	14990	18953	14348	7738	12866	14776	15301	10962	CG13324	2R	13049146	13049656	-	511	protein_coding	-	-
FBgn0038083	22014	17650	17106	15891	15283	15186	14959	17043	14072	12166	16680	8512	18637	12265	16695	18722	18118	12267	15396	20541	14023	15404	18141	11506	14010	17294	15739	19371	19594	25090	CG5999	3R	12741958	12743680	-	1667	protein_coding	-	UDPGT
FBgn0033367	16580	20880	20849	25031	15109	15601	22223	17068	12981	14208	15460	17244	18596	18315	17630	21243	21869	15385	22787	19921	12602	9715	12005	12936	10645	9596	10096	10528	14934	15055	PPO2	2R	9042261	9044709	-	2280	protein_coding	-	-
FBgn0032889	15427	21892	17969	22247	15134	16672	20800	19069	15677	15270	10173	17082	13861	17096	13558	19573	18507	19725	21501	23193	8820	15520	11062	13636	12720	10427	10132	15272	19373	12680	CG9331	2L	20822828	20827744	+	2673	protein_coding	-	2-Hacid_dh_C
FBgn0033787	16728	25022	21505	21243	18964	12634	15216	13603	9765	11422	15433	17858	22346	19426	15902	13642	13423	13475	13374	18060	12088	17009	15570	17462	15525	9111	14049	21840	15754	15616	CG13321	2R	12953112	12955712	+	2043	protein_coding	-	-
FBgn0000667	13666	21693	23244	23353	17140	12437	13308	17092	14291	12992	12790	13195	14918	17227	12954	18741	17506	15346	16628	21324	12307	19515	16698	11727	21802	11053	14847	9369	19834	14256	Actn	X	2023822	2042311	-	5272	protein_coding	-	CH
FBgn0262515	14226	20321	17758	19092	15178	15191	20367	17662	12304	14181	12994	17518	17203	17073	15775	18678	16209	15615	15906	19921	11932	16179	14329	15285	15049	11465	13042	16184	17539	15077	VhaAC45	2R	9207561	9209774	+	2013	protein_coding	-	-
FBgn0002921	14099	19282	18921	17116	16044	15349	20722	17207	14349	14728	12285	15439	14842	17911	15447	17790	17077	16760	18553	22025	8929	14270	11863	14872	14835	12455	13714	16261	19070	14955	Atpalpha	3R	20948714	20976239	+	6680	protein_coding	-	Cation_ATPase_C
FBgn0020238	16725	22005	20469	21010	18437	14752	20215	17306	12498	12868	13039	14399	13386	16710	16238	17286	15982	15436	17919	19705	9350	13834	12641	16320	15369	11181	13048	15312	17497	14440	14-3-3epsilon	3R	18242531	18250550	+	3366	protein_coding	-	-
FBgn0050025	13681	15269	11687	12805	10740	9738	11537	12114	9685	8499	19591	18220	23256	24352	16879	30968	31039	28602	33626	29242	7753	11620	8469	12555	8836	10578	11850	8679	12361	9400	CG30025	2R	11353564	11354373	-	810	protein_coding	-	Trypsin
FBgn0085311	13613	17969	19216	22885	15460	14219	21618	15290	14592	10365	10642	8259	9809	12902	12317	20938	19148	19069	20399	21162	12787	12794	13314	17833	15119	14310	14116	15755	22813	9633	CG34282	3R	18695252	18695995	+	675	protein_coding	-	-
FBgn0038271	13774	20987	21220	20994	16187	16300	18475	17951	12993	13701	11203	16583	13987	16662	13750	17902	16727	16546	16902	19300	9729	16429	13861	14118	15667	9010	10710	12780	18896	13017	CG3731	3R	14890231	14892387	+	1632	protein_coding	-	-
FBgn0015288	13583	20452	20335	19424	15800	15082	18236	16496	12084	11764	11707	12577	12884	15810	11823	18505	15542	14988	17745	20112	12582	15709	14347	14761	15154	11437	15381	16979	17692	16919	RpL22	X	762560	765130	-	1100	protein_coding	-	-
FBgn0014184	14809	19302	17198	16738	15038	14301	18147	14603	12844	11329	12237	13346	14483	15809	15477	18913	16683	16236	17578	20755	11190	15229	11809	14747	13034	13174	15956	19912	17507	17222	Oda	2R	12166295	12174264	-	2445	protein_coding	-	-
FBgn0010425	21200	27823	24144	23909	18282	16877	19988	19064	14707	15126	8670	7694	11442	9405	5466	12309	11514	9167	11558	12914	13983	15642	16400	14502	11271	15725	17480	14852	21637	18259	epsilonTry	2R	11345237	11346066	-	830	protein_coding	-	Trypsin
FBgn0028327	14344	19828	17850	20480	15046	15689	20588	17767	11564	13753	11314	13026	12544	15179	13902	18235	15665	15442	16892	20548	12662	13300	14416	12965	14109	11846	13609	13248	16250	15207	l(1)G0320	X	9551140	9553750	-	1943	protein_coding	-	-
FBgn0038074	20863	18798	15647	11875	16319	15675	16016	13944	12760	9373	9837	7968	15207	16268	14783	16850	17106	11789	15023	17130	10817	21040	10557	18330	12371	15914	14880	15420	14545	22269	Gnmt	3R	12674608	12676084	+	990	protein_coding	-	-
FBgn0261575	21235	24305	21508	23888	21852	9506	9677	10492	8336	8907	14317	15972	21519	19828	13547	15637	12973	14222	14881	17837	14430	20618	9169	18189	10493	9642	12237	12219	10446	9034	tobi	3R	25344761	25346921	-	2104	protein_coding	-	Glyco_hydro_31
FBgn0010357	18391	20193	20157	29017	18140	10177	18831	16468	11652	11431	5866	5545	7390	6340	4377	8737	8440	6984	8524	7075	18710	15600	26236	22309	15595	17402	20715	16547	24104	21982	betaTry	2R	11346325	11347395	+	1071	protein_coding	-	Trypsin
FBgn0014863	12499	19228	20437	19331	15895	9698	11828	14708	12946	9541	12497	12328	15136	16497	11937	18673	17909	13877	15049	19611	12988	19115	14707	10994	19888	10585	14910	8954	17142	14014	Mlp84B	3R	7112850	7117732	-	3136	protein_coding	-	LIM
FBgn0021872	14649	19038	16309	18994	15401	13971	17034	14397	10991	11721	12989	12672	15138	14821	13242	17421	15682	14007	15859	18700	11749	14166	12941	14002	13861	11172	12865	17197	14792	16056	Xbp1	2R	21143545	21145750	+	2142	protein_coding	-	bZIP_2
FBgn0004838	15298	18678	17171	18502	15757	13253	18175	15103	11587	11601	12102	12459	12361	15420	15657	16105	15113	14873	15943	19010	10189	12493	12710	14933	14238	11956	14049	14504	16852	15103	Hrb27C	2L	6920704	6932057	+	8693	protein_coding	-	RRM_1
FBgn0027779	12628	19808	17498	17675	14846	14658	17997	15299	11377	12287	11451	16129	15157	15567	14510	16469	14889	14219	14305	18285	10341	13958	12456	13866	13575	10489	12072	15635	16457	14106	VhaSFD	2L	16722883	16727826	-	2829	protein_coding	-	V-ATPase_H
FBgn0032833	13077	20115	19551	19858	16116	16203	17138	16212	11779	11555	9518	13769	12728	15964	13904	17437	15725	15816	16021	18276	9835	14694	12167	12447	13580	9176	10885	12915	17492	13347	CoIV	2L	19958713	19960065	+	1231	protein_coding	-	COX4
FBgn0029990	18844	24531	20209	16831	15535	15411	25338	17045	12459	11777	9962	12789	14304	18350	14481	15194	16690	13434	15652	20058	6636	14834	6540	12061	10747	8692	9705	13971	14023	10371	CG2233	X	8035741	8037517	-	1480	protein_coding	-	-
FBgn0027556	12916	19117	16208	22136	13766	12588	18325	15072	10984	10607	10341	16190	12840	16087	13170	14686	12453	12494	11690	19001	9936	14301	13892	16592	16782	11832	13649	15634	19394	12657	CG4928	X	16913180	16938209	+	4520	protein_coding	-	-
FBgn0031249	8901	16862	13610	12532	10713	12702	22515	15997	11905	12859	12021	15127	14224	14583	16537	19093	19729	21708	20111	23539	6293	6448	12478	10935	9737	9541	13513	9789	16789	20117	CG11911	2L	320279	321248	-	970	protein_coding	-	Trypsin
FBgn0034753	13440	19544	16498	18736	14772	14793	19005	16075	11830	11101	10042	12522	11172	14563	11791	15672	14626	14031	15533	17554	11837	14214	12600	14080	13126	11848	13503	14392	16852	14751	CG2852	2R	22644646	22646344	-	1177	protein_coding	-	Pro_isomerase
FBgn0037913	11299	19478	13672	18537	14048	19174	21172	17895	13914	14801	9190	10994	11301	13529	12288	18398	17825	18217	18416	20160	9148	10834	8762	10056	9896	11639	10703	12860	15821	13809	fabp	3R	11559896	11567054	-	2302	protein_coding	-	Mito_carr
FBgn0001128	13988	21507	19358	21839	14900	14577	19093	14743	11991	14182	9010	14404	11970	14041	12199	14141	12844	14901	14144	16350	8902	15384	12631	13423	13983	8403	9908	12924	17868	11002	Gpdh	2L	5943643	5948968	+	3152	protein_coding	-	NAD_Gly3P_dh_N
FBgn0035121	14093	18152	17069	18597	14608	14216	18502	15770	11414	12319	10586	12335	12389	16410	14120	16290	14390	14556	15794	19948	8762	11985	11614	13096	13628	9986	11972	12241	16245	12408	Tudor-SN	3L	259043	264380	-	3411	protein_coding	-	-
FBgn0024957	15307	19075	16771	14752	13798	12682	13708	12889	10059	10524	9335	12385	11262	15549	12495	11507	13440	10718	12835	14725	11301	18847	15480	15338	16457	12248	12586	19820	18144	18466	Irp-1B	3R	10408618	10412869	-	2901	protein_coding	-	Aconitase
FBgn0037934	17179	20742	16685	21574	16827	11369	12128	11938	8175	7576	15632	15615	15725	15092	13009	13536	13500	12517	13475	19611	12353	13712	15594	15522	13226	8896	9923	13690	12257	12420	CG6830	3R	11680972	11684342	-	2781	protein_coding	-	-
FBgn0035666	10475	13551	12096	6286	14327	18977	14969	13451	12779	10633	7687	4883	11724	8427	10476	14483	13489	12464	11607	18147	14166	15224	13478	12063	10503	19209	24411	22990	18011	27363	Jon65Aii	3L	6052321	6053215	+	833	protein_coding	-	Trypsin
FBgn0037671	11882	18258	15981	16735	13895	14030	17409	14765	10498	11177	10648	13896	14298	14580	12785	15739	14044	13429	13500	17307	10431	13591	12477	13513	12982	10502	11722	15022	15425	14028	VhaM8.9	3R	9260638	9262590	+	1468	protein_coding	-	-
FBgn0047135	13331	18659	15095	19116	13826	14746	17209	15440	10591	10814	10040	11473	11667	14648	14440	16285	14302	14016	15031	16937	11278	12136	12208	12788	12206	10622	11923	13094	14707	14326	CG32276	3L	3197863	3199047	-	865	protein_coding	-	-
FBgn0023213	13935	18692	17048	19577	14931	12804	16644	15016	10326	11767	11554	12510	12381	14647	15512	15116	14111	13789	15013	17581	8508	11712	11876	13074	14327	10145	11245	10284	15799	12478	eIF4G	4	915297	930715	-	6565	protein_coding	-	-
FBgn0000406	13548	20362	16332	25364	13682	10564	17838	12739	8281	9918	9732	19213	10802	16665	11427	10472	12005	14664	15144	14198	10375	15898	12144	15296	14166	7459	8986	15010	16149	11632	Cyt-b5-r	2L	16788774	16790721	-	1557	protein_coding	-	-
FBgn0013272	13441	17074	15850	15404	13568	12294	16993	14138	10722	11471	11336	12305	12819	13463	13213	15430	14178	13316	14137	17070	9622	12638	11362	12709	12205	10794	13790	18332	14903	14798	Gp150	2R	22317662	22329416	+	4916	protein_coding	-	-
FBgn0034292	13642	18576	13868	15936	12645	12998	12642	11731	10958	9552	11332	13164	14888	14028	10817	16098	15013	14990	14514	19002	10844	13282	10243	16642	10782	10738	11931	17043	14751	13072	CG5767	2R	18046386	18047484	-	854	protein_coding	-	-
FBgn0010348	13044	18149	16526	18409	14384	13507	16406	14713	10416	10801	10683	12773	11649	14508	14014	15202	14040	13451	14071	16722	9511	11463	11390	12612	12346	9640	11463	12756	14979	12460	Arf79F	3L	22868380	22872231	-	2442	protein_coding	-	Arf
FBgn0028670	10795	17045	16124	16034	12663	12867	17396	15121	10646	12562	10195	14836	12767	13649	12054	14608	14613	13805	14127	17461	9170	12738	12034	12506	13646	9543	10216	14572	15361	12759	Vha100-2	3R	18390323	18399169	-	3222	protein_coding	-	-
FBgn0000078	8868	10419	8084	7679	7739	17613	14061	12539	13190	8433	6480	9047	11522	9020	7392	20445	16260	16222	16573	19855	10740	15032	10146	16894	12966	14112	23566	22618	15441	17097	Amy-d	2R	17124764	17126369	+	1606	protein_coding	-	-
FBgn0015623	14952	16633	15886	15306	14094	13467	14969	15159	11273	11099	11221	9487	13936	12741	11652	15297	14670	12603	13909	18838	9839	11097	11974	11763	12100	11025	12074	13846	14811	14042	Cpr	2L	6338836	6346280	+	3344	protein_coding	-	NAD_binding_1
FBgn0038181	12204	18346	19345	16780	14881	10564	11252	12965	11717	10065	10818	9820	11968	14070	11791	16810	14410	12708	13862	18077	11076	16931	12973	8739	16590	10130	12705	7416	16061	13254	CG9297	3R	13771495	13779317	+	4318	protein_coding	-	-
FBgn0011661	13351	16992	15840	15774	13684	12044	16562	13843	10642	10690	11713	12479	12590	13547	13923	15067	12625	12650	13414	17186	8912	11649	10950	12262	12027	9387	12557	17241	14372	13523	Moe	X	8873012	8898332	-	4558	protein_coding	-	Band_41
FBgn0267408	12764	17306	15200	16079	13953	10748	13108	12053	8584	9841	10499	14109	13973	14695	11768	14124	13112	13909	13456	14982	10680	14755	12319	14919	11328	9594	13451	14606	15458	15942	AOX1	3R	15532137	15537292	-	4228	protein_coding	-	-
FBgn0039768	17140	23783	19950	21755	19805	9747	11217	10245	7724	7552	11970	18433	14945	19564	13226	9064	11125	10932	10557	14441	10165	18723	12908	12313	14395	6844	5587	9747	12445	9274	CG15533	3R	30428820	30431362	+	2203	protein_coding	-	Metallophos
FBgn0035670	6335	11978	10637	10038	7556	21971	25808	19624	16894	15409	5150	6427	7117	6140	6544	18660	14093	14303	13885	18633	5793	7577	8932	7534	6739	13779	17476	21081	25831	23034	CG10472	3L	6061372	6062910	-	936	protein_coding	-	Trypsin
FBgn0020506	12313	14919	9995	14797	13243	8459	7305	7207	5753	4914	13295	16443	15758	16265	13837	17049	16541	18306	17713	23928	17263	13558	12458	18414	10041	9996	12512	13122	7746	11518	Amyrel	2R	16651095	16652699	-	1549	protein_coding	-	-
FBgn0250788	13582	17182	16542	15437	14040	11513	16063	12941	10549	11000	11269	11772	12499	14390	12779	13741	13599	12733	14041	17404	8322	11917	11449	12920	13466	9930	11634	13238	14744	13281	beta-Spec	X	17657372	17669371	+	7896	protein_coding	-	CH
FBgn0262511	11570	17628	15865	16395	13085	12896	17213	13861	10045	11596	10425	14491	13429	13921	13682	14612	12899	12332	12671	16671	9581	13112	11597	12280	12349	9261	10199	13474	14699	12036	Vha44	2R	16324813	16336637	-	4023	protein_coding	-	-
FBgn0028665	11315	18186	15704	16110	13437	13244	16982	13904	9999	11119	10134	13692	13030	13992	13217	14153	13067	12344	12641	16391	9427	13006	11424	12712	12335	9781	10554	13885	14706	12189	VhaAC39-1	X	3880748	3882967	+	1792	protein_coding	-	-
FBgn0053129	12743	17193	13894	17413	13106	12962	16702	13037	10190	10221	10349	11589	12250	14524	13764	15676	13952	13574	14699	16133	10501	11838	11591	12014	11498	10225	11624	11169	12970	13271	CG33129	2L	10964905	10970275	-	3508	protein_coding	-	-
FBgn0035032	11124	18343	17296	18170	14943	15169	14986	15655	10991	9626	8187	11857	11015	14120	11761	15685	14917	14585	15404	16181	8964	12170	10311	10393	11538	8305	9739	10734	15899	12204	CG4692	2R	24599088	24599821	-	615	protein_coding	-	-
FBgn0028662	11330	16730	13898	14597	12740	12573	15620	13892	9984	10947	10371	14439	14276	13996	12008	14659	13359	13190	13455	16338	9826	12837	11355	13196	12083	9219	10704	13685	14432	12459	VhaPPA1-1	3R	14902330	14904061	-	1352	protein_coding	-	-
FBgn0263594	12459	17020	16962	15698	13533	12195	14990	13363	10652	10689	9665	11419	11044	13974	12840	12791	12688	12308	13107	16250	8279	13513	11052	12262	13440	9331	12115	13377	16775	12802	lost	3R	4403076	4407182	+	2691	protein_coding	-	-
FBgn0000043	13784	17655	14491	15777	12601	9154	14951	11099	8123	8786	10887	14959	13329	15033	13634	11270	10535	9531	11220	15863	7941	13227	11736	16575	12866	9223	14406	18729	15523	12669	Act42A	2R	6013910	6015689	-	1626	protein_coding	-	Actin
FBgn0263396	12473	16343	15943	17382	13605	12177	17119	14853	10646	11586	10495	11842	10069	13639	14081	13936	13181	13743	14137	16880	6966	10168	10360	12283	13031	9474	10595	10676	15933	11822	sqd	3R	13634862	13646304	-	7745	protein_coding	-	RRM_1
FBgn0014141	11351	16932	16466	15691	13861	9433	11612	12479	10311	9357	10559	10086	11244	13172	9839	13741	13431	10850	12242	16025	9923	16167	13274	12447	17147	9708	14906	14141	14742	13879	cher	3R	17091533	17125389	-	9428	protein_coding	-	CH
FBgn0027348	13587	15118	11337	16867	12526	11749	13500	11649	9430	8533	9633	15353	13368	17932	12755	14835	15044	13707	14166	20832	7934	12486	10082	12417	12920	8711	8848	13556	14545	11087	bgm	2L	14013004	14019328	+	2636	protein_coding	-	AMP-binding
FBgn0250753	12327	16462	15713	16296	13465	12658	16396	14526	10158	10908	9877	11244	10881	13908	13244	14203	13334	13061	13482	17509	7917	10728	10621	11604	12212	9833	11418	10982	15668	11838	kra	3R	5595364	5601136	-	2866	protein_coding	-	-
FBgn0019624	11474	17453	16957	17584	13857	13940	15050	14553	10270	10259	8518	12300	11284	13339	11401	15216	14228	13672	14474	15794	8567	12498	10560	10921	11846	8230	9276	10899	15055	11643	CoVa	3R	11819359	11820299	+	796	protein_coding	-	-
FBgn0038643	10808	14795	16298	18486	12887	11213	18355	12828	12257	8071	8391	5946	7435	10670	9457	17183	15457	15275	16666	17448	10842	9695	9909	13566	11155	11898	12072	13171	18009	8531	CG14300	3R	18693293	18693711	-	357	protein_coding	-	-
FBgn0005278	15346	16437	14020	14549	13558	11197	14682	12123	10756	8779	9240	11744	9709	14312	12325	13793	13555	11187	14175	14781	7962	15326	10209	13140	13008	9571	9020	13772	15615	14023	Sam-S	2L	106903	114432	+	3559	protein_coding	-	-
FBgn0031908	9606	17311	16179	15521	13544	9376	10281	12779	11218	8519	9807	9778	12148	13624	10025	16644	16123	11727	12657	17020	12569	16654	12510	8557	16505	9854	12324	7914	14172	12832	CG5177	2L	7405227	7408600	+	1123	protein_coding	-	-
FBgn0034802	12554	15732	15822	16387	13773	12076	15885	14716	10111	10423	10637	10974	8690	13411	13252	15133	13593	13812	17110	17703	7322	9944	9740	11939	11984	8709	9895	9105	15574	11054	CG3800	2R	22934569	22937077	-	2509	protein_coding	-	zf-CCHC
FBgn0086254	10795	14114	13972	19356	9917	13063	16241	15960	10363	12171	8633	15359	10853	14104	12479	17148	14498	17593	16124	16801	7030	10306	9708	10798	10395	6980	7688	10382	15108	8875	CG6084	3L	11620535	11624381	-	1521	protein_coding	-	Aldo_ket_red
FBgn0020643	13827	19449	13209	23254	14402	6124	9038	7803	7087	7391	10055	7227	6533	10765	8016	11842	11394	9439	9104	16516	16296	18866	23216	8138	20254	7264	21914	6068	22116	10018	Lcp65Ab2	3L	6146674	6147089	+	416	protein_coding	-	Chitin_bind_4
FBgn0038353	10563	16666	14302	14999	12363	10590	13445	11955	9454	9076	10657	10450	12614	11705	12214	13898	11576	11992	12383	17718	7982	9613	10479	12513	11155	8829	13918	19582	15199	16349	CG5399	3R	15695241	15697142	+	1546	protein_coding	-	-
FBgn0261675	22256	31580	25153	30057	23032	2604	5220	2338	1963	2627	18884	23626	23259	22767	21494	3808	3307	3377	3163	5392	15325	18165	16966	16216	15284	2375	3845	2870	4187	3020	Npc1b	X	20934869	20939503	+	3971	protein_coding	-	-
FBgn0053306	12894	16448	14720	17532	14682	13884	14237	11056	9633	8767	7978	11637	11141	12070	11597	13037	13391	12482	11826	16172	10740	12672	9542	9337	9433	10334	10565	13886	15122	15534	CG33306	2L	13842888	13843742	-	800	protein_coding	-	-
FBgn0034885	13523	18709	15150	15732	13598	12507	14467	13000	10398	9819	9492	10317	12089	14709	10720	14066	13212	11204	13162	15561	9610	13792	10530	11187	12280	8929	9163	10605	12289	11522	CG4019	2R	23607592	23614710	-	1804	protein_coding	-	-
FBgn0038647	12913	15148	15432	23264	16038	12839	20416	13817	10997	7420	8885	7977	6507	13469	13281	16680	14445	14269	15872	15087	8840	8253	9100	11919	9487	9344	10800	5023	13639	9442	CG14302	3R	18732681	18733034	+	281	protein_coding	-	-
FBgn0000639	163	56	34	389	92	1971	619	14616	682	303	17188	95	8208	570	3300	22593	7609	1184	3491	10300	73062	120	4049	26094	45	47170	67907	21061	44	37058	Fbp1	3L	14094589	14098053	-	3465	protein_coding	-	-
FBgn0003961	9814	16086	10760	15745	10903	11863	12504	11647	8944	9850	10018	13442	12272	16215	10766	13468	13812	14136	12954	15778	8875	11311	9140	13967	10651	8692	11340	16276	13670	12503	Uro	2L	7780085	7781415	+	1262	protein_coding	-	-
FBgn0250789	12707	16254	15503	14312	12688	10896	14865	12855	9858	10093	10578	11345	11798	13544	11861	12924	13409	12268	12919	15970	7382	10924	10106	12041	12329	9004	10458	12099	13591	11385	alpha-Spec	3L	1778485	1795328	-	8347	protein_coding	-	SH3_1
FBgn0001258	10623	17870	14908	19379	13182	10877	11061	13268	11772	10369	10339	9940	11584	13274	9089	15853	15256	11162	12068	17441	9606	14481	10486	8426	15908	7985	9001	6987	13504	9921	ImpL3	3L	6259105	6262694	-	1942	protein_coding	-	-
FBgn0000079	8798	8264	7148	8121	5918	10874	9984	9781	9892	6810	9942	14356	16678	12761	11810	24699	19996	19468	20178	25019	7247	9586	6953	11602	8352	9401	14303	14957	10342	11485	Amy-p	2R	17118636	17120303	-	1668	protein_coding	-	-
FBgn0004868	12685	15946	14731	13871	13026	12263	14203	13284	9448	9810	10157	9865	11616	12660	11470	14580	12992	11804	13544	15664	10236	11365	9788	11751	9642	9732	11378	12247	11251	12271	Gdi	2L	9491176	9494876	-	2501	protein_coding	-	-
FBgn0003261	11941	14137	13760	13982	12470	11094	14994	12752	9110	9426	11158	9059	9343	12955	11391	13526	12046	11881	14052	17372	7795	10124	8985	11901	10629	9380	13402	15485	13894	13748	Rm62	3R	6000426	6008579	-	5386	protein_coding	-	DEAD
FBgn0020385	12073	15038	12955	11390	11469	12960	17255	13441	10613	9936	8657	9931	10087	12735	9603	13619	13556	12695	13814	16732	9166	11015	8602	9563	8819	9677	10526	17623	12767	15156	pug	3R	10696534	10703316	+	3481	protein_coding	-	-
FBgn0035154	12352	13451	10451	14268	12736	12589	11331	12225	8932	8260	9538	9187	12462	10090	10443	13787	11931	11112	13803	13345	11402	12958	11348	15210	11129	11147	12121	14397	13124	16228	CG3344	3L	685942	687958	-	1480	protein_coding	-	Peptidase_S10
FBgn0052473	11210	13504	12085	11934	10093	11642	15378	12684	10298	10471	7151	12995	11701	12751	9957	15291	14002	14110	13060	16482	6872	11662	9964	12196	11120	9584	8787	13102	16141	13706	CG32473	3R	13302648	13312785	+	4559	protein_coding	-	-
FBgn0030999	10773	16540	12624	12296	9842	9611	15143	11545	9916	8250	8274	10518	10522	13990	8635	10183	9453	9136	8785	13024	9887	16190	9107	13107	12829	8925	12466	22692	16536	16692	Mur18B	X	19213254	19214938	+	1615	protein_coding	-	CBM_14
FBgn0036762	11390	15675	15381	15917	12273	12215	13856	13321	9824	10306	9286	12389	11244	13097	10814	14284	13339	12765	13239	15167	7729	12088	10051	10916	11823	7360	8330	9726	13472	9940	CG7430	3L	17846916	17849601	+	2252	protein_coding	-	Pyr_redox_2
FBgn0261362	11340	14553	13838	17153	10515	10367	14785	11585	8602	9260	11491	13046	14618	14269	14923	16644	16831	12143	17457	15406	9335	7361	8748	9387	8404	7365	6941	7982	11257	11481	PPO1	2R	17887220	17889973	-	2338	protein_coding	-	-
FBgn0019644	11065	16421	16595	16178	12947	12997	13828	13854	10002	10126	7968	12218	10140	12796	10805	13552	12925	12594	13240	14754	7863	12397	9957	10546	11483	7062	8352	9885	14295	10102	ATPsyn-b	3L	9729999	9731224	+	918	protein_coding	-	-
FBgn0014869	10183	14737	13950	14459	11330	10916	11741	12292	9449	8602	9527	9403	11620	12226	10784	15041	13482	11706	12375	16522	11044	13340	11671	9149	14942	9061	11209	8972	13536	12421	Pglym78	3R	29148248	29149901	+	1136	protein_coding	-	-
FBgn0028532	16853	18855	16830	21686	18082	8167	7931	7444	5671	5318	11336	14893	15912	15937	13575	10149	10301	9796	9151	12791	12429	15554	12040	11565	10300	6335	7046	8667	8429	7631	CG7968	2L	13849400	13850329	+	867	protein_coding	-	-
FBgn0015245	11307	16899	16429	17327	12143	12082	13701	13704	9566	10764	8243	11805	9332	13236	10375	10677	11227	11101	11353	13841	6560	12018	10713	11450	14051	7072	8190	10023	15507	9364	Hsp60	X	11108482	11112308	+	2480	protein_coding	-	-
FBgn0010638	11102	15994	14738	17027	12571	13148	14882	14050	9027	9616	8242	9732	9449	12631	11762	13647	12213	12226	13177	15035	8907	9298	10365	9959	10236	8262	9533	9302	12256	10947	Sec61beta	2R	14618771	14619681	+	792	protein_coding	-	-
FBgn0001285	7510	9394	10746	6595	8186	15830	12537	11304	12536	7101	3537	4688	6448	6331	6388	12189	9495	11132	12089	13656	9787	14540	10635	13534	8506	16682	15150	26984	23690	21487	Jon44E	2R	8691448	8692844	+	1397	protein_coding	-	Trypsin
FBgn0265180	9231	14322	13886	14951	11207	8464	9891	11127	9375	8278	10076	8517	11567	13133	10466	14722	14187	11226	11785	16917	11087	13369	12046	7829	15275	8925	12991	8298	12669	12772	CG44245	2R	21200483	21212969	+	2299	protein_coding	-	-
FBgn0032400	11894	11330	12074	8834	11519	10445	11211	9662	8402	5545	10590	9384	9498	10457	12509	15695	11978	10751	13228	13337	12616	10509	7407	10264	6161	11238	19735	16713	9808	24922	CG6770	2L	12045343	12046118	-	776	protein_coding	-	-
FBgn0040529	10732	15594	16160	13496	13978	13403	13357	13425	9627	9482	8369	9621	11305	12821	11502	13883	12897	11939	12707	14495	8141	11731	8987	8873	10010	8125	9136	9846	12414	10886	CG9603	3R	8339944	8341043	-	697	protein_coding	-	-
FBgn0028940	14985	12997	12337	9942	12333	12287	9396	12284	11260	8468	7255	3190	6724	5769	5681	8670	7817	5009	8131	8929	13173	16382	16482	14049	14268	15653	15483	21200	17346	19277	Cyp28a5	2L	13977302	13979569	+	1766	protein_coding	-	p450
FBgn0051148	19343	24588	17274	23721	19087	3505	5740	3254	3013	3011	14205	19190	17242	18779	14235	5475	5541	5655	5528	9151	14559	18486	14611	16347	13755	4634	7554	6400	6308	6276	CG31148	3R	23700621	23702605	+	1777	protein_coding	-	Glyco_hydro_30
FBgn0023477	12260	17263	15007	16284	12080	12984	16280	13461	10572	10455	7952	10984	11202	12898	10380	13164	10926	12166	11818	16494	7476	10655	8609	9256	10845	7047	7244	10109	11416	8028	Tal	2R	23940410	23942114	+	1116	protein_coding	-	-
FBgn0031913	12360	15024	12191	13150	11022	11855	14227	12491	9136	9707	8433	9126	11254	12075	10098	13465	13072	12073	12608	14219	9879	11126	9167	10693	9814	9978	10605	12248	12191	9859	CG5958	2L	7430530	7433516	-	1174	protein_coding	-	-
FBgn0000181	10908	15257	15049	15330	12079	11629	13745	12525	8938	9372	8724	9952	8683	11676	10143	12358	11649	11398	13287	14441	7795	10810	10033	10777	12046	8039	9848	10740	13923	11199	bic	2R	12870249	12871794	+	1546	protein_coding	-	-
FBgn0031813	10628	14590	14184	13033	11464	14274	15349	13112	11563	11754	7244	9510	9743	9707	9996	13173	12676	12226	11892	15324	7094	9685	8921	8432	8712	10304	10163	11596	12497	12807	CG9527	2L	6426724	6448403	-	2887	protein_coding	-	-
FBgn0086904	9682	14991	15251	15831	11494	11448	13724	12566	8881	8828	8719	9654	8583	11790	10001	13329	11609	11342	12709	14533	8634	10305	10003	9983	11534	8108	10655	10725	13660	11871	Nacalpha	2R	12759693	12760999	-	1097	protein_coding	-	-
FBgn0001114	11187	15651	15519	13325	10395	10320	15932	11672	9245	9640	7692	10943	10192	13295	10302	10055	10914	9698	11087	13516	6897	11789	8150	11359	11372	7586	12038	12247	14759	13124	Glt	2L	8672698	8676804	+	3373	protein_coding	-	COesterase
FBgn0010295	11692	20666	17140	3926	16836	15138	15211	14276	7770	5081	10945	10743	5768	14722	14620	17982	18329	18779	23398	20537	3427	8285	6252	6162	8705	2741	2918	3479	6795	7110	ng3	X	3241491	3242084	-	594	protein_coding	-	-
FBgn0024947	13655	13391	12207	11876	11664	10609	11125	11762	8963	8870	11150	7790	12905	10841	10512	13977	12230	10087	12939	16685	8642	9977	10689	10379	9822	10366	9909	11654	11801	12658	NTPase	2L	2880704	2885850	-	2802	protein_coding	-	-
FBgn0038135	9319	14225	14885	8124	12347	13475	14718	12287	10327	11445	7912	8534	11620	11844	10609	10770	10229	10268	9310	15622	7423	12166	8455	7356	8881	9975	12423	12940	15979	14197	CG8773	3R	13294748	13298288	+	3145	protein_coding	-	-
FBgn0000319	11865	14234	12887	13718	11495	10025	14039	11690	8812	9217	9690	9448	10627	11619	10793	12725	12085	11308	12363	14170	7780	9631	9342	11472	10111	9049	10679	13098	11700	11833	Chc	X	15827986	15835490	-	6008	protein_coding	-	-
FBgn0022893	12304	13765	14075	13605	13821	10807	14431	11818	8075	7794	10567	8817	6523	10710	11384	13979	11782	11755	15499	15384	6849	9385	9130	12217	9981	9441	10560	9241	11965	10953	Df31	2L	21626309	21629932	-	2083	protein_coding	-	-
FBgn0010246	13108	15897	14489	14655	12327	9726	13210	11026	8670	9037	9506	12567	12445	13777	10758	10415	10408	10423	9886	14265	6825	11029	9809	10480	10591	7487	9639	11209	12182	10012	Myo61F	3L	1318480	1329617	+	3955	protein_coding	-	Myosin_head
FBgn0011296	10901	14995	12655	13485	11867	7536	9900	10296	8846	6077	10334	7562	11826	9846	7867	15182	14309	10097	10239	14296	15836	12505	10992	7995	9924	11451	15507	10525	8964	12542	l(2)efl	2R	23684651	23685543	-	741	protein_coding	-	-
FBgn0032049	13849	15763	13813	19506	13920	5787	16002	7533	6663	5798	11447	12120	6472	12509	7600	8501	7714	8117	8767	16561	7528	9781	13958	15606	13224	8649	14918	8356	12819	10121	Bace	2L	8494893	8496307	-	1415	protein_coding	-	Asp
FBgn0035612	10333	15977	18352	15731	12902	8563	12013	9782	8728	7728	10310	10023	10576	12284	9142	11545	10948	10593	10385	13627	8615	13561	12846	6903	13426	5156	12720	7684	14111	7064	CG10625	3L	5538411	5551159	-	4625	protein_coding	-	-
FBgn0010352	10605	14267	13403	12941	10881	10798	13143	11794	9230	9950	8115	10348	9171	11258	9112	11579	10971	10388	11329	13343	7649	12204	9880	9839	12070	8401	10449	11634	13425	11374	Nc73EF	3L	16954822	16968724	+	5338	protein_coding	-	-
FBgn0040660	9744	14803	13658	14825	12261	12761	13946	12541	9076	8213	7270	9573	8943	11433	10498	12947	12346	12106	11986	13765	8401	10084	8371	9531	8776	7890	8862	10940	12651	11058	CG13551	2R	23377866	23383424	-	637	protein_coding	-	-
FBgn0036106	8354	15359	14420	7857	11317	10967	13218	12056	8880	8787	8953	10025	13814	15455	14038	13996	13465	9811	9213	16190	8659	9771	7471	5124	8730	9093	9211	13357	10558	11008	CG6409	3L	10880699	10882386	-	1544	protein_coding	-	-
FBgn0034877	9260	14144	14537	14476	12020	12485	12787	12835	9354	8586	7062	10287	9512	11576	9278	13076	12086	12098	12118	13408	7702	11066	9019	8998	10222	7330	8206	9357	13280	9926	levy	2R	23548239	23548982	+	593	protein_coding	-	-
FBgn0033927	6332	9446	8334	9944	8929	8700	9114	7935	5523	7183	10834	10106	14330	12413	11704	13394	8643	11089	11727	15983	11060	9743	12397	11854	9758	10385	14659	15086	13443	15908	CR10102	2R	14360433	14361780	-	1348	pseudogene	-	-
FBgn0030478	9617	14004	11725	13583	10616	10908	13133	10735	8207	8669	8470	10539	10122	11736	9417	13554	11888	12311	12728	14704	8297	10806	9050	10022	9533	8415	9097	10944	12021	11055	CG1640	X	13370606	13380160	+	3058	protein_coding	-	Aminotran_1_2
FBgn0023479	10024	11239	9490	7760	8184	8155	10746	7858	5640	6430	6530	5505	9075	9821	8837	7910	9115	5965	7388	10966	9409	13719	7193	14491	10780	17485	28734	20576	9215	26807	Tequila	3L	9074643	9092131	+	9106	protein_coding	-	Trypsin
FBgn0010408	9718	14176	14133	14212	11649	11133	13174	12133	8286	8246	7979	8851	8798	11071	8716	12018	11292	10501	12330	14185	8528	10489	9619	9856	10023	8028	10343	11098	12518	11507	RpS9	3L	9509793	9511531	-	1018	protein_coding	-	S4
FBgn0250814	10162	14481	14598	14440	11339	11103	12417	12287	8939	9436	7752	11339	10045	11686	8542	12377	11383	11193	11991	13015	7204	11756	9767	10128	10919	6407	7425	8863	12801	9105	CG4169	3L	16584124	16586111	+	1686	protein_coding	-	-
FBgn0040309	11363	17936	17160	18985	13162	11511	12874	11338	7705	8903	8777	11888	10748	12565	11445	10179	8855	9054	9551	10733	6212	10174	9959	11152	10764	5664	7349	7134	11237	7632	Jafrac1	X	13329824	13331994	+	1464	protein_coding	-	-
FBgn0002939	15013	16234	9796	21159	13210	5761	6523	5312	5505	5447	9602	17139	14567	15949	11142	10321	10971	12987	12217	12578	11367	14407	8982	12768	9978	4972	4646	7834	8764	6475	ninaD	2L	18081628	18083608	+	1788	protein_coding	-	-
FBgn0036227	11138	13460	13370	13076	10800	9329	16139	10425	10555	8912	8615	5855	7959	8225	7640	12850	11101	10910	11906	12951	8734	10811	10257	13901	11540	10317	10424	9111	14588	5964	CG17826	3L	11949839	11952225	+	2329	protein_coding	-	CBM_14
FBgn0010424	7686	15082	12983	13518	11128	7989	8477	10992	9219	7159	8420	6405	11296	11161	9145	13284	12882	8655	9090	15133	12217	13978	11785	5954	15016	8608	11913	7815	11197	10909	TpnC73F	3L	17046063	17048390	+	1059	protein_coding	-	-
FBgn0264489	8269	13444	13607	12878	10527	7128	8970	9511	8338	7662	8963	8746	10451	12052	9752	12651	11252	10222	11121	14974	8719	12545	11590	7407	14817	8057	12300	7614	13431	11480	CG43897	3L	9813847	9834345	+	7911	protein_coding	-	-
FBgn0000454	9343	12262	10429	12664	9679	10675	13002	10919	8511	8801	7356	10838	9942	11143	8690	12116	12748	12678	12412	14865	7209	9881	8602	9729	9430	8185	9296	11956	13193	11449	Dip-B	3R	13782288	13785676	+	2102	protein_coding	-	-
FBgn0052230	8548	14645	14143	14826	12244	12165	12402	12164	9034	7290	6461	8934	8669	11799	11330	12960	12379	12421	12363	13535	7599	8891	7623	7572	8178	7125	8056	9155	13157	9854	CG32230	3L	23339326	23345936	+	538	protein_coding	-	-
FBgn0025678	11246	16240	12793	20483	11008	11228	12419	11798	7916	7843	9028	13347	8417	11928	9542	11814	10228	10965	10803	12242	7203	8119	9358	10519	9199	5946	7263	7217	9962	9356	CaBP1	2L	16354886	16356735	-	1781	protein_coding	-	-
FBgn0016691	9600	14508	14815	14329	11539	11752	12327	12376	8977	8641	6975	10309	8760	11261	9783	12497	11496	11632	12174	12959	6951	10558	8640	8699	10003	6423	7110	8356	12401	8922	Oscp	3R	15265591	15266690	+	802	protein_coding	-	-
FBgn0032283	11969	11110	10493	11642	17578	7412	7880	7073	5850	4954	14729	11626	8533	12474	8289	17703	13820	10188	15733	17488	13101	11017	9339	4688	6258	5076	13604	7480	9865	7355	CG7296	2L	10686124	10687066	-	943	protein_coding	-	-
FBgn0037135	10018	13641	12586	12595	10760	9846	11358	10605	7889	8126	8221	8219	9331	11067	9626	12406	11354	10298	12125	14086	8530	10314	9165	9779	9818	7882	9983	10468	11861	11339	CG7414	3L	21824740	21827856	+	2827	protein_coding	-	-
FBgn0261014	11593	14128	12732	13974	11213	9541	11954	11196	8270	8749	8615	10167	9234	10853	9324	11191	10765	10512	11024	12555	7415	9950	9199	11701	10204	7537	8721	10081	10691	9586	TER94	2R	9989159	9993559	+	3457	protein_coding	-	AAA
FBgn0031418	11281	13878	14170	17126	10994	12094	12516	13649	11419	12353	4561	9046	7714	8558	7783	11169	10802	12793	12113	11939	5347	10025	8699	8680	8182	7431	6544	9902	12257	7383	CG3609	2L	2372455	2374627	-	1364	protein_coding	-	GFO_IDH_MocA
FBgn0034288	13419	9775	12741	13711	9427	9424	14894	10337	10249	8271	8309	6335	6963	8395	7845	13189	8791	11127	12402	12318	7422	9583	7835	14441	10826	8594	8813	9835	14831	9830	CG5084	2R	18018665	18020211	+	1182	protein_coding	-	-
FBgn0001124	9591	12847	11353	12487	9760	11327	12770	11573	9725	9551	7081	9328	8651	9874	8123	13445	12336	11582	12687	14674	6811	10336	7848	8687	9426	7980	7688	10019	11583	10197	Got1	2R	16138352	16141928	+	1770	protein_coding	-	Aminotran_1_2
FBgn0034296	13158	13596	12975	15655	13523	6934	13520	9943	7901	7609	7636	6634	8265	9399	7978	8880	8323	8097	7630	12570	7356	8187	10016	10863	11010	9469	11945	13653	14792	11239	CG10912	2R	18056064	18057065	-	910	protein_coding	-	-
FBgn0037181	5806	14223	18406	16224	10692	12823	11832	13564	11350	11589	6940	11418	6526	14622	11287	8456	12045	10971	9658	11163	5348	10802	8166	6293	11265	3648	5968	9239	11861	6542	CG11370	3L	22712155	22713660	+	1323	protein_coding	-	-
FBgn0010482	8148	13775	14542	14108	10691	7685	7343	9794	8525	7863	8103	8203	10089	11520	9958	12438	12077	9576	9868	13652	8472	12723	11215	6855	14933	7312	10054	5810	13328	9521	l(2)01289	2R	6721101	6740672	-	9515	protein_coding	-	-
FBgn0086450	8782	12425	11308	15801	10196	8417	12398	9736	5166	7465	9784	11147	9258	12949	9275	9441	11985	12398	14475	14225	7972	8114	9151	9342	10353	7285	6853	9038	11299	9820	su(r)	X	9196808	9201820	-	3399	protein_coding	-	DHO_dh
FBgn0035917	8566	13278	13206	13098	10955	8187	8176	9955	8387	7286	8581	7719	9907	10923	8258	12926	11742	9194	10233	13444	10103	11988	9709	7494	12167	8339	11964	6925	11954	10456	Zasp66	3L	8624371	8638813	+	2812	protein_coding	-	-
FBgn0017581	10132	12827	10902	10733	10009	8418	11052	8959	8195	7521	8857	9381	9206	10262	9385	11235	10770	9935	11119	12365	7942	11152	8220	11103	8846	8365	10189	13180	10666	13896	Lk6	3R	11750931	11764457	-	6807	protein_coding	-	Pkinase
FBgn0030777	12794	13289	9291	16896	10565	7764	13661	10826	7726	6321	8933	7415	9986	9239	8013	13641	11229	10228	12869	13309	8357	9025	9019	11128	9178	7860	7687	9268	9799	9081	CG9672	X	16705971	16706874	-	813	protein_coding	-	Trypsin
FBgn0033541	12102	10449	13038	12853	10545	9809	13805	9351	10019	8495	8982	7005	7377	9475	9309	13930	9895	12796	14053	13487	6528	8234	7286	11332	9105	8037	7509	7824	12902	8131	CG12934	2R	10648888	10649830	+	943	protein_coding	-	-
FBgn0023170	8120	12902	12623	13076	10753	11552	12073	11096	7555	7218	6412	6997	6345	11374	11799	12343	11840	10824	10736	14453	8558	8974	8349	7475	8214	7431	9253	11127	12606	10432	RpL39	2R	24061853	24062431	-	288	protein_coding	-	-
FBgn0017566	9482	13152	13112	13066	10840	10228	11677	11294	8593	9016	7217	10899	9475	11285	8514	11110	10957	10576	11551	12431	6303	10935	8370	9639	10078	6122	7067	8583	12093	8461	ND75	X	8248651	8251687	-	2634	protein_coding	-	-
FBgn0036717	10920	14048	17779	16991	13194	7240	10844	8115	8003	6906	8396	8524	8600	12110	6646	9587	9797	10593	8880	14370	6672	13141	12210	5982	13622	3802	11434	5329	13067	5060	CG13731	3L	17383636	17388956	-	2980	protein_coding	-	-
FBgn0031629	6460	22169	26128	14933	12722	10704	11095	9685	8806	6439	8322	8372	6640	11358	10616	9549	9519	8058	9584	11825	5360	10682	9499	8723	12003	3092	5189	6217	12071	5923	Clect27	2L	4796600	4801923	-	1652	protein_coding	-	-
FBgn0034237	9102	12412	11938	12187	10023	9013	12257	10760	7619	8112	8660	8537	8277	10703	9650	11730	10424	10328	11319	12465	7068	9209	8460	9600	9468	7599	9938	10938	11682	10748	eIF3-S9	2R	17536213	17539142	+	2682	protein_coding	-	RRM_1
FBgn0036023	9022	14366	6747	20810	9525	16480	16297	12626	11013	10435	3806	4549	3889	4451	4665	7737	7635	8019	8497	10358	8147	7462	7363	9997	7043	10833	9944	18931	13927	14503	CG18179	3L	9639271	9640140	+	870	protein_coding	-	Trypsin
FBgn0035600	8392	14082	13595	14305	10627	10469	12132	11459	8362	8989	7225	10463	8863	10676	9435	11329	10604	10753	10913	12121	6445	9784	8704	8558	10041	5818	6849	7563	12067	8281	CG4769	3L	5360211	5362798	+	1521	protein_coding	-	-
FBgn0030968	10235	13878	13005	8132	11343	12560	11688	10912	8643	8479	7549	6290	11446	13059	10947	11938	10414	9113	10981	15268	7776	9883	6191	6703	6979	8863	9327	9296	8327	9359	CG7322	X	18855873	18857757	-	1250	protein_coding	-	-
FBgn0003891	10278	12478	11159	11231	10400	8388	10889	9660	7920	7944	8792	8388	9709	10583	10325	10399	10330	9697	10825	12677	7416	9688	8523	10168	9293	8462	10161	10547	10498	11123	tud	2R	21183322	21192913	+	8830	protein_coding	-	-
FBgn0041789	8496	14694	13442	13199	10302	6754	8873	9455	8452	6190	7220	7368	9059	10794	7575	12575	11371	8530	9350	13275	8813	12491	9940	7689	13133	7786	10935	7531	12773	9736	Pax	2L	19400753	19426596	-	4199	protein_coding	-	LIM
FBgn0025578	13410	11535	16774	12632	13891	9120	11825	10318	8060	4571	8919	6863	7744	11255	11325	17475	9537	15441	11973	12429	4783	7943	10654	3993	7484	4421	12008	4531	9924	6190	Lcp9	2R	24779979	24780428	-	394	protein_coding	-	Chitin_bind_4
FBgn0032456	13091	17632	15316	16840	14197	9274	12719	9886	7943	9332	8058	9328	10241	10574	9892	8644	8566	8269	8346	10475	5654	9738	7844	8082	9136	5736	7265	7729	9459	7205	MRP	2L	12719045	12744807	+	7334	protein_coding	-	ABC_membrane
FBgn0250906	9582	13516	12133	12773	10278	9794	10752	10641	8417	7917	7587	8236	9224	10159	8244	12228	10917	9624	10652	13215	7871	10915	8755	8120	10607	6870	8370	8046	10931	9323	Pgk	2L	2746880	2753068	-	2112	protein_coding	-	-
FBgn0036471	10470	14449	10742	15987	11639	12610	10824	11313	5310	6136	6453	7705	4265	7886	7360	11872	14108	11120	13978	10502	3885	6681	7495	14109	9504	6186	10021	6758	14762	11357	CG13460	3L	15061029	15061705	-	677	protein_coding	-	-
FBgn0010612	9198	13394	12579	13652	10814	10437	12278	10960	8599	7738	6617	9774	8426	10582	8471	11388	10893	10798	10707	12361	6648	9653	8362	8219	9562	6017	7100	8176	12261	9083	l(2)06225	2L	10975522	10976399	-	789	protein_coding	-	-
FBgn0040340	9576	12928	11884	13461	10228	10617	12358	11412	7989	8795	7704	8912	8528	11125	9373	11669	10375	10124	11378	13283	7021	8264	8446	8852	9396	6671	7797	7521	10256	8726	TRAM	X	935232	937822	+	2503	protein_coding	-	LAG1
FBgn0000566	13167	13155	10082	10163	10657	8894	9240	8442	7885	5982	7923	8105	10843	12706	9797	11167	12832	10138	11637	12995	7108	11276	7308	9819	9279	8691	6579	9624	9407	8401	Eip55E	2R	18627918	18629395	+	1478	protein_coding	-	Cys_Met_Meta_PP
FBgn0027588	9779	13075	11264	14252	9555	9175	12051	10718	7678	8530	7771	9669	8464	9549	8262	11015	10317	10489	10893	11872	7209	8759	9023	10666	9171	6922	8271	8729	10629	9321	CG14476	X	21600502	21605264	-	3637	protein_coding	-	Glyco_hydro_31
FBgn0035770	9291	11539	12812	7100	10874	10096	12963	10079	8078	8517	7699	7121	11225	11288	10975	10305	9099	8502	8814	13517	6249	9855	7546	7914	8529	7628	10434	10953	13332	10534	pst	3L	7357275	7360263	-	2626	protein_coding	-	-
FBgn0032075	9775	13547	11043	11880	10083	9041	11379	9721	7284	6994	8034	9195	10620	10296	8833	10794	9983	9970	9942	11931	7237	9052	8202	9625	8423	7660	9099	11870	10588	10664	Tsp29Fb	2L	8937390	8939743	+	1230	protein_coding	-	Tetraspannin
FBgn0030929	16862	15122	18940	16721	15970	5228	9829	5351	6556	4962	11044	9818	9761	14592	9797	5608	5832	5752	5584	13333	4000	8949	8400	11333	10653	3527	9764	10084	10276	5400	CG15043	X	18493193	18494168	-	903	protein_coding	-	-
FBgn0259214	9166	13328	12022	12799	10406	8122	11106	9075	7551	7343	8012	8171	8738	11450	9583	9808	9449	9565	10695	12084	6363	9113	8244	9631	9612	7439	8449	8708	12156	9466	PMCA	4	328193	358917	-	7665	protein_coding	-	Cation_ATPase_C
FBgn0021795	9028	13285	11981	13641	10346	10395	11979	11013	7333	7766	6363	8069	7638	9974	8228	10833	9715	9885	10496	12190	7690	8700	8910	9098	8845	7217	8531	8114	10544	9230	Tapdelta	2R	11370300	11371335	-	977	protein_coding	-	-
FBgn0004167	11384	13546	12959	12171	10296	9119	11672	10711	7871	8020	7954	8568	8350	9810	8771	10122	10180	8943	9009	12412	5487	8969	7709	9480	9243	7153	8123	9159	10429	9020	kst	3L	3336860	3368133	+	14454	protein_coding	-	CH
FBgn0039897	8297	12453	12909	12652	10638	7059	7486	9231	8289	7364	7531	7461	8886	10221	9173	12091	11330	9452	10122	12283	7428	11943	9468	6854	12966	7164	9325	5262	11304	8916	CG1674	4	230730	245903	+	4385	protein_coding	-	-
FBgn0039760	5683	12708	9042	11249	8079	8242	7083	9181	6132	7194	7164	10245	9542	11785	6674	12851	11173	11684	10110	12661	8089	8278	8708	10127	8638	8010	11119	9837	12334	11770	CG9682	3R	30250928	30252830	+	1649	protein_coding	-	-
FBgn0051004	10330	14637	12252	10966	11100	7907	11459	9778	7106	8229	8402	9285	11771	9842	9428	8237	8453	7637	7397	10460	6118	9026	7098	8240	7883	7099	9361	14780	10018	10638	mesh	3R	31178389	31195762	-	5175	protein_coding	-	VWD
FBgn0041180	8401	7319	7658	7159	8495	6774	5916	7358	5542	5267	6774	7715	7530	9818	8084	9419	9335	7916	9212	10130	8377	11080	9161	10832	10208	8729	11610	26086	11874	19745	Tep4	2L	19548507	19556451	+	4889	protein_coding	-	A2M_comp
FBgn0011016	8995	12625	11943	12568	9832	9961	11555	10965	7145	8208	6736	7727	7853	10096	9449	10886	9974	9701	10203	12184	7278	8430	8756	8348	8679	7114	8287	7793	10555	9151	SsRbeta	3L	16129617	16130983	+	950	protein_coding	-	-
FBgn0031830	7820	13224	12472	13159	10610	10054	11166	11178	8045	7599	6122	9051	7832	10118	9418	11184	10608	10217	10446	11876	6425	9236	7800	7748	8479	5875	6970	8207	11540	8372	CoVb	2L	6557800	6559308	+	729	protein_coding	-	-
FBgn0033600	7032	13800	17162	15427	13643	8600	10947	9281	8388	6540	6663	7848	7144	12184	9603	11813	11780	11183	10344	16083	5318	8721	9339	3764	8982	2500	6761	4106	11883	4651	Cpr47Ec	2R	11259106	11259976	-	744	protein_coding	-	Chitin_bind_4
FBgn0051313	10161	10764	10757	6858	11287	9897	9033	9096	6533	5876	6600	4463	8619	10608	9520	10377	9241	7431	9782	11904	10820	11513	7516	7475	7810	10063	11905	11145	10015	13384	CG31313	3R	14566432	14567429	-	793	protein_coding	-	-
FBgn0030519	9063	10953	8611	10593	8899	10905	11170	10636	9747	7480	5262	9535	7785	9322	7435	10922	12358	12525	11994	14125	5980	9304	5771	7671	7403	7099	7192	10170	11581	8934	CG11151	X	13739744	13741952	+	1104	protein_coding	-	-
FBgn0038257	8930	8728	7317	10736	7678	12603	10814	14423	11641	12767	3500	7007	6173	6400	6061	11553	10346	13069	14315	12180	4801	9399	6741	9581	7423	7196	5696	9974	15142	7692	smp-30	3R	14745901	14751246	-	1666	protein_coding	-	-
FBgn0041182	6957	9096	7520	6500	6609	6165	7910	6504	5641	4950	4807	6055	6784	8413	7557	7554	7225	5978	7177	9424	4936	7884	5294	7043	6872	5996	33720	46665	9447	11322	Tep2	2L	7693727	7701601	-	5288	protein_coding	-	A2M_comp
FBgn0039475	10915	12036	6714	10254	8032	11057	8704	13846	9706	8166	5713	7690	7919	5554	3950	12438	12001	12749	13431	11849	7852	6959	6552	7745	4563	13605	9381	10788	7302	10439	CG6277	3R	27022071	27023217	-	1085	protein_coding	-	Lipase
FBgn0085359	8164	11700	9973	12389	9125	11273	12403	10399	8717	8023	6414	7503	9640	7502	7969	12156	11186	9846	9029	11986	6997	7567	8747	7470	6844	6892	7268	10202	9713	10085	CG34330	X	19068275	19068973	-	699	protein_coding	-	-
FBgn0265434	10253	12108	11346	9989	10202	7741	10558	9699	6697	6821	8791	7686	8481	9113	9193	10026	8964	8199	9760	11382	5933	7456	6773	9248	7759	7599	10169	15008	9316	10654	zip	2R	24990570	25011965	-	7242	protein_coding	-	Myosin_head
FBgn0011217	8925	12718	11170	12816	10292	8552	10977	9973	7438	7246	7540	8676	8767	10192	9478	9891	9677	9344	10069	11654	5988	8148	7789	8644	8926	6611	7632	8516	10330	8453	eff	3R	14732414	14741319	-	2375	protein_coding	-	UQ_con
FBgn0036951	10293	9773	10173	11773	8719	6696	11522	7832	8630	6965	7327	5542	5879	8191	6457	10658	9937	10793	11879	12017	7008	9103	8418	12949	9725	8436	8379	11121	13390	5772	CG7017	3L	20210292	20212122	-	1560	protein_coding	-	CBM_14
FBgn0031066	7833	11899	11394	11853	9479	9921	11004	10373	7619	7386	6308	8494	8005	9658	8743	11211	10272	9940	10721	11288	6172	8683	7528	7378	8326	6111	7262	7933	11093	8773	CoVIb	X	19740537	19744335	-	789	protein_coding	-	-
FBgn0035499	7057	9463	8120	10938	6721	9204	11771	9359	7314	7346	5956	8670	6338	7904	6735	11709	10804	10621	10392	12564	6452	7437	8095	10032	8340	7451	10487	12305	11602	10460	Chd64	3L	4114289	4122388	-	1459	protein_coding	-	CH
FBgn0022097	8131	12710	11152	11753	9225	9427	11174	9647	6614	7397	6649	9419	8760	9060	8310	9754	8854	8294	8446	10959	6866	8674	8324	8929	8340	6395	7271	9438	10037	8685	Vha36-1	2R	15541435	15542498	+	1064	protein_coding	-	ATP-synt_D
FBgn0265991	7698	11035	11950	10627	9633	6450	7756	8323	7547	6066	7864	7812	8501	9378	7456	10705	10320	8571	9802	11769	6744	11399	8534	7685	11068	6930	9012	7230	11488	9294	Zasp52	2R	15762565	15817004	-	10771	protein_coding	-	PDZ
FBgn0043575	9043	10210	4443	7474	5967	10503	11208	8495	17437	8668	6490	1883	4636	6798	4501	12163	10594	8374	12148	15312	6716	3600	4098	7588	6458	14363	15860	10616	13593	8752	PGRP-SC2	2R	8716950	8717695	+	746	protein_coding	-	-
FBgn0264294	8229	11512	9874	10507	8644	9743	11030	10070	7474	6964	6821	8373	8397	9817	8646	11427	10600	10243	9953	12594	5781	7938	7125	7398	7273	6159	6874	8939	10104	8508	Cyt-b5	2R	7533506	7535936	+	917	protein_coding	-	-
FBgn0011336	8877	12293	10862	12365	9232	9226	11230	10308	6906	7897	6948	8603	7769	9610	8851	9558	8897	9455	9649	10473	5700	8182	7687	8772	8380	6275	7202	7617	10107	8068	OstStt3	3R	25066712	25069637	-	2703	protein_coding	-	-
FBgn0037678	6919	9665	8022	9815	8395	9583	9087	8681	7068	6532	5454	7091	7565	7400	7422	10508	9909	10591	10379	12832	7370	9238	7875	8513	6911	8451	8823	11799	12115	12142	CG16749	3R	9330885	9331885	-	873	protein_coding	-	Trypsin
FBgn0265185	9935	15386	12721	13450	11173	6351	8280	7154	4829	5400	8328	10657	12336	10820	9786	6807	6504	6624	6067	9121	7626	9904	8732	9536	9004	5066	7087	10744	8550	8067	CG44250	2R	12950404	12952293	-	1100	protein_coding	-	-
FBgn0030521	9184	11720	9076	11616	9255	7081	8975	7732	5643	5304	7839	7914	8310	9157	7512	10406	8688	8265	9367	10467	10255	8226	7781	10493	6387	8247	10385	11777	7276	10457	CtsB1	X	13779847	13782170	-	1594	protein_coding	-	Peptidase_C1
FBgn0010516	8647	11962	11046	11747	9017	8958	10129	9424	7079	7139	6401	8857	8306	9649	8117	10041	9335	8955	9277	10668	6212	9141	7549	8758	8303	5969	6809	8305	9743	8164	wal	2R	11688569	11690863	-	1579	protein_coding	-	-
FBgn0261283	9520	12193	10290	11848	9317	8172	10359	9138	6559	7157	7315	8012	8706	9358	7868	9352	9502	8652	9141	10633	6563	8404	7690	8443	8393	6713	7559	8195	8938	9448	HLH106	3L	19793935	19798979	+	4056	protein_coding	-	HLH
FBgn0002526	10309	12513	11559	11749	9611	8452	10555	10372	6963	7915	7349	8133	7734	10441	8259	8679	8973	7613	9039	10884	5680	7610	6540	8261	8915	6831	7047	7320	9261	7999	LanA	3L	6203831	6218022	-	11690	protein_coding	-	Laminin_G_2
FBgn0010423	6793	13170	13450	15052	9039	7625	7847	10111	7464	6611	5419	7541	5741	8824	6810	11783	9673	8954	9408	12139	5648	10399	8488	6068	11369	5448	7130	3707	12828	7502	TpnC47D	2R	11273845	11275286	-	791	protein_coding	-	-
FBgn0014020	8198	10780	9632	9909	8350	7347	10213	8660	6373	6075	7677	7705	8445	9734	9331	10416	9596	8800	9457	11292	6718	8189	7369	8534	7901	7095	8740	10561	9233	9637	Rho1	2R	16102687	16107229	+	2385	protein_coding	-	Ras
FBgn0016120	7563	11500	11012	11515	8608	8921	10203	9837	7206	6982	6039	8918	7653	9556	7746	10646	9685	9500	10026	10383	6055	9013	7669	7883	8292	5583	6449	7175	10343	7734	ATPsyn-d	3R	19095000	19096271	+	950	protein_coding	-	-
FBgn0034899	3864	8297	6791	15364	4176	9047	8264	9477	4010	8284	3868	11555	3135	7357	5563	10801	18327	15054	18461	9376	2009	4275	9829	16846	13233	6382	5022	920	14433	5389	CG13560	2R	23747560	23748477	+	918	protein_coding	-	-
FBgn0035909	8434	11751	9998	12326	8452	8180	10159	9210	6668	6910	6555	8211	7660	9620	9026	10390	9434	9269	9606	11296	5981	7569	7778	8322	7651	6218	7613	7539	9303	8216	ergic53	3L	8534977	8538013	+	2463	protein_coding	-	-
FBgn0052284	6908	10677	8276	14510	7024	8527	12614	9521	5316	6015	4356	8003	5707	8283	7374	8256	8612	8858	7146	12962	6306	5623	9925	7661	9377	6263	9434	11012	12306	10748	CG32284	3L	3186664	3187245	+	457	protein_coding	-	-
FBgn0038082	10145	8567	8560	11092	7630	8487	7852	8975	7503	7458	6949	5286	6988	5085	6860	11171	9384	7274	8922	11868	6912	7634	9697	8541	7964	8353	9026	10192	12189	10821	CG5724	3R	12739642	12741417	+	1710	protein_coding	-	UDPGT
FBgn0025620	8577	9832	9434	9609	8100	10334	13843	10746	7522	8930	5459	5535	7951	8322	6232	8893	8910	8662	8961	12373	5760	6184	7124	6462	7953	7197	8921	8727	10769	9153	CG13360	X	787855	790089	-	1603	protein_coding	-	-
FBgn0010226	8338	10585	9283	10124	8617	8197	10227	8597	6956	6480	6065	7725	7494	9576	7495	9226	10343	9684	10525	11851	5404	8652	6658	8695	7761	6455	7101	9179	10691	7892	GstS1	2R	17093246	17099501	-	2275	protein_coding	-	-
FBgn0003462	8227	11421	10108	11624	9148	9059	10348	9686	7199	6722	6046	7489	7406	8670	7117	9928	9283	9273	10053	10845	6694	8091	6878	7912	7455	6131	6932	8140	9470	8172	Sod	3L	11112281	11113740	-	777	protein_coding	-	-
FBgn0036921	8953	12058	8833	13192	8939	7294	9394	7890	5685	5753	7165	8807	7780	8869	8567	9295	8795	8431	8555	10005	7438	8103	8076	9498	7960	6133	7503	8908	8457	8857	RhoGDI	3L	19928743	19932930	+	1540	protein_coding	-	-
FBgn0004654	8865	11902	10155	9915	8959	9786	10615	9378	7389	8162	6779	6181	9919	10158	8520	10979	8965	8894	9281	11501	6210	7356	6053	6675	7298	6531	6423	7849	7087	6835	Pgd	X	2145136	2148566	+	1895	protein_coding	-	NAD_binding_2
FBgn0086906	9348	13158	14627	13939	10437	6427	6348	9045	6756	5855	6589	6882	7238	9352	6706	10076	10196	8139	7781	11549	5979	9562	8080	6139	10796	5978	6915	4377	8616	7564	sls	3L	2039681	2115611	-	58996	protein_coding	-	I-set
FBgn0034258	8116	10433	10259	10371	8335	7355	9608	8696	6034	6459	7445	7135	6836	8834	7461	9537	8566	8252	9511	10440	6246	7932	7588	8528	8022	6684	8707	10416	9842	9293	eIF3-S8	2R	17665678	17669275	+	3321	protein_coding	-	-
FBgn0264987	11064	11330	9592	5372	9307	6196	7481	8276	6921	4594	10933	3794	10677	8924	10002	10642	10382	6802	7224	11883	6746	6998	7034	5679	6478	8639	8066	9803	9331	12421	CR44138	3R	13376903	13377395	+	493	lincRNA	-	-
FBgn0023143	9698	11051	10037	10231	9319	7533	9837	8463	6724	6685	7074	7841	7335	8723	7858	8801	8792	8426	9499	10391	5234	7875	6769	9479	8443	6546	7520	8676	9381	8223	Uba1	2R	9688289	9693328	-	4343	protein_coding	-	-
FBgn0034901	7425	16948	10498	20299	4965	4680	5960	7816	4986	6052	2270	10103	1569	3768	1670	4971	6636	4037	6875	5302	2637	6541	11470	25067	11758	7658	11050	3814	26377	8960	CG11300	2R	23751915	23752495	+	581	protein_coding	-	-
FBgn0263120	8013	11015	10118	11856	8335	8657	12247	9064	7503	8109	6074	8509	7000	9871	8530	9691	8685	9069	9053	12288	4342	7388	6296	7878	8678	5364	5519	6531	10643	5741	Acsl	2R	8665813	8683022	+	4902	protein_coding	-	AMP-binding
FBgn0087013	8626	10776	10279	10966	8831	7711	10247	8957	6652	7198	7007	7216	7148	9897	7562	9025	8552	8424	9243	11650	5022	6999	6443	7930	8079	5950	8503	9384	9626	8078	Karybeta3	3R	4649176	4654624	+	4364	protein_coding	-	-
FBgn0038681	7271	11280	9310	8014	8351	9172	8257	8305	6566	6395	5456	5237	7188	6596	5955	7699	6760	6367	7571	8985	9071	11373	7717	10677	7444	8761	10514	11814	11315	12122	Cyp12a4	3R	19135158	19137136	+	1697	protein_coding	-	p450
FBgn0013954	7342	11301	10272	11258	9414	8718	10205	9624	6809	6560	6164	6899	7069	8790	7910	10363	9728	9073	10432	10169	6247	7041	7145	7541	7406	5941	6830	7093	8940	8062	FK506-bp2	2R	19290109	19290962	+	633	protein_coding	-	FKBP_C
FBgn0040349	8148	10092	7737	17151	8412	7894	11057	9893	7280	8754	4887	8584	6952	8828	6759	7916	8726	11620	12047	10544	4674	8088	7000	8480	6458	5178	4249	8236	9901	4230	CG3699	X	946662	947500	-	839	protein_coding	-	-
FBgn0262579	7905	10491	10312	8633	8294	6580	9175	7732	6249	6258	6427	7145	8005	8540	7439	7924	7358	7164	7932	11594	5503	7952	7210	8402	9531	6018	11026	11089	10123	9058	Ect4	3L	8063874	8108897	+	9929	protein_coding	-	SAM_2
FBgn0003137	9319	12138	11267	13332	8728	6623	11071	8223	6018	6867	7063	9398	9369	11147	8312	7738	8588	7128	9456	10057	4624	6063	6425	8544	8148	4825	5175	6959	7971	6065	Ppn	3R	28520665	28540324	-	9544	protein_coding	-	Kunitz_BPTI
FBgn0022774	7862	7035	5510	8690	5835	5668	7447	7865	4516	5103	7585	7053	8698	9872	6613	12116	13138	11929	13352	13039	9122	5614	6594	7507	5798	8672	9120	9794	6269	9126	Oat	3L	19647280	19649851	-	1501	protein_coding	-	Aminotran_3
FBgn0025700	7956	11219	9834	10620	8508	8239	9675	8741	6030	6348	5917	7054	6884	9270	8026	10298	8863	8805	9722	11192	6523	7174	7556	7710	7595	6021	7099	7002	8737	7601	CG5885	2L	9917221	9918176	-	890	protein_coding	-	-
FBgn0032715	8128	11192	7902	10566	8414	9749	9231	8359	7329	7012	5746	7838	7938	8841	7089	10179	9985	9762	9745	11613	6230	8966	5663	7147	6436	5492	5298	8293	8305	6667	CG17597	2L	18829012	18831153	-	1758	protein_coding	-	Thiolase_N
FBgn0027291	7555	10658	10982	10327	8888	7965	9431	8963	7258	7314	6003	8290	7497	8813	7376	8538	8608	8242	8710	10335	5101	8586	7225	7317	9261	5347	6330	6223	10582	7108	l(1)G0156	X	19518428	19521810	-	2104	protein_coding	-	-
FBgn0037001	7838	11117	11244	10922	8698	8967	9845	9565	7090	7293	5875	8111	7665	8470	6836	9623	8359	8536	8824	9774	5153	8729	6946	7311	7901	4980	5819	6822	9591	6893	CG6020	3L	20492082	20497084	+	1616	protein_coding	-	Epimerase
FBgn0261822	7720	10228	8835	9718	7839	8150	10810	8932	7132	7953	6037	6752	7066	7564	7960	9423	8249	8362	8534	10332	6206	7557	6853	7117	7252	6701	7624	9264	9978	8646	Bsg	2L	8083420	8116531	+	11657	protein_coding	-	-
FBgn0261458	8305	10882	9686	9925	8471	6965	8756	7494	5483	5924	7333	7998	8402	8721	7160	8905	8213	7652	7978	10247	6393	8531	7327	8250	7920	5586	8038	10090	8272	8011	capt	2L	1151678	1158262	-	3233	protein_coding	-	-
FBgn0023529	8647	12919	10450	15194	8205	7491	9554	8996	6179	6851	5559	9998	6164	8963	7338	7292	7130	7600	7217	8591	5317	7070	8067	9649	8959	4769	6158	6087	9519	6865	CG2918	X	2271008	2275068	-	3581	protein_coding	-	HSP70
FBgn0028342	7291	11224	11214	10753	8655	8846	9722	9642	6751	7010	5750	8324	7492	8562	7693	9156	8693	8486	8996	9935	5254	8191	6905	6860	7973	4963	5498	6175	9729	6909	l(1)G0230	X	10212970	10217393	+	3817	protein_coding	-	-
FBgn0261439	7165	10744	10546	10366	8129	7997	9119	8594	6625	7059	6227	8776	7291	8842	7092	9165	8501	8337	8987	10045	5087	8770	7177	7967	8547	4966	5923	7073	10218	6944	SdhA	2R	19391863	19395971	-	2750	protein_coding	-	-
FBgn0023507	6896	10556	10691	11362	8112	10078	11910	10246	6052	8147	5462	8395	6793	8822	6750	8028	7421	8176	8047	9793	4865	7926	5871	7223	7174	5034	6120	8982	9555	7453	CG3835	X	2141489	2144937	+	2209	protein_coding	-	FAD_binding_4
FBgn0000409	6215	11470	12739	12926	8306	9321	10841	11301	7558	8035	4603	7848	6062	8184	7537	7786	7526	7888	7149	9700	4612	7840	7076	6204	9656	4388	4770	6376	12031	5937	Cyt-c-p	2L	16719932	16722644	+	681	protein_coding	-	-
FBgn0259238	7614	12341	10065	12511	9180	9445	10313	9193	6201	6721	5428	7285	6819	8577	7973	8488	7547	7572	7834	9465	6828	7036	7326	7172	7054	5760	6291	7291	8075	7480	CG42336	2R	11294536	11297520	-	1514	protein_coding	-	-
FBgn0039778	6165	7386	8265	12043	7222	10598	8125	10231	4532	5344	2493	3381	3394	3017	3231	5148	4751	5135	4395	5317	10015	9285	11268	11967	8498	9552	13486	15600	12602	16494	Jon99Fi	3R	30488963	30489895	+	933	protein_coding	-	Trypsin
FBgn0053519	7511	11841	11951	11792	9204	5785	6612	7854	6987	6296	6736	6124	7316	8751	6149	9101	9297	7487	8444	10508	5963	8783	8431	5709	11107	5710	7049	3973	9010	7426	Unc-89	2R	23995543	24014254	-	13261	protein_coding	-	Pkinase
FBgn0052687	7088	9635	7867	9433	7134	7809	9846	7907	6059	6299	6166	7009	7667	7791	6959	9799	8638	8736	9442	10256	6572	6819	6593	7982	6526	6616	7936	8100	8645	10166	CG32687	X	10482028	10487205	-	2803	protein_coding	-	-
FBgn0038645	9210	8733	8922	10008	7385	6673	9499	8469	7194	6113	6299	6402	6838	6664	4958	8925	8344	8459	9122	9195	5444	8137	5645	9745	7251	7520	8010	9676	10337	7980	CG7714	3R	18725399	18726434	-	953	protein_coding	-	-
FBgn0032066	3933	6024	4687	4943	5868	12787	8526	7772	11085	8740	2264	3678	4429	5004	4433	11720	15069	13535	12518	15721	3638	7779	2718	1849	4638	7179	7474	10739	14470	12620	CG9463	2L	8765273	8768710	-	3198	protein_coding	-	-
FBgn0040773	6807	11100	10397	10887	8717	8807	9416	9430	6551	6273	5083	7131	6456	8267	7731	9422	9331	8698	9230	9892	5334	7352	6390	6178	6549	5209	5835	6498	9282	7318	CoVIIc	2R	10048353	10050066	+	853	protein_coding	-	-
FBgn0261836	10820	12969	14132	11475	9950	6822	7810	8158	5185	5827	6394	6366	5982	7721	6885	7869	8214	7489	6530	9787	5100	7706	6864	6530	8851	5938	6624	5919	7797	7623	Msp300	2L	5100877	5207002	+	69810	protein_coding	-	CH
FBgn0035298	7524	10884	9244	10769	8758	6079	6646	6179	4862	4641	6644	10033	8394	10040	7835	7928	7719	7601	7373	9638	6110	10630	7967	9134	9774	4709	4535	7200	8667	6606	SCOT	3L	1963143	1966805	+	2355	protein_coding	-	-
FBgn0036816	6876	9224	7944	8303	6753	8191	9544	8940	6846	7104	5672	6058	7002	8268	7531	9360	9063	8164	8898	10826	5789	7307	6093	6988	7666	6567	7371	8394	8849	7503	Indy	3L	18828632	18846267	-	3073	protein_coding	-	Na_sulph_symp
FBgn0037643	7561	10734	10161	10342	8422	7836	8832	8112	6109	6603	6116	7539	7306	8670	7692	8968	8267	7820	8270	9692	5253	7872	6462	6707	7970	5215	6084	6441	8780	7127	skap	3R	8938683	8943027	+	2323	protein_coding	-	-
FBgn0001220	7486	10655	10722	10598	8253	7677	9625	8914	6494	7636	5976	7392	6918	8758	7835	7551	7652	7551	7716	9450	4178	7169	6582	7160	8634	5106	5518	6995	10523	6095	Hsc70-5	2R	14252598	14256192	-	2922	protein_coding	-	HSP70
FBgn0003071	6865	10376	9561	9878	8208	6467	7292	8131	6735	6261	6400	6038	7726	8142	6281	9541	9224	7804	8229	10555	6152	8797	7159	6034	9647	5867	6683	5551	9097	7479	Pfk	2R	10109740	10117457	+	4377	protein_coding	-	PFK
FBgn0035630	7370	10156	10349	11031	8443	8158	10031	8980	6032	6989	5852	6424	5878	8131	7522	8183	7422	7538	8368	9592	5010	6639	6907	7457	7934	5598	6820	6433	9532	7165	CG10576	3L	5761963	5765702	-	1898	protein_coding	-	Peptidase_M24
FBgn0010548	6544	9351	7484	8738	6791	8711	9931	9066	7060	7203	4539	6903	6255	7659	6073	9768	9618	9609	9678	11039	4749	7188	5557	6714	6386	6201	6497	8365	10227	7479	Aldh-III	2R	7466879	7477162	-	3593	protein_coding	-	Aldedh
FBgn0011672	7479	9763	8385	8437	9091	11017	8542	8827	5836	7313	6575	5620	8598	6560	7738	9104	8684	7303	8836	10853	6038	6782	5768	7264	5426	6005	6823	7784	6911	7872	Mvl	3R	21051383	21060800	-	5647	protein_coding	-	-
FBgn0020653	7174	9744	9626	9174	8011	7924	9848	8730	6162	7247	5891	8003	7551	8252	6698	8388	7829	8151	8308	10118	4655	7235	6837	7252	7621	4833	5769	7321	9408	6837	Trxr-1	X	8242528	8248033	+	2790	protein_coding	-	Pyr_redox_2
FBgn0032949	7444	9463	8000	9137	7798	6944	8790	7752	6157	5613	6034	6422	6925	7891	7466	8772	8194	7751	8072	9638	6226	7423	6318	8208	6820	6887	7862	9050	8256	8749	Lamp1	2L	21573389	21577103	+	1583	protein_coding	-	-
FBgn0027590	7225	9803	7910	9939	7567	7436	8653	7696	5955	5466	5909	7069	7283	8474	6505	9882	9157	8670	9142	10152	6202	7535	5918	7262	6391	5860	6748	8327	7781	7690	GstE12	2R	24766718	24768172	-	1398	protein_coding	-	GST_C
FBgn0052603	8256	10834	10598	11231	12129	5368	6757	6286	5416	5114	6184	7787	6169	8515	4888	8103	9270	8564	10434	9924	6017	10539	10190	4368	9199	3100	6338	3404	10441	3934	CG32603	X	14184561	14185807	+	1144	protein_coding	-	-
FBgn0083167	6121	10653	10551	10544	8727	8918	9133	9062	6583	5498	4444	6703	6045	8527	8663	9175	8756	8774	8807	9706	5224	6646	5451	5602	6543	5098	5627	6408	9788	7040	Neb-cGP	X	10460736	10461878	+	987	protein_coding	-	-
FBgn0259979	7800	11637	9278	11185	8982	7155	8999	7117	5316	5668	6170	8172	7145	9060	8146	7098	7316	7120	7204	8997	5893	7770	6237	7522	6952	5397	5995	7203	8366	6848	CG17337	2R	5697872	5700212	+	1661	protein_coding	-	Peptidase_M20
FBgn0039094	9145	11335	9412	8101	8961	8472	7587	7855	6721	5437	4937	6392	7156	9454	7748	8568	8625	7306	8387	9640	5200	8810	5361	7400	6822	6092	5153	6503	7653	7384	CG10184	3R	23602507	23605495	-	1330	protein_coding	-	Beta_elim_lyase
FBgn0036927	6455	8661	6448	11865	6261	6538	8607	8543	4983	5942	5180	9926	5960	7293	6088	9465	9716	10881	10254	9589	5449	7004	6589	8276	7660	5373	4573	7561	9096	7286	CG7433	3L	19997714	20000686	-	2330	protein_coding	-	Aminotran_3
FBgn0030731	7202	9252	7327	8731	7204	8177	8734	7740	7256	6378	5173	6901	6577	8106	5967	8647	9135	8762	9036	10896	4969	8020	5563	7340	6399	5853	6425	8555	9454	7457	Mfe2	X	16270951	16273815	+	2262	protein_coding	-	adh_short
FBgn0038826	8791	8667	7563	7987	8363	6692	8085	7218	5758	5225	6477	5202	6622	7917	8227	9332	8694	7633	8955	10639	5987	7045	6091	8392	6968	7329	7793	7237	7774	8548	Syp	3R	20756729	20810726	+	11225	protein_coding	-	RRM_1
FBgn0037249	7511	9679	9524	9071	7531	6821	8744	7945	5759	6023	6564	6529	6187	8004	6912	8657	7822	7557	8980	9398	5409	7191	6208	7746	7224	5683	7306	8749	8446	7875	eIF3-S10	3R	4429798	4433895	-	3892	protein_coding	-	-
FBgn0040793	6163	10489	10355	11210	8695	8428	8989	8935	6306	5412	4670	6929	5870	8008	7666	9182	8747	8716	8804	9748	5303	6353	5931	5699	6472	4890	5568	6328	9555	7136	CG7630	3L	17425477	17426282	+	417	protein_coding	-	-
FBgn0030040	6538	10512	9235	9821	7700	7451	10070	8523	5933	6455	5443	6902	7782	7373	7169	6714	6991	7083	6570	9757	4735	5855	5850	6305	6725	5232	7649	12255	8941	8721	CG15347	X	8458494	8460898	-	968	protein_coding	-	-
FBgn0037891	6947	10170	9790	10034	7532	7469	8859	8222	6405	6886	5612	7700	6886	7928	7182	8345	7863	7688	8040	9736	4932	7890	6963	6773	8024	4792	5551	6261	9015	6635	CG5214	3R	11244302	11246862	+	1817	protein_coding	-	Biotin_lipoyl
FBgn0032373	7518	10503	8857	10138	8280	6592	8774	7433	5296	5837	6580	8308	8310	8843	8287	7494	6623	6164	5686	8943	5759	8255	6871	7839	7351	6104	6954	6734	8433	7105	Vha100-5	2L	11738948	11744524	+	2918	protein_coding	-	-
FBgn0021906	6660	10048	9780	9824	7795	8026	8544	8503	6396	6162	5231	7814	7018	8236	6523	8745	8324	8182	8381	9578	4738	7820	6471	6942	7266	4496	5657	6421	9141	6640	RFeSP	2L	1612429	1614160	-	1118	protein_coding	-	-
FBgn0263911	5999	10484	10503	11199	8446	8269	9425	9250	6218	5511	4612	6854	6026	7521	7297	8838	8846	8773	8929	9763	5153	6643	5802	5755	6524	4681	5081	6166	8869	7037	CoVIII	3L	21538859	21539447	-	513	protein_coding	-	-
FBgn0038224	6367	10123	10023	9951	8248	8444	9326	8933	6341	5718	4701	6950	6097	7781	6810	9097	8245	8142	8545	9065	5210	7408	6135	6166	6869	4895	5651	6632	9268	7060	CG3321	3R	14326947	14327735	+	720	protein_coding	-	-
FBgn0004177	7610	10112	9015	9630	8326	7022	8837	7876	6038	5812	5877	6577	6738	7482	7374	8452	7739	7451	8305	9272	5399	6982	6301	7363	6994	5717	6582	7639	8151	7340	mts	2L	7827650	7833576	+	3102	protein_coding	-	Metallophos
FBgn0028336	6755	9916	9723	9780	7716	7630	8561	8203	5616	6398	5579	7308	6572	7724	6495	8643	7581	7702	8108	8975	5431	7865	7021	6593	7867	4997	6101	6579	8885	7128	l(1)G0255	X	6678424	6681845	+	1861	protein_coding	-	-
FBgn0016687	6970	10023	9608	9962	7566	8364	9561	8791	6674	6771	4987	7541	6208	8225	7170	8034	7996	8106	8264	9203	3999	7224	5983	7048	7808	4633	4988	6158	9272	6147	Nurf-38	2R	24558967	24561087	-	1481	protein_coding	-	Pyrophosphatase
FBgn0004888	6821	9628	9248	9494	7663	7594	8768	8148	5971	6042	5852	7262	6715	8179	6902	9087	8121	7636	8519	9493	5580	7407	6422	6697	7231	4965	6109	6601	8057	6868	Scsalpha	3L	3814211	3818383	+	1479	protein_coding	-	CoA_binding
FBgn0034718	7105	10452	8882	8293	8010	7182	10100	8493	6354	7136	6020	6506	7950	7773	7031	7927	7616	6935	7088	9798	4546	6560	5951	5991	6989	5432	6356	9318	8071	7119	wdp	2R	22298214	22311937	-	3391	protein_coding	-	-
FBgn0046302	10508	12355	10584	11988	10926	5730	6082	5903	4357	4786	7269	7956	9230	8504	7561	5657	5369	5229	5411	6971	6586	7604	7777	8742	6782	5158	7095	6783	6287	7286	CG10650	2L	18993360	18995934	-	1784	protein_coding	-	-
FBgn0264488	7150	8121	9578	8574	6577	5376	10634	6318	6387	6000	5962	4760	5688	6037	6135	8906	7754	8006	9077	9094	5240	7816	7885	10192	8184	7088	6664	9538	9865	3784	CG43896	3L	11976111	11983764	+	6844	protein_coding	-	CBM_14
FBgn0030608	7416	8858	7047	8269	6907	7302	9215	7248	5393	5740	6200	6247	6976	7868	7181	9819	8813	8347	9292	9946	7071	6088	6904	6896	6308	5913	6973	7851	6454	7755	Lsd-2	X	15069127	15076220	-	4598	protein_coding	-	Perilipin
FBgn0013733	10007	11484	12150	9725	9230	6145	7564	6944	4792	5271	6578	5657	5899	7705	6583	6947	7839	6542	6622	8828	4910	6844	6671	7513	7746	5940	7430	7599	7188	7749	shot	2R	13864237	13942110	-	30414	protein_coding	-	CH
FBgn0020255	7388	10248	9671	11041	8362	8099	9967	8898	6053	6529	5632	6393	5538	7484	7410	8652	7468	7574	8581	9417	4473	5718	6029	7174	6956	5204	5692	5785	8460	6142	Ran	X	11144852	11148716	-	1898	protein_coding	-	Ras
FBgn0052571	5342	10525	10967	11795	7571	6362	9729	7910	6593	6879	6056	9922	7692	8998	7667	9013	8900	6184	4180	6336	5326	8776	7022	4619	7610	5008	3595	8749	7347	4057	TwdlX	X	16731091	16732630	+	1366	protein_coding	-	-
FBgn0004828	7153	9237	8654	9793	8027	6658	8362	7021	5091	5162	6790	6243	5597	6861	7419	8741	7208	6903	8489	9133	5859	6791	6701	7640	6779	6068	7596	8360	7754	8568	His3.3B	X	9152523	9156669	-	2552	protein_coding	-	Histone
FBgn0034488	7443	9421	7595	8861	7737	8317	8101	7799	6284	6111	5185	6820	6074	7433	5390	9458	9353	9850	9692	10446	5378	7467	4683	6649	5378	5379	5985	7707	7373	6864	CG11208	2R	20242752	20245388	-	1984	protein_coding	-	TPP_enzyme_N
FBgn0264750	6659	9927	7016	10374	6719	6574	10011	6490	5775	5414	5252	6299	6716	7616	7376	8418	7896	8006	7753	9844	5874	6007	6174	6712	5793	6010	7356	8307	9355	8508	CG44008	2L	11841502	11842445	-	944	protein_coding	-	-
FBgn0039697	6842	9618	8482	9267	7309	7622	8398	7698	5783	5183	5451	7617	7280	8391	6785	9105	8469	7943	8464	9500	5082	7302	5775	6961	6659	4915	5584	6773	7845	6551	CG7834	3R	29801599	29802945	-	1156	protein_coding	-	-
FBgn0034229	6513	9545	11595	10929	10943	5700	8940	6154	5036	4976	5718	6700	4799	8621	6594	9651	7075	7006	8367	8956	5665	8922	7531	4048	7325	3752	6938	7534	8366	4510	CG4847	2R	17511513	17513855	+	1533	protein_coding	-	Peptidase_C1
FBgn0026562	7831	10809	10558	7831	7454	8921	10059	8945	6466	6878	4845	6493	6367	8053	6347	7699	7466	6438	7499	8633	4513	7778	5175	6285	7188	4932	5582	6921	7093	6892	BM-40-SPARC	3R	26869238	26871995	-	1201	protein_coding	-	-
FBgn0014455	7746	10432	10599	10115	8037	8437	9041	8046	5993	6457	4988	6513	5948	7890	6495	7647	7410	7150	8123	9544	4505	7340	5450	6328	7531	4578	4702	6012	8308	6318	Ahcy13	X	15450261	15453167	+	2119	protein_coding	-	-
FBgn0031260	7247	9784	8848	9790	7238	7503	8586	8417	5545	5997	5768	6547	6285	7813	6870	8529	7398	7417	8117	9661	4945	6089	6050	6730	6580	4978	6425	6271	7688	6798	Spp	2L	542786	544653	-	1736	protein_coding	-	-
FBgn0000083	6583	9138	8686	6973	7685	6755	8308	6867	5174	5267	6043	6155	7114	8021	6825	8616	7771	6812	7709	8561	5822	7423	5615	6917	6387	5625	7491	9859	7081	8097	AnxB9	3R	21065241	21070917	+	2073	protein_coding	-	-
FBgn0028325	6699	9935	10045	9271	7672	7437	8471	8381	5980	6608	5251	6677	6468	7980	7073	8257	7540	7343	7831	9077	4841	7077	6046	5823	7210	4567	5249	5449	8111	6128	l(1)G0334	X	4702284	4705265	+	2151	protein_coding	-	-
FBgn0031453	6989	9234	8978	8234	8550	7147	9087	7574	5268	4992	6255	5805	5109	7287	7645	8445	7334	7440	8013	8393	5556	6076	5872	7243	6175	6319	6964	6085	7756	8003	Bacc	2L	2752445	2757975	+	2718	protein_coding	-	-
FBgn0034295	9996	11465	13006	10616	9373	4167	7438	5929	3568	4336	6968	9250	9025	9424	8584	4498	4660	4416	3375	7267	4233	6396	6046	5451	7055	3610	10785	8637	8038	5738	CG10911	2R	18052550	18054066	-	1221	protein_coding	-	-
FBgn0038136	5477	7182	6924	7714	5304	7331	11732	9336	6564	7229	3123	7240	4677	5957	4456	8388	8480	8735	7418	10534	3886	6188	6325	6464	6906	5322	5470	8706	11292	8267	CG8774	3R	13298768	13302334	+	3150	protein_coding	-	-
FBgn0035165	7048	10719	8694	6706	8226	8535	8702	8102	5979	6255	6226	4803	8353	7370	7416	7875	7246	6408	6972	9303	5231	7138	4854	5477	4790	5884	6585	6880	6913	7890	CG13887	3L	837861	839931	+	1593	protein_coding	-	-
FBgn0014391	5460	10511	9775	10379	8329	8235	8918	8615	6121	5075	4222	6387	5124	7976	7034	8472	8330	8165	8933	9065	4847	6265	4989	4971	5796	4157	4869	5359	8904	6062	sun	X	15847859	15849258	-	450	protein_coding	-	-
FBgn0262512	6329	9668	8555	9072	7342	7706	9474	8131	5519	5677	5025	7088	6841	7252	6433	8400	7339	7038	7040	8641	5419	6515	5965	6369	6137	4983	5485	7237	7635	6664	Vha14-1	2R	15679426	15680084	-	659	protein_coding	-	-
FBgn0034356	7386	9738	8841	5891	6858	5060	7135	4629	4445	4499	6866	5170	7067	8494	7760	8120	9098	6904	8134	8466	7533	7474	6179	6676	5591	6105	6027	8317	6462	9976	CG10924	2R	18527430	18535749	+	3516	protein_coding	-	-
FBgn0034406	6332	7807	6091	10021	5514	7760	8634	8094	6516	6232	3612	6546	4303	5718	4232	8445	7326	7918	7826	8938	4801	6779	6663	8307	6961	5609	6323	7464	11220	8267	Jheh3	2R	18860375	18862078	-	1576	protein_coding	-	EHN
FBgn0052190	7481	9764	7727	10028	7213	6637	8761	7262	5272	5348	5073	7203	5758	7812	5986	7568	7439	7647	7855	8671	4625	6127	5924	7929	6385	4755	6799	6706	7593	6825	NUCB1	3L	17797738	17802279	-	2203	protein_coding	-	-
FBgn0030775	6474	8251	6640	8834	6336	7593	8921	7652	5941	5890	4862	6933	6495	6897	5609	9048	8608	8573	7714	9698	4869	6358	5316	5961	5348	5362	5766	7930	8714	7547	CG9673	X	16702786	16703884	-	978	protein_coding	-	Trypsin
FBgn0045823	6514	8945	7854	6933	7086	6055	8102	6249	5310	5335	6800	6252	8138	8270	7906	8314	7616	6821	7632	9441	5037	6327	4975	5941	5735	5224	7165	9559	6483	7937	vsg	3L	9714324	9717716	+	2273	protein_coding	-	-
FBgn0261341	7171	9957	10716	9975	8194	5934	8897	6301	6139	5522	6208	5744	5990	7674	5444	7009	6784	6566	6599	9381	4662	8351	7075	4975	8112	3421	7077	6166	8962	4842	verm	3L	19690033	19695260	-	2368	protein_coding	-	CBM_14
FBgn0029994	6700	9069	7180	7706	6667	7842	8135	7487	5602	6731	5048	6720	7080	8164	6774	8290	8043	7646	7873	9046	4472	7110	5040	6412	5884	5456	5392	6929	7714	6548	CG2254	X	8078350	8081605	-	1404	protein_coding	-	adh_short
FBgn0037057	6008	8680	7377	8144	6923	7035	7879	6700	5381	5474	5389	6514	6763	7442	6154	8315	7319	6871	7613	9709	5698	8048	6270	6447	7188	5286	5571	7100	8259	7177	CG10512	3L	21202920	21208092	+	2394	protein_coding	-	-
FBgn0010488	7109	8533	8090	8224	7041	6027	8017	7474	5515	5541	5723	5646	6089	7072	6425	7573	7372	6919	8022	8998	4871	5696	5683	7231	6559	5700	7200	9138	7780	7326	NAT1	2R	12915994	12923734	+	5665	protein_coding	-	-
FBgn0028663	5985	9263	7814	8906	7619	7113	8438	7379	5233	5202	5160	6709	6533	7222	7095	8013	7631	7019	6857	8752	5388	6543	5733	6440	6002	5482	6065	7750	7872	7008	VhaM9.7-b	3L	21539862	21541215	+	1216	protein_coding	-	-
FBgn0011747	7548	9226	7769	8263	7375	5744	7951	6253	5287	5102	5828	6033	6195	7197	7152	7771	7320	6534	7333	8512	4989	7006	5906	7254	6804	5808	6700	7150	7753	7494	Ank	4	115074	129849	-	6229	protein_coding	-	-
FBgn0015031	5374	9473	9153	9636	8170	7959	8579	8373	6020	5134	4164	6186	5491	7512	7023	8372	8202	8163	8061	8788	4713	5942	5170	5008	5758	4349	5056	6173	8670	6411	cype	2L	5327227	5327969	+	522	protein_coding	-	-
FBgn0036728	5946	9648	9435	10603	7694	7341	8443	8382	5766	5176	4457	6765	5551	7405	6391	8113	8042	8104	8018	8727	4504	5998	5307	5276	6231	4257	4518	5288	8450	6058	CG7580	3L	17474761	17476124	+	975	protein_coding	-	-
FBgn0034436	7294	9000	8746	9326	7111	6165	8507	6545	5694	6437	5045	7219	6922	6924	6414	5798	5467	5779	5568	7704	4833	7083	7130	7431	7453	5052	6560	6901	9331	6175	CG11961	2R	19357532	19363124	+	3896	protein_coding	-	-
FBgn0031912	6495	9282	9542	8723	6752	6573	8286	7903	6171	6098	4879	6588	6347	7593	6532	8231	7004	7105	7365	8573	4331	7114	5614	5801	7000	4416	4819	5472	8157	5774	CG5261	2L	7426866	7430329	+	2451	protein_coding	-	Biotin_lipoyl
FBgn0038924	6984	8773	8020	10186	7148	6737	8081	7646	5815	5627	5215	6224	6215	7376	6288	8323	7939	8101	8318	8600	4744	6308	5203	6521	5520	4808	5083	6027	6860	5702	CG6028	3R	22024259	22025506	-	1091	protein_coding	-	FAA_hydrolase
FBgn0028396	4457	4452	2723	4456	3741	3585	3460	3936	2151	2048	1839	1086	1565	1878	1806	3441	2029	1843	2448	2698	2135	12479	15143	15273	10487	5893	5207	39642	25612	16806	TotA	3R	20871036	20871700	+	579	protein_coding	-	-
FBgn0039674	6234	9381	7868	7737	7040	7454	7481	6913	5253	5294	5302	6103	7275	8349	6970	8509	7411	6986	7659	9863	5004	6750	5291	5537	6130	4847	5538	6508	7138	6309	CG1907	3R	29619065	29620758	+	1623	protein_coding	-	Mito_carr
FBgn0038947	6889	9017	8467	8624	7143	7295	8321	8037	5719	5701	5405	5691	6201	7423	7067	7996	7124	6913	7825	8973	4644	6078	5389	5816	5800	4870	5687	6134	7373	6394	Sar1	3R	22356685	22360711	+	1815	protein_coding	-	Arf
FBgn0039635	6515	9341	9563	9032	7324	7642	8536	7951	5706	6009	4870	6318	6378	7568	6014	7804	7111	7185	7157	8805	4389	6825	5518	5959	6735	4032	4848	5427	7775	5617	CG11876	3R	29113071	29116197	+	2041	protein_coding	-	-
FBgn0260960	6832	11346	9941	10133	8273	5325	6971	5881	3454	5215	7179	7707	9114	8525	9396	5560	5093	5016	5242	6395	5787	6700	7475	6089	7262	3839	5398	6894	5469	6288	Baldspot	3L	16648442	16661615	-	2844	protein_coding	-	ELO
FBgn0039682	5175	7948	7488	5624	4235	6469	6438	5373	4214	2811	6175	7599	8020	11105	8622	10847	10119	8747	10157	12409	4029	5764	4656	5280	5747	3855	5867	5521	8002	5474	Obp99c	3R	29685736	29689311	-	669	protein_coding	-	-
FBgn0030041	6633	9375	8174	11176	6581	6962	10977	7895	4494	5452	5512	5797	7179	7352	7356	7830	6598	6265	6552	8304	6268	5711	7297	5835	7662	3502	5082	5147	4744	5812	CG12116	X	8467443	8469012	-	1570	protein_coding	-	adh_short
FBgn0015790	6956	9416	8313	8567	6973	5849	8142	6899	4963	5098	5596	6810	6869	7466	6574	7177	6951	6628	6952	8420	4673	6463	5716	6883	6146	4853	6038	7614	7213	6825	Rab11	3R	21111408	21116146	+	1815	protein_coding	-	Ras
FBgn0053138	6919	9454	9319	7507	7197	8090	9456	8231	6477	6865	4307	4267	6613	6438	6014	8124	6518	5670	5919	8603	5181	7641	5383	5410	6677	5466	5919	6270	6826	6244	AGBE	2R	13171401	13174796	+	2322	protein_coding	-	-
FBgn0051343	3811	5010	4610	5820	3209	9954	14796	10672	10305	8813	1529	4663	2395	3211	2127	7377	6457	7775	5789	7020	2934	4328	5180	5325	4938	6816	8683	11061	15752	11406	CG31343	3R	21745266	21749003	+	3004	protein_coding	-	-
FBgn0036316	5167	7802	5969	8369	5339	7968	9713	7165	6602	5656	4349	6667	3712	5691	4322	7017	7857	7409	7760	8617	4453	6245	6543	5239	6545	5804	5603	9241	8832	9603	CG10960	3L	12824880	12843106	-	3389	protein_coding	-	Sugar_tr
FBgn0262125	6657	8419	7507	8631	6564	6243	7582	6933	4821	5358	5633	6640	6423	7420	6238	7760	7075	7106	7399	8303	4835	6041	6281	6944	6498	4903	6076	6608	7181	6774	Sec23	3R	5649065	5652629	+	2822	protein_coding	-	-
FBgn0029766	4126	7870	4750	5748	4411	6512	6698	8555	3885	5621	6475	6596	6983	5634	7312	10005	8682	8134	8853	10891	4116	4731	5084	5274	4406	5013	8134	7917	7708	9648	CG15784	X	5429571	5432526	+	2956	protein_coding	-	-
FBgn0035094	7868	11800	9137	9676	8522	4886	7132	5484	4277	4922	6169	7596	8568	7920	8065	4931	5251	5028	5089	6618	4664	6463	5860	6626	6509	4101	6077	7374	6690	5944	CG9380	2R	25183628	25255318	-	5096	protein_coding	-	-
FBgn0260226	9146	5525	6450	4443	8202	2632	5113	2135	3837	2453	12476	2131	8220	7441	6234	13867	7792	8359	7510	14536	8050	4190	4108	1868	3311	3736	18352	8379	1880	6642	CG42500	3R	14152211	14152650	-	440	protein_coding	-	-
FBgn0021765	5792	8219	8216	7889	6333	7593	7786	7436	5110	5391	5192	5776	6564	7734	6362	8793	7406	7331	7660	8637	4798	6409	5056	5874	5583	4613	5158	6115	7132	6365	scu	X	18091259	18092853	+	1134	protein_coding	-	adh_short
FBgn0265191	5927	8535	8947	8785	6592	5233	6249	6061	5134	4730	5357	5089	6100	7468	6078	7877	7168	5632	6523	9173	5186	8408	6383	5076	8714	5111	6277	4596	9246	6282	Glycogenin	2R	21200483	21210821	+	4135	protein_coding	-	Glyco_transf_8
FBgn0086691	5977	9829	7177	8742	7042	6643	8315	6439	4593	4539	4532	6460	5783	7328	6449	7376	7343	7201	7124	8812	5783	6945	5838	5782	5893	4600	4700	6994	7056	6640	UK114	2L	15274181	15275091	-	610	protein_coding	-	Ribonuc_L-PSP
FBgn0035720	6630	7121	7188	6622	6585	5152	7025	5842	4812	4433	5879	5528	6194	7240	6567	7226	6832	6400	7820	8318	4653	6838	6509	7627	6663	5281	7251	7976	7529	7937	CG10077	3L	6949491	6955904	-	5541	protein_coding	-	DEAD
FBgn0035083	5761	9199	8096	9491	7192	7827	9238	7921	6007	5974	4716	6844	5510	6985	5925	7384	7136	6793	7295	9347	3669	5832	4774	4355	6097	3657	4162	7074	7713	5245	Tina-1	2R	24940625	24942413	-	1593	protein_coding	-	-
FBgn0038115	4121	6215	5635	5964	4858	5253	5904	5309	3727	4019	6967	8436	8287	11953	9454	11130	10250	9917	10897	14099	4002	4465	3709	4774	5124	3893	3790	4585	5848	4610	CG7966	3R	13049398	13051453	-	1557	protein_coding	-	-
FBgn0039476	6395	3680	4070	5609	3461	1674	2905	6841	1619	1999	8438	4531	5526	6824	3581	4929	5431	4971	4053	10632	9450	4833	14431	9411	9475	13710	11791	8663	4953	12906	CG6271	3R	27024968	27026109	-	1072	protein_coding	-	Lipase
FBgn0012037	5824	6391	6278	7643	6076	6842	8303	6875	5761	5180	5177	5737	4699	6138	4823	8294	7401	8092	8601	8269	5107	5559	5688	6851	4988	5554	7186	7748	8028	7675	Ance	2L	13905645	13909212	+	2183	protein_coding	-	Peptidase_M2
FBgn0032076	7240	8772	7386	8100	6250	5770	7812	6683	5144	4891	4454	6314	6060	7342	5816	7633	7007	6688	7239	8502	5546	6439	5336	6405	6029	5067	5735	7093	6784	6926	CG9510	2L	8939725	8942105	-	1982	protein_coding	-	-
FBgn0250838	5494	9433	8905	8984	7003	7390	8136	7802	5498	4900	4402	6149	5271	7284	5774	7754	7432	7180	7578	8285	4234	6317	5218	5378	6105	4120	5017	5434	8007	5883	CG30415	2R	23385464	23386463	-	929	protein_coding	-	-
FBgn0003076	6463	8831	7798	8184	6786	6435	7624	6955	5858	5149	5015	5344	6211	6983	5388	7775	6796	6071	6369	9484	5382	7339	5721	5481	7155	4624	5484	5567	7043	6658	Pgm	3L	16126018	16128531	-	1843	protein_coding	-	PGM_PMM_III
FBgn0027560	7748	9525	8475	6657	6979	8104	10009	7478	6073	5648	4268	4912	5951	7187	5946	7200	6065	5549	6288	7466	4894	6612	5099	5867	5243	4538	5793	6966	6043	7357	Tps1	2L	4388327	4392778	+	2920	protein_coding	-	-
FBgn0086706	6123	8238	7406	7666	6184	5763	7111	6597	4893	4740	5284	5444	5642	6584	5810	7486	6489	6070	6743	7942	5425	7036	6303	6870	6638	5035	7045	8097	7656	7521	pix	3L	8972056	8974765	-	2293	protein_coding	-	ABC_tran
FBgn0086558	6752	8101	7369	7120	7072	5534	6364	5483	4755	4423	5240	5919	6129	6954	6416	6891	7116	6472	7031	7832	5190	6714	5543	7092	5686	5541	6794	8149	7395	8145	Ubi-p5E	X	6276876	6279647	-	2390	protein_coding	-	ubiquitin
FBgn0037420	5784	8673	11216	9132	9661	5624	7880	6096	4821	4105	5213	4708	4201	7379	5378	8404	7305	7334	9523	8602	3839	8460	6286	4258	5922	3175	6024	3110	7638	4377	CG15597	3R	6284462	6285200	-	679	protein_coding	-	-
FBgn0016119	5822	9453	9066	10409	6960	7237	8096	8019	5588	5382	3872	5949	4693	6050	4913	6751	6217	6574	6276	7090	4749	6379	5878	5883	6600	4388	4665	5885	8539	5982	ATPsyn-Cf6	3R	23355220	23356064	-	704	protein_coding	-	-
FBgn0085436	7662	8755	7903	8009	7344	5665	7243	6611	5019	4760	5731	5401	5569	6555	6089	6674	6683	5984	6781	7793	4345	5746	5391	7052	6172	5219	6119	6610	6641	7405	Not1	2R	9566146	9579007	-	10916	protein_coding	-	Not1
FBgn0029969	5805	7651	6908	7543	6054	5922	6429	6097	4752	4948	5493	6449	6526	7518	6760	7998	7237	7038	7816	8926	4775	6908	6041	5831	6517	4504	4687	5777	7530	6104	CG10932	X	7887130	7888785	-	1656	protein_coding	-	Thiolase_N
FBgn0026250	5952	8227	7743	8548	6711	6332	7662	7187	5078	5123	4912	5130	5050	6336	6030	7117	6613	6228	6754	8266	5084	6172	5610	6082	6195	4961	6108	6921	7500	6910	eIF-1A	3R	18274665	18283005	+	1720	protein_coding	-	-
FBgn0035619	5332	7598	6431	6643	4187	6937	7257	6556	5771	6112	2974	5054	3991	4760	3536	6418	7818	8908	7512	7574	4992	6903	5309	5475	5817	6642	6926	9504	9359	9155	CG10592	3L	5592741	5595272	-	1749	protein_coding	-	-
FBgn0052249	5775	6128	4392	5650	5567	2240	3912	3014	3069	2065	8270	4236	5432	5047	4781	9812	7262	6269	7710	10652	11749	5209	8500	3113	4491	4526	18055	13629	3287	7546	CG32249	3L	4470001	4471012	+	951	protein_coding	-	-
FBgn0040070	6228	9005	8983	9006	7096	6911	8403	7252	5050	5266	4593	5970	5606	6398	6478	7411	6259	6306	6335	7900	4237	5786	5631	5464	5899	3918	5059	5334	7729	5859	Trx-2	2L	9613166	9616404	+	1357	protein_coding	-	-
FBgn0038037	6164	6131	4952	7742	5316	4682	5668	6774	4174	3517	4897	4915	6164	5307	4805	9034	7616	7458	7788	7831	7525	5371	6052	8398	4261	6833	8694	8418	5867	8474	Cyp9f2	3R	12403340	12406028	-	1758	protein_coding	-	p450
FBgn0262577	6113	14851	10912	15231	7781	12670	8314	11692	4624	5108	1585	3488	1315	3466	3789	5545	7987	8607	8554	4948	1831	2313	5236	7661	5803	3701	2682	1021	9182	4527	CG43117	3R	26454794	26455112	+	319	protein_coding	-	-
FBgn0036321	6118	11295	12856	2981	8478	5817	5858	5153	4690	4502	6297	3423	8435	9334	7951	2970	2756	2385	2383	6261	4203	10311	5670	4805	5603	6548	7154	6471	9277	10379	CG14120	3L	12885039	12889244	+	4206	protein_coding	-	-
FBgn0013770	6344	8623	7707	7799	6749	5077	6550	5340	4459	3959	5606	5665	6215	7133	5928	6855	6515	5959	6715	8072	5285	5737	4889	6361	5114	5016	7922	9196	5818	7534	Cp1	2R	13960675	13967981	+	2066	protein_coding	-	Peptidase_C1
FBgn0038412	3575	6941	4214	5174	5839	4838	5794	4032	2045	5218	6235	3027	5998	8495	5933	5583	6815	7840	10297	11298	6403	4921	6515	6057	6160	6972	8852	9857	6042	9149	Zip89B	3R	16305758	16308700	+	2011	protein_coding	-	-
FBgn0011760	6301	8461	7799	8219	6839	6018	7410	6793	5054	4768	5115	5732	5247	6656	6629	6938	6161	6354	7056	7974	4512	5804	5515	6076	6060	4656	5356	5853	7563	6260	ctp	X	4687800	4702034	+	4645	protein_coding	-	-
FBgn0032198	6203	9079	7956	10052	6991	7350	8131	8121	5230	5679	4494	5354	5030	6579	6556	7544	6401	6695	7083	7817	4193	5055	4841	5166	5505	4099	4514	4497	7115	5314	eEF1delta	2L	10232507	10234450	+	928	protein_coding	-	-
FBgn0010551	6137	8423	8501	8246	6521	6610	7711	7178	5116	5697	4752	5930	5591	6649	6296	6597	6580	6422	6603	7463	3708	6173	5659	5743	6607	4248	4425	5394	7998	5627	Phb2	2R	18819467	18822250	+	1889	protein_coding	-	-
FBgn0031737	5949	12616	14274	8707	8470	6699	9079	6761	6303	5286	5040	3450	6200	6534	5374	6326	5781	5379	4692	8200	3896	7234	6024	3655	7172	2037	4893	2401	7242	2830	obst-E	2L	5762553	5766142	-	1810	protein_coding	-	CBM_14
FBgn0262116	5197	9193	7535	8845	6738	6642	8434	7054	5023	4643	4116	5532	5323	6367	6316	7343	6654	6539	6659	7678	4911	5554	5167	5537	5379	4650	5183	6280	7367	6419	CG40127	2R	4186835	4188127	-	1160	protein_coding	-	-
FBgn0032820	5764	8876	8707	8481	6294	7134	7894	7025	5162	5336	4135	5278	5075	6503	5336	6567	5564	5398	6269	7838	4910	6745	5970	5224	6430	4233	5430	6188	7641	6822	fbp	2L	19761587	19764136	-	1202	protein_coding	-	-
FBgn0030148	6283	7888	7769	8302	5304	7048	12201	8054	7463	6566	3533	6300	3335	6768	5629	7000	5370	6197	5071	8602	1919	5988	5034	5624	6355	4641	3385	4388	10762	5335	CG3106	X	9659095	9662903	-	2589	protein_coding	-	-
FBgn0034819	6450	10748	8244	10342	12927	5432	7456	5820	4002	3521	4150	3704	4118	5499	4005	7670	5530	5758	7111	9901	7075	5134	5774	2695	4459	2388	8352	6999	6095	5419	CG9877	2R	23085881	23086268	-	388	protein_coding	-	-
FBgn0014028	5407	7644	7554	7959	6413	6166	7269	6757	4894	4970	4972	6485	5818	6923	5510	7736	6979	7029	7164	8141	4295	6087	5230	5536	5982	4143	4736	5244	7167	6058	SdhB	2R	6807626	6809172	+	1219	protein_coding	-	-
FBgn0013680	10398	10658	9936	9240	7415	7135	6366	6247	5213	6195	5638	6965	6893	5459	8794	6731	3644	5042	3	6273	3508	7080	6080	4450	7166	4025	3474	4900	5802	5380	mt:ND2	dmel_mitochondrion_genome	240	1265	+	1026	protein_coding	-	-
FBgn0029687	6489	8209	7452	7957	6770	5621	7060	6583	5023	4998	5188	5669	5614	6216	6614	7013	6508	6057	6870	7639	4373	5840	5477	6184	6130	4598	5436	5449	6620	6213	Vap-33A	X	3948975	3955442	+	3897	protein_coding	-	Motile_Sperm
FBgn0016693	5760	8590	7731	8271	6302	5819	7965	6889	4925	5358	4988	6616	5781	6679	5647	6387	5966	5783	5974	7765	3961	5826	5421	5880	6231	3920	5080	6696	7415	5517	Past1	3R	12697322	12704875	+	2896	protein_coding	-	-
FBgn0260442	6808	7934	7682	6996	6708	4392	6379	5431	4546	4272	5291	5119	5735	6332	5384	6255	6529	5658	6229	7289	4230	6409	5299	6997	6818	5592	6704	8045	6774	7277	rhea	3L	8545001	8574409	+	11083	protein_coding	-	Band_41
FBgn0011768	5249	6709	6424	7075	5344	6653	7559	6722	4292	4618	4469	5073	5484	6240	5239	7873	7041	6768	6916	8442	5261	5869	5483	5493	5738	4905	6364	7329	7303	6961	Fdh	3R	10870906	10872381	-	1337	protein_coding	-	ADH_N
FBgn0250757	4985	7039	5909	7560	5293	5022	6569	5802	4553	4801	4443	5229	5282	6436	4629	6797	6312	6887	6763	6944	5377	7211	5367	7495	6251	5681	5656	7802	7972	7855	CG42235	3R	25907022	25921046	+	8363	protein_coding	-	-
FBgn0266446	5998	8511	8537	6886	6756	4340	4816	6204	5029	4495	4732	3801	5755	5557	4456	6884	6215	4892	5606	7266	7332	8514	6846	4517	7935	5503	7833	4599	6776	6764	CG45076	3R	10768001	10777374	-	3347	protein_coding	-	-
FBgn0001105	6189	7747	7110	7399	6759	5214	7130	6092	4831	4506	4929	5249	5437	6207	6265	6816	6215	5978	6258	7762	4581	5805	5229	6289	6018	5364	5915	6234	7126	6457	Gbeta13F	X	15860115	15866175	+	5566	protein_coding	-	WD40
FBgn0262975	6213	7930	6945	7367	6408	5430	7215	5938	4936	5033	5346	5074	6244	6357	5726	6607	6261	6033	6658	8108	4737	5496	5197	6074	5177	4828	5799	6904	6374	6586	cnc	3R	23185580	23226711	-	9178	protein_coding	-	bZIP_Maf
FBgn0015737	6327	7612	6801	6880	5883	5804	7275	6343	4856	4686	5028	5715	5872	6690	5945	7035	6829	6584	7353	8510	4324	5464	4888	5880	5599	4592	5342	6340	6363	6162	Hmu	3R	27288769	27291592	+	2360	protein_coding	-	Str_synth
FBgn0019925	6211	8096	7243	8202	6069	6297	7132	7110	4903	5228	4766	5694	5351	6535	6159	7194	6278	6197	6608	7608	4316	5676	5105	6138	5753	4430	4904	5227	6827	5646	Surf4	3R	15343653	15346176	-	1641	protein_coding	-	SURF4
FBgn0015778	6758	7789	7427	6986	6869	5286	7226	5826	4801	4538	5365	5324	5059	6558	6364	6375	6336	6209	7509	7854	3636	5596	4864	6920	5933	4824	5721	5834	7098	5682	rin	3R	13647004	13654527	+	5711	protein_coding	-	RRM_1
FBgn0010381	3634	5265	2595	5954	431	2938	17057	1159	1191	1761	1325	3712	1092	5648	7579	852	907	322	2538	10472	3120	4780	1467	3516	6013	2305	24708	37583	7701	14653	Drs	3L	3369556	3369942	+	387	protein_coding	-	-
FBgn0029155	5295	7262	6838	6619	5777	5282	6217	6576	5296	5026	4830	5025	6151	6342	5132	8062	7719	7067	7061	8747	4563	6181	5018	5104	6887	4491	5388	5710	7073	5494	Men-b	3R	27151662	27157603	+	3381	protein_coding	-	Malic_M
FBgn0034277	6305	8229	7283	7809	6224	6121	7455	6742	4704	5262	4779	6021	5299	6328	6125	6709	6400	6453	6724	7562	3846	5651	5367	6131	5827	4197	5122	5265	6844	5375	OstDelta	2R	17764574	17767070	-	2201	protein_coding	-	-
FBgn0035438	6720	8246	6545	7084	6381	6153	6639	6440	5091	4123	4915	5182	5875	7184	5402	7615	7016	6218	6554	7805	4991	6176	4611	6176	4566	4436	5268	6435	5761	6195	PHGPx	3L	3326265	3328626	+	1359	protein_coding	-	GSHPx
FBgn0010341	5690	8215	6985	7564	6402	5611	7807	5971	4363	4538	5285	5615	6380	6084	6211	6810	6081	5822	6118	7195	4835	4938	5112	5855	5572	4685	5839	7063	6341	6765	Cdc42	X	19697091	19699938	+	2078	protein_coding	-	Ras
FBgn0085446	6553	8378	8325	7146	6670	4901	6656	5758	4854	4595	5761	5134	5396	6639	5904	7045	6529	6002	6134	7977	4044	5835	5285	5046	6137	4434	6041	5912	6634	5963	CG34417	X	6540771	6589173	+	20162	protein_coding	-	CH
FBgn0027611	2106	2369	2367	2328	1889	7162	7098	6439	7697	5237	3246	4287	3700	4326	3416	11789	11892	13113	11544	13825	2499	2976	2482	2233	2604	5721	7479	9382	10680	9381	LM408	2L	10457658	10462472	+	3633	protein_coding	-	-
FBgn0035551	5215	6202	7294	6851	7367	4817	7915	5548	4562	3093	6428	3614	798	6561	5182	7141	5780	5056	9115	6883	4834	7318	5375	8001	4754	5747	7203	8645	5802	7825	CG7465	3L	4480283	4481487	+	1126	protein_coding	-	-
FBgn0039909	5327	8150	8201	8066	6281	6162	7122	6607	4972	5219	4459	6261	5495	6706	6299	6983	6308	6304	6610	7391	3912	6032	5038	5334	5767	3679	4417	4909	7060	5175	CG1970	4	568296	571554	-	1593	protein_coding	-	-
FBgn0010470	5869	8161	6509	8660	6086	6026	7051	6427	4523	4588	4534	5887	5444	6843	5941	6797	6341	6473	6773	7664	4578	5469	5046	5608	5329	4490	5218	5452	6720	5650	Fkbp14	2R	21487167	21497929	-	1800	protein_coding	-	FKBP_C
FBgn0036857	5221	7077	5615	7570	5667	5484	6768	5956	4354	4437	4560	6222	5778	7093	5039	6767	7282	7250	7547	8673	5091	5461	4875	5881	5073	4603	4862	6935	6489	6205	CG9629	3L	19266473	19268913	-	2053	protein_coding	-	Aldedh
FBgn0010434	6133	7994	7766	6889	6605	4643	6987	5344	4346	4336	5622	5457	5382	6310	5783	6355	6263	5689	6470	7249	4064	5833	5319	6272	5942	4728	5994	6960	6447	6545	cora	2R	19229063	19243751	+	6043	protein_coding	-	Band_41
FBgn0033504	5099	7424	7280	6800	5631	4205	5863	5235	4378	4187	5247	5815	6636	7236	6004	7002	6785	6269	6590	8259	4376	6456	5624	5220	6661	4465	6012	5488	6798	5477	CAP	2R	10269016	10307024	+	18042	protein_coding	-	SH3_1
FBgn0015575	6685	8131	6995	7798	6322	5982	7484	6431	5126	4955	4593	5957	5874	6907	5937	6945	6446	6369	6798	7689	3790	5224	4741	5598	4686	3889	4334	5171	6266	5010	alpha-Est7	3R	7519563	7523753	-	2017	protein_coding	-	COesterase
FBgn0019957	5222	7685	7799	7707	6089	6104	7057	6873	5002	5214	4386	6172	5457	6503	5660	6942	6315	6131	6552	7112	3814	6298	5150	5378	5869	3701	4202	4820	7028	5265	ND42	3R	22027709	22029393	+	1618	protein_coding	-	-
FBgn0029823	5842	7059	6391	6745	5759	5802	7077	6644	4147	4587	4544	4842	4803	6518	4515	7196	6979	6821	7675	8524	5002	4863	5112	5482	5234	4701	5368	6468	6153	6278	CG3011	X	5913067	5916797	-	2518	protein_coding	-	SHMT
FBgn0034398	6167	7223	6056	6508	6048	5508	6775	5402	4448	4094	5320	4914	6088	6379	5817	7143	6320	5554	6126	7901	4865	5532	4591	5550	4607	4712	6606	7772	5908	6950	CG15098	2R	18833372	18834775	-	953	protein_coding	-	-
FBgn0001941	6443	9505	7967	8311	7124	5005	6115	4913	3687	4278	5350	6328	7229	6815	6890	5465	5126	4691	4747	6615	4403	5714	5390	5809	5233	3950	5036	7121	5686	5797	ifc	2L	5986348	5988854	+	2201	protein_coding	-	-
FBgn0039827	5339	7689	6036	6808	5834	5652	6372	5882	4039	4930	5021	6280	6275	7231	5555	7598	7905	7715	7877	9232	4008	4907	4245	4848	4701	4148	4179	5950	4947	5463	CG1544	3R	31196916	31203722	+	2932	protein_coding	-	-
FBgn0033476	6523	7544	6176	7562	6023	4779	6051	5273	4101	4094	5459	5686	6148	6247	5842	6783	6519	5938	6296	7075	5736	5355	4828	6165	5109	5054	6147	6281	5168	6540	oys	2R	10034595	10048619	-	4866	protein_coding	-	MBOAT
FBgn0038145	6349	8128	7776	8161	6363	5279	6395	6107	4822	4581	4487	5616	5175	7138	5310	5894	5972	5840	6204	7363	3379	5790	4892	6584	6447	3906	4725	5636	7326	4700	Droj2	3R	13382106	13385283	+	2373	protein_coding	-	DnaJ_C
FBgn0015808	5934	6936	4998	5911	5249	6689	6519	5861	4798	4461	4364	4736	5317	5987	5203	7700	7775	6867	7525	8596	4974	5875	4232	5456	4584	5145	5254	6614	6075	6607	ScpX	2L	18831229	18833630	+	1883	protein_coding	-	Thiolase_N
FBgn0024238	6033	8430	7407	8377	6551	5046	7236	5762	3985	4858	4775	6558	6007	6300	5793	4982	4868	4879	4829	6864	3714	5575	4820	5683	5577	4141	5246	8588	6851	5677	Fim	X	17285704	17301929	-	4258	protein_coding	-	CH
FBgn0019960	5419	7703	7588	7227	6111	5731	7101	6494	4992	5211	4528	5737	5564	6460	5502	6302	6264	5975	6076	7697	3752	5982	4979	5347	5825	3811	4597	4867	7335	5155	CG6455	3R	22019505	22023335	-	3000	protein_coding	-	-
FBgn0031771	5162	7932	7854	7819	6243	6131	6906	6547	4880	5035	4162	5881	5138	6245	5249	6372	6044	6021	6382	7262	3841	6016	5067	5397	5828	3660	4724	5076	7113	5312	CG9140	2L	6060842	6062757	-	1590	protein_coding	-	-
FBgn0020443	5565	7611	7171	8069	6050	5828	7473	6594	4608	5069	4594	5043	4837	6136	5588	6628	6005	5921	6760	7708	3895	4876	4998	5687	5768	4283	5002	5016	6955	5454	Elf	2L	12434452	12441279	+	4409	protein_coding	-	GTP_EFTU
FBgn0250848	5686	7328	6345	6180	5559	5556	7094	5867	5056	4537	4586	4674	5599	6467	5626	7170	6427	5895	7014	7586	4850	5423	4379	5653	4679	4918	5831	6470	5889	6378	26-29-p	3L	13994231	13996571	+	1872	protein_coding	-	Peptidase_C1
FBgn0027493	5098	8081	6822	8092	5826	5135	6633	5328	4374	4522	4700	5846	5392	6419	5081	6514	6071	5538	5994	7082	4445	6400	5557	5779	6475	3894	5553	5430	6698	5547	AdSS	3R	20824667	20830580	-	1951	protein_coding	-	-
FBgn0263391	5596	7812	7788	7353	6356	5204	6991	5833	4559	4904	4642	5455	5285	6115	5851	6005	5794	5801	6025	7029	3619	5661	5179	5645	6226	3980	4931	5800	7164	5527	hts	2R	19397032	19424903	-	11366	protein_coding	-	Aldolase_II
FBgn0001961	5986	7731	6876	7249	6140	5425	6714	5745	4252	4527	5090	5881	6740	6270	4917	5941	5426	5233	5304	7003	4168	5923	4859	5977	5275	4478	5334	6982	6327	5767	Arpc1	2L	13827941	13829741	-	1732	protein_coding	-	-
FBgn0028491	5463	7648	6590	7342	5596	6294	9266	7134	4769	5409	4414	5635	5471	5884	4602	5927	5045	5186	4615	7683	3959	5149	5580	4791	5062	4581	5143	6057	7291	5910	CG2930	X	3868973	3880379	+	4990	protein_coding	-	-
FBgn0052672	5697	6470	5594	5697	5391	4710	5528	5065	4135	3622	5343	4328	5036	5151	5440	7484	6091	5149	6305	6884	6137	5286	4903	5774	4439	5365	7639	9774	5182	9716	Atg8a	X	10764878	10768338	-	1695	protein_coding	-	-
FBgn0036837	7363	8522	6967	7171	6510	5317	6470	5205	4085	4562	4331	5134	5399	5183	6345	4843	5768	5833	6242	6308	4284	5138	4973	5640	5680	5185	5541	6067	6392	6406	CG18135	3L	18990026	18998283	-	4072	protein_coding	-	-
FBgn0052000	5594	7138	6114	6828	5636	4912	6792	5520	4298	4586	4884	4895	5271	6130	6381	6590	6006	5655	6183	7384	4324	5351	5233	5928	5732	4911	5472	5886	6716	6261	CG32000	4	132220	143123	+	6511	protein_coding	-	E1-E2_ATPase
FBgn0040398	6023	7843	6872	5726	5663	5782	7140	5819	4609	4377	3882	4631	5632	6454	4971	5789	5586	4645	5243	6629	4888	6639	4707	6053	5220	5065	6224	7503	6290	6604	CG14629	X	1051525	1052631	+	1107	protein_coding	-	-
FBgn0004657	5882	7156	6298	6088	5542	4329	6017	5181	3891	4317	4721	4704	5790	5697	5177	5691	5419	4946	4991	6534	4351	6104	4886	6267	5934	4711	6516	11433	6033	7613	mys	X	8061645	8070237	+	4482	protein_coding	-	-
FBgn0040064	5490	6988	5531	5965	5272	5323	6631	5746	4412	4007	4551	5345	5229	6451	5023	7535	7217	6803	7310	7919	4503	5545	4296	5914	4365	4495	5383	6614	6050	6265	yip2	2L	9915253	9917220	+	1391	protein_coding	-	Thiolase_N
FBgn0011225	6102	7649	6684	6575	6223	5336	7053	5967	4638	4863	4728	4944	5625	5992	5305	6156	5911	5549	6155	6989	3973	5100	4625	5865	5081	4273	5427	6609	6073	6101	jar	3R	24252826	24271233	-	5641	protein_coding	-	Myosin_head
FBgn0052656	6345	7682	6803	6654	6145	4591	5542	5239	4129	4321	4846	3205	6807	7653	4277	5607	4751	4864	5667	6805	4101	6266	5298	6909	6296	4683	6016	6796	6423	6120	Muc11A	X	12059795	12065144	+	4865	protein_coding	-	-
FBgn0035620	4492	7034	5408	6052	3587	6691	7441	6388	5680	5853	2409	4216	2452	3336	2666	5557	7217	8273	6758	6854	4043	6064	4968	4746	5370	5970	5700	8365	8625	8577	CG5150	3L	5595542	5597422	+	1881	protein_coding	-	-
FBgn0031049	5264	8157	6994	8167	6185	6424	7383	6524	4521	4640	3341	4845	3915	5939	5662	6066	5785	6345	6246	7485	4374	4530	4905	4693	4921	4675	4966	4857	6820	5411	Sec61gamma	X	19643327	19644518	+	798	protein_coding	-	-
FBgn0024734	5769	6958	6457	6964	5822	4905	6360	5441	4561	4324	4678	5278	5316	5896	6007	6417	5704	6013	5832	7245	4070	5087	4757	5499	5193	4547	5282	6487	6524	5853	PRL-1	2L	16245835	16257606	-	3790	protein_coding	-	DSPc
FBgn0260653	5413	8028	8312	8292	5922	4516	7043	5170	4631	4393	4846	4801	4525	6212	4463	5801	5240	4992	5140	7584	3881	5954	6210	4664	7049	2778	5846	5641	7535	4073	serp	3L	19700977	19708015	-	2541	protein_coding	-	CBM_14
FBgn0042206	8931	8610	6019	12881	6574	3676	4126	4169	2512	2571	4885	6676	6374	6579	5018	5366	5064	4420	4622	5091	6713	6218	6095	8198	5761	4001	4124	4666	4073	4923	GstD10	3R	12364776	12365735	-	876	protein_coding	-	GST_C
FBgn0028473	5227	6933	6840	6689	5366	4982	6347	5431	4045	4225	4925	4606	4742	6065	4841	6622	5469	5327	5988	7863	4454	5324	5141	5265	5479	4200	6332	7219	6211	6704	Non1	2R	9396265	9398734	-	2276	protein_coding	-	-
FBgn0264975	5809	7204	7296	6753	6080	4944	6985	5837	4595	4531	4866	4913	4782	6188	5813	6415	5969	5495	6794	7349	3645	5246	4617	5361	5606	4144	4907	4776	5933	5488	Nrg	X	8517373	8555170	+	9991	protein_coding	-	I-set
FBgn0037580	5887	7616	7349	7388	6082	5368	6528	6358	4654	4651	4398	5546	4818	5754	5293	6105	5976	5826	6255	6807	3751	5277	4855	5819	5426	3720	4170	4714	6288	4722	DppIII	3R	8344400	8347465	+	2613	protein_coding	-	-
FBgn0040259	5095	5808	5777	4258	5814	7154	7004	6870	5186	5688	4172	3023	5618	4769	4756	7382	7614	6953	7377	9098	3329	4282	3384	3537	3477	5365	5264	6129	6810	6387	Ugt86Da	3R	11157098	11159744	+	1994	protein_coding	-	UDPGT
FBgn0038292	5215	7534	5930	6939	5878	6031	7779	6362	4743	5248	3783	4634	5078	4734	4693	5607	5600	5685	5298	6577	4014	5130	4645	5055	4861	4648	5284	6838	7119	6287	CG3987	3R	15139958	15141715	+	1483	protein_coding	-	-
FBgn0039777	3119	5152	5034	7458	3289	7521	4773	5036	3236	2739	3414	5031	4386	3922	3631	6886	6212	7040	6105	7254	5714	4954	6924	6713	5232	4864	7685	7954	7122	8065	Jon99Fii	3R	30487016	30487928	-	913	protein_coding	-	Trypsin
FBgn0036362	8042	6258	7781	7685	5955	5227	7636	5379	5430	4828	4781	4140	3927	4435	5248	7235	4822	6571	6919	7127	3243	4971	4131	6314	5510	4175	3687	3760	7546	3593	CG10725	3L	13437954	13439009	+	876	protein_coding	-	CBM_14
FBgn0004103	5693	7392	6826	6726	6093	4925	6534	5689	4338	4187	4735	5227	5046	5986	5475	5833	5494	5481	5884	6915	3685	5230	4656	5709	5297	4142	5067	6114	6183	5629	Pp1-87B	3R	12423621	12425917	-	2203	protein_coding	-	Metallophos
FBgn0022959	5266	7413	7375	7904	6108	4956	6154	5643	4589	4588	4542	4940	4364	5550	5051	5709	5588	5453	6332	6880	3721	5217	5277	5852	6233	3915	4721	4541	6799	5009	yps	3L	12121274	12125150	-	2677	protein_coding	-	CSD
FBgn0010019	4449	7871	8063	7200	5026	5368	4195	7750	6122	3560	4954	4212	6644	5642	4449	6283	7407	5987	4437	7387	4849	5829	5372	3378	7029	3336	4123	4461	5830	4461	Cyp4g1	X	467057	469335	-	2279	protein_coding	-	p450
FBgn0034275	5830	7708	6363	5609	6887	7624	6802	5816	4012	5364	4346	5088	6138	5787	6079	6134	5749	5148	4656	8253	3714	5285	4381	4297	4443	4356	4114	4569	5400	5498	CG5002	2R	17750293	17753214	+	1998	protein_coding	-	Sulfate_transp
FBgn0032287	5624	7005	5753	5860	5530	5764	6133	6308	4085	4203	4183	4479	5489	6501	5849	7244	6776	5992	6720	7158	4774	5049	4003	4636	4589	4639	4596	5117	5334	5990	CG6415	2L	10703621	10704930	+	1254	protein_coding	-	GCV_T
FBgn0262508	4741	7151	7470	6573	5464	4538	6118	5501	4879	4612	4757	4852	5583	6184	5124	6508	6450	5593	6116	7764	3488	5985	4752	4199	6507	3961	4712	3928	6603	5256	CG43078	3L	8576808	8599617	+	14466	protein_coding	-	-
FBgn0033913	4872	6221	6202	6673	4916	5234	7284	5594	4655	4761	3856	4732	4612	5854	4558	5665	5471	5818	5520	7178	3446	5559	5285	5769	6164	4852	4570	5840	7765	5582	CG8468	2R	14219898	14230620	+	3961	protein_coding	-	MFS_1
FBgn0015622	5634	7708	6611	8380	5931	5377	6825	6051	4533	4941	4349	6017	5008	6277	5186	6055	6217	6174	6270	6923	3526	4655	3996	4729	4724	3767	4173	3995	5943	4517	Cnx99A	3R	29315254	29319644	-	2795	protein_coding	-	-
FBgn0052241	6145	6803	8640	7662	8068	4132	6195	4008	4265	3693	4777	3724	5114	6446	4778	5726	5568	5669	4941	7955	3958	7848	5971	2492	6897	2461	6499	4406	6593	2884	CG32241	3L	4465105	4466630	-	1375	protein_coding	-	-
FBgn0267330	5781	7420	6504	7550	5545	5158	6322	5908	4077	4311	4648	5342	4510	5561	5482	6518	5595	5599	6019	6537	4037	4906	4877	5912	5041	3885	4802	5039	6061	5232	KdelR	2L	10426887	10428632	+	1746	protein_coding	-	ER_lumen_recept
FBgn0030719	5533	7121	6557	7471	5625	5123	6546	5998	4252	4551	4583	4719	4865	5870	5691	6225	5814	5612	6107	6923	3768	4783	4344	5076	5343	4017	4475	5285	6094	4978	eIF5	X	15987008	15991974	-	3203	protein_coding	-	-
FBgn0033297	5453	5054	4447	6072	4508	5026	5085	6537	5430	4936	3104	4187	5133	4808	3759	9814	8060	10345	11008	9201	3982	4958	2363	4618	2046	5037	4009	5746	4459	4160	Mal-A8	2R	8471954	8473961	+	1814	protein_coding	-	-
FBgn0004687	5542	7415	6558	7445	5958	4966	6874	5482	3895	4161	4785	5117	5555	5744	5936	5814	5113	5046	5404	6440	3832	4795	4777	5242	4829	3787	4999	6491	5736	5227	Mlc-c	X	5619136	5622539	-	1399	protein_coding	-	-
FBgn0035147	5801	6851	6236	6198	5382	5655	6478	6924	3886	4219	5028	4417	4896	5770	5062	7456	5833	5382	6551	7514	3882	4612	3926	5084	4252	4069	4943	5777	5361	5342	Gale	3L	648555	651311	+	1757	protein_coding	-	-
FBgn0039453	5943	7038	6936	8444	5970	4858	6734	5995	4988	4322	3425	4406	4184	5277	4049	6338	5668	5897	6022	6096	3712	5463	4253	6144	4695	4476	4786	5271	6103	4572	CG6403	3R	26735417	26736307	-	749	protein_coding	-	-
FBgn0087007	6400	7618	6251	6654	6140	4408	6099	4594	4021	3828	4916	5530	6085	6021	5490	5159	5007	4884	5161	6431	4123	5488	4664	6069	4848	4025	5273	5744	5404	5602	bbg	3L	14412828	14536276	-	10028	protein_coding	-	PDZ
FBgn0013981	5224	6871	6379	6483	5916	5154	6337	5307	4055	3705	4392	4130	3866	5183	4921	6178	5484	5366	6219	6857	4210	5307	4360	5397	5023	4534	5781	5926	6264	5939	His4r	3R	14625755	14626614	+	796	protein_coding	-	-
FBgn0031000	6354	6743	6211	8436	5343	4059	6981	5927	5039	5254	3729	5052	4093	5295	3693	5032	5160	5118	5251	6050	2880	5266	4487	5809	5006	4311	6487	5430	7330	4672	Muc18B	X	19215515	19216660	+	1146	protein_coding	-	-
FBgn0261552	5386	6762	6325	6659	5563	4553	6685	5252	4335	4410	4268	4675	4638	5615	5446	5346	5798	5618	5582	6918	3247	4739	4481	5194	5322	4201	5177	5857	6473	5774	ps	3R	9417940	9455500	+	13660	protein_coding	-	KH_1
FBgn0260934	5267	6520	6110	6039	5273	4836	6414	5369	4219	4174	4430	4625	4884	5603	5010	6044	5783	5215	5992	6722	3722	4774	4347	5275	4999	4363	5440	6242	6061	6029	par-1	2R	19456170	19485686	+	12693	protein_coding	-	Pkinase
FBgn0029167	5900	6674	6610	8153	5309	4225	6053	5341	4027	4154	4866	5630	6268	6838	5678	6576	6836	4837	6539	7313	3748	3798	4512	4072	4483	3531	3825	4014	5048	4779	Hml	3L	13846054	13860001	+	11756	protein_coding	-	VWD
FBgn0003328	5318	7255	6265	6104	5826	4969	6403	5353	3955	4523	4706	5034	6122	5453	5636	5601	5427	5153	5102	6451	3487	4124	4091	4518	4123	3829	5020	8519	5349	5869	scb	2R	15248784	15258498	+	5004	protein_coding	-	-
FBgn0030326	6459	7642	7188	1343	6499	5818	6174	4840	4462	3357	3610	1697	6345	7863	6791	4896	4860	3242	5037	6544	3097	6826	2804	2419	2928	4562	6932	13919	3773	7184	CG2444	X	11704310	11705300	-	913	protein_coding	-	-
FBgn0035667	3612	6114	5861	3457	5698	6898	6923	5188	4071	4080	3704	1975	5417	4008	4588	5370	5340	3967	5632	7894	4320	4939	4575	3494	4102	5290	6994	8135	6304	11100	Jon65Ai	3L	6053493	6054443	-	951	protein_coding	-	Trypsin
FBgn0039890	5442	6769	5505	7261	5126	5039	7204	5366	4521	4089	3794	5389	4145	5104	5105	5957	5630	6069	5807	6574	3367	4650	4291	5153	4928	4213	4750	5353	6527	5645	CG2316	4	184076	193829	-	3336	protein_coding	-	ABC_tran
FBgn0015218	5208	6646	6433	6636	5367	5026	6162	5645	4098	4116	4290	4851	4575	6174	5357	5896	5793	5588	5842	6911	3447	5066	4535	5030	5384	3720	4534	4839	6316	5035	eIF-4E	3L	9399618	9402460	-	2235	protein_coding	-	-
FBgn0002121	5546	7324	6804	6090	5884	4696	6758	5302	4120	4543	4397	4729	5054	5136	5910	5051	4760	4386	4825	5884	3651	5535	4374	4771	4636	4078	5341	6990	6202	5742	l(2)gl	2L	9839	21376	-	5986	protein_coding	-	-
FBgn0038646	4941	5688	6382	6849	4855	4082	7247	4590	4757	3893	3866	3082	3738	4266	3799	6249	6265	6112	6652	6538	3909	4990	5164	7843	5868	4618	4790	6601	7672	3192	CG7715	3R	18727573	18728468	-	823	protein_coding	-	-
FBgn0039670	6296	3816	6122	6908	4082	4206	6676	4651	4992	3602	3782	3348	3370	4430	3674	6047	4393	5257	5578	5769	4092	5542	4736	8713	6261	5111	5214	5820	9456	6280	CG7567	3R	29587237	29588104	-	770	protein_coding	-	-
FBgn0263260	5273	8253	5849	10147	5405	5990	6993	5838	3865	4184	3668	5738	3894	5899	4622	5892	5226	5333	5113	6830	4123	3673	4795	5139	4390	3344	4423	3953	4706	5489	sel	2R	10050862	10052167	-	1012	protein_coding	-	-
FBgn0029896	5526	7826	5342	7172	4923	3891	7521	5140	4731	4102	4123	5157	5274	6724	4602	6132	5366	5463	5448	6674	3489	5452	3829	5736	5025	3585	3916	5675	5196	4927	CG3168	X	6720004	6739986	-	5171	protein_coding	-	Sugar_tr
FBgn0036953	6207	6964	5332	7856	5615	4423	6786	5408	4760	3373	4007	4901	4494	5020	4316	6640	5057	5140	5609	5902	4001	5361	4570	6328	4959	4846	4701	4295	5982	4963	CG17145	3L	20221814	20223197	+	1323	protein_coding	-	CBM_14
FBgn0030482	4742	6760	6007	6733	5469	4920	6828	4908	3792	3816	4806	4861	4579	6034	5042	6037	5771	4939	6548	6644	4300	5143	5184	4541	4922	4230	4822	3904	5695	5669	CG1673	X	13396899	13401224	+	2510	protein_coding	-	-
FBgn0040227	5202	7015	6650	7494	5215	5149	6479	5907	3877	4411	4217	4490	4256	5133	4500	5833	4913	4987	5681	6087	3741	4965	4667	5332	5357	3821	5003	5467	6165	5413	eIF-3p66	3R	23680039	23682317	+	2012	protein_coding	-	-
FBgn0030966	4802	6430	5987	4625	5531	6162	6726	5688	3689	4487	4178	3292	5093	6239	5423	6711	5723	5111	5692	7459	4910	4785	3985	4121	4046	4577	4862	6280	4511	6292	CG7280	X	18846389	18848566	-	2115	protein_coding	-	-
FBgn0037728	5075	6879	6701	7295	5710	5094	6239	5685	4096	4163	3845	4599	4022	5567	5472	5725	5484	5257	6123	6612	3471	4594	4473	4993	5273	3731	4386	4606	6599	5105	CG16817	3R	9677927	9679658	+	1120	protein_coding	-	-
FBgn0262801	4898	6916	6127	7358	5375	5424	6424	6101	4018	4102	3957	4776	4473	5616	5069	6286	5667	5613	5791	6800	4045	4562	4661	4730	4563	3650	4569	4608	5644	5023	twr	3R	6657882	6659442	+	855	protein_coding	-	Peptidase_S24
FBgn0266369	5915	7996	7150	6038	5767	5695	6539	5863	4328	4610	3495	4011	4580	5687	5240	4982	4589	4459	4795	5481	4010	5433	4631	4883	5384	4235	4680	4853	5668	5822	Mtp	2L	20919094	20922876	-	2930	protein_coding	-	Vitellogenin_N
FBgn0032304	5481	7999	7075	6707	5210	8111	5988	7870	3198	4749	3187	4837	1968	5175	4626	6811	10642	10472	10854	6419	1312	1823	4022	5679	4694	2087	1394	1119	3769	3500	CG17134	2L	10820705	10821967	+	1263	protein_coding	-	Asp
FBgn0028983	5006	7024	6088	7357	4974	4918	6033	5484	4621	3965	3758	6052	4894	5350	4516	5447	5031	5085	4887	6511	3179	5140	4405	5373	4520	3375	4720	7367	6147	5133	Spn55B	2R	18126347	18128210	+	1297	protein_coding	-	Serpin
FBgn0030955	4301	5952	4902	5141	4826	6263	7105	6063	4193	4197	4162	3679	4299	4594	4660	7229	5436	5727	5896	7697	4445	4416	3860	4767	3957	4836	5756	6384	5138	6134	CG6891	X	18775228	18781345	+	1565	protein_coding	-	Cofilin_ADF
FBgn0003060	4607	5233	5612	4052	6638	2800	3322	3060	2850	1972	3911	3435	4083	3831	3088	7376	5280	5205	5897	6891	4140	7751	5294	3079	4377	2941	9712	18607	4900	6006	CG9757	3R	13611583	13612433	-	851	protein_coding	-	-
FBgn0026084	4778	5728	4818	4614	4976	5411	6670	6136	4347	3881	4605	3853	4261	4323	4936	6948	6044	5409	5737	7117	3634	3842	3563	4879	4016	4468	6621	8632	4727	6701	cib	X	4106113	4110981	+	1771	protein_coding	-	-
FBgn0026252	4799	6947	6902	7592	5322	5271	6526	5954	3980	4973	4150	4350	4048	5762	5024	5157	5124	5155	5606	6952	2912	4139	4260	4799	5715	3753	4585	4450	6803	4412	msk	3L	8116179	8121579	+	3979	protein_coding	-	-
FBgn0008635	5327	7061	6148	7027	5323	4912	6168	5735	3978	4332	4381	4711	4609	5620	4769	5810	5304	5192	5947	6498	3501	4467	4618	5356	4918	3681	4449	4959	5491	4904	betaCOP	X	18381549	18385242	-	3203	protein_coding	-	-
FBgn0260747	4740	7048	6295	6525	5181	5238	6154	5733	4287	4221	3964	4419	5191	5195	4990	6140	5605	4811	5112	6631	3761	5025	4523	4715	5312	3547	4021	5111	5781	5621	CG5010	X	17149001	17150647	+	1290	protein_coding	-	-
FBgn0020279	5845	6383	6299	6362	5895	4404	6028	5317	3987	3999	4555	4423	4245	5479	4604	5066	5439	5536	6341	6883	3154	4314	4364	6046	4890	4096	4877	5027	5739	5109	lig	2R	8067977	8078815	+	6258	protein_coding	-	-
FBgn0017558	4764	5963	4921	5073	4723	5743	5885	5209	4746	4021	3737	4239	4418	4723	4956	7447	6489	5987	6561	6189	3756	4889	3399	4847	3829	4610	4984	6142	4781	7138	Pdk	2R	9426439	9434638	+	3164	protein_coding	-	HATPase_c
FBgn0011361	4493	7399	7391	7488	5512	5567	6359	5952	4362	4295	3268	4985	4252	5513	4893	5635	5187	5362	5396	6341	3200	5006	4360	4498	5054	3150	3597	4223	6560	4484	mtacp1	3L	1329949	1331631	+	842	protein_coding	-	PP-binding
FBgn0020496	5457	6474	6142	6395	5823	4725	6115	5277	4072	3975	4309	4520	4164	5321	4946	5601	5262	5114	6082	6760	3140	4653	4426	5548	5005	4092	4658	4732	5903	4991	CtBP	3R	13011649	13026275	+	5842	protein_coding	-	2-Hacid_dh_C
FBgn0004926	4922	7537	6637	7248	5507	5469	7046	5991	4450	4029	4072	4160	4354	5197	4925	6054	5286	4849	5166	6533	3496	4444	4166	4542	4657	3668	4119	4210	5994	4698	eIF-2beta	3L	12525093	12526731	-	1128	protein_coding	-	-
FBgn0054026	6859	7862	5249	9193	6046	3758	7540	5711	5887	3517	3545	2806	3386	4539	5363	5696	4448	4097	5010	5022	3322	4220	3924	5765	4920	5168	4606	5168	6978	3787	CG34026	X	9533818	9534625	+	747	protein_coding	-	-
FBgn0038740	6523	7013	6547	7534	5395	5800	8174	7030	5244	5585	3970	3181	3616	5553	5695	6448	5449	5623	6188	7447	1919	4007	3559	4305	5396	3364	2865	1631	5757	2353	CG4562	3R	19865417	19875678	-	6617	protein_coding	-	ABC_membrane
FBgn0032721	5070	7256	6087	7272	5247	4742	5786	5137	3787	4070	4034	5762	4755	5711	5401	5366	5281	5309	5538	6333	3898	5026	4521	5110	4978	3360	3739	4216	5605	4515	CG10602	2L	18855126	18859248	-	2408	protein_coding	-	-
FBgn0030837	3630	4800	4141	4624	4395	5062	4785	5631	4769	3439	3999	2610	4555	4499	4033	8342	7064	6975	7897	7612	3988	3898	3232	4076	3300	5940	6596	5695	6879	6272	CG8661	X	17283762	17284500	-	677	protein_coding	-	-
FBgn0001145	3739	6334	5603	5249	5056	5845	6050	5351	4682	4322	3266	5558	4345	5009	4026	6376	5933	5663	5992	6675	3168	5328	3740	5323	5127	3453	4169	4723	7094	4055	Gs2	X	11422832	11430197	+	2231	protein_coding	-	-
FBgn0046214	4960	6723	6808	7352	5657	5157	6013	5586	3899	4197	3875	4248	3702	5269	5007	5182	5059	5141	5931	6702	3082	4079	4214	5088	5222	3372	4116	4016	6247	4769	vig2	3R	25123373	25125619	+	1773	protein_coding	-	-
FBgn0027552	4765	6922	6080	5770	5025	5204	6466	5593	4133	4099	3504	4470	4578	5717	4767	5676	5296	5224	5519	6529	3551	5003	3946	4570	4277	3876	4338	5108	5880	4746	CG10863	3L	3941008	3942465	-	1089	protein_coding	-	Aldo_ket_red
FBgn0031037	5240	6732	6394	6816	5390	4089	4792	4932	4063	3309	4671	4097	4789	5565	4512	6763	6063	5147	5286	6254	4568	4653	4325	4309	4548	3737	5331	4693	4536	4819	CG14207	X	19605199	19611413	+	1524	protein_coding	-	-
FBgn0030688	5652	5428	4660	7580	4478	4321	5857	4646	4408	3465	3411	4005	3697	4582	3760	5421	4842	4943	5446	6085	3695	5011	4814	7099	4763	4267	5577	6540	6727	5123	CG8952	X	15765470	15766445	-	902	protein_coding	-	Trypsin
FBgn0266696	5371	6138	5987	5698	5468	3765	5011	4473	3692	3645	4179	4467	4877	5341	4499	4916	5204	4834	5281	6097	3398	5383	4181	5324	4717	4134	5411	6886	5807	5944	CG45186	3L	2377655	2499226	+	24343	protein_coding	-	-
FBgn0035423	4767	7285	6776	6938	5510	5399	6072	5743	4171	3818	3578	4216	4264	5086	5332	6002	5394	5212	5530	6326	3481	4290	4149	4058	4413	3410	4054	4165	5527	4737	CG17737	3L	3223341	3224650	+	681	protein_coding	-	SUI1
FBgn0035189	5051	6909	6078	7348	5214	6149	7686	7105	5196	5330	2876	4352	3789	4595	3436	5671	5091	5778	6241	6395	3127	4576	3355	4279	3542	3053	2879	5454	5634	3412	CG9119	3L	1203316	1204795	-	1212	protein_coding	-	-
FBgn0039312	4220	6914	6570	5683	5399	6613	7011	5805	4562	5067	3062	5079	4819	5837	4333	4974	4805	4717	4488	6165	2820	5069	2820	5348	4499	4191	3048	4678	6272	4626	CG10514	3R	25278427	25279846	-	1358	protein_coding	-	-
FBgn0034290	7218	10564	8398	10667	7977	4419	4804	5033	3524	3093	3927	5178	5661	4470	4298	4242	3406	3731	4120	4303	5154	4459	3616	5099	3161	2736	4098	3760	3506	4058	CG5773	2R	18042296	18043744	-	1357	protein_coding	-	-
FBgn0027338	4939	6388	6044	6516	5068	4621	5811	5065	3841	4047	3977	4540	4449	5192	4848	5301	5127	4827	5311	6230	3303	4568	4375	5046	5095	3700	4611	5085	5812	4941	Kap-alpha3	3R	9574484	9577733	-	2867	protein_coding	-	Arm
FBgn0036833	10156	6175	3776	13661	5121	4360	8329	9042	3682	3987	3656	4936	2461	2870	2765	5374	3230	3868	4499	3117	2456	3028	6618	7532	4914	3512	3717	3635	5756	2438	CG3819	3L	18920430	18922108	-	1422	protein_coding	-	-
FBgn0260049	4588	6748	5958	6466	5085	4409	5506	5102	3907	3928	4081	4398	4439	4763	4463	5186	4968	4444	4983	6297	3754	5424	4670	4272	5675	4078	4940	4814	5962	4938	flr	3L	13412843	13416453	+	2343	protein_coding	-	-
FBgn0020414	5259	6402	5500	4725	4193	4250	5514	4086	3201	3503	3652	4025	4587	5483	4451	5428	4951	4039	4875	5977	3838	5006	3912	4790	4447	3471	7202	10172	5668	5409	Idgf3	2L	16450907	16455194	+	3954	protein_coding	-	-
FBgn0050011	4803	6194	5469	5659	4795	4113	6246	4690	4043	4059	4016	4507	4344	5241	4750	5444	5118	4855	5097	6035	3707	4718	4236	4975	4752	4145	5028	5543	5606	5725	gem	2R	10124293	10137472	+	6251	protein_coding	-	CP2
FBgn0014868	4716	6877	6300	7062	5231	5535	6445	6037	3894	4472	3867	4597	3905	4711	4371	5489	4953	5083	5598	5801	3520	4468	4446	4744	4229	3346	3949	3887	5139	4500	Ost48	X	9156929	9158515	-	1513	protein_coding	-	-
FBgn0004401	5303	6182	5884	6113	5561	4571	5903	4985	3829	3754	4107	4472	3763	5023	4734	5376	5258	5005	6014	5974	2832	4778	4002	5580	4759	3642	4459	4647	5629	4879	Pep	3L	17638103	17645036	-	2792	protein_coding	-	-
FBgn0028692	5227	6237	5685	5599	5197	4474	5548	5058	4034	3849	4046	4402	4277	5142	4467	5701	5385	5010	5660	6080	3633	4824	4083	5096	4589	3881	4526	5002	5365	4702	Rpn2	3R	29153524	29157255	+	3412	protein_coding	-	-
FBgn0033448	4320	6308	5831	5295	4541	5519	6794	6002	4325	4723	3356	4426	4651	4948	3964	5511	5355	5262	5190	6888	2532	4272	3299	4012	3772	3507	4939	6406	6202	4559	hebe	2R	9828104	9836642	-	2119	protein_coding	-	-
FBgn0262734	4589	6232	6320	6701	5036	4703	6436	5476	3772	4497	3905	3970	3670	4824	4951	5060	4689	4635	5677	6525	3633	4210	4418	4485	4904	3800	4480	4285	5963	4783	Rbp2	X	16448665	16454972	+	4430	protein_coding	-	RRM_1
FBgn0005632	5516	6272	5666	6003	5297	4119	5704	5001	3758	3725	4109	4178	4101	4601	4320	5564	5455	5106	5490	6661	3254	4445	4001	5307	4528	4070	4533	4639	5145	5492	faf	3R	31777020	31790681	+	10488	protein_coding	-	UCH
FBgn0086347	5353	6078	5596	5505	5023	4219	5576	4805	3860	3826	3456	4284	4068	4789	3957	4918	4590	4697	4724	5911	2966	4616	4140	5355	4524	3956	5531	7794	5533	5871	Myo31DF	2L	10491814	10506779	-	4318	protein_coding	-	Myosin_head
FBgn0260439	5205	6240	5830	5791	5218	4391	5479	4783	3863	3597	4134	4365	4259	5197	4585	5216	5323	4744	5640	6156	3322	4660	4256	5087	4761	3572	4517	4894	5524	4876	Pp2A-29B	2L	8366038	8370090	+	2757	protein_coding	-	-
FBgn0040260	6174	6011	5901	6542	5881	6091	4831	5994	4106	3965	3923	3582	4378	4404	4201	5203	4797	4114	4745	7308	2626	4289	4411	4293	4427	3708	4159	3938	6097	5038	Ugt36Bc	2L	16799025	16801584	+	1954	protein_coding	-	UDPGT
FBgn0028479	4577	6282	5721	5519	4607	4899	6244	5220	3921	4042	3807	4406	4303	5377	4532	6041	5375	5254	5748	6203	3277	4441	3817	4714	4283	3345	4341	4764	5225	4814	Mtpalpha	2L	9573563	9576769	-	2886	protein_coding	-	3HCDH_N
FBgn0038719	3154	4614	4091	3189	3923	3988	2990	3502	2253	2474	4668	3369	5216	5054	4959	4685	4759	4425	4530	5910	6390	6224	4146	6316	4911	6314	6659	8415	5742	7610	CG16727	3R	19613381	19615784	+	2014	protein_coding	-	Sugar_tr
FBgn0016917	5055	6476	5413	6735	4940	3342	5889	4076	2884	2903	4324	5646	4549	5450	4875	5168	4676	4289	4623	5416	4120	4386	4594	4719	4348	3547	4899	6710	4297	6079	Stat92E	3R	20535323	20552311	-	5210	protein_coding	-	STAT_bind
FBgn0026418	5315	6659	6743	7143	5343	4084	5933	4963	3956	3902	3776	4880	4142	5518	4499	4937	4723	4660	5161	5711	2626	4584	4055	5264	5298	3101	3478	4066	5966	3755	Hsc70Cb	3L	14037019	14043686	+	3751	protein_coding	-	HSP70
FBgn0000117	4919	6059	5423	5758	5164	4321	5906	4965	3416	3648	4405	4109	3916	4871	4411	5583	5065	4738	5867	6202	3420	4120	4297	5267	4638	3997	4649	4917	5083	5073	arm	X	1891401	1900646	-	3564	protein_coding	-	Arm
FBgn0041630	3964	4688	4315	4795	3929	4781	4987	4334	3879	3520	3267	3728	3778	3847	3035	6047	5171	5013	5763	6757	4578	4971	4445	5512	4174	5151	5916	7090	5613	6989	Hexo1	3L	4288641	4291211	+	2211	protein_coding	-	Glyco_hydro_20
FBgn0004587	4875	5703	5745	6104	5043	4021	5820	5065	3467	3682	4058	4303	3743	5231	4283	5374	4813	4767	5851	6330	3084	4389	4194	5399	5001	3576	4480	4538	5816	4694	B52	3R	13661311	13666891	+	4313	protein_coding	-	RRM_1
FBgn0030594	3621	4986	3043	4354	3986	3128	4423	4301	3710	2676	3116	4179	4023	4640	3154	6371	6595	7855	7548	7182	4006	5124	3054	5650	3898	4366	4371	7439	6317	6241	CG9509	X	14906334	14909708	-	2980	protein_coding	-	-
FBgn0039156	4259	5820	4514	5347	4300	5567	6083	5390	4304	4308	3159	4013	4619	4600	4279	6536	6127	5903	5959	7079	3227	4462	3226	4211	3687	3811	3564	5256	5306	4386	CG6178	3R	24152347	24154896	+	2008	protein_coding	-	AMP-binding
FBgn0002868	3017	4220	6174	3779	4792	5010	6672	3582	6370	3026	3684	3692	3757	5154	3551	3831	4327	2719	4610	4468	2099	4949	2450	3671	3218	6581	15864	5803	7911	4108	MtnA	3R	9783407	9784370	-	700	protein_coding	-	-
FBgn0265935	4421	6594	5996	6242	5095	3790	4447	4679	3870	3503	4128	4237	4751	4954	4599	5483	5131	4556	4793	5931	4111	5249	4370	4218	5192	3520	4469	4187	5392	4813	coro	2R	6862001	6872718	-	3345	protein_coding	-	-
FBgn0037718	5018	7872	5504	8776	4668	4412	5885	5015	3658	3834	3430	5434	3708	5165	3822	4642	4522	5063	4460	5343	3300	4121	4753	5420	4642	2993	3601	4079	5152	4282	P58IPK	3R	9586942	9589581	+	2217	protein_coding	-	DnaJ
FBgn0032136	5387	8214	7937	8102	5479	5591	5935	6355	3415	5462	2864	4070	3510	5111	4432	3916	4025	4417	4009	5135	2563	4168	3961	3544	5777	2852	3134	3175	5928	3961	Apoltp	2L	9634179	9656026	+	13330	protein_coding	-	Vitellogenin_N
FBgn0038774	3933	6830	6450	6520	5328	3760	4003	4763	3618	3493	3597	3441	3609	4714	3582	6045	5144	4401	5012	6249	4585	5800	4668	3574	6230	4000	5002	3246	5661	5167	CG5023	3R	20169435	20174872	+	789	protein_coding	-	CH
FBgn0010038	7347	6607	5586	9340	5194	3603	4634	3868	2838	2913	4069	3498	4520	3326	3282	4701	3611	2596	2927	3993	5311	6071	6145	6886	5303	4156	4199	5355	4580	5716	GstD2	3R	12371971	12372704	+	734	protein_coding	-	GST_N
FBgn0023495	4883	5806	4659	5311	5332	1406	2477	1872	1623	1287	7027	4216	8153	6525	5383	3506	2878	2821	3261	5828	8509	5702	5264	10129	5188	5088	5269	4629	3472	4650	Lip3	3R	13370240	13371904	-	1434	protein_coding	-	-
FBgn0010591	3659	5671	4774	5005	4030	6061	6229	6204	4351	5006	2827	4167	3977	4357	3607	5866	6143	6242	6229	7171	2786	3860	3199	3689	3697	3414	4024	5172	6132	4571	Sply	2R	17088441	17091958	-	2163	protein_coding	-	-
FBgn0003660	4711	6194	5541	5881	5240	4410	5420	4579	3578	3497	3873	4105	4508	4989	4682	5406	4828	4528	4584	5678	3858	4683	3836	4364	4203	3751	4559	6167	5182	5237	Syb	2R	10249435	10252417	-	1237	protein_coding	-	-
FBgn0032479	5300	6645	5906	6696	5564	3754	4650	4121	3305	3132	3992	4442	4640	5469	4688	4457	4463	4347	4784	5526	4127	5434	4792	5737	5107	3492	4004	4236	4872	4291	CG16974	2L	13183849	13191979	-	5528	protein_coding	-	-
FBgn0261800	4846	6115	5837	6419	4895	4335	5972	4878	3507	3837	4127	4398	4550	5538	4875	5348	4973	4394	5414	5934	3499	3952	3861	4544	4437	3681	4317	4373	4759	4289	LanB1	2L	7811438	7820771	+	6282	protein_coding	-	Laminin_EGF
FBgn0039051	4314	6611	5682	5815	4514	4295	5571	5309	3701	3863	3180	4545	5303	4073	3499	5055	4927	5153	5174	5578	3366	4327	3748	4500	3892	3144	4181	7523	5168	5810	CG17109	3R	23095690	23097240	+	1373	protein_coding	-	Peptidase_M20
FBgn0000273	4703	6862	5827	6114	5389	3678	4447	4608	4018	3345	3895	4094	4522	4802	4476	5327	5172	4628	4911	6277	3748	4759	4236	4320	5220	4015	4610	3815	5387	4600	Pka-C1	2L	9682315	9699297	-	5725	protein_coding	-	Pkinase
FBgn0014010	4653	6400	5580	5871	4978	4295	5718	4821	3704	3709	3847	4322	4498	4877	4972	5305	4802	4360	4939	5582	3545	4178	4056	4444	4122	3686	4474	5654	4937	5215	Rab5	2L	2359142	2365273	-	3146	protein_coding	-	Ras
FBgn0036766	3633	5798	5286	4834	4402	2761	3786	3372	2528	2605	5019	4479	4710	5206	4943	5960	5267	5477	5347	7780	4206	3859	4779	5414	4815	3089	6125	5304	6516	4086	CG5506	3L	17883649	17884376	-	661	protein_coding	-	-
FBgn0262126	4884	6585	5481	6465	4535	4147	5702	5072	3629	3850	3795	4634	4160	5189	4302	5390	4801	4836	5139	5724	3191	3991	4149	5048	4509	3325	4217	4837	5191	4477	Sec24CD	2L	2231106	2236844	-	4827	protein_coding	-	-
FBgn0035978	4587	6344	5441	5709	4715	5078	6070	5265	4251	4108	3428	3904	4166	4831	4245	5528	4714	4487	4870	6572	3469	4599	4030	4011	4917	3469	3983	4439	5426	4548	UGP	3L	9350867	9358935	-	3013	protein_coding	-	-
FBgn0263231	4951	5876	5845	6048	5076	4167	5738	4774	3931	3862	3675	4241	3875	5366	3826	4977	5286	5151	5990	6537	2568	4272	3593	5139	4701	3267	3968	4374	6101	3949	bel	3R	8654975	8660761	-	3970	protein_coding	-	DEAD
FBgn0039114	6204	6603	5699	5548	5430	5235	5997	5147	4598	4288	3333	3090	4629	4942	4104	5166	4816	4662	4972	5922	3503	4116	3443	4463	4224	3926	4191	3881	4913	3907	Lsd-1	3R	23763857	23766662	+	1960	protein_coding	-	Perilipin
FBgn0051992	4826	5738	5363	5516	4984	3829	5752	4526	3526	3599	4235	4029	4119	5159	4608	4994	4989	4794	5434	6134	3054	4167	3786	4978	4541	3736	4551	4688	5436	5146	gw	4	649041	663103	-	7420	protein_coding	-	UBA
FBgn0266064	4167	6539	6340	6090	5094	4275	5163	5213	4253	4070	3402	3773	4367	4836	4239	5362	5213	4529	4920	6260	3220	5098	4101	3558	5671	3215	3813	3686	5405	4272	GlyS	3R	15141843	15147531	-	3340	protein_coding	-	-
FBgn0052521	4689	5670	5298	4600	4624	4294	5419	4596	3544	3318	3521	3720	3618	5263	4063	4585	4426	3753	4864	5978	3880	5168	3833	5074	4614	3893	5758	6932	5134	5723	CG32521	X	21205310	21281171	-	4555	protein_coding	-	-
FBgn0010241	3898	5313	3714	3770	4836	4082	5413	4233	3355	3261	5204	3674	7068	5406	6031	6021	5686	4241	4228	7955	3611	4733	4447	2876	4577	3791	3568	4045	6260	4358	Mdr50	2R	14246966	14252597	+	4256	protein_coding	-	ABC_membrane
FBgn0035006	5908	5313	3688	9554	3319	3344	6232	4487	4081	3489	4383	4881	2833	5910	3624	6374	6094	6118	6671	6481	2714	4039	3914	6096	5582	3210	2703	1144	5530	1899	CG4563	2R	24451084	24453040	-	1766	protein_coding	-	AMP-binding
FBgn0005670	4196	5505	6445	5159	4648	7829	6766	7636	3954	6195	2367	2965	3300	3493	2954	5546	4724	4975	4721	6137	3491	3531	3064	3801	2999	3820	4352	4824	5169	4919	Cyp4d1	X	2159145	2162180	-	2285	protein_coding	-	p450
FBgn0004921	4473	6085	5493	5899	4971	4423	5149	4721	3345	3405	3622	3953	3963	4771	4261	5269	4686	4623	5172	5904	3662	4548	3898	4720	4356	3833	4521	5256	5493	4958	Ggamma1	2R	8901404	8904791	+	2773	protein_coding	-	-
FBgn0028543	4730	5585	5137	4566	4284	4627	5506	4868	3712	3572	3618	4123	4519	5572	3878	5859	5160	4426	5324	5792	3543	4881	3362	4181	3914	3400	4898	5560	4153	6012	NimB2	2L	13965012	13967018	-	1435	protein_coding	-	-
FBgn0052423	4742	6033	5555	5152	4742	3797	5389	4692	3550	3482	3834	4149	4704	4975	5071	5143	4638	4245	4851	5747	3191	4087	3740	4695	4438	3914	4506	5445	4949	5132	shep	3L	5155821	5277944	-	11502	protein_coding	-	RRM_1
FBgn0035601	4686	6134	5728	5846	4985	4562	5441	4854	3811	3720	3560	4181	3974	5013	4602	5332	5188	4663	5391	6044	3210	4509	3717	4359	4051	3310	3722	4467	5128	4339	Uev1A	3L	5362884	5366225	-	1706	protein_coding	-	UQ_con
FBgn0259243	4362	5982	5913	6176	5115	3944	4282	4594	3902	3614	3740	4005	4620	4997	4393	5707	5453	4442	4631	6292	3663	5003	4095	3781	5337	3487	4086	3522	4968	4171	Pka-R1	3L	20816118	20836048	+	5167	protein_coding	-	cNMP_binding
FBgn0266411	4431	6280	6283	3941	4880	4957	5620	4919	4097	4599	3919	3408	5213	5101	5165	4929	5015	4698	4865	6574	2559	4108	3240	3632	3959	3930	4338	4368	4773	4433	sima	3R	30058311	30121798	+	7194	protein_coding	-	PAS
FBgn0010621	4754	6514	6490	6873	5155	4415	5532	5224	3443	3984	3558	4332	3951	5103	4290	4533	4530	4322	4931	5642	2563	4055	3977	4869	4909	2886	3637	4137	5708	3818	Cct5	2R	12174802	12177516	+	1981	protein_coding	-	-
FBgn0039756	7167	11501	9652	9824	8870	1290	2339	1430	1002	1372	6043	8042	8709	8653	8026	1092	1079	1030	1023	2082	3315	5919	5228	5243	5475	949	3520	4126	2195	1516	CG9743	3R	30196360	30202998	-	1733	protein_coding	-	-
FBgn0032586	4759	6229	5258	5759	4633	4337	6020	5070	3766	3699	3420	3624	3865	4615	4202	5363	4802	4302	4911	5559	3511	4082	3653	4620	4161	3472	4197	5725	4872	4594	Tpr2	2L	16491540	16507621	+	3043	protein_coding	-	DnaJ
FBgn0028969	4495	6171	5486	6434	4564	4672	5554	5011	3274	3540	3723	4175	3944	4596	4224	5373	4691	4838	5006	5734	3326	3956	4258	4540	4100	3244	4141	4489	4810	4423	deltaCOP	X	1859141	1861790	-	2170	protein_coding	-	Adap_comp_sub
FBgn0264693	4677	5933	5227	5427	4792	3926	5343	4392	3442	3388	3990	4067	4437	4790	4480	4879	4563	4386	4837	5647	3399	4579	3996	4685	4344	3485	4457	5148	5049	4940	ens	3L	4122907	4134550	-	5703	protein_coding	-	-
FBgn0053303	4447	6268	5228	6617	4610	4396	5828	4995	3585	3821	3557	4674	3852	4769	4264	5037	4789	4746	5092	5605	3121	3980	3901	4789	4359	3132	3795	3903	5011	4247	CG33303	2L	10373369	10375757	-	2333	protein_coding	-	-
FBgn0039349	4674	6339	5440	6616	4914	4300	4888	4673	3307	3570	3812	4950	4365	5412	4217	5084	4989	5175	5303	5898	3345	4673	3769	4312	3861	2949	3040	4135	4502	3774	Ssadh	3R	25624805	25626924	-	1876	protein_coding	-	Aldedh
FBgn0038400	4218	6238	6342	5944	5058	4862	5588	5098	3711	3840	3234	4294	4021	5030	4176	5467	5016	4887	4966	5824	2838	4352	3741	3672	4294	2800	3430	3928	5267	3960	CG5903	3R	16144401	16146855	-	2392	protein_coding	-	Trypsin
FBgn0011230	5624	5987	6014	5291	5135	3564	4094	4181	3186	2986	3535	3493	3396	3979	3651	4398	4615	3893	4138	5097	3689	4313	4238	5952	5489	4554	5342	4734	4967	6407	poe	2L	8054322	8071624	-	16216	protein_coding	-	zf-UBR1
FBgn0035252	3676	5316	4484	5662	4103	5123	5571	4843	3774	4066	3009	4582	4221	4685	4087	5225	5484	5602	5457	6683	2923	4112	3511	3988	3879	3245	3473	5042	5664	4427	CG7970	3L	1652750	1654238	+	1281	protein_coding	-	Mpv17_PMP22
FBgn0032729	3937	5851	5179	5701	4291	4291	5423	4751	3699	3681	3576	4425	4632	5140	4303	5619	5230	4865	5198	6125	3645	4411	3736	3869	3994	3196	3731	3979	4724	4398	CG10639	2L	18971993	18974448	-	1945	protein_coding	-	DAO
FBgn0025724	4480	6154	5705	6127	4633	4346	5418	5052	3447	3596	3676	4233	3616	4805	4179	5260	4635	4772	5060	6023	3058	3923	3875	4601	4075	3109	4053	4354	4773	4438	beta'COP	2L	13378902	13382382	+	3066	protein_coding	-	Coatomer_WDAD
FBgn0027108	4353	5198	4973	5061	4775	3944	5536	4473	3477	3489	4382	3825	3763	4358	4900	5248	4515	4634	5569	6179	3105	3708	3867	4237	3850	3446	4681	6176	4644	4868	Inx2	X	6998672	7004151	+	5480	protein_coding	-	-
FBgn0040319	4112	5567	5654	4512	5031	5185	5244	4492	4120	3987	2586	2780	3797	4395	3426	3773	4078	3813	4243	5526	3179	4973	3837	4568	4157	4209	4772	6623	6026	6437	Gclc	X	8102181	8116147	-	4402	protein_coding	-	GCS
FBgn0003358	3355	6141	5541	4753	4834	6058	6585	3988	4303	2974	2643	2799	3160	3933	3583	5293	3712	3776	3872	6746	2887	4706	4117	3123	3284	5094	3627	6875	6442	6718	Jon99Ci	3R	29925226	29926189	-	907	protein_coding	-	Trypsin
FBgn0259176	4907	6000	5436	4797	4695	3496	4791	4039	3409	2977	3986	4033	4419	4816	4845	4787	4296	3918	4449	5531	3388	4448	3870	4604	3968	3624	4821	6182	4803	5515	bun	2L	12455540	12546611	-	12590	protein_coding	-	-
FBgn0030703	4327	6116	5010	5774	4442	4589	5414	4766	3530	3694	3776	3827	4192	4323	4389	5385	4756	4442	4586	5786	3622	3998	3916	4062	3866	3549	4062	4785	4805	5001	MSBP	X	15887567	15890109	-	1503	protein_coding	-	-
FBgn0025725	4849	6189	5512	5967	4912	4376	5515	5017	3638	3648	3953	3932	3933	4627	4035	4982	4599	4512	4830	5721	2889	3971	3674	4575	4114	3086	3883	4621	4730	4318	alphaCOP	3L	1641066	1645199	-	4078	protein_coding	-	Coatomer_WDAD
FBgn0035542	4328	4186	3754	3652	4150	3523	3607	3829	3842	2587	4339	2697	3787	3472	3396	6878	5342	4816	5781	5848	6621	4257	3460	5033	2830	5706	7028	5225	3252	6657	DOR	3L	4406943	4420648	+	3058	protein_coding	-	-
FBgn0040732	4162	5183	4315	3898	4382	4134	5163	4111	3217	2591	3723	2798	4416	5532	5009	5533	4719	3580	4560	6404	5151	3876	3166	4475	3672	4557	5231	6043	3685	6539	CG16926	2R	19500295	19501418	-	979	protein_coding	-	-
FBgn0013576	4511	5605	5020	5329	4666	4164	5540	4481	3457	3401	3797	3841	3665	4266	4202	5107	4656	4433	5064	5854	3056	4216	3667	4692	4007	3531	4492	4595	4986	4792	mtd	3R	5270116	5350443	-	13830	protein_coding	-	-
FBgn0027081	4526	6178	6191	5515	4687	4411	5522	5013	4039	3545	3433	3831	3968	4876	4240	5063	4645	4592	4872	5545	2632	3966	3546	4354	4423	3131	3372	3753	5116	4021	Aats-thr	2L	12103751	12107170	+	2896	protein_coding	-	tRNA-synt_2b
FBgn0030251	4268	5407	4652	4538	3638	3752	5812	4388	3104	3060	3585	3728	3981	5155	4170	5863	5002	4313	5334	6186	4024	4022	3498	4100	3438	3797	5089	5658	4242	5173	CG2145	X	10927399	10929712	+	2045	protein_coding	-	-
FBgn0051523	5434	7701	6372	6918	5665	3325	4658	3499	3009	2894	4339	5147	5181	5881	5515	3747	3890	3665	3919	5046	2664	4450	3478	4358	4092	2338	3650	4755	4019	3326	CG31523	3R	4465421	4479207	-	4032	protein_coding	-	ELO
FBgn0039091	5373	4958	5273	2984	4495	3777	4135	4494	2900	3296	4516	2887	6658	4650	5210	4698	3982	2570	3669	5978	3686	5199	4239	3779	3431	3504	6801	5658	5113	4820	CG10182	3R	23587120	23589819	-	2212	protein_coding	-	-
FBgn0032704	3868	5740	5226	5703	4431	4292	5247	4603	3364	3534	3598	4115	4068	4744	4339	5143	4743	4697	4818	5695	3378	4007	4019	4140	4140	3312	3872	4420	4931	4389	Jwa	2L	18704570	18705703	-	1134	protein_coding	-	-
FBgn0027610	3266	5977	5248	4495	4024	4627	5385	4448	3113	3873	3160	4463	4635	5144	4895	4984	4791	4227	4359	6245	2846	4625	3678	3493	4340	3028	3375	5232	5768	4715	Dic1	3R	13364938	13369278	+	1879	protein_coding	-	Mito_carr
FBgn0262007	3727	5831	3640	5550	4580	3532	5786	4146	2844	5315	3780	4482	5025	4488	4263	3659	4456	3902	4078	6142	3477	4924	4693	4238	4704	2590	4325	4495	5695	4076	CG42825	3L	10095754	10098115	-	1752	protein_coding	-	Sugar_tr
FBgn0037996	5845	6291	3921	9819	2565	3923	8159	4827	5072	4012	2315	5359	1489	5392	3145	6923	4728	5920	6046	6030	1478	4416	1916	5609	5251	2562	1848	651	5321	1306	CG4830	3R	12208159	12210360	-	1861	protein_coding	-	AMP-binding
FBgn0035779	1935	3358	2490	5345	2438	4232	4063	3095	2372	2224	2640	6022	4275	3467	3557	4306	4054	4360	4588	7595	4008	6338	5280	6284	5307	4172	5181	5695	7425	5954	CG8562	3L	7398285	7399912	+	1483	protein_coding	-	-
FBgn0260008	3695	6253	5933	6841	4835	4745	5560	5446	3981	3267	2857	4111	3365	4493	4946	4943	4876	4978	4945	5344	3006	3707	3583	3376	4079	2659	3239	3286	5572	3835	Ucrh	3L	25120709	25126171	+	1613	protein_coding	-	-
FBgn0039993	4201	6229	5853	5959	5083	4950	5262	4669	3842	3776	3086	4253	3866	4721	4578	4860	4346	4440	4320	5253	2779	4338	3480	3685	4231	2880	3372	3792	5166	3959	CG17691	2R	1590484	1596457	+	1394	protein_coding	-	-
FBgn0029093	4331	4801	4120	4365	3901	3596	4544	4034	3191	2638	3750	3295	3611	4022	3232	5542	4517	3816	4709	5266	4988	4099	3498	5054	3276	4774	6405	7569	4109	6126	cathD	2R	7822111	7823569	-	1396	protein_coding	-	Asp
FBgn0026721	4956	6776	5944	5643	4941	4908	6143	5355	3888	4003	2799	3865	3773	4795	3872	4140	4054	3687	4359	4943	3233	4478	3380	3553	3983	2846	3364	4288	4920	4235	fat-spondin	2R	17054002	17059299	+	2475	protein_coding	-	Kunitz_BPTI
FBgn0038845	3379	4640	4026	4902	3904	4636	4905	3913	2852	3504	2742	3683	3389	3696	3077	4368	4293	4239	3943	5764	4341	4570	5044	4582	3988	4489	5779	6529	5592	6258	CG10827	3R	21005160	21006990	-	1674	protein_coding	-	-
FBgn0002031	3980	6032	6004	5761	4444	4638	5316	4997	3451	3892	3396	4031	3901	4561	4082	4652	4399	4376	4439	5464	2793	4419	3954	4136	4708	2781	3128	3960	5581	3653	l(2)37Cc	2L	19121345	19123869	-	2119	protein_coding	-	-
FBgn0039358	3963	5651	5288	5334	4329	4116	4743	4528	3509	3790	3372	4636	4052	4973	4378	4783	4722	4658	4873	5513	2673	4665	3889	4038	5000	2848	3460	3667	5477	3973	CG5028	3R	25680845	25683780	+	2376	protein_coding	-	-
FBgn0001208	4930	5381	4599	4062	4851	3801	4568	3684	3111	2471	3802	3460	4123	5010	4014	4955	4548	3731	4583	5657	4110	5413	3766	4166	3626	3508	4796	5866	4284	5982	Hn	3L	7760453	7763166	+	2115	protein_coding	-	-
FBgn0033717	4413	5976	5971	4753	4911	3868	4356	4105	2828	3285	3728	4073	5264	5324	4866	4384	4099	3929	4174	4755	3295	4358	3350	4272	3535	3030	4575	5410	4175	4982	CG8839	2R	12339610	12344617	-	2342	protein_coding	-	Amidase
FBgn0033268	3857	4854	6138	4603	5545	3460	4390	3953	2339	2200	3149	2828	2708	3521	4237	5436	5141	5087	6490	6092	1972	3628	3129	6393	4869	4336	5075	3623	6485	4377	Obp44a	2R	8134170	8135315	-	1076	protein_coding	-	-
FBgn0031285	3984	4749	4120	4329	4073	3808	4585	3760	3062	2878	3493	3538	4270	4262	3796	4996	4701	4324	4865	5410	3912	4467	3501	4731	3331	4142	5573	6412	4633	6129	CG3662	2L	821289	824337	+	2982	protein_coding	-	-
FBgn0025643	4774	4860	5244	4894	5277	3075	4610	3312	3023	2700	4337	3801	3689	4885	3199	5733	4845	4532	5036	5797	3724	5273	4159	2952	4094	2755	5454	5357	4530	3674	CG3588	X	2919770	2924426	+	3438	protein_coding	-	-
FBgn0020415	4210	5790	5233	5479	4201	3910	5348	4206	3195	3225	2858	3417	3670	4918	4335	4732	4490	3974	4062	5437	3344	4588	3703	3752	4554	3030	4386	5615	5146	4774	Idgf2	2L	16447330	16450508	+	1796	protein_coding	-	-
FBgn0003231	4573	5680	5046	4455	4766	3408	4223	4150	2942	3105	3847	3792	6162	4204	4318	4439	3899	3498	3456	4552	3180	4330	3617	4200	3653	3266	4695	7604	4409	5697	ref(2)P	2L	19542468	19545548	+	2395	protein_coding	-	ZZ
FBgn0028695	4558	5602	4919	5185	4456	3881	5173	4668	3714	3527	3536	3787	3732	4246	3788	5122	4692	4537	5056	5488	3245	3848	3620	4619	3958	3296	3806	4336	4466	4176	Rpn1	3L	19915051	19918160	+	3041	protein_coding	-	-
FBgn0033906	3945	6090	5338	5823	4422	4601	5502	5026	3599	3459	3262	3596	3502	4466	4120	5383	4639	4477	5058	5437	3279	3886	3522	3899	3583	3103	3660	3790	4411	4038	CG8331	2R	14170462	14172998	+	1576	protein_coding	-	TB2_DP1_HVA22
FBgn0031307	3723	5301	5211	5236	4396	3987	4775	4825	3966	3394	3498	3314	3974	4416	3200	5406	5145	4547	4871	6430	3131	4921	3545	3024	5411	3223	3578	3337	5088	3826	MFS3	2L	1143201	1147395	+	2029	protein_coding	-	MFS_1
FBgn0020306	4848	5451	5470	5641	4755	3654	5507	4770	3358	3724	3545	3411	3222	4649	3974	4105	4253	4445	5098	5671	2295	3321	3603	4609	4579	3348	3945	3691	5520	4020	dom	2R	21323430	21341847	+	13020	protein_coding	-	SNF2_N
FBgn0036974	4141	5792	5652	5972	4620	4160	5397	4772	3200	3726	3378	3728	3564	4584	4299	4878	4254	4187	4708	5377	2579	3607	3612	4060	4092	3006	3587	4103	5062	3889	eRF1	3L	20348355	20353873	+	3112	protein_coding	-	-
FBgn0021979	4644	5260	4315	5662	4349	4024	4831	4051	3094	3383	3614	4212	4262	4831	3981	5234	5160	5162	5795	6132	3178	3990	3257	4411	3460	2681	3127	3849	4317	3644	l(2)k09913	2R	23067196	23071875	+	2411	protein_coding	-	-
FBgn0040827	3201	3769	2738	4463	4048	3987	3754	2883	3755	3372	2246	3373	3440	3610	3226	6573	7059	7316	7194	6551	3191	4270	2725	5069	3702	3530	3499	5311	5717	4317	CG13315	3L	9096877	9097494	+	618	protein_coding	-	-
FBgn0260745	4014	5042	5155	4695	3988	3737	4771	3816	3347	3077	3679	4114	3192	5185	3934	4657	4468	4236	4915	5354	2721	4156	3318	3904	3667	2685	4388	7844	4553	5060	mfas	3R	11984862	11993315	-	3518	protein_coding	-	-
FBgn0030724	4134	5558	4582	4919	4095	3884	4833	4359	3526	3236	3364	3956	4080	4662	4180	5242	4744	4715	4661	5807	3373	4265	3411	3943	4050	3315	3802	3937	4512	4313	Nipsnap	X	16070365	16073568	-	1543	protein_coding	-	-
FBgn0027657	3917	5426	5003	5083	3657	4067	5190	4505	3155	3296	3019	4738	3970	5563	4494	5285	4868	5009	5384	5395	2827	3857	3466	3181	3583	2453	3193	4199	4759	4851	glob1	3R	15896926	15904521	-	1601	protein_coding	-	-
FBgn0034733	3876	4907	4191	5186	4124	3930	5378	4585	3540	3719	2827	3884	3868	4317	3803	5492	4673	4681	4744	5449	3225	4281	3526	4685	3647	3772	3221	4506	4614	4496	CG4752	2R	22478379	22483054	+	3995	protein_coding	-	Hydantoinase_B
FBgn0005630	4520	5103	4791	5001	4719	3503	4846	4120	3181	2964	3716	3530	3377	4312	4049	4903	4688	4485	5256	5663	2871	3654	3605	4565	3968	3544	4455	4438	4764	4459	lola	2R	10481894	10543291	-	25208	protein_coding	-	BTB
FBgn0033205	4264	4151	4448	3678	4121	4394	4031	4318	2987	2825	4149	3197	5561	4309	5201	6928	5883	4699	4531	6568	2483	3232	3527	2759	3139	3518	4051	4118	4978	4934	CG2064	2R	7665828	7667343	+	1210	protein_coding	-	adh_short
FBgn0051694	3960	4474	4226	4856	4155	3755	4992	4283	3417	3320	3320	3176	4188	4229	3493	5378	4426	4264	5390	5658	2877	3190	2994	3540	3236	4341	4685	5489	5180	6472	CG31694	2L	2868627	2874489	-	2639	protein_coding	-	-
FBgn0015776	4007	5270	4882	5116	4178	4058	5251	4878	3746	3728	3281	3989	3837	4511	4096	5068	4646	4480	4801	5580	2869	3859	3304	3850	3766	3196	3524	4492	4695	3823	nrv1	2L	6778555	6786861	-	2195	protein_coding	-	-
FBgn0022023	3938	5327	5263	4886	4508	4098	4890	4659	3227	3388	3402	3509	3596	4582	3755	4984	4405	4269	4766	5458	3039	4164	3751	4056	4058	3116	3897	4527	4681	4347	eIF-3p40	2L	5051193	5053094	-	1496	protein_coding	-	Mov34
FBgn0002780	3846	5524	5634	6458	4283	4339	5469	4761	3093	4057	3064	3254	2722	4850	4217	4410	4030	4404	4689	5942	2265	3133	3269	3954	4494	3182	3963	3381	6058	3787	mod	3R	32052060	32054974	+	2287	protein_coding	-	RRM_1
FBgn0037873	3715	5786	5727	6120	4521	4883	5069	5181	3562	3545	2727	4249	3706	4522	4002	4977	4880	4777	4753	5629	2546	3745	3410	3264	3762	2364	2847	3614	5107	3464	SdhC	3R	11208887	11209849	-	906	protein_coding	-	-
FBgn0034971	3522	5145	3907	4741	3529	4513	5333	4370	3396	3588	2763	4088	3752	4345	3643	5476	4870	5057	4774	5224	3128	4016	3562	4257	3722	3256	3624	4725	5667	4456	CG3209	2R	24068757	24073552	+	2278	protein_coding	-	Acyltransferase
FBgn0039406	3898	5599	5286	5446	4738	4349	4867	4554	3224	3085	2821	3708	3298	4439	4055	4798	4432	4417	4708	5143	3116	4139	3842	4005	3979	3013	3574	4048	5230	4243	RpL34a	3R	26058420	26059267	-	621	protein_coding	-	-
FBgn0002569	4654	5952	4987	5214	4764	3816	4914	3369	3082	3149	3137	4781	4161	4901	3739	4114	4365	4264	3878	5596	3517	5283	3034	3931	3621	3277	3413	4163	4130	4576	Mal-A2	2R	8453627	8455782	+	2036	protein_coding	-	-
FBgn0263289	4703	5770	5095	4000	4670	3484	4911	4013	3319	3311	3815	3783	4118	4388	3901	4118	4266	4010	4636	5199	2747	3932	3617	4306	3916	3584	3960	5595	3753	4853	scrib	3R	26536350	26604051	+	17197	protein_coding	-	PDZ
FBgn0261794	3166	6350	5439	4578	4401	3814	5342	4127	2763	3785	3546	4829	4680	4292	4389	4324	4115	4188	4371	5347	2638	4164	3348	4368	4257	2718	3484	4276	4955	3676	kcc	2R	23907654	23925066	+	4946	protein_coding	-	AA_permease
FBgn0027579	4683	4842	4096	3152	3474	5113	4935	4391	3705	3224	2622	2957	3161	3410	2929	4583	5797	5445	6370	5926	3439	3401	2856	3953	3054	4620	4638	5091	4258	5598	mino	3R	27925191	27933077	+	3928	protein_coding	-	Acyltransferase
FBgn0031497	4429	6039	5334	5836	4424	4243	5142	4730	3530	3496	3266	3704	3495	4523	3732	4630	4189	4102	4263	5199	2671	3924	3853	3897	4336	2869	3363	3729	4745	3796	CG17259	2L	3035493	3037403	-	1911	protein_coding	-	tRNA-synt_2b
FBgn0038535	4105	5572	4686	5384	3886	3870	5417	4577	2946	3409	3273	3859	3839	4712	4372	4920	4183	4524	4605	5279	3064	3281	3685	4078	3686	3140	4124	4981	4023	3957	alt	3R	17673732	17682515	-	4464	protein_coding	-	-
FBgn0261565	4333	5752	5924	5087	4743	3073	4382	4019	3482	2792	3460	3545	4108	4616	4027	4979	4465	3953	3970	5002	3233	4674	3613	3242	4633	2998	4337	3853	4869	4212	Lmpt	3L	16865295	16922487	+	12091	protein_coding	-	LIM
FBgn0038658	3303	5574	4848	5495	3170	3197	5872	4674	3041	2934	3383	5598	5074	6167	4542	6291	4848	4854	4488	5391	2833	3554	2868	2965	3622	1918	2416	4237	4441	3758	CG14292	3R	18904933	18905655	-	648	protein_coding	-	-
FBgn0036702	4276	5647	5293	5238	4239	4208	4907	4622	3572	3622	3365	3916	4280	4601	3928	4355	4608	4224	4442	5319	2681	3994	3513	3744	3823	2800	3218	3813	4753	3916	CG6512	3L	17238613	17242128	-	3239	protein_coding	-	AAA
FBgn0041342	3955	5595	4390	4367	4190	4329	4636	4360	3347	3457	3431	3770	4351	4379	4327	4962	4687	3828	4863	5290	2907	4005	3229	3710	3568	3276	3810	5437	4064	4385	Cct1	3L	1546092	1553504	+	3257	protein_coding	-	CTP_transf_2
FBgn0001215	4478	4904	5081	4952	4606	3520	4666	3867	3225	2931	3333	3781	3181	4734	4122	4213	4321	4379	5062	5562	2401	3977	3475	4925	4320	3213	3903	4263	5383	3977	Hrb98DE	3R	28599834	28605777	+	2743	protein_coding	-	RRM_1
FBgn0016756	4304	5299	5639	4484	4396	3648	4271	4367	3534	3278	3289	3297	4043	4511	3928	4427	4244	4008	4337	5223	2739	4611	3507	4056	4105	3087	4192	4417	4921	4465	Ubp64E	3L	5752973	5761886	+	5636	protein_coding	-	UCH
FBgn0030520	4111	4808	4621	3514	4437	3615	4252	3249	2904	2294	3511	3782	3458	3758	4307	4585	4214	4146	4957	5099	3196	4655	3327	4305	3373	3986	5076	5863	4234	6982	Pdcd4	X	13745577	13755406	-	3431	protein_coding	-	-
FBgn0024183	3590	5797	5857	6204	4125	3678	4674	4761	3154	3713	2932	3756	3232	4585	4002	4006	4013	4125	4201	5200	2420	3880	3855	3713	5813	2852	3513	3327	6069	3401	vig	2L	15062931	15070316	-	3372	protein_coding	-	-
FBgn0036043	2780	6113	4581	4165	4135	4589	5891	4973	3088	4397	3182	3662	4121	3254	3548	4758	3992	4012	4332	4988	2155	4761	3596	4671	4681	3041	3536	4141	5113	4189	CG8177	3L	9763544	9786466	+	6616	protein_coding	-	Band_3_cyto
FBgn0032235	4319	5850	4657	5294	4322	3429	4698	3906	2938	3382	3565	4423	4956	4393	4466	4312	3813	3836	3574	4750	2953	3870	3673	3956	3686	3014	3751	4883	4491	4474	CG5096	2L	10382263	10384723	+	1649	protein_coding	-	-
FBgn0027932	4494	4382	4580	4190	4670	3366	4818	4066	3020	2987	3980	3073	3071	3848	3690	4726	4196	3955	5231	5350	2688	3466	3434	5016	3569	3825	4477	6078	4453	4905	Akap200	2L	8415690	8431297	+	3972	protein_coding	-	-
FBgn0037270	3944	5390	5162	5263	4280	3959	4918	4472	3257	3256	3261	3519	3205	4238	3486	4637	4253	4034	4700	5100	3100	3723	3628	4171	3960	3153	4067	4511	4770	4181	CG9769	3R	4712882	4714182	-	1301	protein_coding	-	Mov34
FBgn0027094	4281	5706	5374	5395	4418	3902	5039	4569	3267	3504	3465	3659	3666	4416	3892	4468	4011	3928	4436	5327	2599	3879	3601	3875	4278	2967	3425	3546	4843	3815	Aats-ala	2L	8378262	8381764	-	3289	protein_coding	-	-
FBgn0040950	4640	4861	5355	5174	3692	3466	7344	4852	4110	4169	3553	2662	2979	3010	2664	4438	4047	4576	4703	4574	3226	3416	4401	5477	4150	3706	3657	3756	4315	2573	Muc26B	2L	6151969	6153701	+	1670	protein_coding	-	CBM_14
FBgn0019886	4150	5327	4757	4789	4125	3549	4714	4031	3221	3200	3423	4006	4311	4408	4164	4688	4559	4163	4310	5245	2948	4071	3464	3877	3681	3136	3604	4759	4339	4219	Letm1	2R	24509508	24515320	-	4099	protein_coding	-	-
FBgn0266410	4180	5196	4685	4730	4283	3490	4499	3910	3126	2962	3443	3530	3824	4086	4638	4446	4105	3749	3998	4989	3042	3909	3470	4028	3852	3131	4014	6157	4254	4962	CG45050	3R	9340216	9362994	+	8254	protein_coding	-	zf-A20
FBgn0031580	3116	6158	4515	5130	4218	4150	4191	4097	2914	2935	3106	3480	4012	3581	3902	4969	4056	4367	4382	5159	3475	3373	3283	4168	2958	3146	3983	6255	4226	5293	CG15423	2L	4006041	4006606	+	566	protein_coding	-	-
FBgn0016126	4390	5127	4098	4551	4243	3790	5244	4280	3276	2924	3281	3217	3461	4187	4241	4993	4130	3720	4517	4907	3609	3659	3218	3946	3298	3538	4461	4917	3945	5209	CaMKI	4	445504	453947	+	3382	protein_coding	-	Pkinase
FBgn0046114	3870	4520	3137	5231	3569	3872	4427	3939	2889	3034	2448	3293	3428	3602	2516	4333	4386	4532	4775	5438	3477	4067	4008	5178	4130	3718	3769	5476	6018	5096	Gclm	3R	22685006	22686510	-	1505	protein_coding	-	Aldo_ket_red
FBgn0267348	4288	5530	5353	5084	4137	3763	5516	4390	3198	3646	3485	3539	4062	4695	4078	4091	3994	3658	4357	4914	2873	3706	3229	3490	3972	3158	3685	3918	4299	4033	LanB2	3L	9614914	9623980	+	5916	protein_coding	-	Laminin_EGF
FBgn0028646	3776	4864	4574	5137	3661	4202	5611	4734	3582	4026	2941	3707	3527	3802	3343	4919	4200	4580	4667	5746	2327	3523	3073	3119	3945	2490	3381	5826	4992	3765	aralar1	3R	30445635	30455867	-	3376	protein_coding	-	Mito_carr
FBgn0016685	4284	5385	5307	5944	4939	4530	5305	5300	3111	3730	3150	3412	2727	4030	4452	4566	4549	4554	4957	5129	2322	3184	3143	3835	3678	2539	2916	2663	4853	3371	Nlp	3R	30004785	30010352	+	1080	protein_coding	-	-
FBgn0032281	4146	4567	4686	4705	6384	3181	4219	1878	2011	2574	3549	2479	4433	5400	2259	6177	4437	4469	3894	8878	2535	4764	3510	1837	3949	1599	8497	4316	4189	2251	CG17107	2L	10681902	10682528	+	627	protein_coding	-	-
FBgn0264922	4105	5351	5307	4995	4880	4061	4810	4367	3186	2944	3305	3641	2942	4188	4602	4672	4436	4485	5091	5161	2407	3563	3304	4081	3772	3036	3286	3325	4542	3643	smt3	2L	6966780	6967644	-	743	protein_coding	-	-
FBgn0020764	4599	5616	5990	5134	4464	4559	5625	4988	4463	3678	3330	3344	3850	3589	3865	4910	4139	3853	3892	4567	2381	3876	3267	3533	3425	2698	2500	3474	4026	3846	Alas	2R	23964772	23966757	+	1842	protein_coding	-	Aminotran_1_2
FBgn0261797	5713	6460	6077	5221	4911	3743	4547	4238	2995	3224	3610	3751	3856	4288	3954	4050	4041	3518	3815	5095	2488	3635	3255	4278	3847	2834	3060	3363	3879	3589	Dhc64C	3L	4807368	4825687	-	14597	protein_coding	-	Dynein_heavy
FBgn0033339	4359	5224	4440	4571	3991	3619	4927	4344	3159	3292	3609	3540	3970	4346	3690	4498	4295	4063	4430	5189	3026	3634	3543	4167	3820	3151	3805	4186	4153	4286	Sec31	2R	8893613	8898798	+	4148	protein_coding	-	-
FBgn0033221	3991	5327	3989	5590	3784	3705	4632	4094	3282	3100	2747	3590	3489	4158	3270	4374	4390	4241	4102	5035	3446	3481	3464	4324	3476	3501	4017	4648	5239	4676	CG12825	2R	7789206	7789988	+	585	protein_coding	-	-
FBgn0024289	3345	5042	2809	5005	3156	2954	4811	3867	3165	2325	2595	5775	3327	4805	2974	4545	5335	5636	6416	7272	2099	4016	2112	3238	3526	2566	3381	6098	5105	3547	Sodh-1	3R	7052335	7054541	+	1387	protein_coding	-	ADH_N
FBgn0014469	4342	4915	3917	4943	3835	3661	4780	4306	3120	2934	3092	3572	3784	4306	3747	5285	4540	4263	4285	5209	3294	4220	3174	4302	3243	3243	3636	4292	4379	4083	Cyp4e2	2R	8444560	8447164	+	1897	protein_coding	-	p450
FBgn0037973	3607	4616	3900	5460	3618	4053	4943	4169	3797	3750	2453	4017	3300	4095	3014	4436	4504	5603	5504	4750	2623	4094	3296	4270	2904	3085	3433	4551	4765	4021	CG18547	3R	11978574	11980390	-	1131	protein_coding	-	Aldo_ket_red
FBgn0063497	4221	4836	3926	5433	3636	2471	3063	3261	2020	2713	3462	5038	5849	6372	5459	5205	4598	5561	4382	5124	3108	4152	3014	4832	2754	2226	3035	4567	3644	2415	GstE3	2R	18400713	18401467	+	755	protein_coding	-	GST_C
FBgn0026259	3952	5049	5094	5032	4341	3845	4868	4191	3165	3210	3058	3503	3382	4188	3881	4452	4243	4092	4360	5072	2787	3754	3379	4037	3874	2983	3557	3846	4830	4060	eIF5B	3L	3428658	3460977	-	4410	protein_coding	-	GTP_EFTU
FBgn0030234	4891	7646	7038	6779	5842	2652	3288	2954	1990	2555	4397	4444	5387	5440	5494	2845	2857	2448	2412	3815	3339	4159	4237	3801	4131	2212	2882	3471	3506	2879	CG15211	X	10772541	10778981	+	1424	protein_coding	-	-
FBgn0033902	3557	4704	4789	4807	3720	3814	4613	4191	3133	3141	3112	3410	3113	3804	3607	4669	3681	3737	4229	4761	3311	3878	3814	3993	3974	3234	4258	4912	4722	4658	Tango7	2R	14163066	14164825	-	1590	protein_coding	-	-
FBgn0030086	4225	5483	5326	5604	4480	3589	4595	4257	3004	3286	3058	3670	3134	4337	3890	4037	3921	3850	4345	4809	2224	3642	3432	4496	4201	2841	3156	3736	4850	3406	CG7033	X	9089513	9092826	+	2121	protein_coding	-	-
FBgn0004362	4203	4317	4357	4425	4913	3573	4475	4233	2682	2567	3836	3105	2114	3612	4038	5428	4318	4251	6018	5452	2264	3384	3206	4696	3696	3881	3896	2928	4550	4370	HmgD	2R	21701458	21716727	+	1965	protein_coding	-	HMG_box
FBgn0003748	3519	4284	4317	4518	3278	2932	4294	3867	3044	2710	2935	4011	2955	4530	2888	3396	4282	4735	4466	5041	2450	3960	3601	4146	3824	3376	5318	5430	4906	5746	Treh	2R	21074018	21088945	+	4369	protein_coding	-	-
FBgn0001090	2854	8662	13003	1903	5748	4300	5077	3852	3264	3409	4155	2091	4322	4580	6079	4899	4085	3323	4279	4604	1742	2978	1788	2514	2618	2336	2620	2401	2707	2560	bnb	X	18794246	18797687	-	2726	protein_coding	-	-
FBgn0032015	3983	5557	4900	6009	4386	4224	4985	4617	3029	3394	3055	4159	3498	4325	3887	4577	4213	4184	4371	4710	2587	3461	3330	3744	3410	2431	2967	3167	4290	3263	Ostgamma	2L	8306696	8308192	-	1245	protein_coding	-	-
FBgn0026428	3726	4671	3898	4312	3682	3845	4704	4020	3196	2928	2926	3397	3639	3894	3033	4811	4589	4309	4767	5194	3274	3863	3341	4068	3183	3588	4093	4735	4321	4653	HDAC6	X	15333310	15340360	+	5251	protein_coding	-	Hist_deacetyl
FBgn0030087	3685	5035	4450	4841	4005	3558	4506	3957	3308	3220	3243	3240	4041	4173	3397	4712	4219	3886	4340	5212	2993	4178	3762	3514	4345	2991	3680	3494	4253	4286	CG7766	X	9093612	9103739	-	5177	protein_coding	-	-
FBgn0034052	5601	5505	4730	5873	5249	5075	4985	4115	3027	3058	2614	2609	3482	3468	3334	3739	3283	3053	2522	3668	3421	4565	3260	3914	2645	3277	3454	5754	4071	4977	CG8299	2R	15940610	15941483	-	874	protein_coding	-	Trypsin
FBgn0263081	4495	6614	4485	4704	4721	5579	6755	6002	4887	3641	2136	2546	2871	2547	2973	3397	3382	2907	2412	4473	3170	3189	2808	2181	2319	3165	4500	6755	4066	4632	CG43349	2L	1200205	1200663	+	459	protein_coding	-	-
FBgn0032880	4050	4965	4526	4684	3989	3562	4880	4403	3071	3091	3156	3539	3209	4038	3884	4771	4398	4207	4687	5269	2670	3365	3276	3955	3618	2990	3607	3882	4524	3837	CG9318	2L	20730416	20734309	-	2810	protein_coding	-	-
FBgn0052311	4368	5433	6009	4411	4520	3229	4389	3886	2957	3026	3799	3199	3222	4402	3979	4080	3882	3569	4059	4739	2717	3925	3418	3447	4030	2890	4234	3919	4240	4098	zormin	3L	2117466	2151700	-	12186	protein_coding	-	I-set
FBgn0003371	4059	5041	4277	4878	3994	3270	4702	3573	3378	2875	3232	3569	3786	4242	3695	4127	4392	3918	4361	5097	2949	3371	3343	4116	3799	3381	3709	4182	4397	4345	sgg	X	2633952	2679553	+	12445	protein_coding	-	Pkinase
FBgn0033679	3342	5071	5359	5280	3847	2953	3039	4007	3204	2971	3337	2913	3929	4254	2855	5156	4438	3525	3847	5401	3838	5215	4320	2639	5377	3187	4083	2443	4518	3537	CG8888	2R	12064565	12079543	-	1708	protein_coding	-	adh_short
FBgn0027547	3739	5201	4362	4925	3824	3942	4306	3972	3009	2987	2924	3484	3775	4099	3777	4786	4363	3825	4266	4759	2964	4007	3540	4137	3518	3180	3650	3834	4433	4142	CG1927	3L	1966725	1970079	-	1224	protein_coding	-	-
FBgn0032453	3378	5259	4578	4563	3784	3543	4770	3905	3307	2975	3111	3920	3684	4624	3677	5181	4840	4659	5003	5216	2684	3265	3100	3853	3390	2803	3375	3280	3941	3998	CG6180	2L	12707661	12708680	+	1020	protein_coding	-	-
FBgn0029118	3746	5179	4237	4368	4114	4096	4890	4437	3208	3154	2994	3449	3768	4451	4125	4682	4170	3818	4215	5129	3185	3884	2972	3618	3430	3150	3040	3910	4216	3983	Sucb	3L	5561701	5563691	-	1600	protein_coding	-	-
FBgn0027945	2864	4645	3850	4482	3577	4048	4914	4858	2544	3274	3047	3043	3282	4603	4266	4884	4739	4816	4678	5476	3644	3038	2867	3082	3265	3644	4317	3830	3833	4181	ppl	3L	21280491	21281506	-	900	protein_coding	-	-
FBgn0010391	3644	5434	4827	5554	3620	3994	4933	4535	2728	3514	3053	3260	3223	3824	3571	4743	3925	4038	4403	5014	2935	3403	3544	3512	3665	2871	3568	3832	4327	3893	Gtp-bp	X	11126877	11129087	-	2056	protein_coding	-	-
FBgn0038829	3691	4975	4312	5159	3791	3813	4866	4424	3045	3118	2937	3465	3237	4232	3573	4671	4051	4064	4346	4906	2991	3650	3508	4058	3506	3087	3728	3787	4137	4179	CG17271	3R	20819129	20821848	-	1916	protein_coding	-	-
FBgn0043841	4027	5868	5282	4916	3828	4064	5345	4320	3245	2677	2791	2907	3315	3949	2974	3848	3688	3110	3383	4851	3029	3955	2869	3373	3784	2633	4395	5833	4580	4275	vir-1	2L	12403270	12423439	-	2118	protein_coding	-	-
FBgn0037354	3677	4721	4142	5345	3819	3751	4468	4339	3375	2939	2723	3339	3276	4130	3199	4392	4052	4158	4398	4704	3146	3641	3730	3710	3725	3102	4044	3964	4754	4241	CG12171	3R	5633627	5634640	+	1014	protein_coding	-	-
FBgn0036623	3456	4570	3998	4351	3627	4720	5296	4690	3783	3969	2541	3374	3442	4158	3439	4880	5023	5168	5175	6082	2276	3459	2582	3070	3026	2621	2594	3564	4819	3217	CG4729	3L	16381772	16385957	-	2401	protein_coding	-	Acyltransferase
FBgn0025582	3807	5114	4833	4990	3928	3851	4669	4195	2973	3135	3049	3528	3058	3903	3332	4461	3788	3736	4254	4773	2835	3808	3493	4044	3721	2962	3698	4374	4325	4149	Int6	3L	16785242	16786941	-	1520	protein_coding	-	-
FBgn0261710	4365	4970	4823	4639	4547	3046	5086	4032	2984	2862	3597	3212	3312	4097	3356	4020	4205	4038	5091	5019	2489	3017	3409	4482	3702	3177	3743	3400	4195	3815	nocte	X	10461865	10474675	-	10734	protein_coding	-	-
FBgn0003943	4743	5214	5051	4104	4457	3205	3489	3698	2901	2969	3375	3192	4174	4381	3969	4246	4296	3682	4258	4612	2428	4216	3026	4431	3449	3029	3722	4279	4089	3895	Ubi-p63E	3L	3899259	3903184	-	3138	protein_coding	-	ubiquitin
FBgn0029709	3643	5550	4457	5735	3987	4164	4479	4546	3036	2945	3125	3325	3192	3799	3761	4898	4241	4103	4409	4877	3028	3347	3369	3559	3432	2739	3266	3534	4042	3856	CHOp24	X	4540908	4542506	+	1172	protein_coding	-	-
FBgn0265356	3207	5153	5449	6026	4087	2967	3079	4087	3385	2977	3439	3078	3842	4176	3029	5036	4906	4052	4235	5388	2789	4166	3785	2413	4807	2643	3893	2499	4364	3485	tn	2R	18987344	19008944	+	6152	protein_coding	-	NHL
FBgn0002431	4635	5198	4975	4674	4289	3512	4278	3823	3137	3068	2919	3532	3474	4425	3972	3743	4055	3978	4201	4993	1950	3555	2995	4400	4216	2849	3266	3907	4564	3748	hyd	3R	9714623	9725615	-	9083	protein_coding	-	HECT
FBgn0030306	3521	5217	4793	5358	3887	4365	5026	4570	2794	2913	3175	3102	3263	3920	3553	5075	4089	4090	4323	4828	3308	3000	3540	3408	3278	2835	3570	3590	3655	4122	Spase25	X	11485250	11486566	+	1188	protein_coding	-	-
FBgn0034204	2562	4809	6250	7232	6303	3405	4373	3863	3266	3418	2057	3038	2012	3727	2743	3184	4148	3811	4614	3554	3276	5815	4931	1788	4536	2005	3439	2502	5929	3436	CG10953	2R	17165084	17166643	-	1489	protein_coding	-	-
FBgn0040383	3630	4964	4068	5410	3912	4012	4277	3816	2970	3078	3190	3377	3724	4065	2870	4865	4145	3762	4165	5360	3351	4161	3220	3755	3648	2880	3139	3941	4132	4076	CG5254	X	750347	758719	+	1683	protein_coding	-	Mito_carr
FBgn0052564	3483	5881	5371	4045	3419	3635	6118	4735	4335	3881	1939	5616	3341	5170	3253	3631	3996	3438	3378	5158	1443	4262	2623	2579	4291	1736	2410	4740	5492	2206	CG32564	X	17206407	17207854	+	1448	protein_coding	-	-
FBgn0015834	3578	4892	4783	4980	3976	3541	4387	4250	2938	2851	3104	3328	3027	3972	3561	4503	4027	3898	4496	4893	2740	3647	3373	3719	3584	2869	3797	4132	4635	4043	Trip1	2L	4966367	4967775	-	1177	protein_coding	-	-
FBgn0001308	4185	5428	4870	4663	4296	3413	4745	4018	2962	3082	3118	3554	3564	4041	3633	4133	3907	3742	3944	4830	2575	3507	3302	4000	3722	2795	3622	4074	4181	3608	Khc	2R	16266960	16271971	-	3718	protein_coding	-	Kinesin
FBgn0262720	4844	4131	4048	4138	4659	3352	4751	4252	2733	2539	4835	3459	1709	3598	3670	5323	3950	4589	6572	5369	1809	3260	3173	4907	3192	2921	3144	2954	3488	3960	CG43164	2R	17502354	17508645	+	3471	protein_coding	-	Lectin_C
FBgn0266582	3545	4799	5041	5012	3816	3999	4523	4228	3107	3297	2803	4126	3275	4131	3251	4594	4299	4137	4248	4877	2432	4139	3427	3698	3975	2361	2809	3297	4600	3457	NDUFS3	3L	3158485	3159578	-	976	protein_coding	-	-
FBgn0032643	4082	5534	4559	6123	4117	3862	4625	4420	2971	3302	3077	3899	3130	3799	3333	4130	3880	3952	4091	4396	2751	3414	3375	3988	3583	2614	3085	3202	4105	3449	CG6453	2L	17481988	17484307	-	2255	protein_coding	-	-
FBgn0087035	4563	5244	4643	4254	4433	3609	4934	4051	3426	3125	3684	3115	3606	3979	4006	4550	4268	3727	4571	5090	2370	3086	2620	3024	2788	2808	3563	4196	3344	3981	AGO2	3L	15554113	15561042	+	4144	protein_coding	-	Piwi
FBgn0035001	4267	4858	4449	4408	3920	3182	4509	3693	2944	2943	3069	3392	3678	4113	3806	3944	3928	3906	4001	4960	2638	3627	3300	4062	3594	2987	3673	4380	4163	4161	slik	2R	24392129	24402680	-	8230	protein_coding	-	Pkinase
FBgn0085423	5836	8177	6536	7109	6412	1419	2245	1583	1337	1332	4852	5907	6292	6405	5917	1887	1991	1892	1914	2770	3578	4351	4333	4596	4237	1440	2902	2726	2030	2155	CG34394	2L	3358640	3373372	-	7122	protein_coding	-	GRAM
FBgn0031824	3370	4552	3383	4585	3549	3557	4193	3897	2737	2583	2897	3508	3219	4305	2956	4965	5010	5180	5483	5833	2894	3291	2799	3407	3104	2951	3256	4473	3715	4309	CG9547	2L	6492974	6494532	-	1441	protein_coding	-	-
FBgn0260794	4570	5038	4535	4441	4266	2894	3977	3493	3099	2680	3161	3398	3555	4304	3713	3687	4322	3723	4372	4695	2152	3620	3001	4581	3891	2894	3421	3985	4508	3940	ctrip	3R	4786284	4812096	-	11869	protein_coding	-	HECT
FBgn0011455	3342	5176	5011	5440	4209	4019	4413	4204	3043	3144	2645	3770	3276	3984	3490	4413	4131	4121	4170	4729	2520	3987	3202	3356	3652	2304	2781	3289	4574	3504	l(3)neo18	3L	12137496	12138584	-	888	protein_coding	-	-
FBgn0037127	3093	6728	6114	5674	4407	4591	5432	4668	3787	3545	2348	3966	3449	4489	3463	3961	4356	4189	3585	4388	1939	2982	2124	2467	3481	1942	2291	3809	4295	2298	CG14566	3L	21739479	21740309	-	710	protein_coding	-	-
FBgn0032208	4237	5105	4610	4236	4030	3118	4075	3991	2777	2820	3465	3403	3520	3989	3541	3992	4035	3721	4147	4853	2441	3428	3189	4026	3748	3041	3479	4289	4205	4296	CG5604	2L	10281943	10292365	-	8431	protein_coding	-	HECT
FBgn0034440	2174	1840	828	1859	1500	11631	6250	5628	3831	8654	1120	606	921	924	873	2394	3582	1947	3838	8238	2388	4715	1517	3610	3963	2563	2636	8570	10744	4368	CG10073	2R	19380543	19384965	+	2824	protein_coding	-	-
FBgn0020309	4201	4385	4092	4334	4049	3088	4694	3819	3010	2904	3463	3163	3125	3748	4044	4360	4183	3889	4996	4999	2283	3074	3068	3858	3335	3278	3793	3846	4104	4438	crol	2L	11794327	11809438	-	7421	protein_coding	-	zf-C2H2
FBgn0086443	4031	5666	5618	4727	4003	3936	5650	4466	3630	3183	3116	3225	3467	4162	3514	4078	3888	3713	3844	4910	2213	3330	3144	3315	3575	2225	2877	3004	3792	3104	Aats-asn	2L	19129469	19131954	-	2375	protein_coding	-	tRNA-synt_2
FBgn0036258	3808	4764	4806	4159	3961	3548	4422	3891	2999	2858	3275	3111	3436	3829	3667	4248	3720	3519	4078	4687	2808	3847	3014	3881	3540	3065	3889	4308	4085	4137	CG5642	3L	12143446	12146097	-	1834	protein_coding	-	-
FBgn0038858	3482	4651	3677	4469	3547	3633	4271	3891	2937	2468	2662	3348	3812	4458	4272	5254	4612	4506	4789	5628	3128	3583	2846	3028	3235	2757	2651	3798	3624	3851	CG5793	3R	21127573	21129601	+	1633	protein_coding	-	FAA_hydrolase
FBgn0029688	4013	5402	4737	5089	3820	3342	4485	4147	2916	2812	3308	3303	3161	3911	3512	4130	3761	3646	4082	4490	2630	3216	3516	3860	3548	2853	3539	3503	3993	4142	lva	X	3955543	3965327	-	9245	protein_coding	-	-
FBgn0039213	3754	4396	3975	3938	3592	3629	4521	3974	3082	2881	2891	2890	3285	3822	3611	4891	4236	3969	4644	5215	2895	3366	3100	3550	3207	3167	3937	4267	3753	4310	atl	3R	24625671	24634714	+	3349	protein_coding	-	-
FBgn0004179	3854	5238	4729	4844	4191	3486	4408	3906	2777	2910	3097	3804	3783	4283	4056	3639	3658	3543	3684	4486	2391	3383	3153	3640	3572	2675	3379	3877	4679	3458	Csp	3L	22267382	22273745	+	3081	protein_coding	-	DnaJ
FBgn0038701	2463	3820	2472	5001	2401	3667	3186	2689	2465	2077	2531	4931	3535	3538	3208	4303	4233	4099	4265	5297	3089	4564	3670	5198	3328	2838	4116	5383	5184	4775	CG18493	3R	19390270	19392132	+	1566	protein_coding	-	Peptidase_S28
FBgn0038922	3434	5056	5155	4875	4009	3621	4234	4217	3189	3112	2710	4020	3073	4046	3203	4084	3927	3818	4292	4859	2225	3974	3240	3329	3968	2424	2839	2949	4837	3196	CG6439	3R	22016391	22019382	-	2059	protein_coding	-	-
FBgn0035484	3974	4988	4108	4406	3885	3790	4596	3754	3237	2833	2549	3386	3755	4147	3445	4401	4038	4019	4261	5170	2876	3654	2941	3282	3215	2703	3054	3783	3823	3780	CG11594	3L	4022700	4026011	-	2895	protein_coding	-	FGGY_N
FBgn0035679	3658	4870	4011	4658	3553	3591	4141	3606	2760	2772	3287	3117	4322	4526	3754	4919	4384	3926	4799	5262	3257	3243	2735	3396	2801	3000	2786	3516	3559	3573	CG10467	3L	6093204	6094747	-	1544	protein_coding	-	Aldose_epim
FBgn0004404	3405	4832	4595	4486	3847	3928	4160	3904	2859	2605	2589	2948	2919	4006	3064	4402	4073	3660	4162	5066	3104	3704	3092	3488	3536	2913	3793	4297	4302	3942	RpS14b	X	7934898	7935792	+	597	protein_coding	-	-
FBgn0020503	4064	4549	4259	4386	3764	3362	4167	3805	2990	2695	3083	3432	3281	4045	3705	4028	3960	3863	4048	4952	2361	3808	3273	3690	3824	2680	3420	3918	4462	3776	CLIP-190	2L	17384700	17409698	+	8115	protein_coding	-	-
FBgn0034318	2496	4710	3266	3307	3962	3909	4223	3754	2263	3205	3076	3051	4080	2292	3462	4821	3109	3573	4839	4868	3176	4284	3595	4835	3601	2713	3540	4721	4576	4113	CG14500	2R	18188978	18189654	+	677	protein_coding	-	Lectin_C
FBgn0015924	2732	2844	2426	2900	2458	4877	5189	5337	4477	3535	1903	2332	2182	2448	1985	5134	5470	5461	5566	6576	2213	2408	2078	2308	1959	4371	4144	5338	5287	5394	crq	2L	448254	453024	-	2848	protein_coding	-	-
FBgn0035397	3978	4363	3697	4291	3655	2792	3722	2937	2541	2270	3673	3599	3925	3945	3671	4258	3825	3779	4081	4307	3280	3662	3301	4326	3344	3076	4243	4949	3582	4179	CG11486	3L	3071133	3090406	+	5969	protein_coding	-	-
FBgn0033624	3671	4542	3723	4651	3703	3836	4329	3900	2959	2436	2864	2916	3007	3808	3065	4700	3957	4001	4328	4886	3186	3488	3118	3662	2885	2893	3981	4422	3959	4220	CG12384	2R	11357902	11359176	-	612	protein_coding	-	-
FBgn0003890	3438	5747	5378	4958	3812	3816	4911	4174	2925	3569	2715	3929	3655	3924	3377	3465	3218	3573	3343	4241	2047	3748	3186	3393	3659	2202	3229	3622	4766	3069	betaTub97EF	3R	27967008	27988384	-	1869	protein_coding	-	Tubulin
FBgn0027492	3806	4736	4504	4854	4133	2966	4384	3656	2904	2620	3175	3179	3185	3988	3739	4077	4076	3631	4378	4799	2498	3454	3029	3930	3517	2988	3445	3595	4123	3675	wdb	3R	27561675	27582241	-	7655	protein_coding	-	-
FBgn0037358	3144	5046	4260	4844	3666	4097	4771	3984	2905	3221	2638	3685	3450	3922	3735	4197	4212	3876	3750	4650	2598	3669	2947	3387	3188	2572	2752	3745	4558	3531	elm	3R	5652640	5654861	-	1321	protein_coding	-	-
FBgn0038242	6028	5549	6497	2097	7109	7829	3236	4042	2096	2295	3631	676	2653	3073	3382	5317	7443	5456	7406	7996	961	1908	719	1904	1418	1416	2142	1040	3308	2364	CG14852	3R	14565927	14566513	+	587	protein_coding	-	-
FBgn0031057	4062	5092	4551	4815	3942	3432	4402	3971	3055	2925	2918	3616	3234	4151	3499	3795	3896	3817	4096	4571	2176	3446	3003	4088	3618	2528	2947	3770	4050	3454	Ubqn	X	19683808	19687658	+	3429	protein_coding	-	ubiquitin
FBgn0038038	3859	4920	4488	4433	4094	4498	4994	4646	3310	3878	2366	2839	4193	3686	3794	4357	4132	3679	4054	4407	2404	3369	3088	2957	2802	2635	2494	3425	3901	3217	CG5167	3R	12406532	12408107	+	1576	protein_coding	-	Saccharop_dh
FBgn0035582	1665	5839	8537	7473	4273	3636	3958	3340	2568	3406	1952	3501	1543	4106	2049	1875	2497	2534	2972	3049	2310	6776	5647	3785	6423	944	2166	1876	7852	2291	CG13705	3L	4896864	4898470	+	1536	protein_coding	-	-
FBgn0028563	2898	3470	3425	3352	2432	4457	5835	4594	3483	3314	1921	3044	2360	3785	2078	4576	4742	5011	5319	5437	1897	2930	2062	2848	2849	3305	3473	5464	5628	4847	sut1	2R	8082976	8087151	+	2412	protein_coding	-	Sugar_tr
FBgn0260462	3425	4027	3845	3407	3535	3281	3978	3506	2742	2276	3000	2772	3002	3284	2844	4556	4011	3499	4138	4441	3491	3162	2599	3419	2595	3779	5773	6686	3430	6014	CG12163	3R	5237651	5251745	-	2985	protein_coding	-	Peptidase_C1
FBgn0039800	3484	4924	4006	4663	3662	4135	5485	4667	3355	2992	1952	2658	2435	3703	2895	3810	3681	3266	3939	4207	2600	3842	2409	3547	3134	3027	4373	4099	4887	4565	Npc2g	3R	30744605	30745263	-	659	protein_coding	-	-
FBgn0050410	3381	4627	3822	4638	3834	3668	4079	3956	3025	2944	2199	3091	3270	3846	3094	4418	4128	4054	4318	5349	2858	4049	2949	3365	3771	2926	2874	3671	4671	3495	Rpi	2R	23355183	23356441	+	1259	protein_coding	-	Rib_5-P_isom_A
FBgn0033465	3541	4455	4172	4130	3533	3718	4305	3859	2984	2970	2772	3455	3286	4200	3493	4715	4135	4010	4068	4789	2597	3972	3064	3634	3283	2684	3065	3639	4009	3756	Etf-QO	2R	9910893	9913488	+	2300	protein_coding	-	-
FBgn0023458	4289	5015	4803	5101	4230	3110	4427	3703	2797	3000	3444	3663	3681	4178	3525	3553	3901	3700	3858	4784	2117	3343	2942	4018	3627	2589	2617	3138	3863	3203	Rbcn-3A	X	6240745	6255487	-	11139	protein_coding	-	-
FBgn0001186	3517	5009	4164	4295	3526	3120	4103	3525	2941	2456	2844	3977	3191	4161	3573	3935	3963	3860	3977	4382	2326	3456	3346	3525	3536	2815	3410	4310	4297	4669	Hex-A	X	9585675	9589813	+	4139	protein_coding	-	-
FBgn0011828	3816	4515	4449	5914	3760	3594	4948	4195	3290	3632	3781	4073	5280	5340	3936	5333	5604	3965	5782	5266	2030	1652	2084	1487	2010	1550	1747	2084	2900	2038	Pxn	3L	2601455	2630064	-	5955	protein_coding	-	An_peroxidase
FBgn0025741	4269	4698	4266	4596	4139	2885	4044	3392	2741	2687	3168	3210	3142	4031	3978	4067	3761	3534	4047	4444	2516	3584	3117	3969	3532	2974	3506	3503	4163	3955	PlexA	4	1009895	1027101	-	10614	protein_coding	-	Sema
FBgn0024509	3670	5109	4661	5221	3750	3788	4686	4182	2879	3000	2722	3470	3082	3902	3300	4049	3798	3660	3954	4657	2553	3424	3257	3570	3222	2452	3056	3435	3891	3423	Sec13	3R	23356278	23358531	+	1809	protein_coding	-	-
FBgn0034663	4054	4241	3523	6066	3956	2274	3546	2502	2508	2328	2784	3105	3253	4367	3785	3453	3371	3410	3919	4302	3597	4509	3581	5828	4158	3132	3386	3625	4267	2762	CG4363	2R	21834230	21835047	-	687	protein_coding	-	-
FBgn0029868	3284	5025	4839	5009	3704	4008	4439	4262	2933	3201	2623	3681	3114	3897	3306	4070	4042	3980	3906	4652	2528	3550	3153	3170	3540	2280	2649	3222	4189	3155	CG3446	X	6349016	6350401	-	1265	protein_coding	-	-
FBgn0037146	3519	4230	4195	3871	2992	4039	4767	4035	3763	3394	2054	2919	2934	3249	2808	5089	4016	4857	4762	4431	2515	3276	2528	3544	2462	2561	3989	4435	4005	3975	CG7470	3L	21972002	21984606	+	4686	protein_coding	-	AA_kinase
FBgn0010333	3394	4753	4423	4731	3761	3764	4390	3912	2887	2900	2736	3506	3173	3814	3567	4261	4039	3889	4061	4855	2535	3321	2971	3409	3339	2509	2979	3499	4254	3557	Rac1	3L	1300879	1302683	-	1805	protein_coding	-	Ras
FBgn0004066	4019	5037	4399	4919	4090	3617	4149	3949	3017	2768	2695	3328	3069	3627	3252	4100	3940	3709	3972	4577	2555	3562	3076	3774	3365	2602	2999	3392	4043	3292	Prosalpha4	X	16276270	16277587	+	1176	protein_coding	-	Proteasome
FBgn0027341	3113	4393	5028	5005	4030	2799	4305	3138	2839	2412	3621	3415	2902	4109	3600	4254	3852	3938	3915	5220	2357	4005	3535	2585	3873	1879	3916	3571	4341	2596	Gfat1	3R	4126442	4137882	+	4155	protein_coding	-	SIS
FBgn0030160	3532	5040	5504	3094	3885	3873	3707	3861	3205	2589	2015	2816	2909	4736	3592	3385	3663	2962	3527	4360	2418	4119	2400	2773	2934	2465	4058	6110	4253	4759	CG9691	X	9884442	9885044	+	603	protein_coding	-	-
FBgn0025637	3583	5159	4620	5407	3959	3911	4890	4189	2831	2813	2664	3015	2864	3599	3280	4128	3803	3519	3856	4374	2669	3134	2792	3199	3067	2636	3178	3764	3830	3641	SkpA	X	656114	657899	+	1786	protein_coding	-	Skp1
FBgn0263593	3467	4510	3710	3748	3257	3517	4588	3739	3090	3267	2783	2926	3388	3290	2948	4011	4078	4070	4181	4365	2480	3098	2704	3378	3158	3299	3960	4701	4502	4144	Lpin	2R	8136986	8156654	-	5511	protein_coding	-	-
FBgn0038326	3408	4800	4472	4357	3528	3789	4283	3638	3014	2914	2750	3727	3628	4329	3381	4119	3977	3678	3990	4810	2378	3374	2899	3103	3453	2528	2586	3486	3972	3491	CG5044	3R	15357229	15359263	+	1702	protein_coding	-	-
FBgn0031170	1684	1812	1719	2274	1609	5114	6575	5370	3836	4770	968	1325	1322	1449	1412	5141	5059	5378	4758	6159	1088	1250	1789	1458	1522	4416	6418	9739	5941	6404	CG1718	X	21292308	21306665	-	7210	protein_coding	-	ABC_tran
FBgn0035359	2639	4908	4478	4051	3545	3440	4679	3722	2899	2816	2520	3371	3452	4039	3456	3988	3643	2640	2308	4401	3306	3885	3114	2335	3960	3250	3362	5556	4163	3792	CG1143	3L	2645368	2647192	+	1657	protein_coding	-	-
FBgn0027279	3274	4259	3463	4351	3414	2866	4415	3604	2471	2621	3296	3296	3731	3975	3701	4277	4068	3720	4252	4814	2866	2886	3233	3504	3247	2806	3758	3922	3627	3943	l(1)G0196	X	22487180	22508129	+	9476	protein_coding	-	Acid_phosphat_A
FBgn0020370	3798	4529	4246	4224	3536	3308	4389	3946	2987	2910	2951	3131	3226	3449	3289	4126	3749	3541	4062	4834	2330	3159	2877	3524	3406	2924	3578	3807	3910	3794	TppII	2R	13152885	13159141	-	4813	protein_coding	-	Peptidase_S8
FBgn0030151	3393	4662	4660	4787	3744	3473	3975	3904	2678	2837	2685	3171	3038	3611	3311	3811	3618	3387	3775	4299	2717	3700	3368	3329	4151	2603	3145	3459	4339	3791	CG1354	X	9778742	9782094	+	1852	protein_coding	-	-
FBgn0030276	3733	5086	4269	4226	3709	2926	4315	3294	2582	2791	3250	3418	3385	3897	3986	3797	3490	3450	3804	4442	2623	3163	3192	3478	3339	2678	3446	4048	3602	3941	Dlic	X	11154421	11164670	+	3811	protein_coding	-	-
FBgn0031264	1960	4279	4329	7313	3354	2747	2300	3909	2820	2527	2580	3009	3346	4301	2652	4695	4082	3071	3427	5091	3041	4429	5062	2097	6000	2168	2995	1802	4959	2957	CG11835	2L	560568	563819	-	3252	protein_coding	-	-
FBgn0027095	3663	5237	4341	5772	3714	3816	4579	4085	2734	3017	2511	3336	2714	3726	3697	4000	3632	3933	3644	4154	2640	2921	3341	3526	3261	2367	2800	2809	3853	3385	Manf	3R	16349404	16350801	+	847	protein_coding	-	-
FBgn0028331	3354	3985	3598	4100	3265	3089	4428	3648	2713	2697	3176	2779	3291	3547	3216	4318	3692	3521	4089	4391	3072	3061	3017	3466	2899	3269	4167	4978	3566	4812	l(1)G0289	X	10348680	10366273	-	3493	protein_coding	-	PSI
FBgn0052626	4118	4643	4302	3924	3676	2955	3949	3307	2572	2301	2947	3314	3593	3613	3626	3923	3552	3071	3770	3885	3455	3379	3107	3725	2973	3119	3763	4553	3187	4890	AMPdeam	X	13830741	13845866	-	6364	protein_coding	-	-
FBgn0003514	3672	4933	4485	4234	3788	2986	3999	3666	2647	2583	3347	3238	3385	3757	3538	3969	3212	3148	3541	4307	2620	3139	2891	3569	3156	2612	3464	5675	3422	3965	sqh	X	6223061	6225140	-	1578	protein_coding	-	-
FBgn0036663	4198	4806	4151	4593	3758	3113	4149	3654	3544	2877	2824	3144	2624	3324	2859	4276	3857	3761	4062	4717	2048	3681	2690	3870	3475	2655	2956	3651	4646	2970	CG9674	3L	16787573	16807731	-	8414	protein_coding	-	GATase_2
FBgn0031842	3487	4666	4178	4706	3535	3192	4518	3707	2785	2936	3039	3355	3236	4075	3584	3963	3711	3752	4124	4616	2320	2966	2858	3522	3222	2516	3259	3563	3916	3469	Tango1	2L	6649388	6654574	+	4679	protein_coding	-	-
FBgn0032444	3655	4949	4835	5085	3952	3427	4355	3939	2791	3024	2819	3257	3055	3816	3466	3534	3434	3396	3707	4305	2048	3186	3084	3762	3899	2502	2997	3133	4173	3162	CG5525	2L	12690336	12692934	-	1916	protein_coding	-	-
FBgn0037447	3147	5024	5112	5402	3842	2975	2917	3966	3017	2927	2684	3102	2782	3643	2939	4140	3920	3518	3444	4422	2834	4231	3593	2618	4805	2508	3277	2272	4356	3192	Neurochondrin	3R	6468437	6471016	+	2580	protein_coding	-	-
FBgn0037138	3347	4462	4699	4309	3818	3128	3867	3568	2946	2745	3262	3838	3085	3937	3321	4459	4411	3921	4451	5488	2362	3385	2950	2807	3374	2327	2789	2602	3548	3394	P5CDh1	3L	21836665	21841356	-	3026	protein_coding	-	Aldedh
FBgn0082582	3371	4555	4563	4287	3649	2783	3654	3284	2894	2743	3166	3216	3302	3848	3540	4043	3842	3387	3762	4791	2672	3786	3256	3203	3896	2621	3639	3104	4060	3650	tmod	3R	30532607	30578905	+	8320	protein_coding	-	-
FBgn0043884	4572	4981	4772	4665	4330	2867	3766	3441	2736	2622	3074	2897	2873	3797	3218	3263	4046	3437	3895	4635	1929	3124	2909	4130	3687	2724	2969	3471	3840	3614	mask	3R	24230562	24250248	+	14639	protein_coding	-	KH_1
FBgn0020626	3849	5181	4622	4950	3969	2846	3823	3410	2365	2509	3246	3859	4057	4169	3589	3532	3377	3206	3477	4230	2674	3508	2935	3673	3474	2246	3013	3670	3406	3160	Osbp	3R	24934869	24938222	-	3248	protein_coding	-	PH
FBgn0038481	2717	3905	2855	4392	2781	2593	3195	2816	1926	2041	2393	3788	4147	4191	3633	4714	4273	4073	3902	4539	2976	4100	2981	4209	3109	3251	3185	4245	4351	4721	CG17475	3R	17129339	17130426	-	1088	protein_coding	-	Trypsin
FBgn0034345	3317	4437	4055	4453	3495	3178	4062	3369	2602	2454	2923	3164	3208	3830	3773	4309	3775	3603	4076	4404	2627	3273	2994	3565	3177	2747	3495	3833	3908	3879	CG5174	2R	18421413	18426221	+	2420	protein_coding	-	-
FBgn0034432	3296	4305	4084	3900	3215	3385	4392	3856	2814	2997	2592	3196	2931	3927	3299	4137	3798	3659	3793	4260	2808	3317	3179	3549	3390	2655	3576	3863	4004	3799	CG7461	2R	19305172	19307445	+	2274	protein_coding	-	-
FBgn0032242	3470	4458	4131	3944	3454	3132	4126	3635	2741	2767	2803	2971	2997	3683	3377	4166	3672	3540	3816	4394	2679	3337	3274	3869	3546	2879	3461	3607	3942	4073	CG5355	2L	10410537	10413463	-	2404	protein_coding	-	-
FBgn0042134	4006	4498	4064	3824	3938	2839	3838	3295	2798	2454	3016	3125	2945	3960	3332	3722	3792	3693	4312	4727	2114	3495	2691	4159	3218	2861	3273	3899	4268	3655	Capr	3L	18668153	18673324	-	4080	protein_coding	-	-
FBgn0035772	3236	4487	4006	4215	3854	3063	3977	3414	2749	2503	2987	2947	3103	3517	3680	4233	3908	3412	3904	4594	2717	3614	2931	3368	3200	2882	3473	4034	4090	3708	Sh3beta	3L	7364584	7369260	-	3187	protein_coding	-	-
FBgn0024814	3319	4848	4286	4818	3714	3542	4354	3792	2536	2661	2849	3127	3156	3926	3383	4101	3745	3514	3811	4574	2761	3144	2934	3354	3013	2495	3246	3475	3867	3452	Clc	3L	20241053	20243735	+	1406	protein_coding	-	-
FBgn0014189	3650	4615	4391	4471	4086	3404	4703	4113	2808	3081	2844	3072	2812	3553	3422	4071	3598	3522	4112	4247	2211	3121	3015	3599	3438	2578	2960	2977	4085	3212	Hel25E	2L	5539326	5542314	-	2460	protein_coding	-	DEAD
FBgn0039303	3486	4992	4327	5125	3706	3438	4191	3912	2679	2907	2759	3410	3096	3647	3554	4149	3698	3572	3654	4215	2289	3160	3117	3565	3323	2489	2914	2975	4136	3271	CG11857	3R	25258898	25260759	+	1801	protein_coding	-	-
FBgn0025687	2878	4113	3447	3973	3163	3504	4363	3360	2672	2598	2571	3194	2955	4011	3283	3641	4069	3847	4333	4696	2701	3104	3099	3014	3211	3158	3347	4918	4135	4348	LKR	2L	7791175	7795959	-	3495	protein_coding	-	Saccharop_dh
FBgn0037239	3590	4698	4576	4230	3539	3724	4309	3914	2863	2979	2430	3240	3077	3971	3079	3571	3534	3514	3716	4501	2277	3664	2955	3311	3430	2576	2977	3478	4173	3762	CG11739	3R	4378600	4381210	+	1788	protein_coding	-	-
FBgn0024556	3057	4769	5124	4937	3542	3681	4526	3970	2915	3226	2394	3658	2865	4054	3152	3748	3398	3594	3707	4386	2039	3544	3088	3415	3933	2049	2521	2770	4692	2880	EfTuM	2R	13507557	13509332	+	1776	protein_coding	-	GTP_EFTU
FBgn0032859	3674	4992	4384	4791	3816	3380	4306	3706	2652	2855	2659	3049	3184	3520	3446	3601	3412	3327	3370	4161	2444	3244	2936	3516	3334	2654	3309	3972	4280	3612	Arpc2	2L	20417057	20423027	+	1974	protein_coding	-	-
FBgn0082598	3652	4309	4047	4189	3912	3460	4140	3458	2795	2512	3253	3030	3192	3832	3993	4041	3752	3653	3925	4655	2373	3310	2866	3685	3265	2657	3071	3288	3675	3546	akirin	3L	7369843	7373711	+	2633	protein_coding	-	-
FBgn0011556	2404	3741	3104	3573	2784	3929	4551	3548	2597	2597	2140	3666	3237	4012	3163	4583	4441	4262	4229	5359	2669	3461	2690	3270	2892	2685	2610	4066	5313	3926	zetaTry	2R	11339186	11340132	-	947	protein_coding	-	Trypsin
FBgn0036501	2764	4319	3630	4079	2991	4386	4205	4085	2527	3450	2558	3318	3217	3140	3436	4432	4060	4053	3955	5499	2474	2632	3076	3134	2705	2741	3151	3052	3863	4517	CG7272	3L	15500938	15503769	+	1191	protein_coding	-	-
FBgn0040384	3349	4745	3567	4325	3197	3428	4356	3651	2673	2950	2420	3418	3274	3621	2943	4209	3974	4060	3956	4358	2688	3610	2847	3731	3265	2656	2923	3583	4159	3349	CG32795	X	2782906	2790567	-	2365	protein_coding	-	-
FBgn0015024	3514	4423	4122	4168	3680	3059	4054	3437	2796	2521	3052	3046	3132	3639	3765	4128	3530	3459	3813	4553	2655	3302	2921	3497	3501	2799	3488	3511	3885	3796	CkIalpha	X	12653626	12657834	+	3369	protein_coding	-	Pkinase
FBgn0266557	4990	5074	4963	4603	4637	3173	3943	3650	2370	2691	2921	2635	2393	3427	3282	3491	4001	3501	3715	4664	2021	2923	2892	3850	3356	2829	2942	2965	3556	3420	kis	2L	210735	250823	-	19229	protein_coding	-	SNF2_N
FBgn0036318	3679	5034	4360	4696	3748	2970	3939	3240	2545	2458	3139	3404	3387	3720	3362	3492	3465	3234	3334	4051	2732	3440	2977	3839	3155	2688	3214	4311	3477	3748	Wbp2	3L	12850165	12853169	+	2007	protein_coding	-	GRAM
FBgn0263977	3204	4850	4457	4967	3842	3871	4409	3889	3002	2587	2510	2940	2579	3389	3597	3965	3709	3584	3778	4555	2552	3039	2834	2838	3175	2581	3214	3089	4382	3272	Tim17b	3R	3734855	3745306	+	961	protein_coding	-	-
FBgn0028490	3385	4132	3697	3729	3094	2816	4085	2895	2612	2379	3038	2840	3018	3496	2774	4025	3716	3252	3922	4167	3234	3665	3033	3501	3166	2770	4365	5829	3714	4285	CG31705	2L	11523021	11528205	-	2760	protein_coding	-	-
FBgn0031248	2496	2303	2126	2914	2292	2452	3139	2764	2527	1541	3086	2648	3083	2870	2635	6927	5876	5580	5721	6855	3235	1266	2518	2686	1191	5414	5279	5170	2146	5864	CG11912	2L	318362	319259	-	898	protein_coding	-	Trypsin
FBgn0031069	3538	5425	5164	4305	3827	3899	4308	3885	2881	3515	2660	3726	3292	4026	3022	3506	3483	3594	3007	4308	1890	3563	2720	2988	3050	2144	2520	3204	4060	2834	Pmp70	X	19750770	19759280	+	3659	protein_coding	-	ABC_tran
FBgn0031645	4123	5286	4390	3932	3488	3113	3421	3306	3171	2485	2042	3183	3010	3235	3181	2871	3417	2967	4037	3877	2214	3617	3066	3592	3726	2934	3880	3392	4560	4821	CG3036	2L	4892112	4903889	+	2731	protein_coding	-	MFS_1
FBgn0028968	3775	4767	4090	4717	3529	3199	4236	3549	2741	2812	2980	3277	3111	3707	3131	4208	3487	3470	3824	4458	2339	3140	3075	3461	3295	2611	2960	3276	3604	3452	gammaCOP	3R	31572143	31575707	+	3276	protein_coding	-	-
FBgn0029507	3166	4374	3794	4229	3319	3279	3930	3751	2593	2851	2675	3335	3642	3739	3202	3755	3578	3470	3477	4394	2298	3141	2695	3344	3032	2706	3660	5033	4201	3604	Tsp42Ed	2R	7009498	7011739	-	1248	protein_coding	-	Tetraspannin
FBgn0038466	3963	5049	4433	4506	3814	3031	4191	3425	2672	2801	2790	3298	3599	3767	3160	3072	2981	3097	3095	4009	2727	3564	3203	3809	3372	2591	2960	4095	3805	3272	CG8907	3R	17008269	17012533	+	2467	protein_coding	-	SH3_1
FBgn0029870	3364	4567	4181	3888	3474	3085	4171	3406	2760	2837	2664	3306	3238	3578	3034	3795	3374	3122	3617	4170	2391	3635	3069	3432	3431	2612	3720	4112	3933	4185	Marf	X	6365949	6370924	+	3617	protein_coding	-	Fzo_mitofusin
FBgn0023129	3667	6342	6624	4342	4333	3245	4599	3195	2699	2979	2397	3246	3275	3415	4077	3055	2689	2434	2650	3594	2448	3307	3393	3338	3513	1165	3142	4896	3119	2968	aay	3L	9423253	9424781	+	1529	protein_coding	-	-
FBgn0031940	955	1983	4812	3813	6741	3568	4333	5288	1175	2783	1948	3354	1425	6821	3222	3378	3726	4549	6970	2693	2310	6775	3113	2086	3855	2618	2527	977	4315	2033	CG7214	2L	7743682	7744839	-	1041	protein_coding	-	-
FBgn0014133	3348	4904	4182	4194	3723	2734	4037	3350	2199	2500	3325	3206	3866	3725	3707	3466	3013	3124	3419	3956	2515	3159	3096	3757	3092	2739	3597	4584	3637	3913	bif	X	11678970	11694740	+	8842	protein_coding	-	-
FBgn0052633	2939	3997	3404	4164	3042	4678	5780	4228	3502	3271	1960	2895	2664	3009	1995	4086	3612	4154	3572	4690	2062	2720	2687	2709	2443	2664	3561	4444	4955	4118	CG32633	X	13561671	13563359	+	1441	protein_coding	-	-
FBgn0041094	3228	3617	3223	3181	3588	3459	4908	4229	3412	2939	2720	2520	2994	3229	3755	4799	4608	4497	4506	5198	1827	2476	2046	2676	2415	2883	2969	4146	4169	3694	scyl	3L	11252307	11256172	+	3124	protein_coding	-	-
FBgn0053307	3237	5577	4570	4309	3759	3699	4117	3793	3057	2864	1936	2415	2885	3827	3880	3231	3172	2865	3215	4322	2646	3597	3088	2771	3714	2551	2809	4188	4071	3736	CG33307	2L	13839262	13841520	-	1832	protein_coding	-	-
FBgn0003676	3543	4847	4640	4617	3837	3145	4005	3651	2649	2907	2632	3081	2672	3796	3263	3431	3173	3098	3645	4075	2224	3509	3183	3693	3820	2478	3005	3440	4493	3304	T-cp1	3R	22489105	22491439	-	1980	protein_coding	-	-
FBgn0053127	3410	4672	4113	5909	3999	2850	4233	2942	2214	2583	2372	4499	3201	3807	3297	3083	3169	3827	3411	4033	2939	3490	3151	3631	3200	2165	2638	3545	4059	3410	CG33127	2L	322101	323091	+	991	protein_coding	-	Trypsin
FBgn0261618	3477	4096	4176	4471	3557	3219	4586	3631	3154	3020	2722	2931	2867	3618	3242	4001	3857	3824	4019	4749	2014	2800	2616	3207	3373	2538	3150	3500	3966	3433	larp	3R	28318162	28336440	-	9126	protein_coding	-	-
FBgn0020642	4535	3182	7133	4563	3529	3899	3873	3011	2474	2014	3213	2650	1062	5347	3454	5603	3201	3929	5107	3361	1835	2871	2761	3463	2210	1892	2994	2843	4523	3162	Lcp65Ac	3L	6144819	6145393	+	505	protein_coding	-	Chitin_bind_4
FBgn0036334	3125	4980	5001	5261	3674	3829	4746	4477	2899	3195	2195	3559	2554	3665	3330	3703	3548	3421	3475	3989	1995	3141	3031	2978	3573	2031	2074	2691	4585	2912	CG11267	3L	13016050	13016903	+	594	protein_coding	-	-
FBgn0041775	3552	4423	4081	4257	3652	3092	4223	3566	2536	2717	3023	2717	2836	3416	3364	3812	3460	3411	4150	4468	2471	3065	3053	3736	3407	2833	3473	3235	3892	3597	tral	3L	12515059	12520954	+	4170	protein_coding	-	-
FBgn0034117	3981	4455	3619	3420	3555	3233	3613	3346	2707	2446	2677	2844	3312	4356	3171	3869	3656	3145	3761	4797	3067	3694	2528	3283	3141	2975	3368	3973	3564	3916	CG7997	2R	16341251	16344182	-	1878	protein_coding	-	-
FBgn0003863	5347	5866	5621	6669	4731	2616	5385	3063	2885	2973	3288	2130	3094	3365	2895	3429	2861	2240	2978	3785	2193	2672	4345	2693	2382	2143	3439	2062	4154	2089	alphaTry	2R	11344260	11345119	-	860	protein_coding	-	Trypsin
FBgn0034712	6808	6903	6502	6662	5707	4261	7331	6154	2819	3048	2302	3563	2405	2895	2665	2393	2324	2483	1893	3357	1572	2097	1649	2336	2167	2052	1309	2441	3858	1419	CG3264	2R	22208464	22210765	-	2182	protein_coding	-	-
FBgn0005674	3513	4766	4354	4274	3445	3088	4396	3963	3101	2815	3209	2739	3413	3720	3548	3986	3611	3308	3696	4851	1985	3062	2810	3148	3355	2571	2670	2980	3960	2979	Aats-glupro	3R	23952136	23958391	-	5453	protein_coding	-	HGTP_anticodon
FBgn0085256	3192	2591	1953	1906	4353	1206	2550	1220	878	448	5368	511	1935	1570	2315	4391	3222	1508	2638	4951	11805	2536	2991	1549	1696	3272	14662	9625	1162	5246	CG34227	2R	11248126	11248610	+	485	protein_coding	-	-
FBgn0028690	3465	4556	4087	4466	3733	3188	3784	3791	2778	2602	2744	3116	2835	3527	3547	4085	3744	3453	3969	4206	2571	3243	2991	3502	3173	2537	3040	3322	3678	3185	Rpn5	3R	5789493	5791569	+	1897	protein_coding	-	-
FBgn0037533	3032	4199	4395	4053	3348	3299	4936	3627	2822	2864	2699	2991	2683	3349	3102	4267	3636	3682	4150	4636	2098	3013	2918	3284	3400	2678	3157	3258	3923	3341	CD98hc	3R	7974409	7978428	-	2371	protein_coding	-	-
FBgn0024293	3399	4361	4046	3288	3055	3086	3774	3150	2618	2240	2542	3432	3719	4679	3387	3850	3950	3342	3447	4690	2341	3909	2700	3027	3263	2421	3599	4275	3522	3583	Spn43Ab	2R	7151662	7153642	-	1329	protein_coding	-	Serpin
FBgn0030484	2483	3211	2615	2353	2330	2708	2558	2636	1986	1748	3019	2117	3673	2899	3391	5111	4295	4505	4151	4208	4598	2995	3550	3087	2111	4352	5403	5436	2631	6486	GstT4	X	13404749	13409323	+	1220	protein_coding	-	GST_N
FBgn0038680	3494	4291	3813	4576	3382	3473	2943	3314	2462	2171	2970	3060	2890	2835	2678	3930	3553	3305	3897	4509	3548	2841	3501	3490	2511	3216	3544	4794	2839	4654	Cyp12a5	3R	19132648	19134704	+	1820	protein_coding	-	p450
FBgn0030349	3630	4348	4072	4136	3681	2799	3977	3442	3007	2692	2906	3173	3154	3685	3088	3683	3410	3424	3762	4205	2222	3327	3042	3443	3238	2615	3338	3473	3840	3664	CG10353	X	11877737	11887162	-	5037	protein_coding	-	-
FBgn0051352	3730	4482	4558	3216	3967	3413	4009	3605	2783	2947	3036	2521	3784	3994	3830	3880	3545	3219	3586	4847	2355	3234	2416	2656	2699	2761	3323	3384	3342	3276	Unc-115a	3R	9694386	9705417	-	4280	protein_coding	-	LIM
FBgn0000721	3301	4038	3716	4294	3281	2771	3789	3225	2733	2467	2933	3187	3740	3976	3385	4124	4050	3714	4072	4574	2445	2882	2785	3273	3224	2554	3640	3397	3559	3254	for	2L	3622074	3656953	-	6929	protein_coding	-	Pkinase
FBgn0261393	4063	5753	4548	4951	4303	3487	4092	3772	2640	3021	3428	4124	4616	4482	4003	3946	3850	3537	3693	4723	1874	2474	1996	2251	2088	1748	1942	2423	2322	2181	alpha-Est5	3R	7533496	7536390	-	2490	protein_coding	-	COesterase
FBgn0036337	4118	4902	4392	4680	3787	3590	4708	3976	2735	2806	2287	2999	2887	3827	3101	3480	3452	3139	3430	4253	2541	3346	2811	2824	3092	2375	2970	2973	3760	3073	AdenoK	3L	13019715	13022688	-	1905	protein_coding	-	PfkB
FBgn0063494	3848	4740	3845	5419	3678	3300	3575	3427	2414	2490	2324	3396	3449	3626	2967	3911	3499	3844	3425	3745	2676	3337	3222	3787	2888	2395	2518	3446	3773	3332	GstE6	2R	18406011	18406761	+	751	protein_coding	-	-
FBgn0030396	3852	5037	4337	4756	3872	2527	3427	2811	1928	2178	3418	3951	4094	3993	3720	3369	2946	2910	2893	3584	2880	3456	3305	4119	3317	2478	3162	3502	3198	3256	CG2556	X	12497188	12516565	+	2304	protein_coding	-	-
FBgn0040393	2754	5264	5598	4068	5538	6521	4127	4506	2098	2189	2306	1906	1170	2890	2919	4463	5086	6538	5790	4667	1809	2319	1812	1728	2707	1413	1929	1360	2934	3815	CG14265	X	3236130	3236686	-	557	protein_coding	-	-
FBgn0261243	3692	4660	4125	3341	3764	3235	3924	3375	2660	2712	2786	2714	3631	4024	3600	3613	3712	3285	3798	4711	2335	3670	2590	3209	2879	2585	2959	3431	3618	3541	Psa	3L	1502843	1523380	+	4221	protein_coding	-	-
FBgn0030329	3173	4518	3898	4130	3407	3577	3967	3963	2612	3008	2553	2973	2991	3116	2801	3925	3753	3606	4012	4297	2629	2713	2586	3223	2752	3046	3954	3623	3556	3737	prtp	X	11716756	11719894	+	2073	protein_coding	-	-
FBgn0002022	3437	4641	3792	4678	3442	3378	4134	3660	2725	2561	2658	3082	2896	3477	3263	3921	3717	3636	3721	4048	2594	3238	3136	3424	2848	2472	3104	3214	3558	3504	Catsup	2L	19041862	19043614	+	1698	protein_coding	-	-
FBgn0050122	3615	4272	4102	3905	3887	3148	4084	3571	2683	2717	2864	2913	2913	3577	3046	3737	3705	3565	4090	4609	2058	3172	2658	3704	3276	2620	3063	3150	3933	3264	CG30122	2R	18632328	18639270	-	4623	protein_coding	-	SPRY
FBgn0010228	3094	4420	4434	4680	3731	3538	4147	4022	2780	2949	2508	2615	2214	3087	3254	4161	3980	3708	4387	4346	2302	2668	2757	2966	2834	2702	3058	2892	4146	3444	HmgZ	2R	21697488	21707861	-	1604	protein_coding	-	HMG_box
FBgn0031969	4580	6507	4855	5624	4807	2248	2820	2196	2005	1918	3654	3851	5017	3965	4161	2240	2377	2117	1954	3236	2991	3708	3546	3590	3346	1988	2668	4365	2929	2464	pes	2L	7986786	7994184	-	3846	protein_coding	-	-
FBgn0015789	3429	4407	4021	4146	3666	3188	3978	3142	2646	2508	2613	3047	3166	3728	3299	3609	3393	3046	3441	4291	2480	3336	2887	3224	3272	2631	3277	4246	3719	3695	Rab10	X	20251338	20254691	+	2336	protein_coding	-	Ras
FBgn0262872	3219	4146	3741	3791	3265	3052	4073	3151	2977	2664	2728	2848	3232	3357	2874	3814	3886	3453	3609	4372	2251	3298	2793	3244	3310	2560	3294	4499	4122	3907	milt	2L	7037823	7056010	+	7667	protein_coding	-	-
FBgn0026533	3758	4678	4338	4039	3950	3242	4013	3635	2707	2482	2815	2821	2628	3382	3408	3854	3268	3255	3969	4311	2186	3202	2876	3593	3245	2701	2954	3039	3698	3424	Dek	2R	16856220	16861738	+	4138	protein_coding	-	-
FBgn0033188	3379	3795	2846	2469	3576	2696	3319	2579	2403	2390	3065	2441	3708	3357	3930	5549	5257	4361	4953	5725	2965	3233	1869	3144	3023	2193	2369	5717	2615	2509	Drat	2R	7526118	7532981	-	2594	protein_coding	-	-
FBgn0036752	3961	4866	3924	5274	3612	2849	3788	3499	2445	2674	2853	3434	2930	3767	2539	3184	3458	3534	3529	4118	2444	3046	3326	3814	3667	2561	2461	3189	3827	2830	Adgf-A	3L	17751731	17764158	-	2588	protein_coding	-	-
FBgn0010747	3317	4140	3994	4012	3280	3215	3804	3620	2645	2663	2459	2992	2890	3588	3197	3811	3403	3270	3525	4099	2533	3557	3167	3573	3577	2595	3241	3567	4011	3630	Srp54k	3L	5152678	5154777	+	2015	protein_coding	-	-
FBgn0036770	3590	4681	4086	4253	3560	2682	3954	3266	2624	2752	2967	3543	3713	4138	3330	3420	3530	3644	3427	4461	1891	3061	2594	3217	3186	2327	2730	3551	3832	3098	Prestin	3L	17898889	17907812	-	3553	protein_coding	-	Sulfate_transp
FBgn0034645	2872	4445	4440	4847	3787	3770	3904	3885	2920	2400	2049	3064	2705	3571	3258	3995	3818	3841	3900	4340	2396	3258	2754	2796	3001	2184	2653	2994	4172	3073	CG10320	2R	21658078	21658777	+	606	protein_coding	-	-
FBgn0263740	3338	4640	4260	4626	3449	3317	4158	3743	2667	2978	2550	3101	2733	3483	3242	3715	3172	3252	3617	4076	2288	3161	2970	3327	3452	2332	2950	3033	4113	3158	eIF-2gamma	3R	15257844	15263458	-	2203	protein_coding	-	GTP_EFTU
FBgn0045866	3142	4547	3857	4692	3592	3602	4074	3792	2668	2562	2574	2933	2724	3452	3366	4156	3548	3491	3742	4251	2537	2824	2910	3087	2948	2482	3072	3325	3509	3395	bai	3R	25039374	25040443	+	807	protein_coding	-	-
FBgn0036394	3840	6664	3909	4759	3141	4072	4146	3288	3004	1631	1753	3979	1038	3094	2643	4546	5515	5494	5560	4201	1584	1810	3352	5119	3177	1722	1363	450	3836	2129	CG9040	3L	13987878	13988626	+	749	protein_coding	-	-
FBgn0034497	3037	4536	5241	4682	3822	3132	3125	3361	2925	2582	2561	3235	2701	3659	2504	4425	4315	3754	4337	4362	2296	3967	2985	2449	3635	1968	2565	1451	4125	2960	CG9090	2R	20279066	20281127	-	1499	protein_coding	-	Mito_carr
FBgn0002645	3573	4231	4114	3492	3820	2718	4069	3259	2776	2670	2989	2869	3176	3566	3608	3596	3665	3164	3544	4276	2179	2997	2637	3198	3067	2709	3318	4103	3716	3550	Map205	3R	32055279	32068441	-	6046	protein_coding	-	-
FBgn0025836	3391	4336	4045	4373	3586	2927	4467	3358	2475	2798	2903	3176	3100	3711	3330	3255	3394	3340	3500	4191	2208	2966	2908	3512	3156	2548	3147	3481	3908	3131	RhoGAP1A	X	127449	140340	+	6068	protein_coding	-	RhoGAP
FBgn0037632	3476	4663	4678	4916	3884	3007	3983	3837	2487	2901	2703	3242	2693	3593	3336	3428	3421	3272	3714	4217	1801	2783	2761	3360	3475	2214	2692	3014	3981	2885	Tcp-1eta	3R	8801564	8806234	+	1964	protein_coding	-	-
FBgn0027619	3334	4712	4315	4919	3564	3393	3813	3937	2748	2609	2613	2891	2913	3771	3500	3889	3554	3481	3504	4139	2120	2968	2862	2845	3312	2221	2551	2934	3906	2991	Adam	2R	9968929	9970897	+	1363	protein_coding	-	-
FBgn0031459	3281	4546	3960	4314	3539	3372	3560	3723	2738	2336	2346	3002	2777	3603	3080	4139	3854	3704	3926	4047	2517	3193	2894	3238	2967	2458	2774	3157	3944	3319	CG2862	2L	2770135	2770904	+	709	protein_coding	-	HIT
FBgn0266449	3181	4653	3724	5120	3200	3251	4207	3694	2668	2824	2556	3466	2687	3363	3111	3673	3473	3621	3552	4244	2222	2855	2914	3514	3085	2337	2711	3204	3959	3228	Kr-h2	2L	6070990	6073961	+	1771	protein_coding	-	-
FBgn0034628	3132	4132	3088	3422	3303	3330	3177	3144	2267	2593	2280	3107	3168	3961	3160	4358	4148	4403	4241	4866	2697	3489	2354	3320	2887	2491	3234	3665	3444	3433	Acox57D-p	2R	21386309	21389276	+	2552	protein_coding	-	-
FBgn0027066	3567	4365	4014	3810	3524	2941	3774	3237	2385	2416	2813	2772	2831	3598	3376	3708	3231	3133	3648	4259	2305	3418	2849	3685	3326	2466	3227	4253	3760	3548	Eb1	2R	6749227	6756300	+	2715	protein_coding	-	CH
FBgn0051072	3486	3674	2718	2787	2993	2605	2834	2742	2384	2089	3026	2484	3411	2928	2649	4353	3606	3447	3927	3959	3973	2858	2513	3872	2135	4053	4821	6307	2252	5292	Lerp	3R	26842462	26863130	-	3615	protein_coding	-	-
FBgn0028689	3748	4574	4122	4070	3855	3275	3853	3578	2844	2679	2637	3038	2956	3391	3135	3664	3489	3340	3648	4242	2360	3169	2840	3392	2967	2424	2746	3406	3447	3267	Rpn6	2R	14750166	14752910	-	1945	protein_coding	-	-
FBgn0033377	3077	3795	3165	3649	3174	3305	3942	3510	2567	2712	2506	2660	2957	3373	2892	3932	4308	3608	4036	4709	2509	3134	2742	3374	3107	2827	3167	3846	3903	3510	Pmm45A	2R	9107151	9109718	-	2443	protein_coding	-	PGM_PMM_II
FBgn0086519	2559	4556	10310	8145	5292	3617	2700	2962	3622	2282	1292	2782	2894	4597	3022	3228	2864	5387	3165	4401	230	3087	2712	916	3400	544	2106	583	6381	354	Cpr47Eg	2R	11277957	11278445	-	421	protein_coding	-	Chitin_bind_4
FBgn0011770	3021	4112	3567	5788	2927	3567	4784	4285	2730	3055	2526	3362	2728	3266	2491	4080	3686	4659	4964	4400	2237	2569	2533	2587	2291	2173	2374	3008	3447	2701	Gip	X	10328877	10329872	-	996	protein_coding	-	-
FBgn0033296	4961	4573	4788	2718	4224	3987	3000	3789	4427	3146	1743	1817	3313	3611	1829	5820	4480	4897	5210	6042	2246	3331	1390	1968	1269	2428	1526	3075	2428	1813	Mal-A7	2R	8468646	8471663	-	2717	protein_coding	-	-
FBgn0030674	3974	4634	4407	4469	3940	2787	3714	3620	2630	2664	3071	2618	2688	3421	3065	3395	3653	3078	3658	4388	2111	2825	2879	3715	3386	2668	2628	2795	3386	3318	CG8184	X	15712628	15731935	+	16799	protein_coding	-	HECT
FBgn0038194	2759	3238	3044	3871	2559	3398	3718	3894	2967	3292	1734	2478	2585	2915	2008	5493	4802	4700	4772	4850	2618	2377	2575	3012	1969	3074	3306	3915	3612	4028	Cyp6d5	3R	14029228	14031483	+	1640	protein_coding	-	p450
FBgn0039006	4246	4798	3632	4240	3795	2539	3284	2821	2245	2061	3572	3253	4158	3773	3549	3885	3288	2935	3383	4656	2516	3210	3109	2834	2816	2577	2430	3023	3251	3678	Cyp6d4	3R	22698319	22700307	+	1872	protein_coding	-	p450
FBgn0039031	3620	4552	3834	3795	3593	3389	3987	3415	2822	2449	2280	2523	2627	3595	2808	3496	3303	2880	3252	3948	2937	3382	2780	3353	3079	2674	3429	4156	3593	3987	CG17244	3R	22977270	22978164	+	895	protein_coding	-	-
FBgn0004397	3149	4509	4131	3891	3325	2886	3703	3196	2549	2598	2558	2721	3105	3341	2827	3656	3512	3140	3443	4101	2566	3441	2865	2817	3454	2538	3480	4991	3633	3392	Vinc	X	2214347	2222567	-	3933	protein_coding	-	-
FBgn0011584	3062	4215	3988	3985	3209	3255	4026	3429	2661	2483	2556	2646	2757	3519	3504	3723	3327	3075	3390	4255	2330	3271	2861	3084	3093	2479	3548	4005	3767	3997	Trp1	2L	10009381	10013170	+	2459	protein_coding	-	-
FBgn0038407	2764	3820	3361	5000	3094	2938	3686	3199	2210	3046	2737	3198	3229	3966	3015	3542	3831	3943	3807	4582	2395	3067	2889	3229	3539	2547	2531	3360	4063	2849	CG6126	3R	16198000	16203083	-	2126	protein_coding	-	Sugar_tr
FBgn0039081	2959	4797	4510	3507	2951	3168	4560	3508	2876	2915	2247	3955	3304	4146	3199	3770	3939	2740	2935	4685	2467	3067	2965	1652	3175	2173	2298	3880	3913	3167	Irk2	3R	23513617	23519445	-	2497	protein_coding	-	-
FBgn0030245	3292	3662	3177	2628	3166	2981	3030	3053	2951	2514	2607	2789	3200	3298	2582	4484	4079	3558	4402	4610	2707	3248	2644	3144	2523	3136	3718	4749	3206	4207	CG1637	X	10870594	10877893	-	5007	protein_coding	-	Metallophos
FBgn0034276	3477	4596	3565	3737	3514	2824	3986	3233	2375	2269	2455	2794	2990	3994	2938	3485	3296	2981	3702	4737	3200	3399	3063	3105	2887	2495	2787	3968	3621	3728	Sardh	2R	17753555	17756422	-	2750	protein_coding	-	DAO
FBgn0028699	2542	4262	3703	3167	2337	2725	4194	3258	2446	2609	2190	3907	3074	3919	2573	3902	4066	2923	3058	4862	2822	3569	3206	2198	3668	2872	2706	4607	3835	3841	Rh50	3L	4910368	4920198	+	2934	protein_coding	-	Ammonium_transp
FBgn0033342	3380	4523	4442	4682	3701	2964	3968	3533	2525	2623	2734	2966	2777	3661	3157	3362	3261	3101	3573	4123	1840	2947	2879	3571	3554	2096	2747	3270	3943	3064	CG8258	2R	8904844	8906990	-	1904	protein_coding	-	-
FBgn0015019	3260	4602	4565	4616	3650	2834	3940	3644	2452	2750	2622	3062	2713	3556	2917	3264	3199	3301	3756	4197	1856	3098	2900	3505	3464	2193	2822	3125	4130	2897	Cctgamma	3R	16647605	16649978	+	2165	protein_coding	-	-
FBgn0029134	3288	4508	4252	4371	3577	3273	3952	3708	2608	2415	2522	2900	2743	3342	2992	3674	3517	3623	3697	4175	2492	2991	2745	3211	2838	2448	2920	3253	3679	3171	Prosbeta5	2R	10819978	10821178	+	1139	protein_coding	-	Proteasome
FBgn0030574	2667	4090	3357	4217	3037	4043	4756	3694	3280	3382	2495	2349	3369	2801	2945	4400	4133	3078	3284	4651	2516	2244	2412	2076	2643	2904	3227	2942	3673	3860	CG9413	X	14584733	14602580	-	3574	protein_coding	-	-
FBgn0000173	3052	4219	3711	3839	3281	3145	4021	3585	2564	2464	2814	2693	2924	3248	3385	4100	3521	3319	3703	4480	2825	2904	2747	3056	2819	2662	3146	3418	3290	3566	ben	X	13996345	13999805	+	2072	protein_coding	-	UQ_con
FBgn0034291	1145	2950	2161	2169	2215	1712	1565	3278	1218	1679	3831	2596	5018	3360	3687	5299	4196	4049	3973	4293	4158	3760	3415	4796	3674	3553	3544	3196	3281	4626	CG5770	2R	18044046	18045073	-	910	protein_coding	-	-
FBgn0035090	4053	4533	3500	2950	3454	2823	3285	3069	2667	2025	2181	1875	3064	2819	2786	3090	3338	2668	3377	3212	3337	3748	2919	3887	3139	3699	4470	4050	3479	4684	CG2736	2R	24973431	24975341	-	1726	protein_coding	-	-
FBgn0038662	3483	5287	4704	5240	3753	3092	3666	2946	2424	2719	2511	3742	3226	3989	3414	3031	2932	2978	2951	3578	2339	3571	2939	3383	3283	1874	2036	2673	3780	2553	Mpc1	3R	18926996	18928659	-	1155	protein_coding	-	-
FBgn0011204	3472	4792	4566	4101	4003	3532	4249	3785	2641	3303	2629	2809	3396	3668	3219	2946	2978	2750	2973	3708	2221	3307	2794	3217	3196	2283	2547	2853	3371	2783	cue	3L	1503226	1517271	-	2801	protein_coding	-	-
FBgn0042094	3384	4217	3938	4098	3540	3261	3612	3462	2574	2706	2489	3133	3351	3669	3428	4079	3651	3857	3744	3951	2266	3049	2484	3189	2790	2263	2480	2843	3612	2857	Adk3	3R	10887345	10889588	-	1522	protein_coding	-	ADK
FBgn0025352	3115	3951	3730	3603	3035	3436	3946	3563	2612	2534	2410	2925	2911	3461	2850	4176	3678	3309	3951	4301	2355	3240	2795	3230	2894	2332	3041	3758	3439	3395	Thiolase	2R	23866648	23868603	-	1593	protein_coding	-	Thiolase_N
FBgn0032213	3548	4212	3951	3382	3195	2959	3906	3343	2459	2289	2570	2762	2842	3587	3237	3898	3275	2822	3712	4409	2787	3373	2842	3008	2851	2482	3308	3832	3230	3838	CG5390	2L	10304069	10306594	-	1401	protein_coding	-	Trypsin
FBgn0024365	3150	4131	3708	4154	3244	3135	4113	3351	2317	2778	2680	2821	3088	3271	2814	3723	3288	3178	3352	4134	2432	2865	2907	3244	3023	2451	3253	3859	3717	3578	CG12773	X	1349623	1353981	-	3887	protein_coding	-	AA_permease
FBgn0085795	4518	5190	4484	5150	5111	2401	3126	3231	2177	1999	1931	2872	2053	2834	3164	4092	2720	3194	3135	3850	2761	2520	2598	3117	2988	2760	2804	3255	4138	3555	CR41535	211000022279708	608	1275	+	668	rRNA	-	-
FBgn0051087	3176	4131	3189	3694	3177	3345	3982	3381	2325	2459	2637	3258	3841	3263	3307	3888	3405	2882	3055	4806	2308	3498	2805	3430	3056	2653	2597	3009	4411	2692	CG31087	3R	25311027	25313833	-	1458	protein_coding	-	-
FBgn0043456	3320	4440	4219	4132	3800	3070	4121	3642	2444	2721	2748	2882	2638	3347	3358	3422	3110	3042	3646	4217	1963	2754	2783	3253	3165	2454	2805	2890	3856	3139	CG4747	2L	10003832	10008889	+	3150	protein_coding	-	NAD_binding_2
FBgn0031245	3121	4256	3486	4394	3160	3438	4057	3654	2699	2805	2324	2689	2945	3309	3081	4048	3618	3502	3703	4218	2679	2815	2466	2984	2677	2611	2757	3155	3550	3171	CG3625	2L	283385	291795	-	1974	protein_coding	-	-
FBgn0035781	2878	3042	1864	5915	1530	2209	3535	2297	2352	1074	1729	5163	1956	2451	1945	3036	2579	2715	2933	4434	2643	5286	3583	5251	3607	2710	3854	4974	5658	4047	CG8560	3L	7402332	7404181	-	1566	protein_coding	-	-
FBgn0027836	6830	6579	5664	3843	5430	4122	5336	5520	5717	3726	2023	1827	2522	2317	1676	2698	2569	2109	2755	2835	1233	2461	1830	1784	1745	1961	1905	2535	2812	2839	Dgp-1	2R	18168413	18172607	-	2969	protein_coding	-	GTP_EFTU
FBgn0035375	3069	3846	3504	4375	2925	2813	3777	3668	2447	2484	2847	3103	2826	3281	2986	4151	3631	3578	4035	4418	2265	2570	2786	3763	3107	2211	2712	3101	3839	2979	pgant6	3L	2782255	2786010	+	2817	protein_coding	-	Glycos_transf_2
FBgn0027785	2648	4357	4527	4171	3556	3457	3761	3622	2662	2376	2336	3047	2850	3643	3005	3981	3739	3555	3597	4189	2248	3187	2562	2804	2799	2096	2467	2780	4062	2999	NP15.6	3R	19027368	19028015	+	648	protein_coding	-	-
FBgn0034576	2719	4209	4150	4353	3287	3449	3725	3596	2648	2428	2282	3016	2766	3451	3044	3932	3661	3471	3645	4162	2256	3308	2724	3012	3114	2012	2509	2866	4237	2982	CG9350	2R	21025078	21026086	+	712	protein_coding	-	-
FBgn0038718	2161	3366	3679	3241	2572	2892	2325	3193	2373	2631	2054	2303	3145	3364	2433	2992	3054	3151	3069	3221	3115	4226	3039	4174	3109	3152	4024	5085	4890	4793	CG17752	3R	19610225	19612437	+	1716	protein_coding	-	Sugar_tr
FBgn0030529	3116	4833	4190	4137	3493	2944	4409	3428	2430	2680	2769	3194	3089	3349	3363	3384	2974	2942	2993	3753	2276	2879	2841	2922	3023	2127	2912	3794	3412	3107	Clic	X	13812971	13822307	-	1839	protein_coding	-	-
FBgn0034716	2492	4786	3676	5241	3188	3121	4135	3560	2270	3178	2232	3689	2667	3842	2620	2991	2860	3229	2875	3692	2361	3316	2620	4048	3298	2180	2798	3153	3671	2931	Oatp58Dc	2R	22223681	22228574	-	3138	protein_coding	-	-
FBgn0035371	2806	3820	3042	3283	2883	3015	4235	3697	2450	2789	2591	2931	3085	2873	2955	4495	3852	3881	3824	4525	2303	2582	2779	3064	2848	2629	3096	3593	3416	3364	CG9977	3L	2768466	2772325	-	3020	protein_coding	-	-
FBgn0260635	3253	4013	3862	3880	3460	2707	3436	3264	2385	2080	2628	2700	2745	3249	2815	3399	3329	3171	3640	3969	2398	2976	2703	3483	2822	2524	3373	4859	3659	3802	Diap1	3L	16038410	16051034	-	3143	protein_coding	-	BIR
FBgn0011742	3171	4324	3803	3783	3297	3051	4191	3311	2395	2667	2721	3065	3221	3356	3065	3197	2983	2952	3076	4006	2303	2936	2784	3071	2975	2513	3275	4061	3499	3349	Arp2	X	16548290	16553968	-	2729	protein_coding	-	Actin
FBgn0038613	3775	4441	3063	3691	3328	3268	3113	3080	2616	2405	2866	3210	3744	3382	3073	3842	3142	3342	3587	4676	2417	3765	2549	4027	1932	2520	2494	3456	3067	2493	Vha100-4	3R	18386841	18389805	-	2728	protein_coding	-	-
FBgn0259175	2692	3662	3214	3951	3008	3454	4439	3282	2707	2733	2120	2933	2771	3032	2692	3460	3573	3581	3424	4017	2072	2929	2835	2655	2774	2366	3367	4530	4086	3947	ome	3L	14672839	14747868	+	5044	protein_coding	-	-
FBgn0037636	3367	3682	3422	3449	3094	2797	3661	3106	2592	2153	2737	2777	2655	3150	3339	3644	3293	3004	3618	4018	2375	3064	2371	3129	2517	2596	3562	5594	3112	4395	CG9821	3R	8813490	8820682	-	6529	protein_coding	-	-
FBgn0034420	3403	4070	4059	4427	3695	2563	3211	3399	2860	2389	2567	2680	2860	3214	2445	3256	3275	2879	3251	3796	2533	3647	3177	2904	3695	2475	3327	2960	3877	3316	CG10737	2R	19164143	19178223	+	4805	protein_coding	-	C1_1
FBgn0027356	2809	4162	4259	4135	3188	2738	3623	3017	2704	2534	2417	3223	2999	3824	3473	3445	3456	3122	3131	4147	2193	3365	2878	2655	3712	2204	2772	2755	4189	2880	Amph	2R	12593604	12612068	+	3205	protein_coding	-	-
FBgn0037890	2855	4306	4527	3927	3492	3985	4167	3806	3083	3414	2150	2498	2877	3295	3155	3586	3395	3291	3299	4134	1938	2890	2512	2297	2972	2135	2451	2550	4186	2736	CG17734	3R	11242208	11243999	-	1317	protein_coding	-	-
FBgn0039112	2898	4549	4146	4457	3465	3280	3648	3746	2793	2543	2224	3231	2774	3224	2849	3764	3448	3269	3598	3927	2151	3295	2673	2860	3153	2033	2398	2627	3897	2811	CG10219	3R	23759483	23760600	-	894	protein_coding	-	-
FBgn0036493	3570	2991	1948	3155	2356	1763	2826	2690	1977	1285	2718	1532	2924	2435	2498	4206	3106	2338	2788	3104	5797	2877	2678	5098	2155	5382	7379	6163	1758	4234	CG7255	3L	15304255	15311195	+	5047	protein_coding	-	-
FBgn0051729	3374	3958	3869	4057	3516	2644	3461	2897	2404	2412	2653	2941	3182	3458	3236	3320	3235	2857	3248	3835	2338	3314	2751	3086	2914	2517	3248	4373	3282	3298	CG31729	2L	13289997	13301668	+	5656	protein_coding	-	E1-E2_ATPase
FBgn0022349	3339	4088	3969	4138	3549	3132	4101	3407	2438	2491	2658	2680	2425	3326	3202	3781	3300	3269	3850	4072	2048	2871	2701	3200	2926	2457	2761	2821	3448	3115	CG1910	3R	31747643	31751894	+	3199	protein_coding	-	-
FBgn0250746	3271	4289	3881	4447	3400	3182	3772	3574	2411	2459	2379	2840	2713	3217	2952	3671	3341	3388	3743	3982	2364	2884	2730	3125	2814	2235	2839	3131	3434	3016	Prosbeta7	3R	5357012	5358364	-	1215	protein_coding	-	Proteasome
FBgn0021967	3000	4646	4869	4803	3829	3657	4067	4041	2902	2891	2061	3019	2625	3134	2522	3684	3463	3173	3565	3997	1923	3113	2513	2606	2659	1754	1994	2699	3714	2353	Pdsw	2L	3466157	3467334	+	738	protein_coding	-	-
FBgn0052654	3493	4075	3590	4148	3147	2639	3823	3144	2426	2365	2870	2857	2844	3502	2911	3687	3329	3294	3529	4019	2276	2713	2819	3437	3076	2464	3076	3160	3266	3274	Sec16	X	12596047	12609910	+	9707	protein_coding	-	-
FBgn0036622	2307	3950	3197	3248	2741	4183	5226	4302	3078	3515	1678	3095	2729	2992	2728	3542	3543	3586	3334	4348	1637	2979	2275	2386	2506	2167	2226	3378	5069	3215	CG4753	3L	16378974	16381570	-	1628	protein_coding	-	Acyltransferase
FBgn0010497	1824	2682	2505	2567	1996	3844	5431	3602	2861	2961	1469	2136	1901	2750	1642	4329	3704	3768	3663	5049	1930	3193	2333	2772	2931	3404	3053	4795	5559	4418	dmGlut	2L	12027438	12034122	+	2426	protein_coding	-	MFS_1
FBgn0036945	3000	4692	3812	3892	3470	2962	3719	3135	2309	2446	2300	2720	3251	3130	3001	2829	2807	2428	2404	3578	2773	2900	2926	2873	2783	2545	3669	4809	3867	3952	Ssk	3L	20188522	20189779	+	898	protein_coding	-	-
FBgn0034245	2391	4403	4331	4428	3753	4066	3756	3996	2733	2386	1735	2512	2162	3545	4036	3764	3796	3632	3592	4152	2231	2917	2288	2134	2660	1725	2212	2508	4335	2798	CG14482	2R	17572096	17572784	-	561	protein_coding	-	-
FBgn0030718	2794	4336	4225	4320	3212	3318	3820	3617	2619	2739	2309	3298	2666	3357	2844	3509	3227	3193	3511	3972	2072	3237	2831	2946	3150	1952	2303	2663	4040	2852	CG9172	X	15985473	15986808	-	1336	protein_coding	-	-
FBgn0003732	3782	3807	3957	3486	3681	2707	3677	3111	2547	2171	2670	2767	2107	3236	3325	3712	3422	3335	4199	4313	1563	2999	2433	3902	2990	2528	2714	2792	3819	3053	Top2	2L	19447365	19453490	-	5242	protein_coding	-	DNA_gyraseB
FBgn0015011	2381	4060	3782	3158	2885	3071	4344	3499	2791	2751	2222	3486	3027	3751	2823	3980	3740	3145	3155	4424	2479	2546	2672	2015	2781	2623	2755	3256	3468	3461	Ahcy89E	3R	16978439	16982158	-	1969	protein_coding	-	-
FBgn0039936	3192	3882	3619	3895	3350	2638	3776	3029	2237	2576	2786	2683	2533	3396	3103	3398	3343	3227	3523	4017	2057	2913	2887	3390	3132	2534	3034	3295	3846	3165	CG11148	4	853716	867025	-	5115	protein_coding	-	-
FBgn0015282	3349	3987	3813	3978	3572	3055	3761	3253	2527	2519	2374	2884	2671	3140	2841	3604	3516	3309	3540	3916	2310	2972	2675	3275	2820	2457	2794	3024	3289	3025	Rpt2	3R	23929873	23931558	-	1625	protein_coding	-	AAA
FBgn0033005	3027	4130	3578	3641	3122	2855	3643	3188	2577	2619	2462	2871	2981	3403	3609	3513	3362	3235	3490	3734	2086	3079	2623	3085	3055	2353	2756	2859	3618	3368	CG3107	2R	5090581	5095090	+	4128	protein_coding	-	-
FBgn0037530	3379	4305	4047	4568	3387	2904	3498	3286	2395	2532	2357	3207	2646	3257	2950	3045	3039	3009	3148	3487	2020	3337	2837	3480	3490	2124	2473	2929	3914	2856	CG2943	3R	7903030	7907363	-	3292	protein_coding	-	-
FBgn0062442	2943	4169	3785	4029	3418	3312	3840	3528	2658	2293	2185	2922	2810	3449	2926	3810	3624	3534	3743	3878	2289	2851	2599	2721	2782	2147	2210	2911	3495	2973	Cisd2	3R	29222217	29223428	-	675	protein_coding	-	-
FBgn0039928	2897	4057	3838	3860	3313	2557	3766	3016	2346	2342	2666	2735	2816	3473	3518	3633	3382	3100	3590	3889	2140	2964	2698	3044	3154	2481	2942	2898	3354	3288	Cals	4	1112874	1123357	-	6215	protein_coding	-	-
FBgn0004648	2841	3784	3247	3546	3007	2940	3938	3122	2083	2152	2623	2567	2883	2982	2971	3795	3143	3063	3456	4096	2748	2476	2645	3237	2528	2785	3685	4718	2862	3658	svr	X	496446	509072	+	8583	protein_coding	-	-
FBgn0015795	3189	3926	3432	3494	3294	2706	3302	2813	2262	2078	2619	2640	3033	3117	3253	3610	3158	2863	3165	3523	2742	2923	2563	3164	2477	2476	3542	5210	2988	3839	Rab7	3R	23993008	23995452	+	1700	protein_coding	-	Ras
FBgn0027329	3229	4209	4249	4536	3316	2853	3635	3380	2410	2546	2472	3042	2584	3508	2906	2917	3010	2956	3344	3882	1739	2860	2588	3508	3608	1995	2482	2786	3883	2737	Tcp-1zeta	X	15746648	15748971	+	1924	protein_coding	-	-
FBgn0259749	3256	4326	4141	4210	3542	2780	3626	3015	2449	2297	2368	2477	2856	3001	2561	3220	3162	2954	3147	3864	2246	3556	2935	2823	3172	1947	3179	3261	3600	3145	mmy	2L	6468538	6473904	-	2195	protein_coding	-	-
FBgn0029506	3173	4114	4190	3657	3130	2665	3705	2946	2364	2187	2646	2677	2326	3019	3209	3688	3178	2853	3401	3929	2175	3070	2693	3060	2903	2324	3283	3637	3561	3314	Tsp42Ee	2R	7012254	7018362	+	1463	protein_coding	-	Tetraspannin
FBgn0030993	3500	4545	3751	4548	3560	2782	3880	3234	2583	2496	2588	3003	3092	3232	2144	2967	3029	2803	2790	3456	2370	2878	2377	2863	2331	2563	3227	3677	3358	3316	Mec2	X	19188035	19190193	+	1238	protein_coding	-	-
FBgn0001316	3312	3684	3716	3794	3356	2616	3839	2980	2437	2388	2809	2543	2572	3150	2930	3190	3246	3105	3694	3974	1929	2813	2460	3549	2997	2524	3071	3465	3441	3302	klar	3L	434083	540614	-	11717	protein_coding	-	-
FBgn0050029	2154	837	1752	1160	2578	975	1871	700	572	556	6020	1864	3514	5011	3310	3891	3986	2243	3415	8092	3304	2592	2109	1332	2909	1438	13046	7793	1644	2093	CR30029	2R	11246105	11246654	+	550	pseudogene	-	-
FBgn0030776	2272	3065	2506	3324	2408	3761	4354	3224	2363	2997	1759	2960	2593	2707	2390	4316	4135	3933	3447	4587	2164	2766	2386	2342	2318	2556	2870	3922	4265	4055	CG4653	X	16704081	16705278	+	895	protein_coding	-	Trypsin
FBgn0262519	3416	3917	4089	3832	3560	2775	3755	3334	2442	2488	2714	2563	2399	3131	2890	3402	3136	3144	3804	3970	1842	2776	2477	3418	2902	2409	2788	2930	3402	3004	Mi-2	3L	19882051	19910215	-	6600	protein_coding	-	SNF2_N
FBgn0033241	2297	3551	3120	3656	2808	2849	3359	2956	2130	2390	2366	2879	2849	3271	2931	3642	3529	3499	3528	4045	2200	2738	2853	3408	3128	2641	2852	3540	4152	3481	CG2915	2R	7958207	7960015	-	1750	protein_coding	-	-
FBgn0031228	2742	3984	4180	4423	3522	3470	3562	3653	2574	2328	2056	3028	2587	3323	3180	3811	3561	3482	3551	3779	2197	3086	2509	2445	2739	1776	2072	2824	3615	2506	CG11455	2L	114726	156030	+	1135	protein_coding	-	-
FBgn0262716	3126	4366	3763	3655	3459	2976	3714	2963	2299	2539	2539	2919	3086	3340	2910	3149	3007	2816	2920	3773	2060	2979	2480	3023	2850	2337	2993	3738	3600	3157	Arp3	3L	8113407	8115902	-	1983	protein_coding	-	Actin
FBgn0019830	2893	4180	4141	3706	3127	3350	3677	3392	2536	2463	1992	2846	2727	3366	2850	3582	3161	3128	3369	4096	2146	3155	2632	2888	2901	2089	2600	2846	3895	2801	colt	2L	2768590	2770069	-	1480	protein_coding	-	Mito_carr
FBgn0264560	3403	4519	3847	4277	3217	2472	3500	3034	2379	2406	2561	3109	2778	3466	2834	3170	3149	3067	3261	3816	1813	3015	2676	3540	3093	2087	2571	2952	3657	2826	garz	2R	12326360	12333860	+	6954	protein_coding	-	Sec7
FBgn0086134	3238	4274	3904	4096	3353	3152	3533	3178	2397	2367	2310	2696	2464	3234	2630	3506	3382	3093	3418	3945	2238	3113	2554	3296	2739	2291	2598	3133	3405	2954	Prosalpha2	3R	12431321	12432556	+	920	protein_coding	-	Proteasome
FBgn0034709	2820	3600	3728	3138	3002	3019	3445	3204	2471	2495	2504	2463	2722	2985	2558	3666	3578	2989	3531	3770	2259	3106	2367	2620	2533	2434	3706	4682	3308	3752	Swim	2R	22189817	22202671	-	2171	protein_coding	-	Peptidase_C1
FBgn0086346	3320	4298	3924	3418	3547	2442	3233	2951	2269	2129	2618	2598	3090	3138	2694	2938	2893	2472	2859	3444	1880	2791	2341	2956	2462	2193	3654	6612	3167	4085	ALiX	3R	27696466	27700110	-	2892	protein_coding	-	-
FBgn0025837	2570	3893	3047	5819	2740	3883	4693	3170	2524	2225	2599	2407	1701	3466	3253	5065	3663	3990	4476	4399	2071	1985	2082	3073	2379	2091	2848	1402	2849	1993	CG17636	X	124370	126714	-	2036	protein_coding	-	-
FBgn0024352	3428	4307	4065	4217	3612	2838	3452	3061	2499	2430	2277	2961	2574	3546	2838	3155	3200	2976	3357	3626	1878	2988	2686	3597	3256	2073	2359	2739	3671	2680	Hop	2L	295122	297449	+	2023	protein_coding	-	TPR_1
FBgn0027087	3215	4313	4218	3881	3275	3237	4023	3442	2466	2475	2451	2436	2816	3103	2561	3518	3236	3040	3325	3944	2165	2877	2711	2714	2864	2192	2589	2816	3434	2925	Aats-his	X	18515428	18520445	+	2862	protein_coding	-	HGTP_anticodon
FBgn0039302	3825	4071	3968	3851	3604	2602	3718	3425	2263	2412	2618	2604	2320	3206	2864	3219	3234	3140	3802	4178	1614	2648	2501	3537	3118	2479	2574	2544	3531	2742	Nup358	3R	25249348	25258672	+	8553	protein_coding	-	zf-RanBP
FBgn0037182	3228	4144	3593	4072	3043	2915	3762	3292	2295	2355	2611	2912	2607	3264	2826	3342	3228	3218	3424	3986	2094	2734	2781	3151	2922	2213	2717	3116	3280	3059	ArfGAP3	3L	22714313	22717577	-	2692	protein_coding	-	-
FBgn0000412	3383	3541	3610	3486	3542	2837	3448	3036	2354	2004	2718	2535	2122	3143	2905	3705	3278	3289	4195	4169	1994	2910	2505	3683	2900	2528	2663	2784	3687	3086	D1	3R	9238083	9240654	-	1877	protein_coding	-	-
FBgn0035348	3232	3856	3115	3729	2926	2049	2783	2539	1677	1500	2829	3592	3238	4358	3703	3046	3222	2621	3435	3064	3073	3101	2468	2926	2758	2579	2889	5254	2646	3743	CG16758	3L	2499372	2503606	-	1985	protein_coding	-	-
FBgn0034394	2655	2989	2493	3147	2554	3306	5159	4623	3835	3894	1603	1889	1812	2298	1685	4313	3751	4442	5070	5796	1104	2347	1848	2324	2954	2501	2045	3258	3862	2283	CG15096	2R	18808356	18816495	-	3675	protein_coding	-	MFS_1
FBgn0032913	5307	5395	4314	7441	5387	5970	4881	5893	4391	4286	980	1012	1116	1017	924	1459	1656	1435	1246	1125	2787	3304	1854	3046	1733	2802	2229	3122	2279	3282	CG9259	2L	21089375	21090999	+	1566	protein_coding	-	-
FBgn0004237	3147	3465	3525	3498	3307	2533	3314	3165	2375	2158	2376	2837	2434	3456	3298	3460	3391	3403	3829	4030	1685	2953	2507	3603	3020	2190	2671	2930	3896	2919	Hrb87F	3R	13656846	13660531	-	2759	protein_coding	-	RRM_1
FBgn0037298	3627	4685	3642	3794	3436	3086	3348	3125	2525	2436	2206	2967	3099	3256	2714	3186	3111	2843	3061	3653	2183	3543	2612	3126	2804	2110	2244	2917	3155	2753	CG2604	3R	5221632	5223365	-	1734	protein_coding	-	Saccharop_dh
FBgn0016926	2560	3711	2837	2605	2976	2942	3337	3064	2515	2555	2051	2466	2608	2652	3036	3520	3808	3317	3707	3820	2091	2929	2158	2777	2767	2870	3946	4646	3201	3744	Pino	2L	1114654	1128953	-	2497	protein_coding	-	-
FBgn0014075	3313	4205	3611	4150	3086	2788	3662	3399	2343	2497	2484	3038	2579	3335	2935	3344	3206	3231	3357	3756	1931	2800	2585	3160	2965	2175	2606	2557	3378	2664	Ugt	3L	18872747	18878245	+	5316	protein_coding	-	-
FBgn0260855	2951	4329	3327	4337	2997	3062	3834	3431	2355	2539	2399	2794	2574	2937	2854	3533	3196	3393	3293	3915	2208	2484	2768	2891	2767	2188	2617	2752	3216	3058	Sec22	X	806076	808200	+	1749	protein_coding	-	-
FBgn0032482	3292	3969	3198	2970	3165	2721	2913	2845	2616	2030	2674	3128	3060	3324	3383	3586	3875	3152	3669	3318	2193	3137	2426	2953	2796	2478	2723	3042	3155	3056	Pect	2L	13203762	13210828	+	2210	protein_coding	-	CTP_transf_2
FBgn0036181	3516	6042	4521	5231	2991	4082	2693	3974	1960	1920	1343	3617	725	2446	1859	3048	3828	3737	3443	2983	1122	2923	2308	4653	3832	1853	1853	908	4469	2945	Muc68Ca	3L	11610578	11620101	-	9524	protein_coding	-	-
FBgn0261403	3035	4009	3644	3999	3212	2807	3735	3074	2483	2616	2471	2667	2579	3199	3095	3259	2964	2829	3096	3639	2150	3025	2655	3012	3199	2353	2717	2756	3412	3102	sxc	2R	5307288	5329555	+	3678	protein_coding	-	TPR_1
FBgn0040493	3395	3879	3782	3676	3398	2814	3270	2988	2352	1985	2674	2873	2777	3378	2556	3485	3345	3006	3496	3859	2504	3059	2401	3139	2937	2380	2754	2819	3142	2664	grsm	3R	12950042	12967712	-	2435	protein_coding	-	-
FBgn0266756	3104	3762	3643	4037	3301	2686	3767	3096	2354	2462	2755	2839	2385	3149	2576	3396	3186	3338	3713	4048	1937	2656	2561	3261	3004	2189	2529	2788	3442	2717	btsz	3R	14804092	14875488	-	17286	protein_coding	-	C2
FBgn0030734	2940	4128	3663	4123	3132	2915	3562	3525	2377	2376	2678	2793	2722	3136	2917	3445	3027	2977	3348	3909	2124	2558	2662	3019	2749	2198	2685	2855	3289	2710	CG9911	X	16293853	16297718	-	1745	protein_coding	-	-
FBgn0030089	3137	3989	3724	3842	3200	2630	3823	2962	2347	2350	2638	2753	3018	3176	2915	3535	3027	3109	3257	3814	1938	2485	2512	3064	2828	2203	2728	3162	3236	3050	AP-1gamma	X	9108691	9117744	+	5497	protein_coding	-	-
FBgn0031117	4006	4791	3614	5021	3726	2730	3189	2879	1757	1956	2834	2651	3209	3709	3465	3405	3165	3086	3454	4150	2163	2920	2294	3571	2944	1821	1642	1872	2536	1654	GstT3	X	20467455	20469796	+	1369	protein_coding	-	GST_C
FBgn0033688	3339	3783	3874	3549	3473	2613	3478	3126	2277	2232	2693	2584	2390	3316	3010	3068	3209	2999	3610	3958	1732	2648	2478	3444	3105	2470	2661	2536	3388	2970	Prp8	2R	12154258	12162998	-	7442	protein_coding	-	Mov34
FBgn0262124	3021	4130	3753	4305	3137	2586	4098	2948	2218	2719	2377	3029	2763	3244	3351	2937	2788	2855	2865	3666	1950	2823	2713	2915	3107	2080	2631	2657	3537	2699	uex	2R	3900285	3949425	-	4520	protein_coding	-	-
FBgn0262732	3206	4230	3862	3817	3408	2932	3644	3373	2403	2405	2265	2577	2707	3298	2977	3306	3026	3002	3049	3641	1825	2746	2548	2920	2875	2104	2297	2759	3461	2975	mbf1	3L	16574436	16576871	+	1788	protein_coding	-	HTH_3
FBgn0033093	2532	4043	2931	4121	3116	3043	3783	3060	2040	2328	2200	2929	2645	3448	2495	2879	3046	3365	3114	3872	2659	3108	2254	3250	2507	2232	2419	4015	3259	2932	CG3270	2R	6693430	6695187	+	1449	protein_coding	-	DAO
FBgn0036007	3750	4006	3759	3383	2890	2735	4475	3135	2491	2291	1872	2159	2227	2655	2773	3017	2651	2587	2707	3402	1845	3403	2518	3217	3089	2547	2515	4437	3712	3301	path	3L	9494555	9505328	-	3195	protein_coding	-	Aa_trans
FBgn0053526	2839	3171	3075	2961	2801	2659	3668	2825	2467	2273	2385	2420	2528	3066	2702	3659	3187	3100	3540	4024	2122	2693	2602	2796	2603	2804	3257	3842	3711	3762	PNUTS	2L	870465	877038	+	5428	protein_coding	-	-
FBgn0004636	3074	3753	3392	3575	3122	2510	3508	2839	2166	2200	2398	2668	2680	3106	3218	3284	2981	2903	3008	3665	2208	2719	2614	3483	2866	2604	2954	3445	3100	3350	R	3L	1859115	1862239	-	3012	protein_coding	-	Ras
FBgn0016700	3022	3944	3423	3824	3002	2875	3502	3000	2230	2078	2415	2501	2680	3285	2894	3637	3269	2956	3170	3773	2314	2704	2324	2800	2412	2367	2941	3664	2942	3147	Rab1	3R	21266029	21269060	-	1804	protein_coding	-	Ras
FBgn0267378	3076	3815	3458	3717	3205	2802	3691	3210	2325	2352	2528	2438	2765	3143	3173	3605	3207	3063	3392	3789	2119	2400	2463	2841	2653	2209	2559	2970	3246	2876	sau	2L	2226342	2231099	+	2585	protein_coding	-	-
FBgn0026059	3102	3849	3837	3928	3174	2372	2955	2940	2496	2252	2413	2371	2701	3176	2578	3101	3253	2883	3330	3745	2322	3229	2591	2696	3270	2276	3298	2471	3635	2824	Mhcl	3R	16068523	16098761	-	11176	protein_coding	-	Myosin_head
FBgn0028687	3055	3832	3554	3797	3089	2834	3533	3069	2474	2157	2367	2651	2478	2990	2690	3502	3211	3190	3463	3775	2233	2682	2422	3212	2761	2289	2552	3020	3153	3004	Rpt1	2R	7652440	7653954	-	1515	protein_coding	-	AAA
FBgn0032511	2599	4182	3933	3826	3059	3343	3627	3615	2537	2342	1825	2995	2466	3113	2968	3447	3307	3309	3432	3589	1997	2860	2469	2590	2896	1816	2062	2419	3723	2689	CG9306	2L	13370103	13371110	-	871	protein_coding	-	-
FBgn0027572	1937	2201	1695	1915	1727	4138	3599	3833	2860	2954	1613	1807	1774	2324	1891	4948	5121	5189	4793	5584	1588	2010	1454	2086	1575	3227	3403	4043	3530	4119	CG5009	2R	17760940	17764541	+	2506	protein_coding	-	-
FBgn0042135	2960	3943	3124	3411	2841	2486	3363	2833	2280	2288	2709	2628	3171	3235	2922	3183	2902	2882	2877	3547	2301	2580	2490	2778	2572	2303	3135	4347	3327	3467	CG18812	2R	7716807	7735622	-	5449	protein_coding	-	A1pp
FBgn0261276	2983	4034	3672	3474	3093	2855	3505	3099	2490	2293	2577	2777	2807	3230	2943	3151	3142	2924	3131	3906	1868	2725	2479	2586	2847	2150	2527	3088	3457	2979	Opa1	2R	14230611	14235449	-	3968	protein_coding	-	-
FBgn0003392	3348	4123	3671	3575	3236	2255	3117	2688	2072	2065	2498	2879	2977	3295	3117	2978	2902	2672	3157	3322	2014	3131	2579	3286	2945	2171	2762	3727	3237	2977	shi	X	15892116	15906716	+	5989	protein_coding	-	PH
FBgn0027786	2887	3872	3609	3697	3029	2922	3396	3171	2328	2325	2317	2803	2677	3338	2774	3439	3117	3047	3168	3666	2015	3039	2517	2862	2940	2156	2544	2754	3350	2892	Mtch	3L	184626	186310	+	1501	protein_coding	-	Mito_carr
FBgn0250823	3262	4066	3531	3622	3352	2476	3357	2788	2511	2217	2302	2723	2675	3229	3080	2848	3002	2946	3056	3609	1754	2928	2446	3270	2829	2223	2580	3306	3645	2922	gish	3R	16272452	16304768	+	7030	protein_coding	-	Pkinase
FBgn0011227	2161	4023	3741	4108	3311	3478	3653	3610	2518	2213	1669	2622	2036	3169	3565	3650	3733	3707	3614	3875	2042	2506	2279	2059	2380	1875	2111	2383	3696	2604	ox	2R	12757133	12757529	-	331	protein_coding	-	-
FBgn0001989	2552	3818	3784	3692	3199	3098	3147	3336	2481	2387	2046	2876	2563	3282	2546	3471	3237	3223	3323	3741	2152	3153	2675	2644	2952	1896	2139	2498	3710	2769	l(2)35Di	2L	15749319	15751078	-	992	protein_coding	-	-
FBgn0032774	3463	3346	3315	3269	3384	2162	3331	2122	1854	1758	2877	2044	2089	2978	2161	3702	2940	2664	3173	3724	2666	3420	2690	2558	2471	2247	4481	4677	3210	3390	CG17549	2L	19387050	19390075	-	1203	protein_coding	-	-
FBgn0037801	2123	2756	2308	3114	2055	2279	3217	2883	1756	2129	3306	2731	3168	3577	2888	3593	4594	3978	4652	4870	2854	1670	2061	1962	2049	2737	3280	3610	2387	3375	CG3999	3R	10251518	10255268	+	3197	protein_coding	-	-
FBgn0034031	2939	4043	3295	4011	3093	3091	3623	3024	2446	2256	2066	2524	2809	2730	2380	2995	2983	2945	3031	3566	2224	2893	2474	2738	2440	2457	2731	3195	3351	3604	CG12963	2R	15555446	15562436	+	3669	protein_coding	-	-
FBgn0031950	3181	3808	2966	3871	2679	2654	3444	2956	2397	2149	2168	3093	2367	3012	2236	3548	3230	3128	3240	3514	2182	2697	2672	3330	2638	2275	2644	3545	3174	3147	Herp	2L	7796314	7800058	-	2560	protein_coding	-	ubiquitin
FBgn0034664	4434	4840	4048	5641	4332	2775	3067	2987	2623	2329	1914	1798	2546	3028	2496	2843	2355	2386	2765	2759	2349	3074	2196	3533	2504	2284	2587	2462	2795	2125	CG4377	2R	21835448	21836357	-	788	protein_coding	-	-
FBgn0038241	2645	4225	2714	8422	2850	2785	1420	1951	1527	1317	1643	2847	1123	1849	1727	5380	7636	7762	7130	5377	615	1171	1187	2629	1812	1513	1791	712	2811	1290	CG8087	3R	14564323	14564805	-	483	protein_coding	-	-
FBgn0030853	2440	3814	3863	3824	3081	3207	3521	3441	2450	2454	1951	3003	2575	3217	2782	3543	3214	3161	3301	3777	1990	2993	2516	2539	2678	1815	2227	2283	3548	2502	CG5703	X	17632089	17633509	+	1064	protein_coding	-	-
FBgn0032433	2960	3794	3548	3486	3005	2572	3254	2673	2386	2373	2051	3106	3019	3527	2552	3101	3319	3397	3206	4185	1744	2747	2563	2973	2785	1766	2310	2785	3521	2850	Oatp33Ea	2L	12441401	12445924	-	3025	protein_coding	-	-
FBgn0001250	2751	3768	3763	3840	3169	2299	2980	2888	2452	1973	2345	2445	2521	3249	2471	3314	3060	2759	3268	3860	2071	3015	2764	2435	3382	2146	3088	2648	3617	2899	if	X	16752189	16783434	-	6011	protein_coding	-	FG-GAP
FBgn0030309	2654	3694	3548	3104	3025	2441	2741	2703	2077	1929	2514	2336	2516	3032	2678	3347	3030	2547	2809	3564	2642	3129	2550	2580	2848	2331	3762	4509	3151	3239	CG1572	X	11555050	11558654	-	1291	protein_coding	-	-
FBgn0264492	3005	3946	3578	3814	3116	2713	3419	3023	2274	2372	2336	2641	2409	3104	3212	3176	3052	2801	3175	3605	1848	2842	2455	2823	2848	2065	2556	2641	3599	2519	CkIIalpha	3L	23097072	23103460	+	2256	protein_coding	-	Pkinase
FBgn0035947	2902	3958	3514	3839	3099	2985	3461	3234	2263	2355	2159	2454	2438	3175	2805	3147	2979	2930	3111	3731	1915	2709	2515	2791	2743	2032	2622	2742	3443	2892	Srp68	3L	8975046	8977401	+	2132	protein_coding	-	-
FBgn0040918	3306	4339	3556	4117	3208	2386	3204	2490	1927	2016	2447	2961	2864	3452	3202	2600	2687	2543	2724	3097	2138	2955	2427	3178	2756	2049	2612	4084	2932	2642	schlank	X	6257668	6267228	-	2487	protein_coding	-	LAG1
FBgn0034588	2359	2991	2895	3315	2887	3251	3335	3000	2423	2544	1662	2490	2136	2343	1899	2672	2420	2718	2636	3783	2505	3212	2932	3461	2618	2749	3588	3967	4031	3978	CG9394	2R	21118394	21120705	+	2312	protein_coding	-	-
FBgn0014037	3100	3860	3503	3418	3390	2338	3344	2886	2508	2236	2380	2489	2759	3206	2811	2995	3080	2867	3234	3867	1838	2722	2244	2923	2719	1981	2555	3311	3338	2816	Su(Tpl)	3L	19889120	19909410	-	6626	protein_coding	-	-
FBgn0030056	2927	4002	3537	3975	3111	3008	3664	3156	2349	2806	2027	2474	2831	2877	2565	3014	2775	2854	2998	3469	2213	2772	2470	2578	2675	2111	2528	2762	3266	2824	CG11284	X	8681252	8688760	+	2543	protein_coding	-	-
FBgn0031990	3035	3941	3479	3931	2892	2590	3391	2962	2132	2416	2476	2681	2632	3269	2764	3111	2897	2956	3085	3641	1736	2283	2522	2928	2814	2072	2527	2972	3056	3216	CG8552	2L	8134247	8159638	-	6996	protein_coding	-	-
FBgn0263234	3512	3172	3145	4483	3566	2669	3699	3047	2466	2011	2448	1847	2241	2781	2214	3435	3023	2809	3539	3382	2292	2733	2294	3667	2454	2751	2979	2253	2985	2474	Phae1	2L	12109417	12110664	+	1248	protein_coding	-	Trypsin
FBgn0085205	3642	6530	4908	5811	5014	2295	2852	2407	1746	1613	1967	2578	2914	3145	2856	1880	1894	1755	1770	2294	3261	3481	2645	2793	2332	1618	2238	3195	2611	2271	CG34176	2L	4004080	4004480	+	401	protein_coding	-	-
FBgn0030366	3299	3614	3443	3238	3099	2438	3163	2791	2301	2082	2348	2643	2603	3039	2784	3036	3074	3064	3277	3588	1779	2912	2326	3250	2818	2308	2549	3053	3513	2838	Usp7	X	12022837	12029032	-	5642	protein_coding	-	UCH
FBgn0262468	2929	4462	3965	4027	3278	2773	3791	3080	2053	2283	2494	2773	2816	3232	3081	2743	2590	2434	2631	3325	2039	2661	2452	2693	2852	1973	2247	2885	3086	2587	vib	3R	19215434	19226651	-	3569	protein_coding	-	IP_trans
FBgn0010909	2764	3575	3327	2972	3104	2198	3379	2719	2167	2153	2673	2452	2790	2687	2862	2814	2737	2593	2901	3474	1820	2553	2160	2870	2567	2340	3172	5627	2914	3849	msn	3L	2554847	2586540	-	6833	protein_coding	-	Pkinase
FBgn0261560	2660	3062	2906	2704	2450	2651	4113	2722	1965	1498	2284	1852	2519	2961	2946	3338	3254	2457	2845	3149	2269	1880	1510	2321	1531	2194	5900	7132	2258	4836	Thor	2L	3478434	3479612	+	755	protein_coding	-	-
FBgn0031693	3207	4255	3481	3671	3162	3238	4072	3312	2574	2475	2073	2606	2562	2996	2819	3192	2885	2675	2889	3464	2012	2989	2141	2331	2465	1948	2104	2620	3077	2813	Cyp4ac1	2L	5264001	5265899	+	1666	protein_coding	-	p450
FBgn0027088	2967	3921	3629	3782	2971	2724	3580	3362	2443	2416	2476	2613	2576	3313	2802	3146	3029	2971	3373	3700	1760	2392	2472	2690	2774	1999	2197	2313	3217	2497	Aats-gly	3L	15095142	15097686	+	2545	protein_coding	-	HGTP_anticodon
FBgn0031579	2981	5056	3979	4637	4030	2790	3468	2900	2010	2116	2271	2745	3119	2897	2683	2724	2479	2586	2700	3181	2237	2339	2345	2783	2230	1898	2536	2847	2659	2807	CG15422	2L	4004984	4005670	+	687	protein_coding	-	-
FBgn0038149	3270	3692	4115	2930	3659	2907	3542	2983	2346	2156	2711	2197	2274	2964	2673	3650	3158	2898	3448	3782	2100	2768	2254	2366	2241	2013	2735	2756	2767	2675	GILT1	3R	13398526	13401862	-	1122	protein_coding	-	-
FBgn0039561	2347	2786	2611	2093	2296	4399	4593	4022	2611	3783	1809	1903	2236	2672	2188	3504	3755	3867	3541	5210	1124	1962	1594	1987	2053	2200	2791	2840	3784	3462	mfrn	3R	27942796	27948021	-	3037	protein_coding	-	Mito_carr
FBgn0063491	3138	4492	3918	4645	3577	3369	3645	3293	2521	2445	1706	2723	2754	2983	2452	2845	2941	3144	2909	3282	1788	2935	2124	2711	2215	1603	1849	2886	2914	2202	GstE9	2R	18409048	18409835	+	788	protein_coding	-	GST_C
FBgn0037440	3130	3835	3503	2355	3441	3354	3296	2950	2612	2502	2256	2003	3118	3198	3102	3407	3229	2862	3273	3929	1913	3175	1953	2099	2134	2387	2537	2605	2904	2930	CG1041	3R	6371026	6376044	-	2657	protein_coding	-	-
FBgn0032350	3876	5450	5789	4961	4168	3055	3522	3118	2131	2320	1759	2965	2428	2686	2458	1915	1974	1812	1988	2188	2634	3423	2945	2444	2732	1403	1880	2743	2975	2201	CG6287	2L	11151506	11155721	-	1284	protein_coding	-	2-Hacid_dh_C
FBgn0036211	2774	3989	4245	4132	2626	2853	3781	3222	2475	2659	1896	3108	2322	3192	2576	3140	3081	3199	3193	3381	1604	2664	2328	2617	2812	1600	2083	2601	3520	2247	CG5946	3L	11816695	11822275	-	2706	protein_coding	-	FAD_binding_6
FBgn0010415	2582	3038	2549	2712	2484	2037	3071	2383	2144	1660	2754	2734	2650	3127	2978	3737	3451	2950	3533	3839	2445	2445	2112	3051	2259	2600	3635	4681	2620	3588	Sdc	2R	21392402	21481176	-	4202	protein_coding	-	-
FBgn0031910	2833	4746	3645	4585	3371	2700	3538	2662	2169	1979	1967	2432	2357	2558	2388	2273	2037	1985	1985	3100	2238	2572	2855	3562	2983	2740	3308	3559	3108	3528	CG15818	2L	7410909	7412229	+	1321	protein_coding	-	Lectin_C
FBgn0033482	2799	3813	3778	3728	3067	2896	3606	3268	2285	2487	2196	2717	2664	2939	2649	2758	2926	2812	2929	3253	1858	2675	2574	3017	3037	2029	2186	2573	3642	2585	CG1371	2R	10070981	10075645	-	3870	protein_coding	-	-
FBgn0004228	2710	3683	3338	3947	2625	2625	3662	3194	2349	2714	1900	2540	2666	2650	2519	2517	2737	2795	2334	3544	1882	2648	2483	2704	2648	2159	2768	3705	4018	3670	mex1	3L	15517424	15519592	-	1219	protein_coding	-	-
FBgn0039877	2606	3631	3541	3636	2837	2836	3090	2871	2267	2320	2198	2976	2621	3628	2877	3403	3126	3101	3302	3852	1827	2638	2467	2730	3001	1902	2057	2304	3421	2538	CG2118	3R	31790592	31793907	-	2920	protein_coding	-	CPSase_L_D2
FBgn0050035	2420	3012	2585	2328	2025	2472	3797	2369	2405	2252	1813	2535	2818	2445	2176	3971	3916	3674	3524	4703	2000	2856	2104	3494	3062	2056	3330	3205	2876	3262	Tret1-1	2R	11665768	11674782	+	3375	protein_coding	-	Sugar_tr
FBgn0034368	2993	3728	3082	3444	3011	2709	3094	2812	2275	2055	2369	2406	2602	3083	2814	3384	3206	3057	3162	3709	2155	2793	2294	2804	2460	2276	2705	2919	2984	2941	CG5482	2R	18629594	18632045	-	2106	protein_coding	-	FKBP_C
FBgn0032940	2988	3056	2885	3445	2734	2449	3245	2935	2421	2254	1841	2359	2545	2814	2582	3070	3307	3124	3417	3313	2000	2536	2455	3064	2706	2543	3133	3445	3381	3184	Mio	2L	21286078	21310050	-	5170	protein_coding	-	HLH
FBgn0013749	2959	4065	3391	4300	3090	2747	3330	3015	2098	2024	2237	2589	2295	2981	3132	3296	3029	2813	3001	3466	2021	2520	2486	2691	2578	2027	2434	2606	3287	2716	Arf102F	4	1124167	1125325	+	930	protein_coding	-	Arf
FBgn0263077	2818	3578	3080	3443	2653	2702	3753	2889	2201	2255	2005	2542	2666	3094	2526	3222	2977	2989	3038	3467	1950	2687	2260	2893	2530	2366	3027	3001	3171	3309	CG43340	2R	7623242	7651787	+	13854	protein_coding	-	-
FBgn0016715	3040	3726	2986	2419	2779	2894	3382	2801	2419	1841	2087	2026	2766	3034	2840	3771	3140	2693	3063	3387	3066	2565	2309	2719	2101	2565	2849	3677	2610	3510	Reg-2	3L	605165	606569	-	883	protein_coding	-	-
FBgn0037637	2462	3780	3600	3406	3018	3118	3442	3099	2071	2348	2342	2506	2855	3053	3183	3274	2893	2772	2739	3816	2141	2734	2455	2349	2474	2041	2456	2608	2999	2979	CG9836	3R	8822849	8824177	-	955	protein_coding	-	-
FBgn0261258	2806	3892	4031	3576	3112	2429	3460	2948	2100	2269	2372	2732	2206	3005	3010	2741	2606	2673	2985	3509	1650	2555	2368	2636	2984	1925	2971	3389	3496	2540	rgn	3L	21382501	21424416	+	4346	protein_coding	-	Lectin_C
FBgn0022764	3075	3256	3367	3355	3111	2326	3588	2951	2185	2199	2631	2249	2125	2882	2576	2979	3121	3030	3586	3923	1651	2226	2438	3062	2697	2495	2717	2636	3188	3298	Sin3A	2R	12575240	12592917	-	9421	protein_coding	-	PAH
FBgn0014163	3252	2916	3203	3198	3352	2213	3374	2832	1914	1716	3146	2008	1479	2421	2993	3508	3018	3142	4296	3942	1658	2376	2292	3880	2579	2959	2874	2459	2958	2957	fax	3L	16402796	16411828	-	4167	protein_coding	-	-
FBgn0039026	2789	3419	3362	3029	3003	2256	3292	2681	2126	2166	2462	2300	2693	2931	2653	2922	2802	2814	3004	3697	2002	2736	2443	3069	2785	2355	3112	3545	3256	3190	CG7029	3R	22750901	22794030	+	8549	protein_coding	-	-
FBgn0039769	771	764	635	1836	795	553	1296	418	504	370	2799	3934	3274	3712	2877	3437	3864	3518	3459	4549	4163	5279	3938	3796	3965	2649	3627	3797	6015	4272	CG15534	3R	30432064	30435139	+	2164	protein_coding	-	Metallophos
FBgn0030672	2774	3530	3767	3957	2970	2627	3387	3203	2274	2549	2154	2521	2144	3123	2684	2916	2933	3127	3396	3727	1637	2418	2354	2899	3021	1808	2328	2462	3618	2503	CG9281	X	15705806	15710539	-	3267	protein_coding	-	ABC_tran
FBgn0022700	1359	3204	3257	3526	4250	846	1236	1083	542	690	2175	2441	3115	3561	2074	992	1116	1014	965	2406	4047	3194	5243	4402	3786	3256	6583	8187	1570	4656	Cht4	2R	21065379	21067087	-	1473	protein_coding	-	CBM_14
FBgn0037788	2635	3113	2762	4115	2623	2378	2938	2950	2132	2336	2142	2429	2277	2857	2630	3828	3271	3172	3564	3857	1889	2659	2517	2871	2581	2241	2189	3472	3692	2470	CG3940	3R	10112237	10120081	+	2376	protein_coding	-	-
FBgn0004427	552	516	0	2716	1	0	706	634	309	95	1573	4773	308	2678	278	6755	5233	7842	7024	2930	5188	1556	5203	7323	2947	2100	2272	3068	6072	3850	LysD	3L	1210717	1211196	-	480	protein_coding	-	-
FBgn0015283	2867	3740	3610	3824	3087	2747	3226	3035	2304	2159	2052	2498	2470	2960	2516	3126	2934	2777	3180	3483	2046	2794	2430	2790	2684	2003	2409	2921	3130	2666	Rpn10	3L	21537000	21538582	+	1422	protein_coding	-	-
FBgn0010213	2631	3957	3791	3841	3195	3111	3566	3392	2354	2456	1937	2820	2417	2830	2469	3089	2827	2859	2989	3302	1748	2802	2426	2720	2858	1774	1974	2495	3335	2444	Sod2	2R	16772785	16773915	-	1015	protein_coding	-	-
FBgn0024361	2976	4772	3869	3679	3459	2441	3037	2686	1925	2189	2593	2689	3521	3263	2702	2443	2420	2184	2102	3144	2126	2735	2471	2697	2630	1786	2590	3554	2824	2883	Tsp2A	X	1346553	1348143	+	1037	protein_coding	-	Tetraspannin
FBgn0010053	2760	3469	2743	4290	2625	3055	3735	3395	2879	2801	1646	2379	1991	2678	2109	3324	3262	3325	3615	3803	1675	2542	2269	2654	2455	1864	1985	2901	3863	2289	Jheh1	2R	18853434	18855087	-	1486	protein_coding	-	EHN
FBgn0032006	3022	3980	2754	3620	2692	2524	3244	2558	2190	2260	2363	2638	2915	3360	2809	2976	2743	2564	3424	2923	1609	2728	2573	2726	2534	2140	2763	3539	3136	2916	Pvr	2L	8220980	8239878	-	6653	protein_coding	-	Pkinase_Tyr
FBgn0035906	2754	3533	3797	4515	2970	2894	3561	3257	2508	2942	1748	2775	2484	2839	2805	3013	2746	3145	2986	3255	1570	2648	2571	2334	2617	1735	1819	2487	3532	2373	GstO2	3L	8521429	8523501	-	1743	protein_coding	-	-
FBgn0001297	2787	3786	3413	3140	2969	2344	3031	2672	2021	2083	2254	2191	2558	2769	2476	2780	2709	2325	2675	3319	1877	2863	2344	2508	2819	2172	3132	5217	3326	3562	kay	3R	29765995	29794113	+	7789	protein_coding	-	bZIP_1
FBgn0004425	736	472	43	2383	72	166	1109	1341	456	278	1975	5066	924	1895	958	6488	4762	7325	9030	4277	4925	1434	5185	6372	2796	2082	1216	1534	3714	5012	LysB	3L	1207371	1207981	+	611	protein_coding	-	-
FBgn0025683	2319	3120	2690	2915	2482	3123	3963	3025	2352	2489	2032	2332	2360	2953	2479	3535	3654	3452	3648	4007	1693	2361	1773	2160	2173	2137	2392	4311	3368	2686	CG3164	2L	122624	130791	-	3148	protein_coding	-	ABC2_membrane
FBgn0032129	2576	3765	3905	3696	2970	2203	2655	2683	2398	2257	2311	2342	2560	3073	2443	3179	3072	2714	2902	3640	2127	3122	2462	2297	3413	2012	2957	2073	3356	2791	jp	2L	9547720	9566750	-	6900	protein_coding	-	MORN
FBgn0263346	2874	3813	3419	3068	3349	2117	3034	2512	2147	2030	2440	2138	2700	2835	2649	2979	2824	2413	2861	3338	2048	2782	2270	2467	2738	2325	3050	4252	3092	3285	CG43427	3R	4659579	4712193	+	10493	protein_coding	-	-
FBgn0262739	3150	3250	3235	3107	3014	2251	3280	2670	2208	2047	2479	2513	2356	2991	2953	2916	2896	2709	3220	3552	1903	2437	2585	3127	2721	2303	2862	2901	2954	3189	AGO1	2R	13943387	13958089	-	8278	protein_coding	-	Piwi
FBgn0052407	1803	2178	1450	2460	2237	4483	3833	3703	3235	2654	1111	2199	1701	1932	1854	4035	4343	4680	5031	4999	1224	2367	1431	1699	1625	2448	1854	3543	4305	3334	CG32407	3L	5922055	5923567	+	1377	protein_coding	-	-
FBgn0027084	2589	3576	3779	3768	2791	2666	3506	3296	2149	2406	2201	2465	2228	2990	2564	3324	2802	2766	3164	3777	1702	2425	2524	2550	2930	1905	2414	2524	3291	2602	Aats-lys	X	9606363	9608884	-	2266	protein_coding	-	tRNA-synt_2
FBgn0020497	3021	3665	3367	3545	3212	2511	3252	2690	2217	2231	2409	2452	2318	2874	2768	2943	2951	2786	3163	3515	1751	2606	2527	3057	2650	2155	2467	2731	3043	2727	emb	2L	8403573	8408853	+	4492	protein_coding	-	-
FBgn0033631	2397	2962	2704	2918	2568	3283	3459	3425	2372	2471	2024	2156	2438	2604	2394	3770	3563	3244	3428	3795	2111	2250	2160	2210	1969	2381	3017	3279	3106	3134	Sod3	2R	11380347	11384114	-	1722	protein_coding	-	-
FBgn0264561	2888	3560	3371	3399	2911	2646	3219	2883	2133	2339	2417	2480	2597	3007	2706	3148	2836	2573	3053	3553	1950	2786	2255	2930	2601	2045	2456	2751	3239	2814	Glg1	3L	21497549	21507538	-	4402	protein_coding	-	-
FBgn0035232	2764	3647	3343	3943	2845	2539	3252	2751	2308	2362	2329	2621	2273	3073	2694	3056	2957	2899	3089	3220	1790	2665	2409	2831	2619	2060	2565	2751	3054	2783	CG12099	3L	1555363	1558484	-	2935	protein_coding	-	zf-C3HC4
FBgn0035726	2788	3101	2792	2828	2534	2455	2859	2592	2166	1791	2416	1931	2573	2805	2205	3460	3139	2794	3456	3565	3053	2749	2129	2980	2245	3120	3542	3382	2802	3221	CG9953	3L	6969658	6971666	+	1814	protein_coding	-	Peptidase_S28
FBgn0261396	3019	3772	3455	3464	2823	2631	3129	3010	2226	2244	2175	2532	2332	2840	2430	3038	3092	2876	3110	3462	2088	2578	2401	3149	2517	2074	2524	2835	2960	2684	Rpn3	2L	19051790	19053681	+	1831	protein_coding	-	-
FBgn0017567	2391	3640	3718	3695	2923	2844	3206	3149	2454	2293	1899	2778	2477	3121	2584	3175	3039	2966	3152	3438	1724	2906	2375	2652	2852	1712	2072	2406	3447	2332	ND23	3R	15836048	15837117	-	819	protein_coding	-	-
FBgn0037468	2667	3457	3216	2947	2909	2876	3314	2888	2184	2128	2460	1873	2377	2572	2810	3559	3281	2824	3525	3435	2240	2361	1980	2758	2276	2559	3056	3208	2735	2938	CG1943	3R	7074859	7077981	+	1349	protein_coding	-	-
FBgn0028582	2690	3420	3048	2927	2764	2213	2855	2485	2006	1889	2270	2491	2694	2923	2747	2967	2898	2645	2844	3284	2534	2784	2313	3089	2518	2552	3148	3872	3070	3374	lqf	3L	7528780	7540012	+	6521	protein_coding	-	-
FBgn0034087	2683	3623	3811	3724	2988	2509	3462	2846	2265	2544	2017	2697	2272	3286	2538	2399	2923	2838	2819	3651	1326	2588	2287	2901	3307	1997	2045	2544	3883	2500	clu	2R	16186584	16194277	+	6162	protein_coding	-	-
FBgn0028671	2764	3354	3046	2901	2567	2477	3055	2663	2114	1886	2331	2175	2606	2833	2466	3199	3063	2721	3081	3770	2313	2447	2166	2927	2431	2313	3122	3953	2898	3497	Vha100-1	3R	29131193	29137980	+	3289	protein_coding	-	-
FBgn0034999	2078	2842	2302	2771	2440	2605	2896	2603	1984	2200	2397	2915	3340	3083	2454	4128	4063	4696	4504	4980	1721	1923	1514	2226	1724	2191	2500	2909	2645	2493	CG3394	2R	24294097	24298111	+	2482	protein_coding	-	AMP-binding
FBgn0044826	2721	3403	3041	3026	2936	2532	3360	2722	2244	2285	2101	2360	2789	2755	2748	2896	2835	2817	2800	3480	1814	2334	2312	2627	2254	2315	2776	4281	3352	3194	Pak3	3R	16445007	16453821	-	4983	protein_coding	-	Pkinase
FBgn0034951	3185	4050	3661	3601	3030	2479	3329	2640	1894	2166	2351	2756	3002	3242	3273	2837	2615	2588	2409	3302	1986	2747	2300	2534	2472	1883	2412	2554	3040	2671	CG3860	2R	23992138	23995055	-	2113	protein_coding	-	-
FBgn0020645	1663	4359	4284	4303	3146	2692	3619	3294	2122	2278	2006	3227	2567	3269	3657	3510	3326	2324	1470	2355	2396	2746	2828	1479	2707	1971	1742	2965	2953	1750	Lcp65Aa	3L	6151304	6151803	+	500	protein_coding	-	Chitin_bind_4
FBgn0038020	3149	4102	2131	5470	2634	2009	2566	1621	1989	1439	2131	2869	2196	2566	1844	3110	2971	2775	2559	2897	3027	3003	3348	4188	2752	2291	2055	3374	2695	3213	GstD9	3R	12366163	12367564	-	786	protein_coding	-	GST_C
FBgn0266717	3798	3972	3904	3678	3570	2362	2856	2832	1941	2055	2338	2356	2083	2658	2642	2795	3032	2588	2657	3397	1716	2605	2321	3093	2693	2206	2425	2573	2805	3017	Bruce	3R	10312039	10331353	-	15702	protein_coding	-	UQ_con
FBgn0033730	2342	4351	5178	2986	3198	3269	4241	3640	2786	2854	1802	3226	2347	3731	3741	2877	3444	2651	2915	3786	1093	1918	1493	1274	1942	993	1505	2473	2841	2057	Cpr49Ag	2R	12407793	12408523	+	650	protein_coding	-	Chitin_bind_4
FBgn0033313	3042	3055	2975	3135	3067	2084	3610	2836	1992	1974	2550	1867	1817	2320	2292	2963	2545	2540	3350	3411	2215	2528	2624	3533	2663	2868	3342	3242	2997	3492	Cirl	2R	8614722	8625203	+	8942	protein_coding	-	-
FBgn0002524	2654	3827	3289	3513	2976	2668	3769	3026	2225	2535	1985	2409	2911	2731	2680	2780	2616	2532	2735	3432	1758	2261	2219	2480	2375	2184	2679	3536	3323	2798	lace	2L	15499127	15505018	+	2991	protein_coding	-	Aminotran_1_2
FBgn0032156	2664	3753	3829	3634	3032	2337	2932	2576	2015	2079	2183	2432	2441	2899	2516	3010	2687	2558	2776	3544	1805	2810	2448	2572	3026	1988	2968	2897	3478	2913	CG13124	2L	9903279	9908633	-	3343	protein_coding	-	-
FBgn0034405	2351	2943	2760	2941	2578	2707	3187	3070	2276	2102	1998	2190	2196	2704	2167	3905	3711	3665	3833	4039	1945	2779	2002	2740	2242	2126	2406	3178	3190	2820	Jheh2	2R	18855767	18858245	-	1926	protein_coding	-	EHN
FBgn0262972	3538	3390	4450	3675	3841	2065	2712	2305	1317	1539	2079	2456	1645	2666	3140	2846	2810	2878	3476	3714	755	2210	2017	4043	3619	2353	2326	1851	4196	2655	CR43283	3R	11247631	11256123	-	8398	lincRNA	-	-
FBgn0039241	2212	2004	1789	1774	1884	1510	2161	2152	1148	1077	3527	2708	2218	3313	2430	4530	3405	2945	3684	3786	4236	1848	1726	2707	1433	2174	3628	8452	1894	4191	CG11089	3R	24877045	24881478	+	2285	protein_coding	-	-
FBgn0001230	3077	4022	3073	3352	3171	1709	2117	2379	2718	1612	1981	1953	5762	3184	2472	4264	3861	2596	2448	4218	2063	2839	2094	1860	2420	1738	2555	2475	2313	2177	Hsp68	3R	24055080	24057310	-	2231	protein_coding	-	HSP70
FBgn0022382	2682	3738	3373	3749	3039	2081	3034	2632	1955	2206	2371	2743	2951	3205	3242	2990	2968	2652	2759	3318	2018	2489	2330	2569	2775	1971	2602	2491	2907	2622	Pka-R2	2R	9993890	10026042	-	4855	protein_coding	-	cNMP_binding
FBgn0016081	3453	3913	3343	3124	3168	1770	2478	2215	1792	1654	2727	2944	3023	3123	2673	2472	2803	2404	2808	2990	1984	2876	2465	3019	2700	2018	2733	3684	2535	3222	fry	3L	9631834	9679103	-	11788	protein_coding	-	-
FBgn0039172	2811	3981	3184	4022	2997	2904	3308	3235	2058	2109	2170	2508	2327	2948	2820	3438	2836	2817	3080	3479	1870	2361	2175	2607	2394	1905	2124	2281	2778	2578	Spase22-23	3R	24228342	24230035	-	1694	protein_coding	-	-
FBgn0000210	3243	2664	2534	2575	2929	2537	3220	2533	1952	1940	3143	2031	2723	2479	3241	3969	3189	3174	3882	3761	2365	1694	2287	2961	2192	2436	3075	2510	2273	2591	br	X	1575132	1664869	+	16093	protein_coding	-	BTB
FBgn0033844	2887	3825	3127	3711	2915	2693	3490	2811	2336	2391	1928	2350	2298	2584	2303	2968	2782	2705	3177	3340	1799	2532	2396	2896	2714	2173	2303	2750	3285	2598	bbc	2R	13486634	13494862	-	2843	protein_coding	-	CDP-OH_P_transf
FBgn0036919	2922	3840	3322	3796	2842	2778	3407	3098	2079	2158	2292	2654	2368	2952	2292	3344	3050	2768	3261	3544	1805	2282	2296	2671	2285	1785	2341	2539	2633	2559	Grasp65	3L	19924943	19927175	+	1797	protein_coding	-	-
FBgn0039959	2828	3201	3067	3407	2743	2139	3031	2605	2018	2096	2405	2317	2305	3034	3142	3153	2824	2766	3226	3679	1890	2546	2369	3016	2670	2162	2534	2644	3195	2827	CG17514	3L	27967244	28012599	-	8403	protein_coding	-	-
FBgn0004436	2833	3598	3153	3354	2913	2439	3091	2841	2196	1922	2431	2357	2489	2719	2669	3221	2826	2413	2768	3386	2082	2714	2130	2691	2291	2272	2664	3295	2916	3155	Ubc6	3R	4948755	4952682	-	2166	protein_coding	-	UQ_con
FBgn0027086	2947	3381	3649	3489	2707	2507	3842	3040	2376	2400	2221	2235	2264	2951	2626	2906	2669	2570	2927	3589	1607	2646	2283	2668	2820	1907	2383	2437	3355	2382	Aats-ile	3L	22288665	22292810	+	3899	protein_coding	-	-
FBgn0000250	2790	3223	2813	2835	2606	2340	2794	2388	1938	2014	2082	2216	2304	2756	2145	2757	2514	2363	2545	3673	1845	2855	2490	2690	2818	2001	3109	6750	2843	3249	cact	2L	16313036	16326207	-	3324	protein_coding	-	-
FBgn0261394	2766	3579	3332	3727	2893	2719	3164	2983	2116	2112	1981	2427	2166	2726	2438	3126	2946	2988	3133	3314	2084	2663	2293	2762	2420	1950	2470	2632	3079	2665	Prosalpha3	2R	20994900	20996118	+	973	protein_coding	-	Proteasome
FBgn0004512	2398	2662	2488	3050	2462	2221	2467	2418	1928	1650	2010	2507	2623	2486	1975	3186	3174	2998	3359	3568	2324	2346	2417	3092	2082	2562	2826	6238	2887	3249	Mdr49	2R	12940323	12946347	-	4396	protein_coding	-	ABC_membrane
FBgn0004242	2868	3511	2910	2901	2726	2335	3033	2601	1933	1793	2135	2336	2372	3287	2642	3140	2792	2484	2879	3315	2492	2758	2431	2872	2330	2242	2536	4168	2633	3196	Syt1	2L	2772327	2799979	-	9454	protein_coding	-	C2
FBgn0031505	2294	3736	3807	3915	3106	3074	3375	3288	2366	2001	1612	2374	2147	2935	2690	3271	3140	3010	3037	3474	1905	2457	2120	2197	2197	1744	1995	2406	3387	2577	CG12400	2L	3144953	3145848	-	762	protein_coding	-	-
FBgn0027582	3179	3768	3157	3742	2976	2338	3156	2822	2224	2070	2081	2833	2330	2963	2568	2624	2783	2708	2979	3236	1560	2765	2342	3208	2887	1813	2141	2477	3412	2353	CG6230	2L	11115635	11120319	-	4327	protein_coding	-	E1-E2_ATPase
FBgn0039313	2347	3283	3609	2873	2874	3800	4343	3713	2776	2840	1559	2041	2413	2572	2393	3417	2844	3203	2568	3233	1721	2456	1514	2461	1715	2212	1925	2534	3140	3087	CG11892	3R	25281548	25283237	+	1607	protein_coding	-	-
FBgn0036732	2917	3148	2454	2965	2571	2530	3686	2919	2173	2041	2413	2442	2309	2936	2351	3442	3153	3023	3372	3653	1860	2442	2207	2560	2272	2395	2522	2743	2662	3213	Oatp74D	3L	17487118	17511693	+	4146	protein_coding	-	-
FBgn0031590	3055	3916	3548	4731	2893	2105	2818	2427	1850	2020	2193	3186	2389	3063	2458	2583	2772	2752	3009	3220	1874	2687	2551	3254	2741	1685	2051	2394	2892	2246	CG3702	2L	4224650	4227097	-	2369	protein_coding	-	-
FBgn0032285	3792	1894	3712	3588	3260	3173	2935	1803	2014	1437	2628	2339	1466	3938	2404	3271	3410	2941	4012	3739	1369	2788	1952	3226	1960	1663	2333	1738	3650	2901	CG17108	2L	10692940	10694103	-	1164	protein_coding	-	-
FBgn0041607	3222	2843	2905	2425	2254	2584	6400	2950	2499	2573	2368	1712	2448	3461	2317	3618	3386	3000	2972	4186	1553	2084	1531	2353	1991	2039	2021	3026	2457	2150	asparagine-synthetase	3L	21173118	21174973	+	1856	protein_coding	-	-
FBgn0033212	2973	3429	3156	3080	2944	2255	2888	2377	2006	1894	2397	2456	2821	2741	2608	2540	2611	2414	2499	3159	1901	2692	2371	2797	2359	2307	3241	4239	2841	3326	CG1399	2R	7676540	7698902	-	7222	protein_coding	-	-
FBgn0040284	2712	3420	3522	3271	3208	2445	3218	2720	2178	1983	2212	2168	1967	2729	2580	3111	2911	2683	3446	3296	1705	2566	2259	2873	2454	2216	2611	2781	3165	2838	SF2	3R	16338943	16341988	-	2576	protein_coding	-	RRM_1
FBgn0023174	2739	3648	3429	3504	2886	2564	3260	3029	2185	2155	2012	2392	2194	2802	2575	3074	3001	2916	2987	3277	2008	2540	2265	2826	2528	1892	2334	2780	2979	2441	Prosbeta2	3L	14999951	15001319	+	1034	protein_coding	-	Proteasome
FBgn0030157	3064	4160	3242	3711	2834	2950	3222	2727	2637	1882	1779	2394	2454	3165	2912	2919	2922	2362	2910	3035	1497	3177	1866	2496	2576	1940	2023	2716	3055	2590	CG1468	X	9878422	9879279	+	735	protein_coding	-	-
FBgn0010397	2841	3869	3883	3299	2964	2253	2889	2590	2145	2086	2369	2489	2442	2995	2376	2855	2757	2593	2866	3265	1810	2786	2461	2512	2683	1858	2731	2899	3104	2518	LamC	2R	14570810	14575771	-	2450	protein_coding	-	Filament
FBgn0020513	2975	3205	2728	2635	2686	2225	2991	2494	1857	1589	2615	2217	2201	3024	2604	3190	2784	2446	3143	3259	2931	2280	2130	2796	1942	2299	2631	3144	2535	5601	ade5	X	12757036	12760617	-	2550	protein_coding	-	-
FBgn0037215	2740	3384	3119	3105	2856	2637	3382	2819	2223	2230	2150	2297	2533	2850	2338	2946	2697	2589	2829	3508	2045	2674	2200	2634	2353	2415	2748	2842	3006	2962	CG12582	3R	4197206	4204572	+	3247	protein_coding	-	-
FBgn0001197	2906	3742	3705	3418	3523	2890	3375	3246	2226	2106	2229	2248	1807	2562	2680	3035	2866	2688	3516	3434	1523	2170	2185	2915	2640	2034	2067	2076	2800	2431	His2Av	3R	26866929	26869220	+	1224	protein_coding	-	Histone
FBgn0264357	2605	3294	2907	3163	2691	2212	3032	2693	2197	2160	2142	2235	2577	2570	2283	2993	2941	2613	2892	3215	2024	2578	2284	2803	2527	2503	3121	3443	2959	3332	SNF4Agamma	3R	21140739	21214269	+	11990	protein_coding	-	CBS
FBgn0051548	2582	3699	3472	3510	2936	2824	3044	2993	2337	2222	1763	2544	2442	3132	2377	3080	2981	2856	3093	3351	1712	2607	2309	2387	2664	1733	1953	2495	3285	2515	CG31548	3R	5635901	5636852	-	952	protein_coding	-	-
FBgn0028371	2811	3268	3763	2957	2869	2102	3291	2417	2050	2042	2659	2445	1975	3076	2363	3134	2706	2571	3261	3563	1768	2738	2559	2338	2899	1804	2828	2765	3337	2461	jbug	2R	22717321	22740459	-	10434	protein_coding	-	CH
FBgn0033460	2997	3594	2978	3396	2741	2274	3053	2764	2153	2054	2109	2470	2549	2953	2607	2836	2932	2741	2901	3355	1796	2518	2378	3050	2615	1926	2400	2888	2957	2660	Sec24AB	2R	9876232	9882357	-	4951	protein_coding	-	-
FBgn0036111	2812	3493	3351	3258	2826	2440	3093	2776	2162	2107	2246	2407	2242	2880	2686	2886	2755	2662	2970	3539	1755	2415	2244	2706	2759	2010	2452	2576	3179	2895	Aps	3L	10894776	10899123	-	3115	protein_coding	-	NUDIX
FBgn0051266	2794	3743	2893	3061	2682	3022	3819	2481	2103	2141	1566	2570	2549	3066	2278	3373	2909	2876	2773	3666	2042	2848	1797	2654	2184	2034	1996	2620	3263	2755	CG31266	3R	17132662	17133719	+	993	protein_coding	-	Trypsin
FBgn0036147	2595	3710	3248	4009	2647	3162	4241	3589	2110	2551	2153	2117	2386	2978	2852	3087	2703	2584	2754	2926	2050	2131	2070	1758	2309	1749	2387	2768	2610	2262	Plod	3L	11198166	11206016	-	2630	protein_coding	-	-
FBgn0265042	2458	3135	2595	3508	2436	2060	2864	2663	1978	2060	2118	2214	2491	2853	2129	3083	2675	2539	2806	3804	2027	2699	2218	3287	2821	2407	2824	3161	3383	2871	Irk1	3R	23168317	23185642	+	5246	protein_coding	-	-
FBgn0038111	3086	3624	2753	3428	2635	2206	2960	2617	2141	1795	2140	2468	2442	2846	2548	3237	2883	2888	3174	3455	1835	2578	2271	3015	2414	2057	2354	2666	2809	2697	CG12360	3R	13026283	13030659	-	4039	protein_coding	-	-
FBgn0026150	2595	3624	3150	3354	2788	2541	3014	2673	2146	2184	2006	2507	2323	2789	2419	2845	2631	2636	2686	3307	2005	2593	2363	2714	2444	2157	2461	3047	3078	2926	ApepP	2L	16908229	16910418	-	2190	protein_coding	-	Peptidase_M24
FBgn0034075	2362	3442	4065	3915	2817	2308	2200	3006	2272	2229	2024	2355	2195	2919	2425	3169	3124	2651	2766	3412	1811	3173	2559	1910	3459	1669	2251	1608	3480	2323	Asph	2R	16110331	16116996	+	4157	protein_coding	-	-
FBgn0261609	2474	3550	3369	3739	2814	2771	3301	3146	2039	2152	2083	2423	2160	2797	2538	3005	2832	2613	2787	3351	1859	2390	2304	2406	2520	1852	2244	2498	3094	2678	eIF-2alpha	X	16445176	16446993	-	1519	protein_coding	-	S1
FBgn0036806	2089	2779	2407	2713	2047	2373	3113	2780	2329	1968	1832	2294	2292	2767	2259	2991	2914	2748	3250	3302	2230	2395	2364	2348	1974	2714	3319	3155	3536	4443	Cyp12c1	3L	18684259	18686319	-	1884	protein_coding	-	p450
FBgn0262743	2855	3227	3173	2948	2900	2323	3067	2559	2028	2012	2309	2345	2250	2974	2807	3222	2951	2793	3182	3714	1579	2360	2106	2836	2579	2009	2406	2449	3025	2681	Fs(2)Ket	2L	20734609	20750941	+	7157	protein_coding	-	-
FBgn0003557	2689	3681	2970	3223	2709	2420	3461	2859	2045	2276	2012	2091	2577	2827	2300	2597	2749	2583	2733	3296	1748	2473	2228	2766	2490	2234	2333	3473	3060	2738	Su(dx)	2L	2037714	2044372	+	4798	protein_coding	-	HECT
FBgn0030321	2636	3691	3514	3675	2723	2484	3390	2964	2209	2369	2097	2128	2317	2844	2725	2760	2562	2665	2832	3510	1626	2275	2354	2448	2622	1838	2189	2278	3332	2428	CG1703	X	11611927	11615128	+	3059	protein_coding	-	ABC_tran
FBgn0026401	3105	3558	3255	3108	3048	2198	3026	2552	2045	1908	2223	2396	2244	2828	3116	2808	2595	2558	2828	3158	1724	2455	2308	2807	2698	2057	2328	2826	2934	2744	Nipped-B	2R	4691672	4729017	-	6711	protein_coding	-	-
FBgn0052103	2483	3113	2840	2733	2589	2423	3165	2726	2152	2349	1900	2132	2458	2744	2389	2885	2912	2898	2923	3884	1678	2376	2226	2433	2543	1996	2752	3368	3249	3051	CG32103	3L	12402295	12414842	-	4461	protein_coding	-	Mito_carr
FBgn0035400	2624	3364	3164	2993	2812	2365	3173	2728	1857	2070	2055	2411	2656	3003	2656	2786	2665	2439	2657	3766	1702	2474	2204	2527	2422	2045	2699	3255	2973	2765	CG11537	3L	3128034	3143457	-	5200	protein_coding	-	MFS_1
FBgn0039319	2662	2683	2978	2921	2496	2117	2136	2689	1448	1441	2696	1465	3237	1896	2971	3524	2543	1896	2918	3964	2781	1712	2506	2061	1835	3480	3519	3350	2803	4562	CG13659	3R	25300891	25302317	+	1301	protein_coding	-	-
FBgn0031741	2352	3344	3160	3548	2665	2499	3555	2703	1874	2319	2007	3173	2741	2858	2711	2710	2589	2824	2473	3543	1138	1167	1962	2589	2479	1714	3248	3216	2310	3813	CG11034	2L	5805395	5809063	+	2550	protein_coding	-	-
FBgn0004876	3202	3703	2937	3667	2807	1968	2848	2181	1896	1749	2418	2816	2735	2992	2414	2433	2634	2504	2784	3024	2015	2962	2576	3154	2619	1981	2111	2747	2879	2459	cdi	3R	19044882	19094270	-	6526	protein_coding	-	Pkinase_Tyr
FBgn0029174	2694	3685	3481	3614	2936	2784	3338	3038	2101	2058	1965	2429	2280	2945	2584	2941	2870	2672	2929	3220	1700	2496	2138	2529	2517	1654	1982	2150	3153	2246	FKBP59	2L	9888005	9890119	+	1587	protein_coding	-	FKBP_C
FBgn0033814	2712	3390	2865	2651	2616	2809	3237	2837	2031	2067	1970	2289	2475	2806	2334	2927	2824	2625	2778	3491	1901	2485	1941	2455	2024	1975	2946	4084	2680	2797	CG4670	2R	13231758	13235296	-	2620	protein_coding	-	Evr1_Alr
FBgn0034914	2663	3189	3137	3149	2802	2431	3037	2820	1978	1916	2371	2452	2182	2654	2349	2895	2814	2590	3034	3427	1770	2511	2097	3011	2467	1947	2416	2850	3208	2831	CG5554	2R	23845001	23847024	+	1586	protein_coding	-	-
FBgn0011286	2309	3876	4735	4305	3089	2010	2142	3030	2313	2211	1884	2144	2193	2748	2243	2731	2927	2412	2476	3381	1583	3002	2780	1868	4034	1639	1978	1168	3542	2219	RyR	2R	8860364	8888097	+	16405	protein_coding	-	SPRY
FBgn0035370	2941	3535	3166	3165	3160	2524	3024	2976	2247	1879	2343	2357	1860	2757	2522	3174	2787	2769	3418	3429	1713	2559	1961	2696	2388	1998	2213	2110	2899	2337	Non2	3L	2766999	2768392	+	1320	protein_coding	-	-
FBgn0020369	2838	3570	3276	3555	2832	2439	3114	2939	2026	2196	2189	2329	2192	2673	2336	2993	2741	2554	2911	3404	1958	2381	2255	2606	2412	1894	2312	2591	2878	2483	Rpt6	X	21316052	21317663	+	1404	protein_coding	-	AAA
FBgn0036298	2435	3437	3055	3369	2565	2405	3088	2599	1970	2188	2151	2347	2443	2667	2384	3028	2643	2563	2689	3249	1995	2678	2303	2668	2566	2059	2634	3054	2777	2854	nst	3L	12527215	12530171	-	2202	protein_coding	-	-
FBgn0037065	1851	2586	2316	2243	1866	2849	3596	3206	2207	2523	1482	2075	2064	1915	1737	3519	3224	3405	3236	4209	1531	2130	1810	2203	2002	2367	3276	4172	3770	3406	CG12974	3L	21281752	21285962	-	2452	protein_coding	-	-
FBgn0026077	2308	3164	3674	3313	2897	2103	2946	2352	2027	1928	2555	2226	1854	2887	2440	2908	2489	2539	2853	3331	1901	2931	2447	1863	2685	1591	3314	3610	3439	2191	Gasp	3R	6088799	6100887	-	2355	protein_coding	-	CBM_14
FBgn0031703	2300	3262	2780	3531	2582	2694	3165	2886	2362	2170	1519	2588	2007	2563	2071	2862	2841	3057	3325	3177	1845	2746	2133	2569	2568	2004	1824	3007	3381	2933	CG12512	2L	5339132	5342234	-	2054	protein_coding	-	AMP-binding
FBgn0023175	2585	3795	3282	3532	2795	2624	3107	2958	2142	1889	1909	2305	2145	2705	2415	3054	2814	2733	2897	3225	2026	2548	2248	2596	2278	1908	2259	2643	2845	2434	Prosalpha7	2R	9846636	9847836	-	976	protein_coding	-	Proteasome
FBgn0028381	2523	3462	2596	3350	2722	2461	2962	2763	1925	2024	2179	2505	2812	2800	2337	3188	2765	2881	2847	3377	2153	2237	2053	2628	2057	2082	2538	2920	2695	2752	Decay	3R	16499058	16501050	-	1111	protein_coding	-	Peptidase_C14
FBgn0011603	2161	3300	3366	2890	2305	2577	3770	2960	2293	2508	1773	3153	2547	3146	2393	2831	2921	2409	2632	3933	1648	2222	2101	1813	2598	1753	1908	2940	3187	2541	ine	2L	4468000	4477022	-	3965	protein_coding	-	SNF
FBgn0029629	2362	3357	3240	3158	2736	2641	3091	2770	2073	1931	2180	2110	2134	2705	2178	3259	2751	2464	3034	3426	2074	2441	2179	2612	2487	1958	2565	2914	2933	2791	CG8636	X	2609247	2610336	-	1027	protein_coding	-	RRM_1
FBgn0250819	2008	3307	3342	3473	2521	1968	2040	2516	2033	1828	2206	1985	2402	2879	2815	3279	3054	2611	2597	3603	2320	3117	2860	1895	3541	2209	2584	1643	3155	2733	CG33521	4	1185768	1192985	+	3111	protein_coding	-	LIM
FBgn0038984	2819	3474	3129	3086	2558	2594	3353	2561	2209	2089	1923	2378	2443	2713	2426	2781	2728	2705	2733	3526	1722	2688	2071	2709	2429	1817	2379	2713	3139	2556	AdipoR	3R	22543693	22547846	-	2899	protein_coding	-	-
FBgn0040297	2474	3930	2876	2120	2837	2067	3314	2583	2140	2048	2026	2960	3146	3646	3189	3047	2872	2753	2959	3682	1426	2153	1962	1917	1807	2088	2066	2638	2759	2798	Nhe2	2L	21104568	21134255	+	9080	protein_coding	-	Na_H_Exchanger
FBgn0031174	2642	3673	2962	3417	2579	2395	3173	2618	1919	2010	2144	2350	2362	2713	2449	3015	2666	2698	2799	3195	1910	2287	2336	2657	2373	1891	2622	2894	2579	2853	CG1486	X	21324046	21328150	+	3721	protein_coding	-	-
FBgn0031360	2510	3177	2699	3115	2566	2522	2817	2516	2074	1932	1916	2272	2602	2872	2246	3075	2849	2762	3010	3356	1900	2589	2084	2918	2359	2157	2325	2801	3255	2858	CG31937	2L	1729887	1731070	+	1184	protein_coding	-	adh_short
FBgn0050457	2477	2868	3510	4935	5248	2809	2429	2464	1728	1890	1178	2320	937	2301	1204	1405	2150	1874	2417	2250	2993	4590	3747	1551	4102	1367	2768	1916	4481	2191	CG30457	2R	17160122	17160829	-	646	protein_coding	-	-
FBgn0026777	2799	3420	3178	3293	2842	2537	3041	2755	2031	2070	2088	2389	2332	2674	2653	2910	2672	2540	2735	3311	1775	2443	2159	2661	2292	2006	2218	2816	2956	2451	Rad23	4	308093	310822	+	2027	protein_coding	-	ubiquitin
FBgn0040364	2385	3337	3055	3072	2468	2853	3631	2962	2128	2398	1687	2428	2357	2673	1945	2714	2631	2630	2345	3202	1693	2320	1954	2470	2324	1818	2923	3733	3177	2568	CG11378	X	1170828	1173797	+	2755	protein_coding	-	-
FBgn0022343	2472	3462	3395	3472	2733	2831	3316	3157	2070	2122	1935	2234	2079	2785	2389	3120	2648	2646	3158	3392	1729	2305	2215	2517	2499	1705	2088	2088	2985	2249	CG3760	2R	24938181	24939769	+	1258	protein_coding	-	-
FBgn0030394	2390	3466	4007	3933	3428	2060	3924	2079	1951	1602	2315	1974	1662	2865	2151	2841	2538	2471	2682	3387	1913	3457	2649	1515	3159	1197	2959	1326	3669	2212	Cpr11A	X	12486970	12489448	+	1326	protein_coding	-	Chitin_bind_4
FBgn0000318	2226	3177	3200	3195	2636	2955	3594	3040	2296	2048	1594	2267	1957	2513	2417	3143	2871	2815	2583	3494	1778	2460	1988	2262	2226	1913	2142	2802	3397	2765	cl	2L	5520135	5521382	+	716	protein_coding	-	-
FBgn0033434	2429	2878	2603	2644	2272	2798	3316	2911	2327	2328	1990	2043	2333	2280	2226	3348	3172	3111	2954	3989	1484	2238	1874	2110	2070	2214	2447	2913	3320	3030	CG1902	2R	9594045	9605624	+	1897	protein_coding	-	-
FBgn0001624	2571	3567	3266	3223	2877	1884	2707	2580	2138	2042	2163	2265	2182	2660	2455	2907	2862	2507	2809	3412	1692	2798	2311	2384	3020	1912	2635	2096	3013	2658	dlg1	X	11369665	11409776	+	11505	protein_coding	-	PDZ
FBgn0025814	2347	3587	2472	3194	2727	2532	3081	2775	2248	1723	1888	2600	2694	3440	2740	2836	3014	2776	3402	3694	1629	2283	1934	2560	2374	1703	1577	2448	2982	2315	Mgstl	X	21042125	21044107	+	1183	protein_coding	-	-
FBgn0010350	2893	3462	2439	3014	2650	2411	2934	2372	2106	2066	1989	2018	2346	2454	2386	3113	2994	2730	3116	3319	2136	2520	1976	2713	2128	2393	2630	2689	2676	2853	CdsA	3L	8127762	8131675	+	2609	protein_coding	-	-
FBgn0265137	2569	3507	3032	2886	2926	2439	3165	2551	1798	2058	2014	2208	2733	2795	2761	2874	2464	2327	2653	3259	1951	2303	2050	2025	2122	1986	2771	3392	2718	3131	Spn42Da	2R	6875906	6878927	-	2665	protein_coding	-	Serpin
FBgn0053267	1547	3941	6843	1478	5952	10691	3322	3663	2048	2938	1377	343	1240	2266	5029	4446	4271	5045	5947	2576	114	381	121	206	357	75	121	64	269	791	CG33267	3L	11564483	11572796	+	742	protein_coding	-	-
FBgn0027080	2358	3481	3192	3415	2555	2265	2958	2709	1989	2021	2054	2197	2235	2700	2378	3022	2406	2362	2698	3203	2129	2484	2313	2651	2480	1989	2638	2871	2916	2727	Aats-tyr	3L	16417349	16419302	-	1771	protein_coding	-	-
FBgn0261279	2761	3206	2821	2814	2788	2536	3263	2802	2175	2062	2179	2001	2204	2576	2589	3058	2810	2655	3041	3266	1694	2141	1921	2680	2192	2008	2408	3369	2713	2656	lqfR	3R	22411301	22419051	+	5967	protein_coding	-	-
FBgn0033179	2860	3599	3777	2427	3186	3314	3098	3114	2362	2414	1970	1617	2712	2887	2567	2764	2735	2369	2831	3214	1637	2561	1688	2143	2008	2059	2150	2525	2357	2381	p47	2R	7465018	7466759	-	1432	protein_coding	-	UBX
FBgn0028833	2444	3614	3329	3535	2726	2577	3154	3014	1916	2092	2108	2486	2346	2737	2499	2982	2508	2536	2617	3420	1874	2336	2167	2412	2335	1777	2032	2457	2756	2361	Dak1	3R	26054237	26055438	-	1202	protein_coding	-	ADK
FBgn0034085	3092	3882	3135	3421	2987	2167	2746	2361	2054	1952	2237	2845	2931	2864	2358	2385	2328	2304	2195	2927	1966	2586	2407	2619	2114	1888	2316	2718	2662	2623	Ptp52F	2R	16171112	16178307	-	4589	protein_coding	-	Y_phosphatase
FBgn0016684	2008	3353	2677	3349	2493	2944	3242	2634	2114	2324	1683	2372	2266	3212	1997	2466	2544	2815	2426	3466	1499	3000	1704	3146	2202	1862	1963	3435	3527	2281	NaPi-T	2R	14842720	14845874	-	2660	protein_coding	-	MFS_1
FBgn0027339	2753	3008	2851	3073	2720	2050	3425	2649	1874	1921	2249	2179	1949	2450	2544	2804	2630	2626	3154	3299	1766	2186	2375	2696	2528	2177	2810	2491	2776	2965	jim	3L	22789233	22835194	-	14271	protein_coding	-	zf-C2H2
FBgn0085453	1982	2576	1950	1724	2179	1872	2440	1918	1545	1269	1394	1424	2097	2479	2185	2720	2222	1986	2353	2970	3659	4128	2652	3613	3278	3709	3254	3888	3699	3748	CG34424	2R	23359215	23360266	+	915	protein_coding	-	-
FBgn0036551	2080	2852	2704	2717	2200	3023	3058	2954	2320	2187	1626	2171	2209	2633	2099	3185	2862	2926	2933	3552	1749	2628	1899	2473	2285	2155	2157	2891	3745	2624	CG17029	3L	15976870	15978435	+	1167	protein_coding	-	-
FBgn0037744	2479	3432	3194	3588	2721	2603	2707	2671	2137	2126	1893	2404	2397	2705	2283	3135	2803	2722	2616	3294	2007	2792	2156	2271	2639	1775	1950	2224	2801	2341	CG8417	3R	9759622	9761208	+	1410	protein_coding	-	-
FBgn0036393	3403	2862	2440	3879	3113	4228	1886	2148	2510	1232	981	2242	1263	1946	1887	4259	5217	5715	4981	3606	1262	1087	1901	3851	1775	1351	1186	352	2249	2011	CG17362	3L	13986620	13987184	+	565	protein_coding	-	-
FBgn0260393	2800	3703	2571	3843	2786	1722	2658	2089	2044	1251	2005	3008	2097	2647	2064	2920	2124	2539	2413	2747	2176	3284	2643	3639	3039	2088	1869	2611	3335	2067	CG17147	3L	20223932	20225324	+	1136	protein_coding	-	CBM_14
FBgn0011766	2575	2982	2965	3131	2804	2308	3096	2541	1952	2071	2394	2121	2176	2604	2451	2751	2573	2526	2941	3270	1725	2161	2254	2835	2492	2224	2641	2613	2911	2682	E2f1	3R	21620304	21660871	-	6451	protein_coding	-	E2F_TDP
FBgn0034577	2747	3527	3090	3192	2869	2286	3012	2597	1978	1989	2178	2435	2552	2759	2443	2608	2573	2343	2523	3169	1776	2199	2054	2488	2193	1903	2424	3233	2742	2758	cpa	2R	21057787	21059883	+	1918	protein_coding	-	-
FBgn0039970	2512	3337	2832	2843	2702	2441	2926	2540	1880	1748	1960	2050	2096	2549	2586	3084	2489	2345	2527	3215	2138	2584	2148	2524	2170	2079	2983	3146	2788	3417	CG17508	2R	5608635	5611586	+	1733	protein_coding	-	-
FBgn0025638	2244	3477	3327	3366	2734	2662	3165	2868	1991	1895	1922	2067	2009	2653	2479	3062	2777	2759	2909	3523	2044	2238	2136	2313	2074	1814	2268	2405	2761	2672	Roc1a	X	647304	648597	+	1229	protein_coding	-	-
FBgn0028526	1954	2654	2146	1845	1783	1914	3361	1815	1269	1346	1254	1594	1644	2128	1847	1975	1933	1476	1703	2365	2220	3615	2338	2981	2366	2571	5402	7705	2517	6889	CG15293	2L	14108057	14109447	-	1337	protein_coding	-	-
FBgn0000455	2348	3025	2492	2884	2408	2829	2930	2772	2275	2113	1778	2018	2047	2219	1769	3282	2903	3112	3194	3362	2190	2203	1890	2631	1859	2479	2616	3118	2676	3070	Dip-C	3R	12411809	12413759	-	1951	protein_coding	-	Peptidase_M24
FBgn0032282	5311	4408	6025	3554	7130	3749	1931	4002	3458	2445	1420	1234	1536	1418	1788	2564	1842	1701	1493	1967	1542	4417	1779	608	1678	741	1084	1398	3347	873	CG7299	2L	10683427	10684409	-	983	protein_coding	-	-
FBgn0002933	1955	5252	4533	934	3623	3447	2966	4498	1454	1266	1827	3020	953	3108	4114	3794	4681	5334	5817	3987	509	1043	1165	1262	1900	338	437	801	1357	1048	ng1	X	3242412	3242934	+	523	protein_coding	-	-
FBgn0031436	2268	3421	3410	3498	2886	2700	2999	2885	2092	1946	1721	2438	2205	2789	2356	2960	2711	2892	3019	3237	1788	2417	2049	2226	2298	1681	1928	2242	3024	2335	CG3214	2L	2579201	2580172	-	733	protein_coding	-	Complex1_17_2kD
FBgn0053523	2325	2957	2247	3082	2199	2533	3048	2740	2341	2126	1536	2339	1960	2291	1718	3082	3207	3360	3424	3517	1566	2327	2121	2665	2055	2157	2242	2951	3599	2700	Vap-33B	3L	5923862	5930120	+	3115	protein_coding	-	Motile_Sperm
FBgn0033062	2672	3315	3092	3274	2787	2268	2974	2644	2106	1846	1973	2365	2200	2866	2453	2851	2653	2600	2809	3173	1576	2361	2178	2730	2547	1891	2302	2469	2970	2464	Ars2	2R	6080828	6085625	-	3847	protein_coding	-	-
FBgn0033918	2572	3386	3407	3322	2679	2530	3207	2779	2043	2186	1854	2365	2318	2669	2584	2653	2625	2517	2492	3059	1549	2556	2236	2442	2653	1681	1905	2371	3319	2284	CG8531	2R	14256493	14258787	+	2001	protein_coding	-	DnaJ
FBgn0026061	2033	3076	2574	2985	2301	2435	3044	2931	2510	2411	1964	2528	2455	2617	1802	3326	3367	3929	3999	3925	1332	2071	1330	2130	1879	1742	2050	2279	2880	2320	Mipp1	3L	16563448	16573334	-	2078	protein_coding	-	Acid_phosphat_A
FBgn0027079	2653	3669	3317	3239	2592	2296	3220	2886	2221	2162	2127	1893	2349	2613	2250	2538	2531	2445	2549	3284	1683	2206	2231	2404	2612	1907	2191	2419	3190	2520	Aats-val	2R	13198850	13202709	+	3412	protein_coding	-	-
FBgn0259139	2648	3071	3066	3137	2802	2374	3213	2754	1917	1973	2235	2118	1999	2723	2380	2938	2649	2660	3231	3507	1595	2199	2053	2613	2348	1938	2301	2370	2841	2403	glo	3R	11815206	11819339	-	2258	protein_coding	-	-
FBgn0039875	2839	3649	2920	3368	2624	2382	2870	2514	1845	1899	1986	2454	2232	2794	2358	2722	2777	2571	2771	3165	1824	2411	2148	2762	2377	1878	2248	2373	2822	2458	sip3	3R	31772219	31775163	+	2660	protein_coding	-	-
FBgn0028686	2660	3375	2977	3281	2683	2420	2973	2650	2166	1895	2102	2339	2174	2575	2141	2935	2643	2538	2893	3115	1881	2221	2192	2726	2474	1945	2355	2682	2483	2491	Rpt3	X	11125101	11126785	+	1553	protein_coding	-	AAA
FBgn0033194	2952	3536	3611	3238	3069	2261	2860	2518	2024	1886	2051	2309	2082	2612	2426	2637	2721	2538	2674	3091	1543	2317	2094	2516	2517	1867	2335	2418	2747	2526	Vps13	2R	7566809	7580675	+	10480	protein_coding	-	-
FBgn0033777	2736	3533	2785	3404	2731	2730	3310	2930	2351	2205	1740	1902	2221	2094	2045	2474	2174	2168	2092	2682	2158	2259	2525	2397	2156	1987	2697	3220	3312	2917	CG17574	2R	12849358	12869423	-	2481	protein_coding	-	-
FBgn0024807	2503	2740	2669	2601	2520	1937	2604	2141	2022	1742	1988	2179	2214	2817	2284	2680	2559	2442	2872	3016	1848	2827	2400	3025	2747	2245	2886	3160	3421	2775	DIP1	X	21624796	21630148	-	3823	protein_coding	-	-
FBgn0037186	2189	2961	2421	3205	2370	2336	2766	2526	1416	1939	2287	2377	2213	2912	2289	2961	3258	3093	3427	4446	2341	2124	2100	2144	2145	1702	1920	2736	2652	2550	CG11241	3L	22732013	22738420	-	3450	protein_coding	-	Aminotran_3
FBgn0261885	2911	3084	3112	2763	2815	2065	2938	2486	1960	1997	2290	2030	2048	2834	2256	2741	2679	2506	3221	3433	1477	2387	2158	2934	2405	2070	2461	2204	2863	2574	osa	3R	17687818	17718350	-	10723	protein_coding	-	ARID
FBgn0040285	2586	3200	2883	3111	2787	2089	2944	2239	1715	1915	2283	2211	2605	2732	2790	2716	2448	2262	2385	3017	2002	2337	2144	2491	2162	1990	2766	3597	2479	2781	Scamp	X	15446179	15449883	-	2813	protein_coding	-	-
FBgn0260003	2879	3324	3165	3010	2621	2156	2912	2641	1937	1908	2054	2217	1878	2392	2326	2684	2727	2500	2837	3202	1602	2206	2076	2724	2473	2202	2390	2759	2890	2759	Dys	3R	19461085	19597288	+	21204	protein_coding	-	CH
FBgn0053208	2705	3300	3171	3061	2685	2425	3386	2679	2289	2242	1961	2210	2346	2656	2226	2639	2732	2495	2723	3254	1374	2114	1794	2465	2341	1936	2217	2510	2994	2444	Mical	3R	10001554	10042895	-	16335	protein_coding	-	CH
FBgn0033725	1775	1524	1002	1375	1060	863	1567	1035	1139	483	1716	1832	2078	2113	1879	2800	2371	1921	2161	2216	2509	1394	1498	2153	1108	1725	4147	20297	1280	6300	Cpr49Ac	2R	12386666	12390057	+	2117	protein_coding	-	Chitin_bind_4
FBgn0042174	2637	3173	3399	2806	2710	2371	3069	2524	2125	2178	2070	2086	2153	2418	2579	2811	2578	2431	2629	2919	1738	2022	2086	2898	2277	2054	2590	2512	2586	2782	CR18854	2L	9787279	9790745	-	2572	pseudogene	-	-
FBgn0004652	2482	3150	3127	2992	2873	2279	3209	2558	2103	1925	2202	2134	1905	2677	2234	2668	2549	2311	3024	3331	1393	2429	2193	2316	2735	1922	2212	2225	3182	2828	fru	3R	18414273	18545586	-	18433	protein_coding	-	BTB
FBgn0261673	2129	3297	2835	3205	2467	2644	3121	2668	1978	2200	1672	2310	2253	2858	2116	2866	2553	2620	2628	2957	1525	2692	1961	2852	2555	1897	2016	2656	3222	2314	nemy	2R	12659497	12670219	-	3597	protein_coding	-	Cytochrom_B561
FBgn0031148	3090	3641	3847	3770	2858	2065	2543	2454	2097	1962	1839	2636	2166	2986	2217	2003	2065	2093	2358	2846	1629	2879	2273	3259	2929	1579	1685	2338	3236	1685	Cbs	X	21045138	21049096	+	2202	protein_coding	-	PALP
FBgn0015806	2303	2785	2830	2968	2343	2384	3111	2485	1966	1979	1758	2015	2031	2442	2148	2808	2567	2426	2640	3229	2047	2320	2378	2614	2512	2088	2566	2864	3143	3153	S6k	3L	5797549	5810931	-	4885	protein_coding	-	Pkinase
FBgn0026403	1630	3468	3737	3285	2160	2428	2685	2811	1990	2407	2232	1654	2537	2993	2809	2950	2626	2353	2355	3226	1971	2587	2260	1551	3281	1790	2794	1604	2398	2331	Ndg	2R	10313891	10322104	+	4816	protein_coding	-	EGF_CA
FBgn0050463	2725	2841	2716	3005	2295	1864	2830	2396	1866	1795	2484	2322	2488	2499	2356	3150	2646	2561	2837	3482	1834	2213	2208	2787	2279	2007	2500	2463	2843	2588	CG30463	2R	16673235	16732916	-	6101	protein_coding	-	Glycos_transf_2
FBgn0035871	2678	3739	3135	3297	2831	2492	2934	2517	1989	1833	1740	2076	2085	2518	2277	2459	2652	2327	2421	2796	1993	2554	2147	2634	2280	1932	2212	2619	2744	2915	BI-1	3L	8307145	8308941	-	1247	protein_coding	-	-
FBgn0000183	2600	3536	3103	3551	2975	2226	3012	2492	1832	2080	1987	2601	2311	2756	2473	2325	2391	2417	2490	3085	1658	2137	2305	2690	2457	1738	2029	2495	2860	2190	BicD	2L	17459605	17473215	-	5498	protein_coding	-	-
FBgn0027569	2562	3449	2659	3311	2486	2181	2616	2198	1589	1619	1964	2267	2657	2649	2539	2456	2481	2281	2510	2896	1915	2284	2143	2644	2226	1985	2488	4165	2327	3142	cert	3L	8282528	8289870	-	2900	protein_coding	-	START
FBgn0032138	2020	2719	2850	2859	2266	2136	2884	2477	1751	1874	2188	2085	1873	2707	2278	2939	2563	2412	2794	3328	1794	2603	2300	2442	2551	1989	2861	3198	3053	2788	CG4364	2L	9708921	9711271	-	2124	protein_coding	-	-
FBgn0031020	2565	3313	3260	3374	2628	2369	3094	2922	2051	2283	1900	2140	2011	2728	2356	2374	2536	2513	2814	3086	1370	2224	2049	2614	2796	1591	2004	2249	3162	2165	Nat1	X	19479984	19484643	+	4013	protein_coding	-	-
FBgn0259174	2942	3678	3430	3291	3078	2182	3020	2472	2038	1897	2100	2268	2462	2661	2492	2364	2249	2331	2343	2829	1676	2219	2105	2447	2110	1801	2157	2783	2535	2471	Nedd4	3L	17530081	17546660	+	5259	protein_coding	-	HECT
FBgn0025373	2465	3099	2529	2429	2339	2884	3369	2828	2307	2189	1696	2060	2353	2584	2407	3546	3245	2721	3061	3586	1730	1912	1699	2272	1883	1893	2033	2721	2214	2272	Fpps	2R	11305511	11307528	-	1465	protein_coding	-	-
FBgn0267790	2662	3057	3076	2942	2977	2229	2911	2601	2090	1801	1903	2180	2038	2759	2391	2553	2640	2542	3166	3123	1434	2557	1939	2813	2396	1906	2105	2155	3019	2317	rump	3R	9505853	9510324	-	2358	protein_coding	-	RRM_1
FBgn0010774	2605	3174	2995	2799	2672	2368	2957	2587	2073	1796	1894	1858	2078	2643	2218	2839	2586	2364	2792	3195	1654	2526	2099	2619	2336	1950	2462	2479	2905	2688	Ref1	3R	7077904	7080387	-	1328	protein_coding	-	RRM_1
FBgn0031637	2442	3121	3054	2798	2529	1951	2775	2311	2024	1927	2046	2185	2368	2686	2168	2742	2586	2343	2574	2977	1875	2542	2030	2618	2443	1881	2727	3045	2815	2613	mxt	2L	4841482	4847295	-	4096	protein_coding	-	-
FBgn0034282	2807	3007	2958	2995	2921	2119	2747	2237	1980	1725	2103	2339	1762	2760	2577	2735	2633	2614	3100	3340	1353	2547	1975	2959	2494	1852	1994	2204	3082	2275	Mapmodulin	2R	17866178	17872015	-	2520	protein_coding	-	-
FBgn0050118	2132	3700	3600	2867	2782	2641	3601	2621	1846	2432	2030	2045	2028	2983	2582	2717	2525	2232	2505	3605	1507	2286	1891	1974	2358	1728	2219	1930	2497	2299	CG30118	2R	18430315	18440475	-	2871	protein_coding	-	-
FBgn0030928	1949	2951	2407	2557	2071	3327	3763	3275	2236	2095	1473	1866	2034	2027	2007	3607	2983	2340	2168	4281	1980	2019	1811	1720	1791	2205	2916	2843	3223	2232	CG15044	X	18491185	18492006	-	822	protein_coding	-	-
FBgn0034181	2716	3130	2856	2943	2672	2233	2731	2608	1951	1781	2205	2220	2298	2767	2450	2948	2694	2464	2928	3353	1642	2196	1896	2658	2277	1794	2263	2484	2563	2427	CG8963	2R	17016226	17019522	-	2753	protein_coding	-	-
FBgn0015797	2243	3277	3009	3094	2602	2368	3041	2862	1893	1949	2242	2160	2306	2476	2404	2790	2537	2453	2594	3163	1868	1951	2035	2195	2056	1958	2300	2884	2708	2703	Rab6	2L	12107221	12109116	-	1896	protein_coding	-	Ras
FBgn0033544	2430	3084	2698	2679	2352	2275	2695	2314	1919	1857	1971	2300	2357	2453	2416	2612	2634	2462	2577	3041	1850	2419	2039	2661	2001	2081	2824	3093	2859	3136	CG7220	2R	10731335	10738370	+	2663	protein_coding	-	UQ_con
FBgn0004656	2720	2804	2798	2817	2767	1929	2970	2530	1823	1982	2154	2035	2102	2453	2579	2600	2601	2530	3088	3257	1559	2044	2187	2693	2430	2152	2392	2490	2728	2849	fs(1)h	X	8037808	8061436	-	15685	protein_coding	-	Bromodomain
FBgn0032216	2564	3278	3068	3243	2674	2368	2702	2681	1996	1961	1974	2327	2207	2562	2363	2858	2589	2449	2610	3006	1751	2343	2241	2491	2358	1818	2127	2389	2772	2257	CG5384	2L	10312265	10314396	-	1632	protein_coding	-	UCH
FBgn0010380	2536	3320	2937	3018	2600	2433	3017	2550	1823	1903	1987	2060	2205	2535	2099	2730	2474	2499	2709	3076	1877	2269	2143	2575	2383	1913	2372	2888	2584	2503	AP-1-2beta	X	19731004	19734581	+	3228	protein_coding	-	-
FBgn0043471	2420	3816	2956	3249	2815	2389	2723	2234	1938	1603	1726	2944	2446	2840	2262	2454	2421	2735	2347	3440	2023	2664	2240	2016	2138	1512	1823	2285	3106	2436	kappaTry	2R	11337797	11338733	-	937	protein_coding	-	Trypsin
FBgn0034501	1341	2307	1788	2006	1720	2644	3225	3117	2214	2353	1345	1536	1410	1513	1423	3119	3042	2955	3354	3765	1062	1474	1368	1563	1412	2698	3810	5423	3624	5365	CG13868	2R	20308777	20316917	-	3860	protein_coding	-	-
FBgn0032087	1995	2896	2365	2244	2043	2091	4185	2907	1687	2402	1973	2984	2746	2531	3092	2548	2752	2244	1813	3097	1643	2236	1328	1384	1536	1256	3016	6098	2538	2323	CG9568	2L	9010583	9011358	+	644	protein_coding	-	-
FBgn0019661	4916	2208	2900	1999	4386	1201	308	830	3351	932	1606	3094	2138	3932	1781	1491	3326	2832	3768	3021	66	4358	700	4111	3037	1671	1303	1976	5394	1288	roX1	X	3857230	3862697	-	5468	lincRNA	-	-
FBgn0085484	2493	3449	3663	2732	2992	2148	2529	2328	1888	1864	1629	2310	2711	2938	2576	2554	2332	2434	2328	2731	1678	2854	1987	2662	1980	1676	2170	2861	2790	2602	Pdxk	3L	9360316	9362042	+	1590	protein_coding	-	-
FBgn0031021	2331	3210	3247	3356	2586	2606	2768	2716	2163	2053	1560	2472	2131	2720	1991	2879	2719	2780	2784	2941	1625	2532	2034	2377	2454	1533	1834	2244	3026	2057	CG12203	X	19492421	19493337	+	768	protein_coding	-	-
FBgn0004574	2545	3599	3155	3110	2758	2142	2967	2449	1822	1893	2117	2263	2570	2606	2367	2455	2256	2153	2508	2948	1651	2271	2052	2648	2305	1737	2328	2929	2639	2426	Rop	3L	4136359	4138996	-	2638	protein_coding	-	Sec1
FBgn0016697	2437	3225	2973	3350	2570	2421	2909	2758	1871	1864	1876	2231	2100	2439	2385	2827	2695	2629	2676	3155	1721	2353	2123	2617	2231	1745	1994	2382	2702	2290	Prosalpha5	2R	17412767	17413769	+	945	protein_coding	-	Proteasome
FBgn0031030	2330	3242	2957	2877	2678	2075	3173	2337	1798	1971	2251	2201	2466	2571	2559	2381	2400	2252	2526	2977	1596	2153	2314	2608	2498	1875	2422	2772	2661	2601	Tao	X	19569721	19579800	-	7414	protein_coding	-	Pkinase
FBgn0029975	2332	3527	3149	3059	2643	2494	3012	2805	2038	2224	1823	2338	2293	2700	2205	2603	2635	2453	2472	3007	1514	2352	2056	2346	2404	1656	1867	2387	2942	2185	CG1444	X	7908931	7911885	+	1705	protein_coding	-	adh_short
FBgn0038783	2158	2318	2778	1624	1968	2586	3424	2692	1861	1644	1586	2534	2790	2856	2639	3604	3500	3334	2954	3400	1306	1378	1280	1230	993	1937	3310	4198	2600	3036	CG4367	3R	20303955	20304954	-	939	protein_coding	-	-
FBgn0030747	2135	2867	2332	2370	2086	2352	3503	2752	2016	2408	1780	1813	2329	2101	2052	2794	2720	2610	2599	3471	1576	1773	1770	2048	1856	2243	2960	3901	2958	3313	CG4301	X	16405509	16414651	+	6107	protein_coding	-	E1-E2_ATPase
FBgn0030328	2601	2820	2920	3143	2868	2090	2852	2396	1817	1656	2196	2032	1884	2586	2432	2672	2629	2471	3115	3275	1569	2131	2133	2833	2375	1853	2264	2503	2651	2699	Amun	X	11710120	11715565	-	4444	protein_coding	-	-
FBgn0035236	2646	3118	2712	2823	2368	2100	2716	2232	1855	1826	1897	2083	2248	2424	2067	2621	2510	2447	2506	2955	1814	2502	2267	2858	2188	1970	2479	3485	2986	2728	CG12004	3L	1569181	1576330	+	3706	protein_coding	-	-
FBgn0019643	2753	3226	2482	3942	2414	2379	3040	2768	1888	2111	1647	2281	2018	2431	1765	2696	2554	3068	3067	3348	1698	2176	1981	2713	2042	1766	1888	2265	2632	2301	Dat	2R	24139563	24157762	+	1887	protein_coding	-	Acetyltransf_1
FBgn0023169	2323	2917	2952	2772	2413	2134	2821	2453	1762	1915	2111	2159	2303	2506	2112	2920	2503	2318	2598	3098	1969	2410	2234	2480	2312	1915	2536	2903	2565	2839	AMPKalpha	X	1375536	1378896	+	2853	protein_coding	-	Pkinase
FBgn0039311	3141	4290	3986	4131	3523	3335	3831	3653	2170	2925	1336	2285	1537	2266	2046	1695	2040	1878	1759	2327	1738	1722	1686	1860	1941	1782	1810	1859	2627	2072	CG10513	3R	25275790	25277212	-	1358	protein_coding	-	-
FBgn0025839	2187	3224	3082	3559	2606	2856	2943	2867	2028	1803	1481	2119	1986	2576	2015	2948	2760	2732	2714	3202	1878	2423	2076	1982	2166	1551	1910	2075	3102	2308	CG3621	X	2172526	2173432	+	807	protein_coding	-	-
FBgn0031544	2351	3285	3329	3361	2653	2441	2875	2646	1884	2155	1779	2361	2247	2648	2306	2548	2584	2387	2420	3037	1648	2617	2099	2359	2406	1653	1856	2174	2948	2062	CG17593	2L	3514872	3517264	+	1832	protein_coding	-	-
FBgn0025864	2481	3132	2735	2892	2389	2216	3132	2623	1832	2141	2082	2107	2244	2468	2237	2621	2587	2563	2701	3173	1675	2155	2141	2511	2227	1927	2184	2669	2606	2656	Crag	X	8592031	8602036	+	7001	protein_coding	-	DENN
FBgn0004419	2611	3320	3036	3032	2722	2379	2883	2513	1876	1790	1974	2246	1924	2555	2452	2818	2543	2496	2865	3071	1482	2458	2047	2523	2239	1895	2161	2143	2730	2227	me31B	2L	10239341	10242172	+	1845	protein_coding	-	DEAD
FBgn0005649	2429	2928	2603	2933	2434	2139	2813	2469	1918	1837	1948	2135	2004	2348	1981	2714	2542	2574	2874	2931	1733	2431	2378	2952	2538	1953	2451	2591	2776	2644	Rox8	3R	24043056	24048265	-	4010	protein_coding	-	RRM_1
FBgn0031692	2474	2505	3628	3242	2532	2438	2583	1910	1738	1666	2093	2261	1022	2769	2290	3084	2495	2458	3609	3324	1173	2720	1990	2686	2494	1868	2031	1139	4001	2728	TpnC25D	2L	5216701	5219053	+	1250	protein_coding	-	-
FBgn0029888	2136	3308	3260	3342	2709	2660	2965	2963	2121	1898	1693	2258	1973	2802	2144	2666	2798	2544	2880	3027	1603	2401	2009	2048	2313	1408	1747	2211	2934	2126	CG3192	X	6677262	6679118	-	1384	protein_coding	-	-
FBgn0250907	2509	2444	2797	2410	2540	1580	2443	1904	1641	1345	2693	1759	1668	2589	2648	2996	2821	2519	3150	3278	2522	2395	2198	2599	1914	2304	3351	3111	2310	2453	Cht3	2L	22999574	23025915	-	7373	protein_coding	-	CBM_14
FBgn0037709	2156	3315	3375	3484	2616	2466	2796	2629	1844	2049	1833	2840	2033	2890	2513	2700	2538	2655	2652	3178	1459	2358	2055	2082	2582	1470	1478	1901	3042	1901	CG8199	3R	9555785	9557776	+	1750	protein_coding	-	-
FBgn0036566	2563	3133	2959	2831	2562	2151	2832	2707	1960	1960	2169	2028	2318	2544	2432	2803	2496	2318	2685	3016	1681	2053	1912	2386	2075	1973	2432	2774	2462	2557	ClC-c	3L	16090454	16096151	+	3962	protein_coding	-	Voltage_CLC
FBgn0035176	2523	3126	1709	4336	1421	1080	2393	1572	1501	1505	1493	2150	1759	2238	1046	2144	1800	1790	1321	2041	2500	1680	3359	3369	3801	1843	4929	5082	3179	4035	CG13905	3L	902898	903810	+	913	protein_coding	-	-
FBgn0261802	2551	3279	2929	2822	2767	2044	2756	2284	1720	1809	2300	2238	2249	2543	2410	2538	2485	2408	2641	2955	1667	2221	2228	2349	2365	1774	2522	2858	2408	2590	CG42748	2L	22131221	22166221	+	14224	protein_coding	-	-
FBgn0039678	1301	2598	2335	2012	1656	1558	2394	1770	1025	968	1114	1866	1136	2018	1580	2253	2206	2257	2544	2708	2739	3995	2405	3729	3658	3039	3112	3677	5217	3831	Obp99a	3R	29671657	29672334	+	610	protein_coding	-	-
FBgn0030774	2184	3576	2805	3387	2497	2405	3565	2691	2043	1907	1649	2275	2309	2509	1993	2403	2157	2309	2068	3002	1757	2210	2326	2191	2129	1702	2228	2644	3270	2496	spheroide	X	16700446	16701972	-	1263	protein_coding	-	Trypsin
FBgn0263987	2372	2898	3037	3015	2462	2196	2929	2505	1907	2061	1981	1900	1953	2733	2565	2527	2386	2623	2769	3508	1408	1974	2030	2446	2440	1922	2278	2419	2950	2416	spoon	X	5412386	5420867	-	5705	protein_coding	-	KH_1
FBgn0028685	2566	3132	2941	3235	2477	2401	2866	2583	1887	1999	2048	2191	2254	2519	2036	2887	2569	2313	2939	2881	1999	2035	2144	2358	2233	1876	2241	2320	2414	2261	Rpt4	X	6289470	6291245	-	1465	protein_coding	-	AAA
FBgn0033919	2519	3110	3121	2617	2637	1929	2671	2421	1830	1693	2258	2071	2142	2617	2210	2721	2416	2300	2647	3192	2020	2566	2277	2126	2442	1941	2601	2521	2598	2382	CG8547	2R	14261206	14267919	-	2835	protein_coding	-	-
FBgn0034200	2447	3137	2716	2232	2522	2364	2692	2276	2035	1707	1485	1658	1872	2369	2072	2645	2354	2148	2477	2605	1992	2396	1987	2227	2097	2057	3042	4838	2484	3625	CG11395	2R	17137240	17139595	+	2279	protein_coding	-	-
FBgn0002578	2518	2958	2676	3145	2407	2056	3220	2208	2370	1682	1609	1193	1375	1881	1686	2694	2145	2259	2768	2963	1739	2468	2430	3346	2626	2005	2409	3223	3832	2570	Kaz-m1	3R	26014721	26016487	+	1705	protein_coding	-	-
FBgn0011745	2417	3351	3181	2987	2485	2361	3032	2577	1956	1903	1955	2030	2171	2465	2103	2908	2500	2350	2542	2979	1796	2307	1976	2267	2215	1776	2291	2552	2611	2400	Arp1	3R	12691743	12694232	+	1469	protein_coding	-	Actin
FBgn0031143	2479	3588	3182	3220	2681	2456	2605	2575	2316	2279	1595	2184	2364	2545	2308	2517	2569	2284	2366	2776	1555	2232	2263	2208	2071	1779	2050	1862	3093	2380	CG1532	X	21026125	21028361	-	1236	protein_coding	-	-
FBgn0040382	2100	3072	2928	2525	2346	1985	2798	2265	1903	1826	2072	2643	2426	2998	2172	2762	2788	2268	2487	3286	1852	2259	1940	1885	2374	1723	2386	3273	2628	2251	CG5273	X	759594	761939	+	2193	protein_coding	-	-
FBgn0002284	2425	3071	3005	3037	2582	2321	2990	2746	2025	1895	1945	2092	1966	2307	2103	2757	2651	2537	2666	2878	1766	2370	1966	2488	2234	1614	2150	2521	2554	2310	Prosbeta6	3L	16609400	16610418	-	944	protein_coding	-	Proteasome
FBgn0033886	2514	3133	2939	2906	2505	2251	2675	2570	1892	1898	1839	1968	2100	2475	2053	2715	2560	2488	2604	3054	1839	2506	2087	2697	2126	1792	2078	2606	2615	2349	Rpn13	2R	13958545	13960404	-	1672	protein_coding	-	-
FBgn0032398	2540	3241	2780	3303	2538	2276	2536	2321	1832	1783	1871	2417	2196	2412	2167	2799	2566	2558	2623	2974	1726	2292	2053	2562	2261	1677	2106	2243	2678	2331	CG6766	2L	12038631	12040689	-	1882	protein_coding	-	-
FBgn0264855	2482	3014	2686	2729	2415	2068	2846	2251	1806	1816	2104	2187	2355	2528	2502	2716	2802	2440	2777	3262	1714	2019	1936	2547	2076	2050	2179	2451	2455	2372	AP-2alpha	2L	408030	414777	-	4872	protein_coding	-	-
FBgn0004924	2264	3003	2844	2821	2537	2079	2818	2430	1811	1869	2139	1995	2099	2642	2426	2785	2417	2393	2718	3125	1686	1967	2203	2515	2242	1783	2264	2656	2653	2395	Top1	X	15319479	15328029	+	6250	protein_coding	-	-
FBgn0011224	3244	2671	2628	2101	2953	1701	2033	1975	2058	1182	2199	2293	1689	2897	2521	2495	2664	2609	3363	3154	924	2964	1792	3364	2131	1703	2235	2455	3135	2399	heph	3R	31846987	32015520	-	12120	protein_coding	-	-
FBgn0032689	2198	3109	2868	2577	2292	2031	2713	2265	1806	1961	2073	2090	2466	2354	2374	2641	2350	2170	2433	2926	1632	2114	1995	2436	2273	1915	2488	3477	2617	2850	CG10413	2L	18599755	18605249	-	4010	protein_coding	-	AA_permease
FBgn0032679	2474	3410	3411	3324	2612	2166	3046	2829	1969	2251	1686	2228	1955	2740	2369	2234	2255	2269	2401	2981	1175	2129	1920	2187	2641	1595	1875	1995	3330	1945	bsf	2L	18449517	18454587	-	4457	protein_coding	-	-
FBgn0263352	2749	3066	2999	2858	2615	1925	2773	2182	1703	1712	2066	1953	2119	2656	2695	2546	2487	2364	2708	3081	1474	2089	1959	2456	2506	1921	2291	2318	2565	2518	Unr	3L	8432322	8442381	-	8968	protein_coding	-	CSD
FBgn0027567	2551	3061	2942	2836	2654	2176	2852	2610	1929	1796	1991	1998	1881	2440	2228	2540	2428	2468	2939	2964	1430	2328	2084	2512	2333	1831	2099	2197	2729	2492	CG8108	3L	9864639	9870674	+	3160	protein_coding	-	-
FBgn0038771	2498	3370	3154	2829	2706	2591	2862	2712	2019	1985	1625	1784	2071	2311	2104	2521	2510	2145	2512	2839	1727	2389	1935	2281	2219	1908	2070	2444	2734	2385	CG4390	3R	20056418	20059750	-	1190	protein_coding	-	-
FBgn0014018	1924	2367	2156	1843	1975	1708	2143	1847	1473	1526	1649	1495	2006	1984	1733	2069	1837	1704	1855	2473	1676	1963	1718	1859	1648	1844	5454	11137	2110	4060	Rel	3R	9044183	9047977	-	3499	protein_coding	-	RHD
FBgn0010611	2257	3536	3074	3050	2558	2430	3147	2652	1870	2050	1873	2019	2151	2506	2022	2161	2403	2167	2292	2779	1387	2170	1833	2006	2268	1505	2012	3623	2951	2483	Hmgs	2R	16336090	16341242	+	2795	protein_coding	-	-
FBgn0026879	2079	3498	3108	3579	2633	2682	3249	3031	1990	1847	1615	1885	1792	2411	2339	2817	2566	2528	2774	3126	1688	1823	1929	1712	2013	1604	1782	1916	2818	2346	CG13364	X	624757	625203	-	387	protein_coding	-	-
FBgn0002787	2509	3032	2820	2934	2505	2085	2708	2496	1885	1870	1735	2119	2073	2366	2196	2678	2568	2397	2731	3061	1791	2293	2019	2606	2228	1726	2170	2409	2724	2441	Rpn8	2R	24400028	24404527	+	1532	protein_coding	-	Mov34
FBgn0031149	2459	2880	3051	2887	2565	2396	3146	2706	1802	2006	2151	1823	1863	2351	2231	3092	2437	2473	3007	3232	1502	1915	2027	2176	2167	1850	2203	1964	2507	2196	CG1518	X	21049885	21053937	-	2755	protein_coding	-	-
FBgn0002525	2718	2726	2700	2702	2656	1853	2680	2330	1797	1639	2164	2037	1605	2448	2316	2460	2527	2488	3351	3060	1272	2256	1980	3026	2287	2083	2299	2132	2916	2496	Lam	2L	5542480	5546642	+	3737	protein_coding	-	Filament
FBgn0037935	2377	2898	2300	3453	2127	1860	2553	2078	1592	1496	1920	2720	2348	2600	2141	2625	2639	2555	2543	3006	1757	2178	2524	2660	2337	1740	1925	2510	2837	2475	CG6834	3R	11684672	11688133	-	2886	protein_coding	-	-
FBgn0000635	2173	2809	2592	3017	2321	2002	3100	2344	1693	1854	1967	2190	1901	2409	2264	2660	2443	2375	2635	3028	1653	2097	2183	2559	2243	2025	2147	2433	2733	2834	Fas2	X	4132887	4206093	-	7306	protein_coding	-	I-set
FBgn0042138	2317	3380	3133	3165	2664	2452	2816	2624	1856	1986	1790	2259	2161	2667	2306	2424	2499	2351	2435	2789	1408	2311	1945	2317	2291	1495	1869	1990	2890	2084	CG18815	3L	11628037	11630749	+	1801	protein_coding	-	Abhydrolase_2
FBgn0039537	2560	3060	2788	2926	2340	2431	2695	2430	1934	1750	1487	1676	1632	2214	1678	2197	1966	1861	1897	2298	2117	2931	2318	3074	2649	1894	2610	2936	3599	2655	CG5590	3R	27677522	27679013	+	1492	protein_coding	-	adh_short
FBgn0032407	2067	3164	3173	3421	2489	2432	2558	2563	1754	1942	1744	2484	2164	2646	2165	2736	2502	2390	2426	2928	1523	2362	2022	2155	2358	1503	1732	2168	2875	1963	Pex19	2L	12091822	12095250	+	1596	protein_coding	-	-
FBgn0027529	2420	2877	2682	2906	2417	2082	2666	2193	1719	1777	1898	2240	2271	2490	2181	2440	2335	2256	2273	2834	1735	2391	2087	2579	2323	1887	2429	2656	2810	2518	CG8920	2R	20319180	20325973	+	4552	protein_coding	-	-
FBgn0042083	2236	3044	2998	3144	2269	2289	2548	2345	1739	1910	1734	2458	1991	2840	2428	2706	2633	2527	2822	3135	1505	2215	1944	2107	2332	1392	1826	2162	2901	2125	CG3267	2R	6746381	6748954	+	2141	protein_coding	-	Carboxyl_trans
FBgn0014368	2682	5267	2966	8695	1531	1556	1220	1792	1502	955	865	4300	387	1568	479	1908	2776	1838	2523	1438	655	1536	1035	5833	1136	2381	3480	466	6854	666	nol	3L	11130835	11131402	+	568	protein_coding	-	-
FBgn0016031	2097	2811	2301	2705	2055	1999	2833	2387	1822	1839	1489	2007	1863	2385	1805	2196	2347	2344	2205	3091	1537	2305	2195	2671	2636	1975	2360	3415	3842	2760	lama	3L	5343619	5355923	-	4046	protein_coding	-	-
FBgn0050069	2695	3344	3224	2755	2701	2008	2563	2476	1728	1696	1984	1898	1856	2390	2374	2684	2526	2226	2437	3044	1556	2208	1911	2067	2057	1835	2365	2584	2616	2415	CG30069	2R	14185204	14198368	+	12808	protein_coding	-	-
FBgn0035859	1675	3333	3802	3095	2435	2831	2517	2947	2437	2347	1553	2103	1693	3191	2311	2443	3144	2524	2476	2521	1665	2408	1832	1366	2556	1115	1422	2206	2713	1499	CG13678	3L	8222141	8222953	+	561	protein_coding	-	-
FBgn0003638	1942	2363	2403	2523	1991	1802	2804	2186	1526	1721	1941	1957	2010	2330	2155	2584	2338	2465	2787	3156	1838	2226	2380	2715	2312	2173	2793	2812	2870	3001	su(w[a])	X	1012779	1046040	+	5658	protein_coding	-	-
FBgn0010590	2357	3133	2972	3084	2578	2371	2709	2567	1863	1733	1852	2035	1904	2518	1981	2821	2716	2592	2821	2914	1716	2086	1891	2335	2173	1675	1964	2075	2470	2184	Prosbeta1	2R	16013805	16014787	-	852	protein_coding	-	Proteasome
FBgn0030615	2303	2998	2586	2529	2224	2208	2817	2281	1771	1603	1847	2192	2661	2982	2641	3156	2884	2572	2716	3101	1937	1905	1686	2042	1735	1918	2266	2108	2210	2067	Cyp4s3	X	15113302	15116542	-	2288	protein_coding	-	p450
FBgn0250843	2268	3194	3015	3107	2629	2368	2805	2588	1950	1758	1919	2010	1954	2268	2107	2730	2621	2420	2492	3030	1697	2107	1854	2360	2128	1704	2014	2122	2522	2198	Prosalpha6	2L	10221351	10222546	+	1070	protein_coding	-	Proteasome
FBgn0038738	2339	2458	2312	2331	2158	2099	2500	2460	1934	1691	1621	1865	1914	2189	1748	2940	2850	2686	2995	3253	1886	2091	1754	2553	1785	2270	2748	2872	2719	2885	CG4572	3R	19862517	19864393	-	1877	protein_coding	-	Peptidase_S10
FBgn0000611	2379	2831	2846	2830	2562	2105	2858	2235	1697	1844	1984	1947	1944	2282	2338	2659	2466	2414	2661	2994	1715	2066	2110	2569	2195	1971	2150	2222	2589	2419	exd	X	15992468	15996509	+	3302	protein_coding	-	PBC
FBgn0014031	1874	3201	2620	2892	2066	2623	3506	2762	1507	1894	1922	2166	2206	2849	2213	3126	2394	2506	2509	3216	2135	1680	1939	1693	1666	1523	2055	2251	2352	2471	Spat	X	6528948	6530726	+	1410	protein_coding	-	Aminotran_5
FBgn0027594	2519	3205	2597	2857	2289	1949	2822	2260	1673	1739	1970	2146	2236	2491	2072	2444	2212	2159	2409	2486	1939	2093	2068	2420	2103	1882	2386	2985	2413	2900	drpr	3L	1715595	1731107	-	4757	protein_coding	-	-
FBgn0261553	2557	2850	2834	2684	2417	1760	2164	1911	1554	1547	2044	2148	2562	2682	2338	2386	2434	2136	2491	2928	1852	2285	2104	2408	2282	1797	2465	2956	2586	2558	CG42671	3L	11214505	11230745	+	6697	protein_coding	-	-
FBgn0000259	2223	3047	2921	3038	2585	2114	2801	2508	1719	1884	1901	2002	1925	2382	2503	2640	2348	2375	2655	3037	1564	1909	1964	2269	2253	1853	2090	2102	2667	2381	CkIIbeta	X	11792533	11801587	+	5705	protein_coding	-	-
FBgn0265186	2507	3989	3227	3282	2995	1523	2161	1753	1383	1556	2239	2610	3113	2630	2579	1674	1787	1627	1593	2363	1782	2486	2276	2601	2115	1565	1888	3761	2260	2232	CG44251	2R	12948348	12952293	-	1917	protein_coding	-	-
FBgn0010051	2700	3138	2677	3160	2519	2020	2717	2300	1806	1838	1907	1672	2022	2505	2077	2422	2476	2066	2394	2728	1729	2093	1974	2501	2239	1999	2240	2541	2291	2768	Itp-r83A	3R	5517117	5539411	+	10331	protein_coding	-	Ion_trans
FBgn0265082	2423	3002	2828	2749	2550	2070	2732	2336	1814	1896	1872	2033	2178	2379	2192	2471	2479	2280	2565	2840	1612	1994	1902	2497	2168	1849	2283	2586	2513	2412	Cdep	3R	4910552	4945576	+	18664	protein_coding	-	RhoGEF
FBgn0030603	2266	3415	3120	3068	2429	2247	2711	2392	1622	1797	1962	2242	2424	2575	2253	2328	2283	2083	2183	2927	1714	2172	2059	2030	1925	1690	2199	2627	2438	2310	CG5541	X	15044123	15051842	+	2514	protein_coding	-	-
FBgn0028691	2412	3119	2731	2971	2558	2165	2661	2451	1769	1721	1755	2173	1987	2336	2319	2504	2580	2377	2544	2813	1637	2356	1950	2501	2070	1817	1997	2250	2692	2267	Rpn9	3R	23731375	23733462	-	1679	protein_coding	-	-
FBgn0027607	2335	2943	2635	2934	2337	2134	2680	2444	1804	1875	1777	2079	2090	2488	2180	2749	2322	2233	2439	3076	1634	2192	1970	2526	2216	1702	2251	2458	2632	2337	CG8230	2R	8944298	8947344	-	2781	protein_coding	-	-
FBgn0004889	2307	2767	2663	2486	2341	1991	3030	2329	1970	1718	1868	2112	1947	2506	2494	2645	2440	2321	2516	2997	1371	2229	1958	2257	2141	1968	2157	2544	2748	2645	tws	3R	10126129	10139772	-	5059	protein_coding	-	-
FBgn0260970	2498	3048	2713	2824	2431	1979	2796	2336	1950	1935	1903	1861	2034	2482	2181	2462	2639	2346	2739	3011	1399	2098	1865	2563	2321	1823	2135	2243	2563	2226	CG42593	X	7935896	7953883	+	9371	protein_coding	-	zf-UBR1
FBgn0038745	2401	3009	2796	2685	2484	2102	2405	2191	1866	1744	1945	2108	2093	2390	2101	2562	2280	2158	2499	2900	1697	2318	2077	2476	2134	1713	2336	2749	2471	2702	CG4538	3R	19897372	19903689	-	4139	protein_coding	-	-
FBgn0265998	2251	3024	2884	2698	2466	1873	2545	2248	1814	1742	1973	1928	2158	2350	2217	2493	2488	2336	2594	3240	1589	2104	2065	2102	2534	1783	2393	2203	2707	2523	Doa	3R	28888073	28922772	+	13638	protein_coding	-	Pkinase
FBgn0035207	2592	3221	2659	3175	2685	1926	2765	2329	1889	1835	1792	2209	2033	2338	2017	2229	2454	2276	2342	2694	1502	2238	2157	2632	2233	1643	2053	2443	2652	2311	CG9153	3L	1313696	1318330	+	3835	protein_coding	-	HECT
FBgn0039719	1907	2959	3668	4292	3837	1633	2152	2385	1711	1643	1392	2108	1853	2868	1681	2354	2591	2408	2263	3496	1236	3355	2315	1386	2966	725	1778	1051	4417	870	CG15515	3R	29905464	29906448	+	472	protein_coding	-	Chitin_bind_4
FBgn0039882	1652	1920	2014	2059	1916	2729	2902	2810	1645	2388	1588	1369	2160	1943	2178	4123	3382	3378	3583	3810	1639	1546	1968	2200	1976	2014	1944	1560	2188	2705	CG11576	3R	31806867	31810186	-	2158	protein_coding	-	-
FBgn0266019	2477	2849	2385	2464	2287	1756	2475	2169	1845	1405	2080	1913	2049	1993	1940	2782	2702	2333	2765	2734	2050	2047	1960	2506	1673	2174	2947	2885	2068	3568	rudhira	X	11816898	11837460	+	12060	protein_coding	-	-
FBgn0025628	2354	2982	2710	2628	2483	2587	2941	2540	1802	2259	2003	1936	2385	2154	2114	2660	2275	2061	2265	2720	1642	1886	1794	2025	1864	1550	2272	4035	2011	2301	CG4199	X	2066435	2073483	-	3313	protein_coding	-	Pyr_redox_2
FBgn0086361	2318	3287	2675	2866	2454	2170	2715	2273	1957	1786	1802	2037	2039	2347	2116	2567	2481	2419	2630	2945	1542	2253	1829	2362	2170	1828	2109	2258	2762	2174	alph	3R	29591831	29617157	+	3149	protein_coding	-	PP2C
FBgn0030038	2260	2833	2613	2529	2158	2103	2511	2168	1831	1797	1928	2238	2274	2494	2176	2794	2574	2812	2657	3192	1579	2358	1867	2321	2044	1623	2078	2507	2467	2240	CG1440	X	8437057	8441264	+	2606	protein_coding	-	-
FBgn0016797	2438	2242	2348	2337	2350	1761	2367	1946	1662	1539	2082	1727	1911	2290	2198	2653	2387	2197	2676	2914	1781	2279	1967	3165	2173	2132	2600	3214	2438	3226	fz2	3L	19140975	19235373	-	7422	protein_coding	-	Fz
FBgn0034011	742	1151	537	371	350	894	2456	383	289	376	187	245	195	248	256	166	500	152	165	488	2400	6997	3250	6424	4152	4843	10080	5517	1853	13322	CG8160	2R	15327143	15328271	-	1072	protein_coding	-	-
FBgn0037683	2130	2376	1693	1964	1697	1425	2190	1706	1362	1226	2457	2247	2606	2869	2063	3335	2946	2263	2603	3420	2680	2331	1689	1990	1662	2480	2306	3972	1853	3328	CG18473	3R	9363305	9364838	+	1282	protein_coding	-	-
FBgn0028684	2484	3001	2770	2849	2517	2108	2696	2445	1780	1687	1875	1998	1978	2552	2349	2883	2642	2452	2511	3078	1672	2034	1854	2208	2012	1656	1922	2180	2441	2204	Rpt5	3R	23752876	23754623	+	1627	protein_coding	-	AAA
FBgn0031879	2502	3048	3240	2694	2608	1777	2761	2213	1615	1530	2412	2041	1686	2454	1956	2595	2208	2129	2674	3108	1616	2502	2223	2358	2551	1599	2091	2049	2446	2147	uif	2L	6972828	7010359	-	11820	protein_coding	-	CUB
FBgn0025800	2199	2705	2576	2510	2367	2091	3115	2354	1755	1858	1800	1891	1913	2175	2136	2625	2417	2308	2642	2851	1713	2068	1947	2359	2119	2032	2449	2652	2461	2744	Smox	X	8137041	8142279	-	4521	protein_coding	-	MH2
FBgn0035206	2372	2854	2189	3421	2308	2047	3063	2537	1841	1915	1734	2041	1912	2267	1878	2765	2473	2408	2461	2947	1917	2021	2062	2281	2007	1679	2111	2397	2553	2360	CG9186	3L	1311719	1313377	-	1550	protein_coding	-	-
FBgn0024989	2141	3142	3606	3444	2563	2070	3055	2362	1827	1747	1880	1714	1385	2537	2157	2304	2232	2267	2583	3007	1395	2176	2560	1895	2659	1270	2216	1294	3375	1868	CG3777	X	279703	350504	+	4316	protein_coding	-	-
FBgn0259785	2514	2922	2853	2642	2616	1975	2914	2416	1643	1820	2062	1977	1743	2377	2234	2425	2198	2290	2839	2960	1363	2132	1946	2761	2297	1814	2190	2010	2494	2275	pzg	3L	21286099	21290310	+	4093	protein_coding	-	-
FBgn0039452	2192	3261	2213	2142	2053	1642	2351	2082	2025	1368	1496	1411	2214	2828	1953	2726	2198	2605	2010	3186	2453	2092	2042	1969	2179	2149	1939	3753	1775	4380	CG14245	3R	26728727	26729341	+	615	protein_coding	-	-
FBgn0001311	2344	2786	3412	3029	2748	1747	2751	2047	1677	1631	2352	1802	1670	2423	2015	2544	2044	2087	2583	2725	1641	2737	2349	1717	2500	1513	2806	2481	2562	1952	kkv	3R	5378093	5392866	-	5701	protein_coding	-	-
FBgn0010043	3077	3514	3768	4635	3012	2313	2073	2607	1499	1849	1682	2732	2736	3053	2769	2360	2253	2380	2349	2757	1104	1941	2020	2109	1924	883	817	1274	2128	1021	GstD7	3R	12378500	12379255	+	756	protein_coding	-	GST_N
FBgn0033968	2750	3257	3626	3268	3148	2026	2614	2256	1979	1600	1724	1995	1877	2387	1780	2422	2305	2007	1969	2707	1559	2323	2079	1379	2181	1221	2475	3499	2325	1805	hui	2R	14808419	14809931	+	821	protein_coding	-	-
FBgn0264607	2036	2841	2673	2675	2464	1633	2256	2005	1695	1361	2176	1809	2075	2436	2425	2750	2515	2373	2557	3012	1792	2380	2166	2259	2541	2026	2506	2024	2662	2414	CaMKII	4	1035288	1053703	-	4588	protein_coding	-	Pkinase
FBgn0013987	2239	2978	2693	2840	2439	2141	2861	2261	1776	1665	1962	1965	2132	2385	2085	2526	2461	2183	2290	2953	1711	2106	1844	2257	2028	1737	2160	2696	2653	2490	MAPk-Ak2	X	5759908	5764203	-	2198	protein_coding	-	Pkinase
FBgn0022160	1966	3298	3652	3252	2304	2622	3502	3620	2432	3432	1484	1825	2220	1981	1960	2609	2163	2587	2170	2378	1027	1922	1898	1301	2218	1166	1751	1388	2578	1777	Gpo-1	2R	15857752	15862755	-	2929	protein_coding	-	DAO
FBgn0051098	2087	3430	2645	2773	2455	2414	2779	2479	1715	1992	1767	2352	2416	2595	2558	2483	2229	1926	2031	2896	1774	2311	1940	2207	2274	1756	1664	2083	2491	1943	CG31098	3R	25291370	25292977	-	1487	protein_coding	-	-
FBgn0004914	2300	3080	2609	2979	2572	1931	2506	2168	1814	1682	1692	2074	2269	2434	2060	2373	2494	2356	2346	2903	1760	2349	2159	2202	2110	1779	2078	2662	2405	2268	Hnf4	2L	8687226	8709611	-	5377	protein_coding	-	Hormone_recep
FBgn0033128	1392	2509	2161	2340	1780	1709	1927	1945	1369	1494	2629	2508	3036	3528	3091	3882	3843	3758	3900	4448	1116	1812	1452	1413	1975	1214	1322	1260	2184	1401	Tsp42Eg	2R	7028911	7033233	+	1188	protein_coding	-	Tetraspannin
FBgn0261985	2670	2907	2631	2916	2395	1612	2256	1930	1514	1638	1956	2159	2491	2492	2165	2217	2079	2020	2202	2631	1785	2418	2151	2873	2199	1771	2363	2988	2486	2445	Ptpmeg	3L	328097	356050	+	4649	protein_coding	-	Y_phosphatase
FBgn0035060	2425	2832	2536	2648	2268	1997	2631	2291	1756	1711	1780	2178	2116	2460	2006	2501	2376	2341	2631	2896	1339	2214	1766	2719	2155	1774	2145	2545	2777	2459	Eps-15	2R	24768314	24775265	-	5448	protein_coding	-	-
FBgn0053196	3315	3616	4232	3333	2979	1734	2278	2078	1417	1516	2253	1803	1793	2194	1869	2663	2521	2265	2205	3321	1461	2313	2076	1653	2274	1271	2191	1721	1931	1959	dp	2L	4477462	4614300	-	71820	protein_coding	-	EGF_CA
FBgn0263200	2469	3395	2889	2971	2582	2662	3372	3037	2178	2351	1462	1845	2185	2473	1921	2574	2287	2406	2413	2934	1573	2021	1647	1596	1589	1506	1543	2249	2305	1772	Galt	2L	6666264	6668033	-	1484	protein_coding	-	-
FBgn0038220	2344	2766	2288	2443	2322	1920	2432	2082	1629	1625	2015	1982	2330	2173	2117	2685	2670	2338	2440	2904	1902	2045	1853	2279	1864	1862	2558	3708	2134	2494	CG12207	3R	14289071	14302276	+	3003	protein_coding	-	LysM
FBgn0033446	2101	3097	3449	2481	2538	2176	2627	2325	1731	1603	1868	1814	1838	2429	2059	2834	2264	2059	2590	2953	1503	2566	1760	1992	2430	1633	2356	2212	2629	2256	CG1648	2R	9810974	9820053	-	1443	protein_coding	-	-
FBgn0037684	2095	2952	1765	2213	1670	2090	2371	1813	1475	1252	1293	2567	1534	2061	1437	2083	3039	2627	2852	2400	2060	2587	2265	2019	1988	2563	1972	3405	3515	4022	CG8129	3R	9365398	9367763	+	1727	protein_coding	-	PALP
FBgn0036661	2364	2813	2727	2842	2366	2044	2773	2277	1738	1586	2063	2045	1822	2458	2227	2581	2432	2281	2844	2883	1448	2010	1999	2372	2127	1776	2252	2088	2559	2138	CG9705	3L	16780100	16782419	+	1570	protein_coding	-	CSD
FBgn0001234	2386	3353	3066	3131	3291	2208	2810	2521	1917	1607	1567	1448	2010	1968	2106	2511	2258	2048	2118	2852	1688	1910	1788	1813	1711	1893	2216	2220	2748	2514	Hsromega	3R	21296127	21317836	+	21710	lincRNA	-	-
FBgn0004396	2151	2657	2220	2355	2018	1973	2831	2623	1748	1664	2310	1716	2020	2286	2452	3273	2416	2191	2690	3311	1693	1649	1848	1970	1792	1965	2390	2499	2326	2622	CrebA	3L	15535395	15553214	+	4498	protein_coding	-	bZIP_1
FBgn0036820	1964	3018	2649	3257	2562	2461	2739	2437	1936	1666	1527	1955	1701	2371	2123	2637	2646	2610	2707	2903	1770	2012	1730	1927	1623	1664	1854	2208	2612	2343	CG6852	3L	18869230	18870057	+	696	protein_coding	-	-
FBgn0020907	1970	2603	2363	3368	2269	1896	2250	2312	1583	1595	2372	1725	3065	4089	2193	2780	2411	2847	3114	3025	1552	1659	1760	2182	1908	1701	1505	1340	2364	1809	Scp2	3R	16574543	16583663	-	1283	protein_coding	-	-
FBgn0010215	2409	2706	2531	2598	2434	1914	2619	2039	1669	1717	1949	1939	2049	2392	2515	2636	2307	2133	2467	2765	1556	2250	2003	2397	2043	1746	2222	2420	2462	2488	alpha-Cat	3L	23318646	23338100	-	3487	protein_coding	-	-
FBgn0016694	2215	2722	3005	2520	2518	2042	2820	2255	1924	1959	1683	2043	1982	2657	2353	2347	2261	2159	2133	2962	1335	2350	1986	1935	2456	1578	1794	2462	2797	2090	Pdp1	3L	7811458	7867369	-	12138	protein_coding	-	bZIP_2
FBgn0040777	2269	2479	2332	2464	2163	2051	2479	2239	1739	1627	1978	1818	1975	2224	2052	2992	2525	2107	2725	3033	1608	2030	1739	2250	2064	1781	2401	3093	2347	2709	CG14767	2R	8718017	8723839	-	2177	protein_coding	-	-
FBgn0033570	1959	2980	2805	3075	2477	2293	2496	2691	1751	1737	1468	2141	1790	2417	2230	2512	2702	2470	2543	2871	1524	2254	1772	2000	2055	1476	1761	2055	2876	2099	CG7712	2R	10897144	10897885	-	612	protein_coding	-	-
FBgn0026315	2111	2754	2079	2855	1913	2050	2568	2164	1878	1655	1466	2444	1782	1952	1734	2748	2610	2750	2682	2935	1634	2303	2098	2361	1914	1715	2112	3039	2631	2331	Ugt35a	3R	11170817	11172664	-	1781	protein_coding	-	UDPGT
FBgn0028982	2349	2798	2786	2953	2374	1990	2919	2484	1692	1805	1935	1868	1793	2298	1978	2363	2279	2196	2783	2957	1532	1891	1938	2428	2186	1732	2041	2107	2619	2181	Spt6	X	6267797	6274984	+	6166	protein_coding	-	S1
FBgn0025381	2399	2882	2536	2566	2361	2120	2442	2100	1869	1635	1764	1992	2255	2281	1800	2433	2327	2101	2236	2568	1763	2269	1978	2385	2110	1810	2205	2969	2437	2651	rush	X	1478552	1481420	+	2721	protein_coding	-	FYVE
FBgn0028945	1526	3564	2182	2012	2419	2367	3500	2358	2367	1938	977	1618	1345	1623	1512	1846	2429	2123	1756	2915	2094	2942	2459	1572	2309	1860	2453	2443	3601	3121	CG7631	2L	15628678	15629552	+	813	protein_coding	-	Astacin
FBgn0052425	1990	2527	2512	2875	2066	2374	3499	2569	1907	2033	1448	2098	1760	2574	1845	2304	2522	2459	2508	3075	1323	1927	1849	2368	2771	1532	1818	2093	2819	1777	CG32425	3L	20497323	20514107	+	4295	protein_coding	-	-
FBgn0013269	2145	2968	2839	3328	2500	2280	2883	2545	1702	1898	1745	1904	1479	2314	2198	2605	2366	2475	2848	2880	1308	1741	1798	2317	2216	1643	1784	1511	3016	1964	FK506-bp1	3R	15331584	15333133	-	1299	protein_coding	-	FKBP_C
FBgn0030679	2103	2683	2403	2872	2380	1883	2226	2090	1399	1516	1756	2224	2060	2449	1803	2541	2222	2204	2255	2814	1844	2344	2117	2551	2105	1701	2489	2830	2583	2748	CG8206	X	15739230	15740417	+	1188	protein_coding	-	-
FBgn0011640	2433	3037	2778	3040	2615	2045	2655	2355	1746	1844	1949	2083	1864	2476	2024	2260	2105	2039	2675	2780	1452	2070	1915	2515	2220	1673	1948	1930	2609	2034	lark	3L	7339266	7341893	+	2192	protein_coding	-	RRM_1
FBgn0037758	2237	2566	2053	2881	2035	1891	2301	2362	1599	1607	2097	1901	2022	2382	1896	2784	2541	2389	2778	2875	1908	2047	1928	2571	1809	2115	2508	2507	2192	2351	CG9467	3R	9797769	9801026	-	3180	protein_coding	-	K_tetra
FBgn0261625	2110	3208	3023	2208	2320	2287	3094	2669	2110	2344	1493	2027	2167	2274	1931	2174	2258	1916	1936	2656	1541	1942	1930	1634	2034	1820	2004	2877	2692	2426	CG42708	2R	12670483	12679593	-	4149	protein_coding	-	-
FBgn0039849	1898	2942	2580	2896	2236	2362	2770	2257	1962	2069	1540	1917	2075	2413	2030	2795	2378	2495	2523	2891	1580	2175	1807	2136	2082	1636	1822	2129	2713	1938	CG11334	3R	31459822	31463037	-	1732	protein_coding	-	-
FBgn0031322	1967	3082	3117	3185	2324	1806	2085	2239	1696	1630	1822	1980	2324	2539	1933	2855	2735	2267	2382	3115	1589	2284	2119	1671	2458	1521	1991	2013	2308	1899	CG5001	2L	1185757	1196807	+	2096	protein_coding	-	DnaJ_C
FBgn0011570	2351	3002	2678	2599	2465	2114	2512	2206	1636	1722	1920	2055	2166	2324	2158	2568	2251	2108	2264	2773	1667	2101	1903	2286	2026	1637	1979	2563	2435	2384	cpb	2L	1704902	1706962	+	1926	protein_coding	-	-
FBgn0039580	2257	2917	2293	3248	2090	1925	2480	2427	1593	1613	2120	2369	1939	2402	1702	2774	2335	2189	2385	2941	1543	1896	1755	2589	2083	1623	2204	2328	2370	2460	Gfat2	3R	28337019	28339765	-	2545	protein_coding	-	SIS
FBgn0025865	2286	3025	2701	2626	2418	2078	2777	2229	1696	1864	1846	1918	2266	2396	2335	2376	2188	2025	2204	2797	1485	1939	1709	2194	1752	1798	2169	2931	2411	2390	Cortactin	3R	21061680	21064471	-	2450	protein_coding	-	-
FBgn0026370	2488	2712	2629	2313	2341	1730	2288	2034	1946	1564	1792	2095	2045	2617	2273	2126	2521	2253	2550	2956	1377	2264	1911	2548	2213	1615	1999	2385	2685	2348	SRPK	2R	15380724	15387851	+	5540	protein_coding	-	Pkinase
FBgn0033357	1670	3001	2922	3187	2523	2662	2777	2718	1857	1506	1353	1787	1471	2423	2572	2660	2520	2684	2732	3011	1598	1696	1669	1651	1768	1493	1740	1909	2860	2173	Tom7	2R	8951595	8952242	+	539	protein_coding	-	-
FBgn0028538	2530	2887	2718	2739	2333	1796	2571	2151	1823	1687	1869	2127	2256	2532	2045	2318	2378	2146	2369	2672	1387	2384	1858	2385	2147	1617	1951	2328	2430	2138	Sec71	2L	13793521	13799674	+	5818	protein_coding	-	Sec7
FBgn0014009	2158	2749	2507	2763	2311	1959	2488	2308	1605	1407	1871	1849	2047	2401	2303	2582	2249	2149	2281	2838	1802	2160	1870	2229	1907	1801	2352	2809	2332	2375	Rab2	2R	6696739	6699469	+	1712	protein_coding	-	Ras
FBgn0038239	5626	594	1818	2036	1390	3344	256	781	1161	678	319	332	246	35	51	347	702	434	154	504	1993	2470	2089	11224	3002	5239	6388	1591	7720	3896	CG14850	3R	14560935	14561521	+	587	protein_coding	-	-
FBgn0004852	1879	3287	3131	2602	2493	1896	2218	2263	1898	1859	1730	1491	2426	2201	2007	2543	2386	2000	2064	2765	1808	2670	2093	1507	2741	1701	2266	1753	2680	2054	Ac76E	3L	19939287	19977960	+	5320	protein_coding	-	Guanylate_cyc
FBgn0015477	2437	3012	2591	2684	2508	1868	2604	2173	1598	1656	1898	2041	2100	2271	2196	2201	2392	2193	2352	2665	1435	1968	1827	2482	2147	1723	2135	2418	2485	2342	Rme-8	2R	9167763	9177261	-	7771	protein_coding	-	DnaJ
FBgn0031294	2476	3030	3438	3029	2768	1741	2578	2014	1398	1497	1673	1642	1650	1973	2096	2134	2237	2261	2759	2827	1084	1740	1824	2901	2498	2031	2012	2021	3048	1996	IA-2	2L	1008378	1048053	-	10257	protein_coding	-	Y_phosphatase
FBgn0058042	2114	3018	2909	3017	2354	2238	2647	2447	1776	1693	1538	2049	1884	2492	2262	2431	2384	2489	2430	2873	1324	1964	1761	2068	2150	1509	1752	1781	3017	1958	CG40042	2L	23312465	23313578	-	893	protein_coding	-	-
FBgn0029715	2023	2886	2752	3227	2379	2466	2851	2735	1593	1956	1608	1893	1785	2118	2260	2504	2344	2334	2484	2799	1600	1839	1934	1939	2212	1543	1833	1828	2568	2013	CG11444	X	4553117	4554398	-	1282	protein_coding	-	-
FBgn0038195	2372	3021	2772	2678	2279	2160	2496	2235	1776	1599	1927	2142	1972	2369	2240	2329	2379	2128	2321	2848	1417	2309	1857	2147	2044	1619	1948	2313	2436	2133	CG3061	3R	14032371	14035041	+	1981	protein_coding	-	DnaJ
FBgn0010602	2380	2754	2748	2749	2409	2114	2632	2391	1625	1568	1866	1998	1777	2420	1978	2563	2245	2227	2704	3039	1510	2095	1851	2422	2028	1600	1938	1989	2473	2148	lwr	2L	540599	542580	-	1864	protein_coding	-	UQ_con
FBgn0043470	1479	2691	2607	2475	2078	2119	3255	2271	1817	1918	1175	2359	1648	2440	1956	1982	2336	2546	1928	3093	1292	2104	1902	1728	2203	1538	2452	2523	3685	2637	lambdaTry	2R	11336840	11337791	+	952	protein_coding	-	Trypsin
FBgn0000615	3805	2706	2359	1190	2554	1322	610	1220	2462	905	890	2618	2195	3213	1926	1025	2862	2419	2263	2488	333	4545	1251	4474	2502	1095	1298	3197	4570	1918	exu	2R	20667427	20671083	-	3290	protein_coding	-	-
FBgn0035046	1852	3081	3061	2981	2300	2398	2421	2503	1909	1880	1503	2178	1942	2351	2064	2387	2448	2292	2538	2800	1475	2391	1869	1953	2156	1391	1508	1870	2800	1874	NDUFA8	2R	24664398	24665439	+	701	protein_coding	-	-
FBgn0263197	2372	2868	2693	2630	2354	1747	2585	2050	1699	1714	1879	1907	2028	2367	2136	2131	2204	1941	2396	2599	1400	2157	1982	2431	2156	1843	2287	2869	2422	2299	Patronin	2R	17519024	17535866	-	7787	protein_coding	-	-
FBgn0001142	1997	2748	2878	2919	2166	2024	2217	2328	1903	1599	1781	2296	1973	2198	2118	3184	2779	3092	3051	3012	1417	2324	1419	2269	1772	1244	1510	1834	2632	1459	Gs1	2L	132077	134472	+	2396	protein_coding	-	-
FBgn0015570	2147	2929	2262	2312	1948	2247	2860	2329	2315	1606	1169	1680	1940	1958	1919	3338	2941	2802	2841	2989	1619	1826	1744	2212	1940	1919	1864	1880	2282	2285	alpha-Est2	3R	7541810	7545230	+	2141	protein_coding	-	COesterase
FBgn0039681	1988	2561	1597	2975	1807	2367	2694	2639	1701	2073	1427	2041	1686	1905	1374	2712	3198	3235	3030	3416	1602	1809	1580	1812	1824	1940	1628	2441	2616	2337	CG7582	3R	29680241	29682278	-	1232	protein_coding	-	YhhN
FBgn0000477	2347	3274	2828	2739	2299	2348	3166	2443	1842	1682	1439	1892	1888	2242	1839	2368	2225	2045	2456	2654	1636	2087	1623	1940	1866	1577	2025	2229	2415	2585	DNaseII	3R	18019375	18021161	+	1228	protein_coding	-	-
FBgn0039304	2232	2914	2322	3294	2234	2125	2565	2064	1443	1751	1649	2439	2185	2225	2005	2303	2171	2243	2153	2752	1723	2209	1913	2275	2141	1581	1877	2420	2609	2110	CG10425	3R	25260963	25262498	-	1402	protein_coding	-	adh_short
FBgn0086708	2010	2877	2702	2588	2462	1714	2117	2218	1631	1752	1808	1669	2706	2221	1979	2282	2351	1916	2065	2685	1665	2192	2135	1761	2170	1453	2246	3719	2400	2428	stv	3L	13477541	13483515	+	3670	protein_coding	-	-
FBgn0266580	2444	2966	2988	2873	2552	1892	2624	2248	1682	1840	1916	2001	1642	2483	2325	2271	2198	2252	2684	2941	1127	1945	1719	2429	2229	1695	1860	1613	2619	1836	Gp210	2R	5760862	5774324	+	7801	protein_coding	-	-
FBgn0036428	2537	2410	1880	2557	2071	1789	2303	1757	1668	1489	2030	1906	2366	2316	2386	2801	2889	2457	2779	3186	1984	2009	1896	2237	1829	1870	2124	2238	1902	1969	Gbs-70E	3L	14540937	14550975	-	2846	protein_coding	-	-
FBgn0036726	1823	2917	3105	3186	2360	2366	2491	2514	1762	1846	1549	2176	1834	2360	1984	2396	2353	2467	2498	2782	1387	2063	1903	1804	2167	1315	1514	1868	2816	2006	CG7603	3L	17465945	17466768	+	762	protein_coding	-	-
FBgn0034197	2072	2509	3089	2987	2286	1763	3092	2070	1990	1735	1695	1345	1622	1843	1628	2786	2594	2288	2734	2652	1588	2090	1907	2978	2374	1955	1968	2171	2784	986	Cda9	2R	17128480	17130334	+	1637	protein_coding	-	Polysacc_deac_1
FBgn0031145	2102	3151	2896	3271	2459	2250	2912	2638	1743	1934	1785	1807	1879	2231	2325	2412	2033	2150	2211	2528	1670	1887	1948	1934	2147	1528	1716	1790	2263	1944	Ntf-2	X	21035469	21041467	+	3723	protein_coding	-	-
FBgn0027287	2225	2623	2288	2537	2247	2076	2692	2422	1877	1925	1652	1846	2069	2107	2049	2749	2459	2332	2507	2784	1489	1782	1627	2285	1845	1688	2100	2403	2517	2206	Gmap	X	15486922	15511223	+	6109	protein_coding	-	-
FBgn0000562	2339	2945	2492	2539	2210	1986	2650	2175	1706	1848	1870	1932	2047	2140	2120	2396	2320	2050	2361	2621	1510	2003	1961	2120	2058	1620	2099	2649	2178	2351	egl	2R	23734904	23746829	-	4515	protein_coding	-	3_5_exonuc
FBgn0037955	1852	2688	2510	2682	2144	2102	2254	2225	1677	1734	1458	2060	1983	2438	2047	2559	2566	2368	2573	2868	1548	2198	2102	2243	2204	1543	1810	2046	2655	2118	CG6950	3R	11820381	11822493	-	1873	protein_coding	-	Aminotran_1_2
FBgn0000541	2691	2786	2725	2653	2596	1683	2280	2155	1554	1448	1780	1841	1653	2476	2349	2046	2474	2250	2649	2772	1277	2058	1783	2648	2185	1746	1959	2029	2437	2249	E(bx)	3L	233926	246912	-	10072	protein_coding	-	DDT
FBgn0260954	1970	4098	2802	3127	2282	2482	4010	3366	2054	1630	644	1172	1134	2427	1982	2331	1996	1820	2590	1858	1641	3448	1832	1146	1848	941	1737	2547	3034	1280	CG42586	2L	14741161	14741840	-	613	protein_coding	-	-
FBgn0003885	2198	2888	2858	3057	2299	2203	2707	2399	1801	1966	1757	2043	1791	2331	2004	2526	2318	2331	2651	2796	1220	2036	1928	2254	2176	1426	1511	1580	2516	1635	alphaTub84D	3R	7530753	7532732	+	1980	protein_coding	-	Tubulin
FBgn0034583	2131	2774	2661	2463	2218	2153	2676	2034	1736	1440	1698	1702	1695	2184	1797	2710	2253	1964	2284	2760	1963	2347	1791	2047	2127	1709	2458	2698	2150	2563	CG10527	2R	21070368	21072789	-	1160	protein_coding	-	-
FBgn0004509	2075	2899	2411	2403	2228	1827	2520	2018	1780	1535	1711	1826	1930	2254	1943	2267	2174	1984	2377	2431	1766	2000	1882	2246	2033	1842	2328	3173	2380	2886	Fur1	3R	25347431	25473058	-	9128	protein_coding	-	Peptidase_S8
FBgn0069242	2112	3126	2747	2895	2481	2206	2584	2531	1692	1724	1881	1761	2195	2310	2189	2443	2091	2169	2274	2777	1582	1852	1813	2017	1791	1577	1880	1905	2240	2146	eca	3R	9684469	9685476	-	946	protein_coding	-	-
FBgn0259111	2283	2486	2671	2682	2073	2159	2994	2466	1980	2006	1696	2252	2485	2390	1991	2604	2520	2447	2485	3037	888	1003	1457	1787	1593	1544	2373	2275	2111	2239	Ndae1	2L	7223328	7249343	-	7054	protein_coding	-	Band_3_cyto
FBgn0000212	2275	2619	2548	2648	2349	1959	2636	2252	1665	1601	1932	1872	1745	2194	2112	2489	2166	2230	2613	2975	1395	1916	1853	2372	2043	1729	2025	2149	2296	2202	brm	3L	15970082	15982869	-	5597	protein_coding	-	SNF2_N
FBgn0026088	1664	2731	2326	2734	2306	2244	2362	2160	1544	1391	1609	1833	2116	2148	2028	2864	2532	2382	2394	2782	1975	2000	1704	2019	1848	1783	2096	2374	2349	2501	CG14818	X	1879019	1879774	-	620	protein_coding	-	-
FBgn0015568	2093	2339	2233	2125	2034	2273	2270	2391	1621	1663	1692	1772	2314	2270	2158	2539	2231	2182	2270	2901	1790	2331	1677	1554	1483	1957	2426	2788	2457	2944	alpha-Est1	3R	7545733	7549124	-	2123	protein_coding	-	COesterase
FBgn0031432	2262	2127	2150	2254	2039	1882	1888	2353	1798	1612	1840	1620	2109	2036	1763	2867	2242	2297	2874	3426	1977	1730	1764	2121	1646	1934	2670	2453	2262	2755	Cyp309a1	2L	2562483	2564830	-	1997	protein_coding	-	p450
FBgn0031256	2366	3483	2698	3620	2231	2176	2432	2338	1612	1712	1589	2351	1718	2335	1827	2074	2279	1863	2214	2364	1806	1911	2174	2318	2084	1414	1711	1677	2310	1955	CG4164	2L	453108	454654	+	1488	protein_coding	-	DnaJ_C
FBgn0036589	1239	2620	3715	2644	1974	2495	1969	2913	1964	2004	1380	2506	1608	2912	2725	2229	2448	2381	2226	2297	1123	2206	1371	1649	2423	1119	1456	2735	2852	1453	CG13067	3L	16271282	16271918	+	564	protein_coding	-	-
FBgn0021760	2506	2756	2665	2315	2364	1847	2353	2169	2005	1723	1636	1955	1984	2363	1973	1968	2349	2247	2328	2756	1118	2300	1677	2609	2190	1473	1769	2503	2596	2089	chb	3L	21172853	21183278	+	6205	protein_coding	-	-
FBgn0000636	2308	2498	2404	2397	2326	1690	2627	1995	1496	1530	2048	2009	1828	2371	2396	2645	2335	2208	2692	2966	1402	1807	1730	2243	1857	1650	2035	2674	2230	2130	Fas3	2L	18320102	18393441	+	6612	protein_coding	-	-
FBgn0036262	2475	2007	2489	1688	2464	2140	2797	1867	1787	825	1418	1862	1278	1965	1288	2695	2254	1884	2633	3298	1588	2252	1570	2162	1856	1841	2103	2632	4269	3076	CG6910	3L	12184984	12187860	+	1609	protein_coding	-	-
FBgn0034854	2125	3011	2336	2652	2121	1868	2464	2034	1568	1600	1805	2093	2036	2364	2065	2372	2266	2231	2320	2806	1562	1983	1880	2226	1942	1702	2029	2365	2404	2232	Golgin245	2R	23371360	23377045	-	5084	protein_coding	-	-
FBgn0038972	1209	2285	1942	2738	1537	1510	1992	1772	1291	1281	1607	2611	2175	2598	2408	2592	2583	2820	2685	2953	1516	2414	2075	2572	2433	1634	1855	2469	2813	2063	CG7054	3R	22464985	22465938	+	893	protein_coding	-	-
FBgn0039955	2166	2719	2517	2823	2209	2071	2682	1967	1683	1599	1700	1793	1817	2322	2105	2357	2140	2221	2264	2774	1516	2096	1700	2211	2088	1806	2120	2252	2529	2181	CG41099	3R	3846729	3868401	+	4390	protein_coding	-	FYVE
FBgn0035087	2140	2920	2535	3123	2511	2006	2343	2103	1678	1782	1790	1748	2093	2050	2029	2272	2340	2174	2023	2516	1440	2036	1927	2183	2112	1476	1916	2866	2274	1936	CG2765	2R	24959841	24965076	-	3420	protein_coding	-	-
FBgn0028734	2280	2656	2624	2660	2311	1744	2486	2120	1745	1671	1775	1846	1794	2279	2035	2154	2318	2198	2547	2658	1216	2070	1815	2466	2246	1646	1982	2043	2685	2078	Fmr1	3R	10101420	10110121	-	4839	protein_coding	-	KH_1
FBgn0035281	536	1193	3340	2623	3930	1979	2947	3076	761	1987	1257	2314	963	4213	1966	1998	2341	2450	4026	1415	1545	3544	1677	1598	2164	1620	1583	926	2511	1662	Cpr62Bc	3L	1840281	1842084	-	1134	protein_coding	-	Chitin_bind_4
FBgn0028950	1638	2933	2682	1948	2343	2146	3205	2376	2008	2042	1169	1199	2131	1427	1901	1814	1638	1418	1274	2082	1579	2370	1990	1531	2020	1911	3228	2909	4177	2980	CG15255	2L	15610171	15611719	-	1549	protein_coding	-	Astacin
FBgn0032726	1594	1706	2041	1918	1865	2764	3202	2567	2342	1631	914	1125	1215	1053	1136	3507	2394	2868	3128	3513	1814	1093	1262	1541	1345	2363	2926	2491	3259	3491	CG10621	2L	18952206	18954431	-	1519	protein_coding	-	-
FBgn0011837	2305	2479	2459	2558	2074	1716	2434	1837	1524	1589	2073	1909	2233	2360	2404	2512	2148	2102	2107	2545	1676	2023	1938	2294	1929	1608	1973	2813	1983	2414	Tis11	X	12659415	12682554	+	5009	protein_coding	-	zf-CCCH
FBgn0037024	2306	2764	2618	2844	2212	2258	2576	2254	1624	1586	1582	1887	2065	2294	1802	2536	2290	2229	2345	2805	1562	2040	1629	2145	1783	1605	1915	1957	2504	1963	CG4365	3L	20798645	20800081	+	1283	protein_coding	-	Lactamase_B
FBgn0026083	2375	2679	2540	2649	2334	1859	2552	2237	1665	1678	1744	1785	1851	2170	2014	2325	2368	2042	2416	2667	1449	1870	1808	2205	2052	1629	2082	2388	2236	2307	tyf	X	4117020	4130016	+	11263	protein_coding	-	-
FBgn0025366	1863	2668	2560	2550	2200	2164	2605	2226	1482	1585	1573	1648	1592	2250	2093	2381	2177	2045	2364	2672	1664	1931	1978	2042	2061	1582	2234	2534	2592	2639	Ip259	2L	10408352	10409610	+	1142	protein_coding	-	-
FBgn0033033	2497	4319	3976	2576	2118	1777	2415	1825	1596	1520	1553	1531	2174	2248	1642	2158	1810	2134	2154	3216	1279	1784	1995	1722	2338	823	2336	3028	2209	1192	scaf	2R	5676750	5691723	-	3462	protein_coding	-	Trypsin
FBgn0014857	2186	2883	2733	2721	2616	1990	2262	2242	1559	1375	1781	1919	1720	2148	2106	2384	2300	2162	2531	2697	1561	2147	1772	2324	1926	1581	1724	1903	2394	2171	His3.3A	2L	5055058	5056149	+	1002	protein_coding	-	Histone
FBgn0039151	2305	2664	1968	1635	2412	2302	2891	2300	1930	1877	1567	1342	2231	2187	2037	2601	2681	2285	2684	3138	1711	1957	1365	1898	1791	1974	2084	1856	2022	2103	CG13607	3R	24114043	24116322	-	2212	protein_coding	-	-
FBgn0011695	1271	3018	3051	2945	1790	1807	3244	1987	1628	1341	1187	2510	1100	2751	1463	2098	2167	1886	2294	2275	1432	2357	1682	2299	2205	1305	2155	2933	3196	2349	PebIII	2R	24026172	24027518	+	1160	protein_coding	-	-
FBgn0038731	1209	2337	1496	4638	1122	978	2265	2326	1507	1393	1231	4137	1060	1599	1253	3658	2708	3496	2635	2624	1634	1555	2040	3197	2420	1293	994	2698	2247	1888	CG11659	3R	19775459	19777280	-	1705	protein_coding	-	AMP-binding
FBgn0035710	2168	2888	3150	2993	2407	1827	2465	2211	1626	1756	2037	2130	1565	2418	2142	2638	2342	2132	2639	2741	1284	1956	1732	1557	1913	1270	1770	1878	2243	1760	SP1173	3L	6689327	6703521	-	3725	protein_coding	-	-
FBgn0033961	1710	2871	2891	3114	2475	2460	2590	2511	1864	1487	1358	1972	1607	2314	1987	2480	2370	2431	2540	2774	1440	1851	1659	1691	1830	1300	1554	1763	2761	1861	CG12859	2R	14756516	14757072	+	477	protein_coding	-	-
FBgn0035089	1895	2334	2459	2343	2522	1881	2363	2322	1593	1172	1830	1419	1104	2169	2036	2781	2228	2198	2779	2485	1568	1669	1449	1832	1296	1644	2581	5244	2044	2249	Phk-3	2R	24970843	24973207	-	878	protein_coding	-	-
FBgn0033029	2338	2690	2474	2431	2168	1828	2457	1943	1708	1604	1918	1793	1857	2291	2189	2369	2212	2076	2296	2739	1272	2018	1829	2323	2058	1675	2016	2266	2503	2104	Not3	2R	5656406	5663222	-	3919	protein_coding	-	-
FBgn0267791	2300	2615	2567	2405	2384	2010	2498	2109	1709	1580	1643	1911	1649	2255	2023	2239	2199	2273	2655	2662	1375	2065	1656	2251	2043	1659	1910	2064	2618	2118	bl	2R	20587551	20606854	+	2571	protein_coding	-	KH_1
FBgn0264776	3002	4878	4156	4142	3374	921	1925	1627	871	1003	2056	3102	2943	3051	2491	850	1120	981	691	1542	1569	1898	2150	1706	2047	805	2529	2950	1324	1733	CG44014	3R	15507940	15508886	-	846	protein_coding	-	-
FBgn0027106	1859	2597	2238	2283	2038	2312	2674	2389	1657	2015	1505	1604	2179	1916	1800	2205	1889	2030	2164	2843	1513	1823	1742	1747	1737	1572	2279	4000	2261	2541	Inx7	X	6991612	7009869	-	2123	protein_coding	-	-
FBgn0031689	2035	2230	1884	2122	1851	1677	2586	2130	1544	1574	1936	1985	1729	2320	1702	2612	2316	2583	3286	2471	1918	1973	1517	1897	1199	1877	2036	3786	1921	2638	Cyp28d1	2L	5210460	5212445	+	1617	protein_coding	-	p450
FBgn0031801	1336	2662	2013	3336	1718	2014	2616	2319	1345	1882	1387	3054	1814	2212	1952	2240	2146	2253	2132	2667	1554	2081	2215	2504	2218	1379	1353	2264	2717	1915	CG9498	2L	6349393	6351034	-	1514	protein_coding	-	-
FBgn0058002	1739	2904	2639	2841	2116	2386	2568	2122	1969	1294	1243	1806	1577	2183	3128	2453	2441	2237	2326	2699	1435	1499	2010	1650	1915	1390	1670	2255	2640	2096	CG40002	3L	24976254	24977118	+	745	protein_coding	-	-
FBgn0037327	2342	2822	2627	2592	2433	1676	2404	2123	1640	1632	1771	1996	2203	2232	2186	2243	2288	1971	2165	2633	1349	1852	1908	2091	1851	1516	1750	2383	2379	2139	PEK	3R	5458563	5464753	-	4873	protein_coding	-	Pkinase
FBgn0019968	2257	2568	2445	2220	2171	1696	2455	2006	1696	1575	1740	1817	2009	2271	1984	2219	2327	2120	2284	2618	1251	2074	1572	2395	1959	1676	1987	2895	2473	2429	Khc-73	2R	15515778	15532259	-	9177	protein_coding	-	Kinesin
FBgn0031004	2221	3225	2778	3511	2468	1524	2127	1584	1237	1263	2311	2370	2626	2685	2329	1993	1617	1941	1843	2158	2039	2259	2144	2380	1991	1408	1696	1837	1863	1746	CG7992	X	19245158	19247250	-	1693	protein_coding	-	-
FBgn0032005	2122	2526	2170	2317	2055	2002	2373	2020	1519	1446	1725	1848	2034	2155	1990	2530	2314	2000	2271	2776	1799	1993	1768	2316	1971	1752	2204	2555	2057	2524	Snx6	2L	8218071	8220741	-	1821	protein_coding	-	PX
FBgn0023441	2433	2669	2370	2405	2215	1739	2621	2075	1750	1517	1699	1647	1846	2381	1849	2209	2230	1962	2351	2690	1491	2094	1930	2106	1979	1726	2117	2282	2302	2418	fus	2R	15657318	15676669	-	7287	protein_coding	-	-
FBgn0013334	2114	2665	2615	2533	2336	1702	2351	1902	1363	1352	1802	1832	1881	2174	2131	2327	2228	2213	2537	2723	1364	1810	1656	2465	2116	1783	2105	2227	2521	2239	Sap47	3R	15935100	15962124	+	6401	protein_coding	-	-
FBgn0020655	2043	2818	2725	3076	2222	2068	2704	2220	1687	1677	1577	1893	1723	2143	1673	2364	2113	2041	2399	2681	1410	1887	1826	2219	2119	1399	1917	2012	2390	1960	ArfGAP1	3L	12415026	12417580	-	2085	protein_coding	-	-
FBgn0034142	1991	2500	2547	2571	2211	1906	2612	1974	1764	1648	1735	1876	1608	2212	2010	2546	2144	2184	2555	2772	1539	2028	1856	2062	1890	1541	2014	2300	2311	2069	CG8306	2R	16589518	16594646	-	2211	protein_coding	-	NAD_binding_4
FBgn0015286	2185	2906	2451	2478	2235	1761	2299	1900	1539	1600	1751	2157	2223	2319	2487	2349	2125	1900	1838	2501	1393	1987	1678	2039	1789	1556	1943	3089	2265	2233	Rala	X	3704610	3719635	-	2751	protein_coding	-	Ras
FBgn0020521	2255	2483	2676	2310	2607	1894	2696	1980	1660	1568	2099	1800	1649	2355	2123	2702	2309	2184	2571	2767	1421	1920	1885	1765	1784	1381	2108	2160	2029	1812	pio	2R	24581245	24597862	+	3600	protein_coding	-	Zona_pellucida
FBgn0028688	2239	2632	2579	2530	2150	1948	2463	2417	1705	1581	1735	1843	1843	2105	1890	2368	2319	2188	2344	2545	1615	2051	1769	2249	1912	1491	1918	2142	2181	2156	Rpn7	3R	22460662	22462054	-	1393	protein_coding	-	-
FBgn0026620	2276	2763	2506	2601	2260	1575	2238	1975	1559	1473	1805	1854	1670	2259	2212	2052	2116	2004	2222	2354	1172	2101	1740	2338	2126	1626	2093	2926	2557	2397	tacc	3R	4733654	4749056	-	6246	protein_coding	-	-
FBgn0037108	1939	2553	2469	2566	2132	1957	2365	2107	1593	1717	1721	1883	1984	2222	2114	2315	2170	2121	2166	2563	1690	2154	1961	2330	2020	1601	1957	2072	2323	2073	CG11306	3L	21625806	21628571	+	1994	protein_coding	-	Glycos_transf_1
FBgn0032246	2157	2839	2505	2564	2264	2009	2333	2119	1616	1579	1638	1768	1941	2048	2040	2321	2232	2073	2221	2810	1496	1897	1606	2197	1831	1552	2046	2632	2258	2214	CG5168	2L	10423291	10425482	+	1666	protein_coding	-	FYVE
FBgn0261554	1851	2768	2545	2347	2010	2417	3261	2692	1851	2322	1570	1719	2002	2213	1900	2407	2145	2074	2256	2850	1183	1729	1421	1666	1795	1669	1797	2061	2243	2028	CG42672	2R	21295652	21310411	+	7929	protein_coding	-	-
FBgn0038519	2225	3019	3037	2953	2253	2306	2733	2453	1891	2080	1242	1985	1575	2148	1956	2238	2107	1950	2116	2383	1220	1988	1843	1993	2131	1304	1442	1800	2641	1740	Prx3	3R	17545222	17546531	-	1017	protein_coding	-	-
FBgn0015509	2199	2559	2548	2503	2163	1894	2556	2013	1643	1499	1814	1732	1738	2158	1868	2440	2290	2197	2464	2511	1526	1885	1859	2088	1992	1710	2095	2177	2318	2307	Cul1	2R	7916856	7921579	+	4141	protein_coding	-	Cullin
FBgn0025117	2021	2636	2706	2554	2160	1931	2400	2154	1682	1630	1568	1860	1760	2155	1793	2363	2167	2191	2351	2712	1403	2176	1736	2036	2014	1451	1987	2375	2693	2075	und	2L	9763369	9765338	+	1748	protein_coding	-	Peptidase_M24
FBgn0013305	2189	2684	2389	2441	2228	1905	2340	2025	1634	1444	1693	1846	2055	2293	2040	2387	2179	1987	2230	2496	1522	1915	1750	2261	1861	1542	2161	2758	2127	2309	Nmda1	2R	12877094	12880230	-	2590	protein_coding	-	-
FBgn0013756	2363	2590	2567	2419	2466	1671	2405	2047	1653	1446	1860	1764	1721	2234	2092	2310	2308	2167	2569	2827	1289	1876	1739	2410	2029	1588	1979	1844	2299	2157	Mtor	2R	11852617	11861202	+	7780	protein_coding	-	-
FBgn0003888	1267	1520	1448	1344	1229	815	1274	956	744	1071	1027	1130	1124	1291	1038	883	1245	966	1050	1398	1980	3867	2160	4047	3418	2905	6484	8087	2114	4769	betaTub60D	2R	24305881	24313099	+	2518	protein_coding	-	Tubulin
FBgn0038376	2180	2752	2564	2454	2258	2051	2378	2243	1672	1767	1648	1869	2141	2131	2067	2138	2182	1876	2046	2683	1407	2230	1831	2083	2084	1511	1717	2037	2546	2059	Hmt-1	3R	15853868	15857470	-	2986	protein_coding	-	ABC_membrane
FBgn0030341	2021	3123	2557	3182	2128	2081	2546	2442	1553	1612	1763	2146	1643	2060	1815	2385	2222	2199	2331	2658	1480	1638	1849	2152	1960	1394	1743	1744	2168	1980	p24-1	X	11850909	11852530	-	1541	protein_coding	-	-
FBgn0001139	2332	2526	2502	2346	2252	1790	2510	2135	1608	1529	1830	1834	1607	2150	2028	2260	2171	2247	2663	2673	1214	1876	1748	2304	2062	1682	2011	2028	2364	2237	gro	3R	26041736	26049911	+	4455	protein_coding	-	-
FBgn0034010	1761	3062	3448	2492	2013	2188	2984	1997	1502	1474	788	1380	917	1637	1692	1518	1433	1205	1467	1851	1979	2472	1961	2387	2414	2044	3149	2531	3130	3624	CG8157	2R	15325503	15326386	-	824	protein_coding	-	-
FBgn0039120	2304	2764	2481	2375	2350	1826	2448	2105	1671	1547	1741	1762	1716	2452	1978	2094	2382	2001	2355	2798	1180	2016	1683	2296	1966	1632	1799	1967	2607	2127	Nup98-96	3R	23774225	23781621	-	6846	protein_coding	-	-
FBgn0035622	2150	2571	2227	2408	1990	1958	2285	2168	1605	1572	1847	1966	1920	2207	2142	2548	2171	2096	2300	2643	1524	1946	1835	2272	1879	1554	1910	2355	2255	2115	CG10590	3L	5601096	5603979	-	2653	protein_coding	-	-
FBgn0264894	1570	2692	2848	2833	2037	1511	2133	2004	1487	1503	1561	1859	1654	2330	1914	1964	2032	1798	1888	2473	1324	2874	2109	1784	3255	1489	2231	1805	3210	2231	CG44085	2L	13261008	13284043	+	10317	protein_coding	-	-
FBgn0023172	2319	2655	2391	2472	2139	1871	2454	2065	1587	1723	1910	1766	1861	2135	1978	2454	2209	1947	2335	2592	1416	1870	1722	2086	1893	1668	1990	2424	2043	2424	RhoGEF2	2R	17027190	17044653	+	8486	protein_coding	-	RhoGEF
FBgn0058045	2022	2685	2555	2904	2297	2123	2416	2241	1719	1556	1543	1741	1627	2102	2234	2452	2228	2003	2223	2590	1602	2027	1719	2016	1916	1454	1919	1989	2411	2078	CG40045	3L	24028515	24035859	+	1009	protein_coding	-	UQ_con
FBgn0028694	2108	2626	2681	2495	2246	2022	2253	2427	1616	1455	1712	1891	1774	2134	1911	2479	2400	2183	2531	2656	1562	1792	1668	2071	1820	1597	1960	2080	2169	2042	Rpn11	2L	5058404	5059790	-	1208	protein_coding	-	Mov34
FBgn0262614	2083	2410	2259	2564	2249	1509	2514	1980	1578	1451	2117	1824	1497	2037	1806	2519	2123	2261	2578	2743	1352	1873	1773	2253	2129	1637	2037	2600	2246	2276	pyd	3R	8827068	8931896	-	15740	protein_coding	-	PDZ
FBgn0024921	2208	2573	2442	2554	2161	1843	2429	2163	1626	1686	1606	1853	1865	2203	2288	2371	2210	2120	2276	2858	1436	1852	1740	2208	1977	1679	1802	2037	2233	1894	Trn	3L	6193480	6200385	+	5598	protein_coding	-	-
FBgn0053123	2188	2863	3062	2641	2124	1875	2878	2617	1845	2022	1586	1651	1745	2299	2097	2215	2023	1871	2042	2646	1088	1757	1721	1874	2216	1367	1759	1751	2555	1766	CG33123	2L	3510328	3514656	-	3934	protein_coding	-	-
FBgn0030239	2185	2740	2177	2540	2173	2189	2415	2061	1882	1632	1383	1798	2142	2206	1921	2654	2329	2251	2486	3173	1563	2015	1525	1823	1767	1526	1552	1993	2214	1815	CG17333	X	10847438	10848534	+	847	protein_coding	-	-
FBgn0004373	2248	2591	2313	2446	2049	1586	2241	1936	1622	1544	1651	1825	1891	2207	2028	2293	2221	2101	2323	2582	1506	2080	1789	2446	2006	1730	1986	2462	2175	2239	fwd	3L	305393	319884	-	7436	protein_coding	-	PI3_PI4_kinase
FBgn0031097	2146	3197	4554	3246	2683	1813	2942	2207	2115	1560	1397	1392	1713	2523	1833	1822	1954	2028	1862	2541	993	2106	2001	1507	2306	851	1975	848	2755	1224	obst-A	X	20239855	20243209	+	1905	protein_coding	-	CBM_14
FBgn0028475	2130	2922	2391	2865	2158	1880	2275	1967	1605	1511	1567	2044	1804	2269	1988	2119	2238	2234	2335	2551	1280	2028	1794	2261	1978	1470	1770	2007	2583	2051	Hrd3	3R	23754623	23758557	-	3296	protein_coding	-	-
FBgn0262114	2304	2417	2100	2226	2029	1713	2241	1803	1565	1423	1742	1747	1913	1971	1766	2392	2244	2033	2256	2459	1895	1890	1804	2251	1779	1943	2406	2873	2074	2809	RanBPM	2R	10429708	10436581	+	4457	protein_coding	-	SPRY
FBgn0035872	2144	2789	2639	2743	2415	1967	2566	2159	1674	1727	1696	1736	1679	2247	1970	2299	2211	2105	2760	2711	1216	1755	1617	2186	1968	1391	1739	1725	2341	1882	CG7185	3L	8310493	8315502	-	2862	protein_coding	-	RRM_1
FBgn0027843	2606	3397	3641	2765	2898	1739	1844	1774	1494	1587	2469	1291	3609	2880	3005	2043	1561	1381	1819	2298	1254	2355	1406	2330	1460	1107	1588	1547	1577	1217	CAH2	3L	12177601	12183347	+	1899	protein_coding	-	-
FBgn0030305	1823	2788	2412	2705	2068	2098	2570	2389	1636	1666	1665	1689	1743	2161	1890	2508	2277	2282	2350	2682	1543	1830	1839	1836	1998	1454	1789	1950	2327	1968	CG1749	X	11483518	11485060	+	1432	protein_coding	-	-
FBgn0011704	1542	2456	2695	2392	2235	2798	2580	2430	1301	2168	1664	1757	1867	1964	2534	2595	2292	2276	2242	3390	1199	1094	1467	1620	1689	1559	2106	1423	2381	2201	RnrS	2R	11983145	11985393	-	1593	protein_coding	-	-
FBgn0261020	2390	3251	2481	3154	2315	1898	2346	2198	1510	1527	1626	2209	1846	2055	1800	2240	2102	1984	2114	2539	1539	1774	1747	2126	1756	1312	1768	2051	2233	2005	wol	2L	8301345	8302985	-	1335	protein_coding	-	Glycos_transf_2
FBgn0040237	2120	2837	3081	2480	2146	2106	2396	2423	1839	1935	1634	1715	2035	2655	1986	1854	2236	2023	1979	2693	1034	2024	1578	1933	2202	1251	1448	1790	2813	1642	bor	3R	16261355	16264115	-	2457	protein_coding	-	AAA
FBgn0061356	1639	2509	2159	2155	1619	1754	2376	1955	1200	1361	1424	2037	1706	2872	1963	2242	2266	2299	2395	2602	2006	2364	1657	2024	1967	1797	1753	2817	2440	2518	CG18003	2R	10883547	10884936	+	1322	protein_coding	-	FMN_dh
FBgn0038877	2080	2567	2475	2279	2045	1925	2256	1938	1543	1552	1751	1712	2007	2246	1968	2376	2087	2027	2249	2768	1590	2082	1749	1974	1996	1585	2162	2331	2224	2301	CG3308	3R	21271078	21273817	-	2124	protein_coding	-	-
FBgn0037537	2115	2884	2361	2557	2301	2141	2826	2194	1792	1602	1617	1568	1589	1961	1772	2307	2007	1835	2073	2404	1901	1975	1724	2072	1902	1722	1989	2461	1984	2174	CG2767	3R	8005924	8008110	-	1309	protein_coding	-	Aldo_ket_red
[truncated: 15,958 more rows]
[truncated: 2 more columns]

## Sheet: B. Ctrl, diff. expres. Fig5e
							Raw values for control, no chol					Average of these five				Raw values for control, no chol					Average of these five			For comparison
[truncated: 981 more rows]
[truncated: 26 more columns]

[truncated: 1 more sheets: C. HR3-TOR p'way analysis Fig5h]
