# Supplementary material for: HR3/RORα-mediated cholesterol sensing regulates TOR signaling
Source: Nat Commun. 2026 Mar 30;17:4609. doi: 10.1038/s41467-026-71059-x (PMC13199448; doi:10.1038/s41467-026-71059-x)
Supplement: Supplementary file 7 — Supplementary Data 4 [file 41467_2026_71059_MOESM7_ESM.xlsx]

## Sheet: Legend
Supplementary Data 4
Related to Fig. 5f, 5g, 5h, 5i, 5j, and 5k and to Supplementary Figure 5f.
Phosphoproteomic changes detected in control, HR3-knockdown, and TOR-knockdown larvae following cholesterol refeeding. P-values for differences were computed using two-sided ANOVA with Benjamini-Hochberg FDR estimation.
Page A	Detected phosphopeptides. P-values for comparisons were computed by two-way ANOVA and Benjamini-Hochberg FDR estimation.
Page B	Abundance of proteins derived from peptide detections
Page C	Pathway enrichment analysis for controls between 1 hour and 0 hours
Page D	Pathway enrichment analysis for controls between 6 hours and 0 hours
Relevant headings are explained on each page
W = w, control
T = TOR KD
H = HR3 KD
E.g., WT0 is control at T0

## Sheet: A. Phosphopeptides
Master Protein Accessions	Master Protein Descriptions	Strongest change		Annotated Sequence	Modifications	Qvality PEP	Qvality q-value	# Protein Groups	# Proteins	# Isoforms	# PSMs	Positions in Master Proteins	Modifications in Master Proteins	# Missed Cleavages	Theo. MH+ [Da]	Abundance Ratio: (WT1) / (WT0)	Abundance Ratio: (TT1) / (TT0)	Abundance Ratio: (HT1) / (HT0)		Abundance Ratio: (WT6) / (WT0)	Abundance Ratio: (TT6) / (TT0)	Abundance Ratio: (HT6) / (HT0)				Abundance Ratio: (TT0) / (WT0)	Abundance Ratio: (HT0) / (WT0)		Abundance Ratio: (TT1) / (WT0)	Abundance Ratio: (HT1) / (WT0)		Abundance Ratio: (TT6) / (WT0)	Abundance Ratio: (HT6) / (WT0)		Abundance Ratio P-Value: (WT1) / (WT0)	Abundance Ratio P-Value: (TT1) / (TT0)	Abundance Ratio P-Value: (HT1) / (HT0)		Abundance Ratio P-Value: (WT6) / (WT0)	Abundance Ratio P-Value: (TT6) / (TT0)	Abundance Ratio P-Value: (HT6) / (HT0)			Abundance Ratio P-Value: (TT0) / (WT0)	Abundance Ratio P-Value: (HT0) / (WT0)		Abundance Ratio P-Value: (TT1) / (WT0)	Abundance Ratio P-Value: (HT1) / (WT0)
FBpp0290016	type=polypeptide; loc=X:complement(join(2274026..2274336,2271491..2273951)); ID=FBpp0290016; name=Grp170-PB; parent=FBgn0023529,FBtr0300792; dbxref=REFSEQ:NP_001162645,GB_protein:ACZ95182,FlyBase:FBpp0290016,FlyBase_Annotation_IDs:CG2918-PB,UniProt/TrEMBL:O46067; MD5=cfdfc2261bbd406d60be0a8d7ee44248; length=923; release=r6.47; species=Dmel;	#NUM!	Grp170-PB	[K].EEEVVASGSGDDTKSEDAEQQQEQATK.[E]	1xDeamidated [Q20]; 2xTMTpro [K14; K27]; 1xTMTpro [N-Term]; 1xPhospho [S15(100)]	1.20826e-05	0.00028586	1	1	1	1	FBpp0290016 [869-895]	FBpp0290016 1xPhospho [S883(100)]	1	3888.83
FBpp0293286	type=polypeptide; loc=3R:join(12414157..12414286,12414352..12414756,12414871..12416588,12416648..12417129,12417218..12417392,12417448..12417975,12418041..12419981,12420040..12420175,12420230..12420426,12420500..12420662,12420726..12420907); ID=FBpp0293286; name=pps-PB; parent=FBgn0082831,FBtr0304744; dbxref=REFSEQ:NP_001247075,GB_protein:AFH06393,FlyBase:FBpp0293286,FlyBase_Annotation_IDs:CG6525-…	#NUM!	pps-PB	[K].LDASQNNDPDASESQEDDDDPNK.[L]	1xDeamidated [Q15]; 1xTMTpro [K23]; 1xTMTpro [N-Term]; 2xPhospho [S12(100); S14(100)]	1.21598e-05	0.00028586	1	2	1	1	FBpp0293286 [890-912]	FBpp0293286 2xPhospho [S901(100); S903(100)]	0	3288.32
FBpp0297482	type=polypeptide; loc=3R:complement(join(28333709..28334518,28325489..28325819,28324810..28324877,28323649..28324649,28321373..28323486,28320582..28321279)); ID=FBpp0297482; name=larp-PH; parent=FBgn0261618,FBtr0306390; dbxref=REFSEQ:NP_001247348,GB_protein:AFH06665,FlyBase:FBpp0297482,FlyBase_Annotation_IDs:CG42551-PH,UniProt/Swiss-Prot:Q9VAW5; MD5=b153591c0864eff0944bd444f3adeeec; length=1673; …	#NUM!	larp-PH	[R].KDTSPSASIEGAGSSGNEAK.[S]	1xDeamidated [N17]; 2xTMTpro [K1; K20]; 1xTMTpro [N-Term]; 1xPhospho [S4(99)]	1.27647e-06	0.00028586	1	1	1	1	FBpp0297482 [216-235]	FBpp0297482 1xPhospho [S219(99)]	1	2886.45
FBpp0079420	type=polypeptide; loc=2L:join(9460288..9460368,9460505..9460753,9460938..9462278); ID=FBpp0079420; name=numb-PA; parent=FBgn0002973,FBtr0079822; dbxref=FlyBase:FBpp0079420,FlyBase_Annotation_IDs:CG3779-PA,GB_protein:AAF52776.1,REFSEQ:NP_523523,GB_protein:AAF52776,UniProt/Swiss-Prot:P16554,FlyMine:FBpp0079420,modMine:FBpp0079420; MD5=1cf77b1732033db240bd1a079e163e93; length=556; release=r6.47; spe…	#NUM!	numb-PA	[R].SVSPIAEVSPAK.[S]	1xTMTpro [K12]; 1xTMTpro [N-Term]; 1xPhospho [S3(100)]	1.35499e-05	0.00028586	1	2	1	1	FBpp0079420 [335-346]	FBpp0079420 1xPhospho [S337(100)]	0	1873.03
FBpp0309425	type=polypeptide; loc=X:complement(join(13211100..13211102,13206712..13206829,13203710..13204150,13202740..13203057,13200467..13200904,13200005..13200390,13199539..13199945,13199048..13199482,13197796..13198975,13197247..13197733,13197038..13197176,13196597..13196975,13196280..13196510)); ID=FBpp0309425; name=sno-PB; parent=FBgn0265630,FBtr0340489; dbxref=FlyBase:FBpp0309425,FlyBase_Annotation_ID…	#NUM!	sno-PB	[K].TLLDADDDNDNFDEDDSGSDFDDDEDPDQIEVPGGGR.[D]	2xDeamidated [N11; Q29]; 1xTMTpro [N-Term]; 2xPhospho [S17(100); S19(100)]	1.4044e-06	0.00028586	1	2	1	1	FBpp0309425 [8-44]	FBpp0309425 2xPhospho [S24(100); S26(100)]	0	4495.67
FBpp0078220	type=polypeptide; loc=3L:complement(join(22877937..22877994,22877450..22877875,22876457..22877388,22875124..22876390,22874602..22874699)); ID=FBpp0078220; name=Chro-PC; parent=FBgn0044324,FBtr0078569; dbxref=GB_protein:AAN12209.2,GB_protein:AAN12209.1,FlyBase:FBpp0078220,FlyBase_Annotation_IDs:CG10712-PC,REFSEQ:NP_730763,GB_protein:AAN12209,UniProt/TrEMBL:Q86BS3; MD5=826bf315c055b394b2a4b6285cbd8…	#NUM!	Chro-PC	[K].TVVNPNNNNTSNSNNNNTSVSPTRK.[S]	2xDeamidated [N8; N9]; 1xTMTpro [K25]; 1xTMTpro [N-Term]; 1xPhospho [S21(98.6)]	0.000828558	0.000318296	1	1	1	1	FBpp0078220 [138-162]	FBpp0078220 1xPhospho [S158(98.6)]	1	3377.62
FBpp0290145	type=polypeptide; loc=2R:complement(join(18638819..18638960,18637847..18638617,18636888..18637739,18636340..18636821,18636143..18636271,18634770..18634941,18633426..18634285,18633192..18633363,18633054..18633127,18632822..18632986)); ID=FBpp0290145; name=CG30122-PC; parent=FBgn0050122,FBtr0300923; dbxref=REFSEQ:NP_001163196,GB_protein:ACZ94468,FlyBase:FBpp0290145,FlyBase_Annotation_IDs:CG30122-PC…	#NUM!	CG30122-PC	[K].TVPQPEPESEQPAAEPEPEQSEPEEAEPAAAVTEDTTVNQAVNEESQPEPEEFDEK.[S]	1xTMTpro [K56]; 1xTMTpro [N-Term]; 2xPhospho [S46(100); T/S]	0.000163668	0.000318296	1	3	1	1	FBpp0290145 [95-150]	FBpp0290145 2xPhospho [S140(100); T/S]	0	6884.03
FBpp0077504	type=polypeptide; loc=2L:join(2152035..2152146,2152233..2152465,2152663..2152944,2153003..2153105,2153282..2153531,2153596..2154410,2154473..2154897); ID=FBpp0077504; name=AIF-PB; parent=FBgn0031392,FBtr0077831; dbxref=FlyBase:FBpp0077504,FlyBase_Annotation_IDs:CG7263-PB,GB_protein:AAN10444.2,REFSEQ:NP_722765,GB_protein:AAN10444,UniProt/Swiss-Prot:Q9VQ79,FlyMine:FBpp0077504,modMine:FBpp0077504; M…	#NUM!	AIF-PB	[R].VDQLSESSDSDVPETSTSSSQSSK.[S]	1xDeamidated [Q21]; 1xTMTpro [K24]; 1xTMTpro [N-Term]; 2xPhospho [S5(100); S8(98.2)]	0.00017782	0.000318296	1	3	1	1	FBpp0077504 [644-667]	FBpp0077504 2xPhospho [S648(100); S651(98.2)]	0	3256.42
FBpp0099808	type=polypeptide; loc=3L:complement(join(19910043..19910079,19888538..19888614,19888232..19888478,19882654..19888104,19882449..19882588)); ID=FBpp0099808; name=Mi-2-PB; parent=FBgn0262519,FBtr0100394; dbxref=FlyBase_Annotation_IDs:CG8103-PB,FlyBase:FBpp0099808,GB_protein:AAX52739.1,REFSEQ:NP_001014591,GB_protein:AAX52739,UniProt/TrEMBL:Q59E34,FlyMine:FBpp0099808,modMine:FBpp0099808; MD5=6b0819ba5…	#NUM!	Mi-2-PB	[K].SATTSNSVTPATSAAPSPAPASEK.[G]	1xDeamidated [N6]; 1xTMTpro [K24]; 1xTMTpro [N-Term]; 3xPhospho [S7(95.1); T9(95.1); S17(95.2)]	0.000536557	0.000318296	1	3	1	1	FBpp0099808 [1548-1571]	FBpp0099808 3xPhospho [S1554(95.1); T1556(95.1); S1564(95.2)]	0	3079.38
FBpp0080788	type=polypeptide; loc=2L:join(19520585..19520655,19520713..19520915,19521067..19522333,19522399..19522504,19522562..19523376,19523437..19524175,19524240..19524430,19524491..19524966,19525024..19525241); ID=FBpp0080788; name=CG10132-PA; parent=FBgn0032798,FBtr0081247; dbxref=FlyBase:FBpp0080788,FlyBase_Annotation_IDs:CG10132-PA,GB_protein:AAF53816.2,REFSEQ:NP_609979,GB_protein:AAF53816,UniProt/TrE…	#NUM!	CG10132-PA	[K].DKDSASEKSDDSPPYQEADQK.[D]	1xDeamidated [Q16]; 3xTMTpro [K2; K8; K21]; 1xTMTpro [N-Term]; 3xPhospho [S4(100); S6(99.9); S9(99.9)]	0.00036343	0.000318296	1	1	1	1	FBpp0080788 [14-34]	FBpp0080788 3xPhospho [S17(100); S19(99.9); S22(99.9)]	2	3797.72
FBpp0087865	type=polypeptide; loc=2R:join(8164956..8165048,8165107..8165931,8166116..8166848,8166909..8167452,8167514..8167667); ID=FBpp0087865; name=Rs1-PA; parent=FBgn0021995,FBtr0088788; dbxref=FlyBase:FBpp0087865,FlyBase_Annotation_IDs:CG2173-PA,GB_protein:AAF59119.1,REFSEQ:NP_651970,GB_protein:AAF59119,UniProt/TrEMBL:Q7JQN4,FlyMine:FBpp0087865,modMine:FBpp0087865; MD5=c8b48129794ec6f616d41968544a0665; l…	#NUM!	Rs1-PA	[R].GGAEAVAAEQSDGSEIDLSEDELK.[H]	1xDeamidated [Q10]; 1xTMTpro [K24]; 1xTMTpro [N-Term]; 2xPhospho [S11(100); S14(100)]	2.81837e-05	0.000318296	1	1	1	1	FBpp0087865 [90-113]	FBpp0087865 2xPhospho [S100(100); S103(100)]	0	3189.43
FBpp0289607	type=polypeptide; loc=4:complement(join(1050455..1050519,1050298..1050392,1049187..1049246,1048504..1048558,1047823..1048148,1047635..1047729,1047453..1047575,1047264..1047390,1045156..1045248,1043468..1043524,1040013..1040078,1038359..1038434,1037646..1037740,1037476..1037590,1037278..1037422)); ID=FBpp0289607; name=CaMKII-PI; parent=FBgn0264607,FBtr0300378; dbxref=REFSEQ:NP_001162832,GB_protein…	#NUM!	CaMKII-PI	[K].GEGSQVKESTDSSSTTLEDDDIK.[EDA]	1xDeamidated [Q5]; 2xTMTpro [K7; K23]; 1xTMTpro [N-Term]; 2xPhospho [S4(100); S/T]	0.000250971	0.000318296	1	8	1	1	FBpp0289607 [324-346]	FBpp0289607 2xPhospho [S327(100); S/T]	1	3501.62
FBpp0297861	type=polypeptide; loc=3L:complement(join(3178201..3178279,3176906..3177669,3175432..3176845,3173263..3175337)); ID=FBpp0297861; name=MnM-PB; parent=FBgn0035410,FBtr0307018; dbxref=FlyBase:FBpp0297861,FlyBase_Annotation_IDs:CG14964-PB,REFSEQ:NP_647779,GB_protein:AAF47729,UniProt/TrEMBL:Q9VZT8; MD5=10b7367ae32d6a0fda8297ec87966988; length=1443; release=r6.47; species=Dmel;	#NUM!	MnM-PB	[K].LPTIEISAPPTPQEEEPPVLERSPSPEPAPK.[S]	1xDeamidated [Q13]; 1xTMTpro [K31]; 1xTMTpro [N-Term]; 3xPhospho [T11(97); S23(100); S25(100)]	4.26404e-05	0.000318296	1	1	1	1	FBpp0297861 [683-713]	FBpp0297861 3xPhospho [T693(97); S705(100); S707(100)]	1	4182.02
FBpp0080551	type=polypeptide; loc=2L:complement(join(17483156..17484158,17482447..17483090)); ID=FBpp0080551; name=GCS2beta-PA; parent=FBgn0032643,FBtr0080998; dbxref=FlyBase:FBpp0080551,FlyBase_Annotation_IDs:CG6453-PA,GB_protein:AAF53621.1,REFSEQ:NP_609844,GB_protein:AAF53621,UniProt/TrEMBL:Q9VJD1,FlyMine:FBpp0080551,modMine:FBpp0080551; MD5=1885d8b8d8eecbe263c7529464d27dbd; length=548; release=r6.47; spec…	#NUM!	GCS2beta-PA	[K].LSEEQAELAGDDDIEADEEGEEDQYDDEEPDVGVGEASPDAEEATPPNYDPETQR.[L]	2xDeamidated [Q24; Q54]; 1xTMTpro [N-Term]; 1xPhospho [Y/S/T]	0.000684003	0.000318296	1	1	1	1	FBpp0080551 [332-386]		0	6395.59
FBpp0311077; FBpp0311078	type=polypeptide; loc=3R:complement(join(27656206..27656449,27647565..27647608,27646336..27646525,27646041..27646243,27645225..27645410,27643815..27643973,27640111..27640296)); ID=FBpp0311077; name=tau-PF; parent=FBgn0266579,FBtr0344745; dbxref=FlyBase:FBpp0311077,FlyBase_Annotation_IDs:CG45110-PF,GB_protein:AHN57562,REFSEQ:NP_001287563,UniProt/TrEMBL:A0A0B4LIS6; MD5=55c16c828004ad5e4eec9468cc251…	#NUM!	tau-PF	[R].NGPNSPSSPVKTPTSTSSKPDK.[S]	1xDeamidated [N4]; 3xTMTpro [K11; K19; K22]; 1xTMTpro [N-Term]; 3xPhospho [S5(98.4); T12(99.9); S/T]	0.00236464	0.000439195	2	11	1	1	FBpp0311077 [99-120]; FBpp0311078 [455-476]	FBpp0311077 3xPhospho [S103(98.4); T110(99.9); S/T]; FBpp0311078 3xPhospho [S459(98.4); T466(99.9); S/T]	1	3670.82
FBpp0297923	type=polypeptide; loc=2L:join(2753415..2753660,2756008..2756170,2756245..2756294); ID=FBpp0297923; name=Bacc-PC; parent=FBgn0031453,FBtr0307080; dbxref=REFSEQ:NP_001245850,GB_protein:AFH03527,FlyBase:FBpp0297923,FlyBase_Annotation_IDs:CG9894-PC,UniProt/Swiss-Prot:Q9VQF7; MD5=4c496eb0d3aca50804fbd6d04d9073f1; length=152; release=r6.47; species=Dmel;	#NUM!	Bacc-PC	[K].AAAADGDSDEEEALEEIIEGDSEIESDEYDIPYDGEEDDIECDDDDDDNDDGSGSDDQA.[-]	1xCarbamidomethyl [C42]; 1xTMTpro [N-Term]; 2xPhospho [S55(90.9); S/Y]	0.00270464	0.000577051	1	1	2	2	FBpp0297923 [94-152]	FBpp0297923 1xCarbamidomethyl [C135]; 2xPhospho [S148(90.9); S/Y]	0	6867.49
FBpp0083851	type=polypeptide; loc=3R:complement(join(23780885..23781164,23778287..23780824,23777689..23778207,23777438..23777620,23776932..23777107,23776593..23776875,23775522..23776533,23775055..23775464,23774509..23774990)); ID=FBpp0083851; name=Nup98-96-PA; parent=FBgn0039120,FBtr0084460; dbxref=FlyBase:FBpp0083851,FlyBase_Annotation_IDs:CG10198-PA,GB_protein:AAF56190.2,REFSEQ:NP_651187,GB_protein:AAF5619…	#NUM!	Nup98-96-PA	[R].ESFSGAIPSEPLPPAGNSPGATNGR.[E]	2xDeamidated [N17; N23]; 1xTMTpro [N-Term]; 1xPhospho [S18(97.7)]	0.00445524	0.000686577	1	2	1	1	FBpp0083851 [730-754]	FBpp0083851 1xPhospho [S747(97.7)]	0	2796.3
FBpp0297923	type=polypeptide; loc=2L:join(2753415..2753660,2756008..2756170,2756245..2756294); ID=FBpp0297923; name=Bacc-PC; parent=FBgn0031453,FBtr0307080; dbxref=REFSEQ:NP_001245850,GB_protein:AFH03527,FlyBase:FBpp0297923,FlyBase_Annotation_IDs:CG9894-PC,UniProt/Swiss-Prot:Q9VQF7; MD5=4c496eb0d3aca50804fbd6d04d9073f1; length=152; release=r6.47; species=Dmel;	#NUM!	Bacc-PC	[K].AAAADGDSDEEEALEEIIEGDSEIESDEYDIPYDGEEDDIECDDDDDDNDDGSGSDDQA.[-]	1xCarbamidomethyl [C42]; 1xDeamidated [N49]; 1xTMTpro [N-Term]; 2xPhospho [S/Y]	0.00331916	0.000686577	1	1	1	1	FBpp0297923 [94-152]	FBpp0297923 1xCarbamidomethyl [C135]	0	6868.47
FBpp0071599	type=polypeptide; loc=2R:complement(21661324..21661917); ID=FBpp0071599; name=pirk-PA; parent=FBgn0034647,FBtr0071682; dbxref=FlyBase:FBpp0071599,FlyBase_Annotation_IDs:CG15678-PA,GB_protein:AAF46746.1,REFSEQ:NP_611598,GB_protein:AAF46746,UniProt/TrEMBL:Q9W2E6,FlyMine:FBpp0071599,modMine:FBpp0071599; MD5=7d604ab29f2ca72dbe44c61b92c0e28c; length=197; release=r6.47; species=Dmel;	#NUM!	pirk-PA	[R].VIETDSASDSYDDDECSTCQK.[E]	2xCarbamidomethyl [C16; C19]; 1xDeamidated [Q20]; 1xTMTpro [K21]; 1xTMTpro [N-Term]; 3xPhospho [S6(100); S8(100); S10(100)]	0.00439857	0.000686577	1	1	1	1	FBpp0071599 [5-25]	FBpp0071599 2xCarbamidomethyl [C20; C23]; 3xPhospho [S10(100); S12(100); S14(100)]	0	3274.23
FBpp0111818	type=polypeptide; loc=2R:join(9990298..9990389,9990471..9990573,9990660..9992696,9992763..9992917,9992984..9993077); ID=FBpp0111818; name=TER94-PC; parent=FBgn0286784,FBtr0112905; dbxref=FlyBase:FBpp0111818,FlyBase_Annotation_IDs:CG2331-PC,REFSEQ:NP_001097249,GB_protein:ABV53745,FlyMine:FBpp0111818,modMine:FBpp0111818; MD5=e09d77a7cd3db4f0c82c1b31084b64b9; length=826; release=r6.47; species=Dmel;	#NUM!	TER94-PC	[R].FPGQTGNTSGSGNNLPVNSPGDNGDDDLYS.[-]	3xDeamidated [N13; N14; N18]; 1xTMTpro [N-Term]; 1xPhospho [S19(100)]	0.00313342	0.000686577	1	4	1	1	FBpp0111818 [797-826]	FBpp0111818 1xPhospho [S815(100)]	0	3383.4
FBpp0304232	type=polypeptide; loc=3L:join(9771842..9771919,9779446..9779593,9779652..9779907,9780123..9780252,9780407..9780433,9780536..9780697,9780766..9781008,9781078..9781218,9782609..9782803,9782874..9784627,9784697..9784891,9784952..9785180,9785242..9785316); ID=FBpp0304232; name=Ae2-PM; parent=FBgn0036043,FBtr0331848; dbxref=FlyBase:FBpp0304232,FlyBase_Annotation_IDs:CG8177-PM,REFSEQ:NP_001261653,GB_pr…	#NUM!	Ae2-PM	[R].TNDLNIEEDSEYESQTEPLNNAQNYDDIPEDFPLVSER.[A]	2xDeamidated [Q15; N24]; 1xTMTpro [N-Term]; 2xPhospho [S/Y/T]	0.0165476	0.000840438	1	8	1	1	FBpp0304232 [78-115]		0	4909.06
FBpp0083070	type=polypeptide; loc=3R:complement(join(18402314..18402467,18401632..18402193,18400827..18401574)); ID=FBpp0083070; name=Wdr37-PA; parent=FBgn0038617,FBtr0083655; dbxref=FlyBase:FBpp0083070,FlyBase_Annotation_IDs:CG12333-PA,GB_protein:AAF55555.1,REFSEQ:NP_650723,GB_protein:AAF55555,UniProt/TrEMBL:Q9VE73,FlyMine:FBpp0083070,modMine:FBpp0083070; MD5=876a1bceb60484a254c0bf42827f120c; length=487; re…	#NUM!	Wdr37-PA	[K].KGHSSEEELDDSDEQVEDRDR.[V]	1xDeamidated [Q15]; 1xTMTpro [K1]; 1xTMTpro [N-Term]; 1xPhospho [S5(94.6)]	0.0169764	0.000840438	1	1	1	1	FBpp0083070 [240-260]	FBpp0083070 1xPhospho [S244(94.6)]	2	3164.41
FBpp0300235	type=polypeptide; loc=X:join(1414262..1414685,1427676..1427774,1432743..1432915,1432975..1433197,1433254..1433412,1433476..1447295,1447364..1448783,1448847..1449016); ID=FBpp0300235; name=futsch-PE; parent=FBgn0259108,FBtr0307597; dbxref=FlyBase:FBpp0300235,FlyBase_Annotation_IDs:CG34387-PE,REFSEQ:NP_001162632,GB_protein:AAF45622,UniProt/Swiss-Prot:Q9W596; MD5=2275a4302a4ed824668b83bcaeee629b; le…	#NUM!	futsch-PE	[K].EVSRPASVAESVKDEAEK.[S]	2xTMTpro [K13; K18]; 1xTMTpro [N-Term]; 3xPhospho [S3(100); S7(100); S11(100)]	0.00729337	0.000840438	1	1	1	1	FBpp0300235 [3409-3426]	FBpp0300235 3xPhospho [S3411(100); S3415(100); S3419(100)]	1	3083.49
FBpp0073682; FBpp0301821	type=polypeptide; loc=X:complement(join(13600070..13600092,13599416..13599460,13597381..13597404,13596376..13596748,13595320..13595538,13595150..13595242,13595004..13595084,13594285..13594363,13593794..13594050)); ID=FBpp0073682; name=up-PA; parent=FBgn0004169,FBtr0073851; dbxref=FlyBase_Annotation_IDs:CG7107-PA,FlyBase:FBpp0073682,GB_protein:AAF48290.1,REFSEQ:NP_525088,GB_protein:AAF48290,UniPro…	#NUM!	up-PA	[R].SKEEDELK.[K]	2xTMTpro [K2; K8]; 1xTMTpro [N-Term]; 1xPhospho [S1(100)]	0.00866967	0.000840438	2	14	1	1	FBpp0073682 [65-72]; FBpp0301821 [65-72]	FBpp0073682 1xPhospho [S65(100)]; FBpp0301821 1xPhospho [S65(100)]	1	1970.07
FBpp0087885	type=polypeptide; loc=2R:complement(join(8161033..8161075,8160055..8160929,8159567..8160001)); ID=FBpp0087885; name=CG8708-PB; parent=FBgn0033271,FBtr0088809; dbxref=FlyBase:FBpp0087885,FlyBase_Annotation_IDs:CG8708-PB,GB_protein:AAM68854.1,REFSEQ:NP_724653,GB_protein:AAM68854,UniProt/TrEMBL:Q7JRF9,FlyMine:FBpp0087885,modMine:FBpp0087885; MD5=fb3a40e8597108a8cb8e3600093ce6ee; length=450; release=…	#NUM!	CG8708-PB	[R].KTDNDSEYTEEETEK.[R]	1xDeamidated [N4]; 2xTMTpro [K1; K15]; 1xTMTpro [N-Term]; 2xPhospho [S6(100); T9(100)]	0.0247461	0.000930591	1	2	1	1	FBpp0087885 [425-439]	FBpp0087885 2xPhospho [S430(100); T433(100)]	1	2891.29
FBpp0307855	type=polypeptide; loc=2R:complement(join(7495526..7496261,7494866..7495461,7494369..7494797)); ID=FBpp0307855; name=CG1620-PC; parent=FBgn0033183,FBtr0336918; dbxref=REFSEQ:NP_001260777,GB_protein:AGB93310,FlyBase:FBpp0307855,FlyBase_Annotation_IDs:CG1620-PC,UniProt/TrEMBL:A1Z6Z7; MD5=da2b238a798c959ad1235e96d26d19ce; length=586; release=r6.47; species=Dmel;	#NUM!	CG1620-PC	[K].LASPPESGEASSVDTEDAQK.[Y]	1xDeamidated [Q19]; 1xTMTpro [K20]; 1xTMTpro [N-Term]; 3xPhospho [S3(100); S11(99.8); S12(99.8)]	0.0411314	0.00166214	1	2	1	1	FBpp0307855 [192-211]	FBpp0307855 3xPhospho [S194(100); S202(99.8); S203(99.8)]	0	2867.22
FBpp0307598	type=polypeptide; loc=2L:join(13004786..13005011,13005067..13005287,13005431..13005997,13006350..13007086,13007146..13009087,13009136..13011691,13011766..13012932); ID=FBpp0307598; name=Tor-PB; parent=FBgn0021796,FBtr0336615; dbxref=FlyBase:FBpp0307598,FlyBase_Annotation_IDs:CG5092-PB,REFSEQ:NP_001260427,GB_protein:AGB92962,UniProt/TrEMBL:M9PFS0; MD5=fb7324f75564e16301d3d9a1f3bd093e; length=2471;…	#NUM!	Tor-PB	[K].LAVQSSESMENSK.[T]	1xDeamidated [N11]; 1xTMTpro [K13]; 1xTMTpro [N-Term]; 2xPhospho [S5(96.6); S6(96.6)]	0.0408723	0.00166214	1	2	1	1	FBpp0307598 [611-623]	FBpp0307598 2xPhospho [S615(96.6); S616(96.6)]	0	2178.99
FBpp0293535	type=polypeptide; loc=3L:join(8071800..8072304,8072369..8072493,8093059..8093337,8098346..8098725,8099146..8099536,8102893..8104818,8104880..8105059,8105127..8105296,8105440..8105657,8106016..8106949,8108639..8108723); ID=FBpp0293535; name=Sarm-PI; parent=FBgn0262579,FBtr0304998; dbxref=REFSEQ:NP_001246662,GB_protein:AFH04333,FlyBase:FBpp0293535,FlyBase_Annotation_IDs:CG43119-PI,UniProt/TrEMBL:M9…	#NUM!	Sarm-PI	[K].VTAGSTALTNASSTSTLQPEEEVTDAALNDSVTR.[R]	1xTMTpro [N-Term]; 3xPhospho [T/S]	0.0427199	0.00175632	1	7	1	1	FBpp0293535 [1508-1541]		0	3980.76
FBpp0084050	type=polypeptide; loc=3R:complement(join(24624475..24625473,24623967..24624155)); ID=FBpp0084050; name=Syx18-PA; parent=FBgn0039212,FBtr0084670; dbxref=FlyBase:FBpp0084050,FlyBase_Annotation_IDs:CG13626-PA,GB_protein:AAF56317.1,REFSEQ:NP_524485,GB_protein:AAF56317,UniProt/TrEMBL:Q9VC58,FlyMine:FBpp0084050,modMine:FBpp0084050; MD5=f5ba4f6f5f3676512634be9516490c28; length=395; release=r6.47; specie…	#NUM!	Syx18-PA	[R].QVSNDDSEATK.[S]	1xDeamidated [N4]; 1xTMTpro [K11]; 1xTMTpro [N-Term]; 1xPhospho [S3(100)]	0.0889889	0.00453806	1	1	1	1	FBpp0084050 [186-196]	FBpp0084050 1xPhospho [S188(100)]	0	1882.89
FBpp0290624	type=polypeptide; loc=2R:join(21715468..21715617,21715692..21715880); ID=FBpp0290624; name=HmgD-PC; parent=FBgn0004362,FBtr0301410; dbxref=REFSEQ:NP_001163244,GB_protein:ACZ94516,FlyBase:FBpp0290624,FlyBase_Annotation_IDs:CG17950-PC,UniProt/Swiss-Prot:Q05783,FlyMine:FBpp0290624,modMine:FBpp0290624; MD5=ae1795f7eb02d497454878cf4909b720; length=112; release=r6.47; species=Dmel;	#NUM!	HmgD-PC	[K].EFEANGGSSAANGGGAK.[K]	1xDeamidated [N12]; 1xTMTpro [K17]; 1xTMTpro [N-Term]; 1xPhospho [S9(97.2)]	0.123883	0.00657549	1	1	1	1	FBpp0290624 [69-85]	FBpp0290624 1xPhospho [S77(97.2)]	0	2213.04
FBpp0083834	type=polypeptide; loc=3R:23702790..23704475; ID=FBpp0083834; name=Qsox4-PA; parent=FBgn0051413,FBtr0084442; dbxref=FlyBase:FBpp0083834,FlyBase_Annotation_IDs:CG31413-PA,GB_protein:AAN13954.1,REFSEQ:NP_732891,GB_protein:AAN13954,UniProt/TrEMBL:Q8IMY4,FlyMine:FBpp0083834,modMine:FBpp0083834; MD5=3039ccfb260caa78adeb65e751647e64; length=561; release=r6.47; species=Dmel;	#NUM!	Qsox4-PA	[K].TPPANISEALRYEIFEQHK.[H]	1xDeamidated [Q17]; 1xTMTpro [K19]; 1xTMTpro [N-Term]; 3xPhospho [T1(100); S7(100); Y12(100)]	0.149456	0.00906772	1	1	1	1	FBpp0083834 [297-315]	FBpp0083834 3xPhospho [T297(100); S303(100); Y308(100)]	1	3092.44
FBpp0076321	type=polypeptide; loc=3L:complement(join(8744963..8745085,8744275..8744331,8742337..8742423,8742106..8742272,8739580..8740451,8739367..8739494,8739170..8739282,8734240..8734855,8733654..8734130)); ID=FBpp0076321; name=Prm-PB; parent=FBgn0003149,FBtr0076594; dbxref=FlyBase:FBpp0076321,FlyBase_Annotation_IDs:CG5939-PB,GB_protein:AAN11994.1,REFSEQ:NP_729405,GB_protein:AAN11994,UniProt/Swiss-Prot:P35…	2.59	Prm-PB	[R].ATSTGPGTADVNIEYIQDLSSLSR.[L]	1xTMTpro [N-Term]; 1xPhospho [T/S/Y]	6.74636e-05	0.000318296	1	1	1	1	FBpp0076321 [16-39]		0	2879.4	2.038	1.087	2.524		2.59	1.563	2.485				1.078	0.837		1.172	2.113		1.685	2.081		3.09242e-06	0.668065	1.72833e-05		2.12963e-05	0.129366	5.6097e-05			0.503663	0.427136		0.321491	6.8181e-05
FBpp0293353; FBpp0293352	type=polypeptide; loc=3L:join(8579513..8579624,8581763..8581855,8585971..8586956,8587344..8588818,8593467..8595441,8595553..8595794,8595861..8596103,8596412..8598908); ID=FBpp0293353; name=CG43078-PH; parent=FBgn0262508,FBtr0304813; dbxref=FlyBase:FBpp0293353,FlyBase_Annotation_IDs:CG43078-PH,REFSEQ:NP_001246678,GB_protein:AFH04349,UniProt/TrEMBL:M9NFP8,FlyMine:FBpp0293353,modMine:FBpp0293353; MD…	2.143	CG43078-PH	[K].EDLEGTEDTASEAQPQQEMGILGVVADNK.[Q]	1xDeamidated [Q]; 1xTMTpro [K29]; 1xTMTpro [N-Term]; 3xPhospho [T6(100); T9(100); S11(100)]	0.0249044	0.000930591	2	11	3	3	FBpp0293353 [1206-1234]; FBpp0293352 [1121-1149]	FBpp0293353 3xPhospho [T1211(100); T1214(100); S1216(100)]; FBpp0293352 3xPhospho [T1126(100); T1129(100); S1131(100)]	0	3923.71	1.779	0.758	0.993		2.143	0.687	1.127				1.509	1.579		1.143	1.568		1.036	1.781		0.000156683	0.0501014	0.659615		0.000507818	0.0404214	0.689007			0.0606735	0.0151455		0.363925	0.0188447
FBpp0075034	type=polypeptide; loc=3L:join(17016639..17018424,17018485..17020178); ID=FBpp0075034; name=CG7728-PA; parent=FBgn0036686,FBtr0075274; dbxref=FlyBase:FBpp0075034,FlyBase_Annotation_IDs:CG7728-PA,GB_protein:AAF49383.1,REFSEQ:NP_648945,GB_protein:AAF49383,UniProt/TrEMBL:Q9VVC9,FlyMine:FBpp0075034,modMine:FBpp0075034; MD5=dcbad445cbb222c4d7db1b2c52abeef8; length=1159; release=r6.47; species=Dmel;	0.23	CG7728-PA	[K].AEDGGESEEENSKPEDSSAPK.[R]	1xDeamidated [N11]; 2xTMTpro [K13; K21]; 1xTMTpro [N-Term]; 1xPhospho [S7(100)]	1.32935e-05	0.00028586	1	1	1	2	FBpp0075034 [660-680]	FBpp0075034 1xPhospho [S666(100)]	0	3185.48	1.653	0.725	0.966		0.909	0.348	0.267				2.079	0.863		1.507	0.834		0.723	0.23		4.52702e-08	0.00211726	0.701346		0.536812	2.07843e-07	2.44249e-15			3.11308e-05	0.376864		0.00512	0.144381
FBpp0293447	type=polypeptide; loc=2L:join(6120811..6121210,6121774..6121943,6122005..6122190,6122264..6122410,6122698..6122853,6122978..6123064); ID=FBpp0293447; name=stai-PD; parent=FBgn0266521,FBtr0304908; dbxref=REFSEQ:NP_001245912,GB_protein:AFH03586,FlyBase:FBpp0293447,FlyBase_Annotation_IDs:CG31641-PD,UniProt/TrEMBL:M9NEA1,modMine:FBpp0293447; MD5=1dcd1ca3438fda603114fe3a712e2dca; length=381; release=r…	1.78	stai-PD	[K].AQAQDLDGQQSAIASSG.[-]	1xTMTpro [N-Term]; 1xPhospho [S16(99.3)]	5.75278e-05	0.000318296	1	4	1	1	FBpp0293447 [365-381]	FBpp0293447 1xPhospho [S380(99.3)]	0	2030.94	1.646	0.696	0.797		1.503	0.64	1.227				1.78	1.199		1.238	0.956		1.14	1.472		3.66448e-06	0.00216733	0.074574		0.0507304	0.0177782	0.250711			0.00140112	0.286982		0.279579	0.641747
FBpp0075317	type=polypeptide; loc=3L:join(15580890..15581294,15581354..15583264); ID=FBpp0075317; name=CG12301-PA; parent=FBgn0036514,FBtr0075564; dbxref=FlyBase:FBpp0075317,FlyBase_Annotation_IDs:CG12301-PA,GB_protein:AAF49613.2,REFSEQ:NP_648781,GB_protein:AAF49613,UniProt/TrEMBL:Q9VUR2,FlyMine:FBpp0075317,modMine:FBpp0075317; MD5=b0e65b6d278db20abac88188c4a2f481; length=771; release=r6.47; species=Dmel;	6.549	CG12301-PA	[K].QVSDSEDETTK.[K]	1xTMTpro [K11]; 1xTMTpro [N-Term]; 2xPhospho [S3(100); S5(100)]	0.00594238	0.000801968	1	1	1	2	FBpp0075317 [326-336]	FBpp0075317 2xPhospho [S328(100); S330(100)]	0	2006.89	1.627	0.84	0.681		0.789	0.588	0.272				6.549	1.038		5.504	0.707		3.85	0.282		7.72804e-12	0.0731626	0.000795521		0.138836	0.00667329	4.81837e-14			1e-17	0.881988		1e-17	0.00230652
FBpp0304232	type=polypeptide; loc=3L:join(9771842..9771919,9779446..9779593,9779652..9779907,9780123..9780252,9780407..9780433,9780536..9780697,9780766..9781008,9781078..9781218,9782609..9782803,9782874..9784627,9784697..9784891,9784952..9785180,9785242..9785316); ID=FBpp0304232; name=Ae2-PM; parent=FBgn0036043,FBtr0331848; dbxref=FlyBase:FBpp0304232,FlyBase_Annotation_IDs:CG8177-PM,REFSEQ:NP_001261653,GB_pr…	1.588	Ae2-PM	[R].TNDLNIEEDSEYESQTEPLNNAQNYDDIPEDFPLVSER.[A]	1xTMTpro [N-Term]; 2xPhospho [S10(100); S/T/Y]	3.59517e-07	0.00028586	1	8	1	1	FBpp0304232 [78-115]	FBpp0304232 2xPhospho [S87(100); S/T/Y]	0	4907.09	1.588	1.024	1.507		0.951	1.445	1.059				0.751	0.912		0.769	1.375		1.085	0.966		0.00154932	0.968009	0.0512261		0.602111	0.226119	0.939239			0.459291	0.670962		0.423692	0.10575
FBpp0078595	type=polypeptide; loc=3R:complement(join(4333222..4333912,4332992..4333159,4332290..4332477,4331547..4332224,4330100..4330248,4328137..4330034,4328007..4328017)); ID=FBpp0078595; name=CG9776-PA; parent=FBgn0027866,FBtr0078955; dbxref=FlyBase_Annotation_IDs:CG9776-PA,FlyBase:FBpp0078595,GB_protein:AAF52146.1,REFSEQ:NP_649455,GB_protein:AAF52146,UniProt/Swiss-Prot:Q9V468,FlyMine:FBpp0078595,modMine…	1.586	CG9776-PA	[K].TIGEEQSVPALEGAGLTPQDAVAQEAEK.[Q]	2xDeamidated [Q6; Q19]; 1xTMTpro [K28]; 1xTMTpro [N-Term]; 1xPhospho [T17(98.2)]	7.05415e-05	0.000318296	1	1	1	1	FBpp0078595 [267-294]	FBpp0078595 1xPhospho [T283(98.2)]	0	3528.75	1.586	0.917	1.019		1.456	1.083	1.131				1.21	1.136		1.11	1.158		1.311	1.286		0.000659607	0.460143	0.745082		0.084557	0.94923	0.591629			0.26138	0.463944		0.443864	0.532905
FBpp0087681	type=polypeptide; loc=2R:complement(join(9286415..9286507,9285603..9286348,9285400..9285538)); ID=FBpp0087681; name=CG2063-PA; parent=FBgn0033400,FBtr0088600; dbxref=FlyBase:FBpp0087681,FlyBase_Annotation_IDs:CG2063-PA,GB_protein:AAF58957.2,REFSEQ:NP_610475,GB_protein:AAF58957,UniProt/TrEMBL:Q7K0K1,FlyMine:FBpp0087681,modMine:FBpp0087681; MD5=715e6624c4624f5726072513502635e3; length=325; release=…	1.565	CG2063-PA	[R].LVSYQDDTLISDEDEDR.[A]	1xTMTpro [N-Term]; 1xPhospho [S11(100)]	7.91172e-05	0.000318296	1	1	1	1	FBpp0087681 [67-83]	FBpp0087681 1xPhospho [S77(100)]	0	2397.07	1.565	1.08	1.084		1.306	1.366	1.112				0.844	1.15		0.912	1.247		1.153	1.279		0.00025411	0.671003	0.949786		0.243649	0.264822	0.625765			0.634218	0.40537		0.819963	0.243087
FBpp0076433	type=polypeptide; loc=3L:complement(join(8315072..8315137,8313957..8314676,8313011..8313151,8312284..8312750,8311774..8312073,8311647..8311715,8311031..8311226)); ID=FBpp0076433; name=Cpsf6-PA; parent=FBgn0035872,FBtr0076710; dbxref=FlyBase:FBpp0076433,FlyBase_Annotation_IDs:CG7185-PA,GB_protein:AAF50445.2,REFSEQ:NP_648206,GB_protein:AAF50445,UniProt/Swiss-Prot:Q9VSH4,FlyMine:FBpp0076433,modMine:…	1.561	Cpsf6-PA	[K].DFAGQAQDEFGGDGVDLYDDIGGPTESAASGGGGGGTPSADGAAGPGSGEPGER.[N]	1xDeamidated [Q7]; 1xTMTpro [N-Term]; 1xPhospho [T25(95.2)]	6.30606e-09	0.00028586	1	2	2	2	FBpp0076433 [16-69]	FBpp0076433 1xPhospho [T40(95.2)]	0	5325.25	1.561	1.502	1.043		0.818	1.442	1.185				0.797	1.225		1.197	1.277		1.149	1.451		4.84757e-05	0.00350434	0.98049		0.220103	0.146923	0.365992			0.364691	0.237445		0.338449	0.146434
FBpp0300235	type=polypeptide; loc=X:join(1414262..1414685,1427676..1427774,1432743..1432915,1432975..1433197,1433254..1433412,1433476..1447295,1447364..1448783,1448847..1449016); ID=FBpp0300235; name=futsch-PE; parent=FBgn0259108,FBtr0307597; dbxref=FlyBase:FBpp0300235,FlyBase_Annotation_IDs:CG34387-PE,REFSEQ:NP_001162632,GB_protein:AAF45622,UniProt/Swiss-Prot:Q9W596; MD5=2275a4302a4ed824668b83bcaeee629b; le…	1.583	futsch-PE	[R].DVSRPESVAESEK.[D]	1xTMTpro [K13]; 1xTMTpro [N-Term]; 3xPhospho [S3(100); S7(100); S11(100)]	0.102927	0.00528872	1	1	1	1	FBpp0300235 [1816-1828]	FBpp0300235 3xPhospho [S1818(100); S1822(100); S1826(100)]	0	2281	1.554	1.029	1.08		1.094	1.308	1.168				1.21	1.095		1.246	1.183		1.583	1.279		1.64976e-06	0.832717	0.732536		0.719644	0.194352	0.398039			0.237431	0.531375		0.139372	0.225813
FBpp0075756	type=polypeptide; loc=3L:complement(join(12136517..12136634,12134949..12136450,12134725..12134888,12133876..12134659)); ID=FBpp0075756; name=CG5645-PA; parent=FBgn0036254,FBtr0076024; dbxref=FlyBase:FBpp0075756,FlyBase_Annotation_IDs:CG5645-PA,GB_protein:AAF49956.1,REFSEQ:NP_648550,GB_protein:AAF49956,UniProt/Swiss-Prot:Q9VTU0,FlyMine:FBpp0075756,modMine:FBpp0075756; MD5=1bc513c8eca394bd1b06eadee…	1.535	CG5645-PA	[K].GYANTDESAIPTYDEIVGEAAPLSEDEQELEK.[Q]	1xTMTpro [K32]; 1xTMTpro [N-Term]; 1xPhospho [S24(100)]	0.000212601	0.000318296	1	1	1	1	FBpp0075756 [251-282]	FBpp0075756 1xPhospho [S274(100)]	0	4171.96	1.52	1.034	1.256		1.535	1.466	0.988				0.922	1.042		0.952	1.309		1.351	1.03		0.00496622	0.919	0.432071		0.0643441	0.201676	0.830515			0.934317	0.75627		0.871685	0.17024
FBpp0291500	type=polypeptide; loc=2R:complement(join(14870049..14870231,14868907..14869032,14868628..14868843,14868233..14868562,14867484..14868171,14865508..14866075,14865342..14865447,14865172..14865274,14862731..14865058,14862195..14862668,14861382..14862121)); ID=FBpp0291500; name=Pcf11-PD; parent=FBgn0264962,FBtr0302294; dbxref=REFSEQ:NP_610999,GB_protein:AAF58192,FlyBase:FBpp0291500,FlyBase_Annotation_…	1.977	Pcf11-PD	[K].VEDDEDEGTPNSSQPIFEDDDDDVIVLPNEEPSVTEIVDDDDEDEYVPGNVTR.[A]	1xTMTpro [N-Term]; 2xPhospho [T9(100); S/T/Y]	8.16793e-05	0.000318296	1	4	1	1	FBpp0291500 [1543-1595]	FBpp0291500 2xPhospho [T1551(100); S/T/Y]	0	6385.67	1.517	0.925	1.062		1.977	0.878	0.955				1.419	1.679		1.313	1.783		1.246	1.603		0.00620649	0.527188	0.92776		0.00239551	0.330283	0.704739			0.0980807	0.00610889		0.138769	0.00189052
FBpp0290195	type=polypeptide; loc=X:join(17889991..17890149,17890461..17890673,17891588..17891934,17897188..17897230,17897376..17897614,17897691..17898075,17898153..17898455); ID=FBpp0290195; name=Gss1-PI; parent=FBgn0030882,FBtr0300973; dbxref=REFSEQ:NP_788925,GB_protein:AAO41699,FlyBase:FBpp0290195,FlyBase_Annotation_IDs:CG6835-PI,UniProt/TrEMBL:Q86B44,FlyMine:FBpp0290195,modMine:FBpp0290195; MD5=d5d6fa6b7…	0.463	Gss1-PI	[K].LSTANEGGVAAGLGALDSPYLIDSDDEDEQK.[-]	2xDeamidated [N5; Q30]; 1xTMTpro [K31]; 1xTMTpro [N-Term]; 1xPhospho [S24(100)]	0.000250971	0.000318296	1	2	1	1	FBpp0290195 [532-562]	FBpp0290195 1xPhospho [S555(100)]	0	3840.81	1.512	1.402	1.411		1.32	1.765	1.417				0.463	1.032		0.649	1.457		0.817	1.463		0.00618156	0.0349013	0.168428		0.287952	0.0426317	0.136584			0.022108	0.787912		0.150408	0.0485404
FBpp0070539	type=polypeptide; loc=X:complement(2885284..2885871); ID=FBpp0070539; name=CG14419-PA; parent=FBgn0029639,FBtr0070564; dbxref=FlyBase:FBpp0070539,FlyBase_Annotation_IDs:CG14419-PA,GB_protein:AAF45831.1,REFSEQ:NP_570034,GB_protein:AAF45831,UniProt/TrEMBL:Q9W4V3,FlyMine:FBpp0070539,modMine:FBpp0070539; MD5=e7609d6adfe4d5c55d41077ebaeae850; length=195; release=r6.47; species=Dmel;	0.62	CG14419-PA	[K].RGGSSSSEEDDSGEK.[K]	1xTMTpro [K15]; 1xTMTpro [N-Term]; 3xPhospho [S6(100); S7(100); S12(100)]	0.000361117	0.000318296	1	1	1	2	FBpp0070539 [132-146]	FBpp0070539 3xPhospho [S137(100); S138(100); S143(100)]	1	2374.93	1.51	1.084	1.16		0.737	1.122	1.231				0.62	0.674		0.672	0.781		0.696	0.829		6.58319e-09	0.427294	0.298357		0.0325614	0.548631	0.103532			0.0042204	0.00403266		0.000952877	0.0357971
FBpp0075756	type=polypeptide; loc=3L:complement(join(12136517..12136634,12134949..12136450,12134725..12134888,12133876..12134659)); ID=FBpp0075756; name=CG5645-PA; parent=FBgn0036254,FBtr0076024; dbxref=FlyBase:FBpp0075756,FlyBase_Annotation_IDs:CG5645-PA,GB_protein:AAF49956.1,REFSEQ:NP_648550,GB_protein:AAF49956,UniProt/Swiss-Prot:Q9VTU0,FlyMine:FBpp0075756,modMine:FBpp0075756; MD5=1bc513c8eca394bd1b06eadee…	2.719	CG5645-PA	[K].SLYGEGSDDEEQPAEEKPEVTPAEATAPAENGQVSTEGLSK.[S]	2xDeamidated [Q12; N/Q]; 2xTMTpro [K17; K41]; 1xTMTpro [N-Term]; 1xPhospho [S7(100)]	1.14279e-07	0.00028586	1	1	2	3	FBpp0075756 [590-630]	FBpp0075756 1xPhospho [S596(100)]	0	5241.48	1.507	0.993	0.924		1.263	0.968	0.936				1.969	2.719		1.956	2.512		1.907	2.544		1.1996e-06	0.996066	0.521692		0.183993	0.910803	0.603173			0.000183168	9.79217e-14		8.17964e-06	1.9984e-15
FBpp0071618	type=polypeptide; loc=2R:complement(21499017..21501545); ID=FBpp0071618; name=TAF1C-like-PA; parent=FBgn0034631,FBtr0071701; dbxref=FlyBase:FBpp0071618,FlyBase_Annotation_IDs:CG10496-PA,GB_protein:AAF46727.1,REFSEQ:NP_611585,GB_protein:AAF46727,UniProt/TrEMBL:Q9W2G5,FlyMine:FBpp0071618,modMine:FBpp0071618; MD5=1e29d26457b71210e8180435c82c9800; length=842; release=r6.47; species=Dmel;	1.506	TAF1C-like-PA	[K].TKTSDNESDSEDDLPPDQDAEDNNEPDNLR.[S]	1xDeamidated [Q18]; 1xTMTpro [K2]; 1xTMTpro [N-Term]; 3xPhospho [S8(98); S10(100); T/S]	0.000787259	0.000318296	1	1	1	1	FBpp0071618 [20-49]	FBpp0071618 3xPhospho [S27(98); S29(100); T/S]	1	4224.68	1.506	1.243	0.992		1.472	1.038	0.864				1.205	1.486		1.498	1.474		1.251	1.284		0.00525524	0.164664	0.624349		0.100097	0.829523	0.333062			0.275871	0.0296083		0.0302516	0.0396395
FBpp0075756	type=polypeptide; loc=3L:complement(join(12136517..12136634,12134949..12136450,12134725..12134888,12133876..12134659)); ID=FBpp0075756; name=CG5645-PA; parent=FBgn0036254,FBtr0076024; dbxref=FlyBase:FBpp0075756,FlyBase_Annotation_IDs:CG5645-PA,GB_protein:AAF49956.1,REFSEQ:NP_648550,GB_protein:AAF49956,UniProt/Swiss-Prot:Q9VTU0,FlyMine:FBpp0075756,modMine:FBpp0075756; MD5=1bc513c8eca394bd1b06eadee…	2.479	CG5645-PA	[K].SLYGEGSDDEEQPAEEKPEVTPAEATAPAENGQVSTEGLSK.[S]	2xTMTpro [K17; K41]; 1xTMTpro [N-Term]; 1xPhospho [S7(100)]	0.000122834	0.000318296	1	1	1	2	FBpp0075756 [590-630]	FBpp0075756 1xPhospho [S596(100)]	0	5239.51	1.487	0.981	0.934		1.223	0.905	0.853				1.912	2.479		1.876	2.317		1.731	2.115		0.000787659	0.806595	0.501431		0.403108	0.527773	0.210293			0.00134013	3.2333e-08		0.000535725	1.66162e-09
FBpp0300445	type=polypeptide; loc=3R:complement(join(10108695..10108889,10107430..10107479,10105790..10106113,10105559..10105724,10105434..10105501,10105069..10105369,10104879..10105010,10104289..10104796,10103673..10103747,10103232..10103602)); ID=FBpp0300445; name=Fmr1-PG; parent=FBgn0028734,FBtr0308123; dbxref=FlyBase:FBpp0300445,FlyBase_Annotation_IDs:CG6203-PG,REFSEQ:NP_001247017,GB_protein:AFH06335,Uni…	1.96	Fmr1-PG	[R].GYSSDIESVR.[S]	1xTMTpro [N-Term]; 2xPhospho [S3(100); S4(100)]	0.0136578	0.000840438	1	8	1	1	FBpp0300445 [451-460]	FBpp0300445 2xPhospho [S453(100); S454(100)]	0	1576.66	1.483	0.916	0.831		1.312	0.52	0.528				1.444	1.96		1.323	1.629		0.751	1.035		0.000242544	0.421386	0.14419		0.225909	0.000934407	1.77225e-05			0.0502651	3.59673e-05		0.119308	0.000488146
FBpp0292244	type=polypeptide; loc=3L:complement(join(7713138..7713161,7710868..7710969,7710349..7710801,7709519..7710283,7709147..7709350,7707889..7708816,7706461..7706743,7705973..7706379,7705703..7705914,7703846..7704050,7700389..7700548,7699486..7700324,7696938..7699373,7696780..7696878,7696644..7696724,7666166..7693855,7663259..7663324,7662471..7662890,7661981..7662298,7656519..7661506)); ID=FBpp0292244;…	0.572	Ank2-PU	[K].EYSDDENDDEIDFPK.[PA]	1xTMTpro [K15]; 1xTMTpro [N-Term]; 1xPhospho [S3(100)]	3.67324e-06	0.00028586	1	2	1	2	FBpp0292244 [6849-6863]; [6925-6939]; [7077-7091]; [7457-7471]; [7761-7775]	FBpp0292244 1xPhospho [S6851(100)]; 1xPhospho [S6927(100)]; 1xPhospho [S7079(100)]; 1xPhospho [S7459(100)]; 1xPhospho [S7763(100)]	0	2519.1	1.479	1	1.101		1.119	1.052	1.15				0.573	1.422		0.572	1.565		0.602	1.635		3.85158e-07	0.93987	0.526257		0.555561	0.847408	0.332227			0.000951971	0.0128941		0.000426529	0.000116054
FBpp0292449	type=polypeptide; loc=2L:join(5154579..5155217,5155322..5155534,5155589..5155849,5158455..5185964,5187607..5187717,5188117..5188281,5188342..5195460,5195979..5196284,5197867..5198124,5199343..5202302,5203116..5203742,5204451..5204592,5204836..5204903,5205104..5205347); ID=FBpp0292449; name=Msp300-PG; parent=FBgn0261836,FBtr0303387; dbxref=FlyBase_Annotation_IDs:CG42768-PG,FlyBase:FBpp0292449,FlyB…	0.495	Msp300-PG	[R].TASDPVTVREPSPAFSEVPSDTSTTSSQIDGAIIK.[T]	1xDeamidated [Q28]; 1xTMTpro [K35]; 1xTMTpro [N-Term]; 3xPhospho [S12(99.7); S/T]	0.0592108	0.00290298	1	3	1	2	FBpp0292449 [2201-2235]	FBpp0292449 3xPhospho [S2212(99.7); S/T]	1	4440.07	1.478	1.197	0.886		0.816	0.495	0.757				1.147	1.362		1.372	1.206		0.568	1.032		0.00672859	0.263286	0.259502		0.207346	0.000515945	0.106221			0.372671	0.087193		0.081876	0.371198
FBpp0110561	type=polypeptide; loc=2L:complement(join(23068200..23068316,23067145..23068144,23066989..23067083)); ID=FBpp0110561; name=Spf45-PA; parent=FBgn0086683,FBtr0111239; dbxref=FlyBase_Annotation_IDs:CG17540-PA,GB_protein:EAA46008.1,FlyBase:FBpp0110561,REFSEQ:NP_001036426,GB_protein:EAA46008,UniProt/TrEMBL:Q7PL83,FlyMine:FBpp0110561,modMine:FBpp0110561; MD5=0a9d2aef15f429c125330a924dce05f9; length=403;…	2.48	Spf45-PA	[K].DVFLPPLALSPPSIGSQIGTSPSHK.[A]	1xDeamidated [Q17]; 1xTMTpro [K25]; 1xTMTpro [N-Term]; 2xPhospho [S10(99.8); S21(94.5)]	0.0197914	0.000930591	1	3	1	1	FBpp0110561 [255-279]	FBpp0110561 2xPhospho [S264(99.8); S275(94.5)]	0	3314.7	1.477	1.114	0.86		2.48	0.965	0.933				1.59	2.202		1.772	1.895		1.534	2.055		0.00763548	0.516409	0.191775		8.052e-06	0.624722	0.595502			0.0253936	1.24409e-05		0.0027299	0.000513844
FBpp0311337	type=polypeptide; loc=3L:join(2388767..2388781,2402555..2406599,2434626..2436228,2439499..2439830,2442436..2442960,2443390..2443838,2443988..2444087,2444499..2446101,2459591..2460153,2461146..2461268,2465103..2465577,2484564..2484837,2485073..2485228,2495011..2495152,2495219..2495729,2495801..2495958,2496018..2498036,2498099..2498346,2498406..2498645); ID=FBpp0311337; name=Svil-PAE; parent=FBgn02…	0.439	Svil-PAE	[R].DDAAGNCASASEGESSGGR.[E]	1xCarbamidomethyl [C7]; 1xTMTpro [N-Term]; 3xPhospho [S9(100); S11(98.4); S]	0.0911836	0.00463468	1	9	1	1	FBpp0311337 [3230-3248]	FBpp0311337 1xCarbamidomethyl [C3236]; 3xPhospho [S3238(100); S3240(98.4); S]	0	2341.8	1.465	1.019	1.444		1.455	1.299	0.502				1.096	0.873		1.116	1.261		1.423	0.439		0.01124	0.996715	0.142008		0.122388	0.464315	0.000712227			0.458637	0.554568		0.418722	0.251665
FBpp0075756	type=polypeptide; loc=3L:complement(join(12136517..12136634,12134949..12136450,12134725..12134888,12133876..12134659)); ID=FBpp0075756; name=CG5645-PA; parent=FBgn0036254,FBtr0076024; dbxref=FlyBase:FBpp0075756,FlyBase_Annotation_IDs:CG5645-PA,GB_protein:AAF49956.1,REFSEQ:NP_648550,GB_protein:AAF49956,UniProt/Swiss-Prot:Q9VTU0,FlyMine:FBpp0075756,modMine:FBpp0075756; MD5=1bc513c8eca394bd1b06eadee…	2.681	CG5645-PA	[K].SLYGEGSDDEEQPAEEKPEVTPAEATAPAENGQVSTEGLSK.[S]	1xDeamidated [Q12]; 2xTMTpro [K17; K41]; 1xTMTpro [N-Term]; 1xPhospho [S7(100)]	3.0661e-07	0.00028586	1	1	1	3	FBpp0075756 [590-630]	FBpp0075756 1xPhospho [S596(100)]	0	5240.5	1.464	1.004	1.126		1.319	0.852	0.963				1.92	2.381		1.927	2.681		1.636	2.292		4.48608e-05	0.985038	0.373855		0.172551	0.414771	0.768829			0.000191956	1.17274e-09		1.0517e-05	4.44089e-16
FBpp0088395	type=polypeptide; loc=2R:complement(join(10533576..10533749,10533118..10533511,10532181..10532894,10532039..10532119,10491942..10492585)); ID=FBpp0088395; name=lola-PO; parent=FBgn0283521,FBtr0089361; dbxref=FlyBase_Annotation_IDs:CG12052-PO,FlyBase:FBpp0088395,GB_protein:AAO41424.2,REFSEQ:NP_788309,GB_protein:AAO41424,FlyMine:FBpp0088395,modMine:FBpp0088395; MD5=847b1fac0d91c997adabcb95e8d88e00;…	1.62	lola-PO	[R].DLTITAVPALQESEEDDEDYDDDG.[-]	1xTMTpro [N-Term]; 1xPhospho [T/S/Y]	0.0203038	0.000930591	1	1	1	1	FBpp0088395 [645-668]		0	3039.27	1.464	0.835	1.169		1.62	1.117	1.106				0.85	0.96		0.71	1.123		0.95	1.062		0.00229451	0.16805	0.641387		0.0225677	0.831702	0.654717			0.657079	0.873973		0.168012	0.607832
FBpp0075579	type=polypeptide; loc=3L:13382805..13383905; ID=FBpp0075579; name=ImpL1-PB; parent=FBgn0001256,FBtr0075843; dbxref=FlyBase:FBpp0075579,FlyBase_Annotation_IDs:CG10717-PB,GB_protein:AAN11832.1,REFSEQ:NP_729885,GB_protein:AAN11832,UniProt/TrEMBL:Q7KUJ4,FlyMine:FBpp0075579,modMine:FBpp0075579; MD5=09d2258197ca64d85df29fb8720ea87b; length=366; release=r6.47; species=Dmel;	0.5	ImpL1-PB	[K].NEKDSSESSEEK.[D]	2xTMTpro [K3; K12]; 1xTMTpro [N-Term]; 3xPhospho [S5(100); S8(100); S9(100)]	0.152076	0.00933942	1	3	1	1	FBpp0075579 [264-275]	FBpp0075579 3xPhospho [S268(100); S271(100); S272(100)]	1	2521.1	1.464	1.181	1.214		0.5	1.1	1.143				0.887	0.755		1.048	0.917		0.976	0.863		3.03229e-08	0.117403	0.180959		6.6781e-06	0.595478	0.386933			0.43539	0.0324495		0.738721	0.398609
FBpp0310194	type=polypeptide; loc=X:complement(join(2349327..2349399,2348945..2349247,2345534..2348877)); ID=FBpp0310194; name=CG2841-PF; parent=FBgn0003159,FBtr0343597; dbxref=GB_protein:AHN59292,REFSEQ:NP_001284821,FlyBase:FBpp0310194,FlyBase_Annotation_IDs:CG2841-PF,UniProt/TrEMBL:X2JI50; MD5=8b4a5edb8f9a567586e238fd4b53e3e9; length=1239; release=r6.47; species=Dmel;	1.457	CG2841-PF	[K].EESSGNESSQSTITPPNTPATPVSPVNLR.[N]	1xDeamidated [N17]; 1xTMTpro [N-Term]; 2xPhospho [T14(98.1); S24(100)]	0.000448686	0.000318296	1	2	1	1	FBpp0310194 [852-880]	FBpp0310194 2xPhospho [T865(98.1); S875(100)]	0	3461.57	1.457	0.947	1.094		1.351	1.185	0.807				1.022	1.325		0.968	1.45		1.21	1.069		0.00899125	0.630396	0.940484		0.177239	0.698519	0.168562			0.661978	0.114389		0.846899	0.0522343
FBpp0310814	type=polypeptide; loc=3R:complement(join(10777177..10777251,10773135..10773161,10772113..10772604,10771860..10771972,10771337..10771467,10769102..10769303,10768217..10769036)); ID=FBpp0310814; name=CG45076-PH; parent=FBgn0266446,FBtr0344442; dbxref=FlyBase:FBpp0310814,FlyBase_Annotation_IDs:CG45076-PH,UniProt/Swiss-Prot:C0HK92,GB_protein:AHN57274,REFSEQ:NP_001287275; MD5=dfe5dd589fa74f34145e4a723…	0.511	CG45076-PH	[K].NENETSEPVVEEPVTPVEEQEPIIELGSNVTPTGGNSYEEDLDAEEEEDEEEEEE.[-]	1xDeamidated [N36]; 1xTMTpro [N-Term]; 1xPhospho [T/S/Y]	0.00866967	0.000840438	1	1	1	1	FBpp0310814 [565-619]		0	6546.77	1.45	0.584	0.874		1.171	0.617	0.938				0.875	0.876		0.511	0.765		0.54	0.821		0.0134253	0.000230857	0.274689		0.623846	0.0123191	0.62075			0.950651	0.563809		0.0152932	0.0939776
FBpp0083859	type=polypeptide; loc=3R:complement(join(23752704..23752719,23751242..23752575)); ID=FBpp0083859; name=RanBP3-PA; parent=FBgn0039110,FBtr0084468; dbxref=FlyBase:FBpp0083859,FlyBase_Annotation_IDs:CG10225-PA,GB_protein:AAF56176.1,REFSEQ:NP_651178,GB_protein:AAF56176,UniProt/TrEMBL:Q9VCI7,FlyMine:FBpp0083859,modMine:FBpp0083859; MD5=dd9d4072a636bef1027a2cbb1512d3b8; length=449; release=r6.47; speci…	1.501	RanBP3-PA	[K].VIVQPDSSADVPVPPVEEGDEDAEAEAK.[E]	1xTMTpro [K28]; 1xTMTpro [N-Term]; 1xPhospho [S]	0.0128934	0.000840438	1	2	1	1	FBpp0083859 [416-443]		0	3580.74	1.434	1.041	0.755		0.944	0.865	0.716				1.373	1.501		1.43	1.133		1.187	1.075		0.0164495	0.877708	0.0594723		0.581295	0.296948	0.0763453			0.120846	0.0272698		0.0626945	0.595911
FBpp0077081	type=polypeptide; loc=2L:join(4883647..4884339,4884391..4885509); ID=FBpp0077081; name=CG3008-PA; parent=FBgn0031643,FBtr0077389; dbxref=FlyBase:FBpp0077081,FlyBase_Annotation_IDs:CG3008-PA,GB_protein:AAF50965.1,REFSEQ:NP_608871,GB_protein:AAF50965,UniProt/TrEMBL:Q9VR42,FlyMine:FBpp0077081,modMine:FBpp0077081; MD5=41726f07513ce613867752d644eb2c1c; length=603; release=r6.47; species=Dmel;	0.02	CG3008-PA	[K].TDTDKDQETDDNENDSDDK.[E]	1xDeamidated [N12]; 2xTMTpro [K5; K19]; 1xTMTpro [N-Term]; 2xPhospho [T3(98.6); T9(100)]	2.04974e-05	0.000318296	1	1	2	3	FBpp0077081 [576-594]	FBpp0077081 2xPhospho [T578(98.6); T584(100)]	1	3273.37	1.431	1.689	1.365		0.419	1.718	1.476				0.02	1.477		0.035	2.017		0.035	2.18		7.14864e-11	0.000645119	0.00197108		2.22842e-07	0.0487163	0.0052026			1e-17	0.00163497		1e-17	2.26485e-14
FBpp0300747	type=polypeptide; loc=2R:join(19358396..19358500,19359186..19359844,19359909..19360269,19360329..19360712,19360767..19360947,19361011..19361339,19361397..19361496,19361556..19361658,19361721..19361913,19361970..19362062,19362124..19362291); ID=FBpp0300747; name=CG11961-PC; parent=FBgn0034436,FBtr0308495; dbxref=FlyBase:FBpp0300747,FlyBase_Annotation_IDs:CG11961-PC,REFSEQ:NP_001246418,GB_protein:A…	2.864	CG11961-PC	[R].GSQQYEAQPNGCER.[A]	1xCarbamidomethyl [C12]; 1xTMTpro [N-Term]; 1xPhospho [S2(100)]	2.26406e-06	0.00028586	1	1	1	4	FBpp0300747 [30-43]	FBpp0300747 1xCarbamidomethyl [C41]; 1xPhospho [S31(100)]	0	2007.86	1.43	0.857	0.986		1.53	0.704	0.797				2.864	2.101		2.455	2.071		2.015	1.674		1.23509e-09	0.115486	0.907857		0.00842786	0.0771802	0.0972416			1.37668e-14	7.6152e-09		2.39808e-14	9.39249e-14
FBpp0099856	type=polypeptide; loc=2R:join(16856785..16857052,16857633..16858114,16858181..16858601,16858664..16858764,16858827..16859000,16859061..16859249,16859313..16859397,16859453..16859574,16859633..16859785,16859850..16859864); ID=FBpp0099856; name=Dek-PB; parent=FBgn0026533,FBtr0100437; dbxref=FlyBase_Annotation_IDs:CG5935-PB,FlyBase:FBpp0099856,GB_protein:AAM70892.1,REFSEQ:NP_652058,GB_protein:AAM708…	1.65	Dek-PB	[K].EDNSEKDEENSEDGDEPEDEADEKASDEESEK.[K]	3xTMTpro [K6; K24; K32]; 1xTMTpro [N-Term]; 1xPhospho [S]	1.78458e-07	0.00028586	1	4	1	1	FBpp0099856 [114-145]		2	4926.16	1.425	0.996	1.193		0.736	1.23	1.234				1.341	1.035		1.335	1.235		1.65	1.277		0.000159532	0.922274	0.307657		0.0577138	0.307002	0.234728			0.0788915	0.780953		0.0518085	0.145595
FBpp0300747	type=polypeptide; loc=2R:join(19358396..19358500,19359186..19359844,19359909..19360269,19360329..19360712,19360767..19360947,19361011..19361339,19361397..19361496,19361556..19361658,19361721..19361913,19361970..19362062,19362124..19362291); ID=FBpp0300747; name=CG11961-PC; parent=FBgn0034436,FBtr0308495; dbxref=FlyBase:FBpp0300747,FlyBase_Annotation_IDs:CG11961-PC,REFSEQ:NP_001246418,GB_protein:A…	2.889	CG11961-PC	[R].GSQQYEAQPNGCER.[A]	1xCarbamidomethyl [C12]; 1xDeamidated [N10]; 1xTMTpro [N-Term]; 1xPhospho [S2(100)]	8.78807e-06	0.00028586	1	1	1	5	FBpp0300747 [30-43]	FBpp0300747 1xCarbamidomethyl [C41]; 1xPhospho [S31(100)]	0	2008.84	1.42	0.888	1.032		1.602	0.773	0.734				2.889	2.092		2.565	2.159		2.234	1.535		4.16013e-08	0.231703	0.633191		0.00225363	0.203281	0.0160316			9.76996e-15	6.36739e-09		9.99201e-15	7.21645e-14
FBpp0070729	type=polypeptide; loc=X:join(5323997..5325355,5325419..5325652,5325727..5326593); ID=FBpp0070729; name=Mcm3-PA; parent=FBgn0284442,FBtr0070762; dbxref=FlyBase:FBpp0070729,FlyBase_Annotation_IDs:CG4206-PA,GB_protein:AAF46023.1,REFSEQ:NP_511048,GB_protein:AAF46023,UniProt/Swiss-Prot:Q9XYU1,FlyMine:FBpp0070729,modMine:FBpp0070729; MD5=a3bfa1beff62680ceb3d794302f4c030; length=819; release=r6.47; spec…	1.982	Mcm3-PA	[R].NSGSDAEDDNGEASSQR.[S]	1xDeamidated [N10]; 1xTMTpro [N-Term]; 2xPhospho [S2(100); S4(100)]	1.79316e-05	0.000318296	1	2	1	1	FBpp0070729 [663-679]	FBpp0070729 2xPhospho [S664(100); S666(100)]	0	2203.8	1.412	1.139	1.835		0.769	1.982	1.479				0.778	0.828		0.887	1.52		1.542	1.225		0.00162956	0.402491	0.000448375		0.125198	0.00180908	0.0175377			0.308443	0.322513		0.594328	0.00374292
FBpp0291704	type=polypeptide; loc=3L:complement(join(7368890..7368934,7367559..7367984,7366442..7366516,7366162..7366210,7365246..7366108)); ID=FBpp0291704; name=Sh3beta-PE; parent=FBgn0035772,FBtr0302548; dbxref=FlyBase:FBpp0291704,FlyBase_Annotation_IDs:CG8582-PE,REFSEQ:NP_001189057,GB_protein:ADV37494,UniProt/TrEMBL:M9MRQ6,FlyMine:FBpp0291704,modMine:FBpp0291704; MD5=6f733ee14ec448aa53106390d43dc815; leng…	1.747	Sh3beta-PE	[K].SEVESTKDDEVGK.[S]	2xTMTpro [K7; K13]; 1xTMTpro [N-Term]; 1xPhospho [S5(99.4)]	0.00197687	0.000439195	1	1	1	2	FBpp0291704 [217-229]	FBpp0291704 1xPhospho [S221(99.4)]	1	2415.25	1.409	0.989	1.014		1.03	1.102	1.111				1.585	1.261		1.568	1.278		1.747	1.4		3.37718e-08	0.988304	0.790432		0.895443	0.531368	0.326777			0.00120797	0.0565651		7.385e-05	0.0228616
FBpp0070954	type=polypeptide; loc=X:join(6844607..6845174,6845243..6846752,6846829..6847105,6847170..6847397,6847457..6847675); ID=FBpp0070954; name=CG4557-PA; parent=FBgn0029912,FBtr0070994; dbxref=FlyBase:FBpp0070954,FlyBase_Annotation_IDs:CG4557-PA,GB_protein:AAF46211.1,REFSEQ:NP_572360,GB_protein:AAF46211,UniProt/TrEMBL:Q9W3V2,FlyMine:FBpp0070954,modMine:FBpp0070954; MD5=8c998dde3d26d3d7451ead4253b2a7c4;…	2.12	CG4557-PA	[R].EPSEISLLSEDSQSELDK.[L]	1xDeamidated [Q13]; 1xTMTpro [K18]; 1xTMTpro [N-Term]; 2xPhospho [S9(96.5); S12(96.5)]	0.110623	0.00585576	1	1	1	1	FBpp0070954 [292-309]	FBpp0070954 2xPhospho [S300(96.5); S303(96.5)]	0	2775.28	1.408	1.075	0.735		1.533	1.124	1.121				1.253	1.891		1.346	1.39		1.408	2.12		0.0228425	0.719078	0.0411901		0.0720054	0.919225	0.722394			0.221038	0.000657856		0.113082	0.0916333
FBpp0291704	type=polypeptide; loc=3L:complement(join(7368890..7368934,7367559..7367984,7366442..7366516,7366162..7366210,7365246..7366108)); ID=FBpp0291704; name=Sh3beta-PE; parent=FBgn0035772,FBtr0302548; dbxref=FlyBase:FBpp0291704,FlyBase_Annotation_IDs:CG8582-PE,REFSEQ:NP_001189057,GB_protein:ADV37494,UniProt/TrEMBL:M9MRQ6,FlyMine:FBpp0291704,modMine:FBpp0291704; MD5=6f733ee14ec448aa53106390d43dc815; leng…	1.894	Sh3beta-PE	[K].LEGSEETAETSEDADTTEKPDVEATNDDGDTK.[S]	2xTMTpro [K19; K32]; 1xTMTpro [N-Term]; 2xPhospho [T10(97.7); T/S]	1.36908e-06	0.00028586	1	1	1	1	FBpp0291704 [269-300]	FBpp0291704 2xPhospho [T278(97.7); T/S]	0	4471.97	1.403	1.125	0.846		1.374	1.31	1.116				1.445	1.407		1.626	1.19		1.894	1.57		0.00929317	0.421182	0.183293		0.14711	0.250567	0.578211			0.0704548	0.0493676		0.00887	0.37927
FBpp0099856	type=polypeptide; loc=2R:join(16856785..16857052,16857633..16858114,16858181..16858601,16858664..16858764,16858827..16859000,16859061..16859249,16859313..16859397,16859453..16859574,16859633..16859785,16859850..16859864); ID=FBpp0099856; name=Dek-PB; parent=FBgn0026533,FBtr0100437; dbxref=FlyBase_Annotation_IDs:CG5935-PB,FlyBase:FBpp0099856,GB_protein:AAM70892.1,REFSEQ:NP_652058,GB_protein:AAM708…	0.543	Dek-PB	[K].DEENSEDGDEPEDEADEKASDEESEK.[K]	1xDeamidated [N4]; 2xTMTpro [K18; K26]; 1xTMTpro [N-Term]; 1xPhospho [S20(100)]	1.63628e-06	0.00028586	1	4	1	3	FBpp0099856 [120-145]	FBpp0099856 1xPhospho [S139(100)]	1	3920.65	1.403	0.912	1.368		0.543	0.943	1.255				1.289	0.74		1.176	1.013		1.216	0.929		5.01442e-09	0.369339	0.00538187		0.000634802	0.862048	0.100489			0.082756	0.0105877		0.149789	0.861454
FBpp0297482	type=polypeptide; loc=3R:complement(join(28333709..28334518,28325489..28325819,28324810..28324877,28323649..28324649,28321373..28323486,28320582..28321279)); ID=FBpp0297482; name=larp-PH; parent=FBgn0261618,FBtr0306390; dbxref=REFSEQ:NP_001247348,GB_protein:AFH06665,FlyBase:FBpp0297482,FlyBase_Annotation_IDs:CG42551-PH,UniProt/Swiss-Prot:Q9VAW5; MD5=b153591c0864eff0944bd444f3adeeec; length=1673; …	0.358	larp-PH	[K].ENATTPPQQQQPPLSQTLNNNNDNVK.[T]	1xTMTpro [K26]; 1xTMTpro [N-Term]; 1xPhospho [T5(97.7)]	9.42566e-06	0.00028586	1	3	1	1	FBpp0297482 [978-1003]	FBpp0297482 1xPhospho [T982(97.7)]	0	3578.77	1.4	0.901	2.054		1.896	1.189	1.621				0.397	0.607		0.358	1.247		0.473	0.984		5.74901e-05	0.373655	8.89737e-07		0.000326264	0.528655	0.00395103			8.15982e-07	0.00227697		9.9733e-09	0.0693679
FBpp0300995	type=polypeptide; loc=X:complement(join(14950318..14950599,14946271..14946481,14935876..14936418,14935331..14935445,14934630..14935272)); ID=FBpp0300995; name=pdgy-PC; parent=FBgn0027601,FBtr0308838; dbxref=FlyBase:FBpp0300995,FlyBase_Annotation_IDs:CG9009-PC,REFSEQ:NP_001245673,GB_protein:AFH07387,UniProt/TrEMBL:Q9VXZ8; MD5=b433da63faf8cd38acac39f6f0d3fc89; length=597; release=r6.47; species=Dme…	1.708	pdgy-PC	[R].TQSVSETDK.[F]	1xTMTpro [K9]; 1xTMTpro [N-Term]; 1xPhospho [S3(100)]	0.0293894	0.00114608	1	1	1	1	FBpp0300995 [43-51]	FBpp0300995 1xPhospho [S45(100)]	0	1682.85	1.397	1.243	1.037		1.627	1.661	1.445				1.028	1.115		1.278	1.156		1.708	1.61		0.000283713	0.0667677	0.969079		0.00725483	0.0109935	0.0345905			0.778405	0.467748		0.125763	0.366416
FBpp0111770	type=polypeptide; loc=3R:complement(join(27262555..27263392,27262227..27262487,27262116..27262160,27260091..27261943,27258722..27259797,27258273..27258658,27258083..27258208,27257897..27258018,27257709..27257838,27257544..27257643,27257306..27257480)); ID=FBpp0111770; name=woc-PB; parent=FBgn0010328,FBtr0112857; dbxref=FlyBase:FBpp0111770,FlyBase_Annotation_IDs:CG5965-PB,REFSEQ:NP_001097946,GB_pr…	1.604	woc-PB	[K].EADDDFEQISEGSLDADDNQSR.[D]	1xDeamidated [Q8]; 1xTMTpro [N-Term]; 1xPhospho [S13(100)]	1.09819e-05	0.00028586	1	4	1	1	FBpp0111770 [67-88]	FBpp0111770 1xPhospho [S79(100)]	0	2841.15	1.396	0.994	1.211		1.004	1.115	0.932				1.204	1.324		1.197	1.604		1.342	1.235		0.0199638	0.876993	0.508706		0.800134	0.868601	0.582606			0.26332	0.115538		0.242023	0.0104348
FBpp0077115	type=polypeptide; loc=2L:join(4324908..4325129,4328938..4329445,4329511..4329920,4330313..4330541,4330756..4330962,4331031..4331614); ID=FBpp0077115; name=bdl-PA; parent=FBgn0028482,FBtr0077425; dbxref=FlyBase:FBpp0077115,FlyBase_Annotation_IDs:CG16857-PA,GB_protein:AAF51028.2,REFSEQ:NP_608822,GB_protein:AAF51028,UniProt/Swiss-Prot:Q9U4G1,FlyMine:FBpp0077115,modMine:FBpp0077115; MD5=561cbd42717db…	0.526	bdl-PA	[K].DSSASEDEDTAESGDCDSDEQDQR.[D]	1xCarbamidomethyl [C16]; 1xTMTpro [N-Term]; 3xPhospho [T10(100); S13(100); S18(100)]	3.59517e-07	0.00028586	1	1	1	1	FBpp0077115 [685-708]	FBpp0077115 1xCarbamidomethyl [C700]; 3xPhospho [T694(100); S697(100); S702(100)]	0	3192.04	1.396	1.295	0.949		1.329	1.025	0.526				1.136	1.275		1.471	1.21		1.164	0.67		0.0260882	0.107673	0.492669		0.258067	0.764506	0.00151305			0.389096	0.176475		0.0451438	0.364228
FBpp0311757	type=polypeptide; loc=X:join(4118418..4119017,4120296..4120424,4120502..4121236,4121454..4121930,4122064..4125787,4125924..4125994); ID=FBpp0311757; name=tyf-PN; parent=FBgn0026083,FBtr0345713; dbxref=FlyBase:FBpp0311757,FlyBase_Annotation_IDs:CG4857-PN,GB_protein:AHN59324,REFSEQ:NP_001284853,UniProt/TrEMBL:Q9W4M7; MD5=41faf710cde41fdb6958158e39f0b44b; length=1911; release=r6.47; species=Dmel;	1.502	tyf-PN	[K].QQTEGESDVTQDDTEDVDQDLDK.[E]	1xDeamidated [Q11]; 1xTMTpro [K23]; 1xTMTpro [N-Term]; 2xPhospho [S7(100); T10(97.4)]	0.000170054	0.000318296	1	2	1	1	FBpp0311757 [1582-1604]	FBpp0311757 2xPhospho [S1588(100); T1591(97.4)]	0	3379.41	1.39	1.161	0.827		1.287	1.453	0.947				1.034	1.329		1.201	1.1		1.502	1.259		0.00131892	0.280327	0.1667		0.213548	0.0879542	0.667494			0.783552	0.0815431		0.261968	0.562218
FBpp0077081	type=polypeptide; loc=2L:join(4883647..4884339,4884391..4885509); ID=FBpp0077081; name=CG3008-PA; parent=FBgn0031643,FBtr0077389; dbxref=FlyBase:FBpp0077081,FlyBase_Annotation_IDs:CG3008-PA,GB_protein:AAF50965.1,REFSEQ:NP_608871,GB_protein:AAF50965,UniProt/TrEMBL:Q9VR42,FlyMine:FBpp0077081,modMine:FBpp0077081; MD5=41726f07513ce613867752d644eb2c1c; length=603; release=r6.47; species=Dmel;	0.358	CG3008-PA	[K].TDTDKDQETDDNENDSDDK.[E]	2xTMTpro [K5; K19]; 1xTMTpro [N-Term]; 3xPhospho [T9(100); S16(100); T]	0.00171739	0.000439195	1	1	1	2	FBpp0077081 [576-594]	FBpp0077081 3xPhospho [T584(100); S591(100); T]	1	3352.35	1.389	1.102	1.361		0.382	1.128	1.442				0.358	1.157		0.394	1.575		0.404	1.668		1.44706e-06	0.452829	0.0161437		1.55488e-10	0.591194	0.00495116			6.29179e-10	0.344088		6.93317e-11	2.97433e-05
FBpp0082296; FBpp0082295	type=polypeptide; loc=3R:join(13772350..13772410,13773935..13774018,13774312..13774737,13774799..13774837,13775092..13775169,13775228..13775305,13775382..13775459,13775530..13776176,13776235..13776556,13776792..13776964,13777253..13777708,13777910..13778326); ID=FBpp0082296; name=CG9297-PB; parent=FBgn0038181,FBtr0082828; dbxref=FlyBase:FBpp0082296,FlyBase_Annotation_IDs:CG9297-PB,GB_protein:AAN1…	2.571	CG9297-PB	[K].DEDIDGDGVPNSK.[D]	1xTMTpro [K13]; 1xTMTpro [N-Term]; 1xPhospho [S12(100)]	0.000442991	0.000318296	2	2	1	1	FBpp0082296 [166-178]; FBpp0082295 [144-156]	FBpp0082296 1xPhospho [S177(100)]; FBpp0082295 1xPhospho [S155(100)]	0	2048.97	1.387	1.193	1.155		1.803	1.997	1.996				1.287	1.258		1.535	1.453		2.571	2.511		0.000484617	0.123811	0.365716		0.00433102	0.000707834	3.0393e-06			0.130543	0.141354		0.00224814	0.00585517
FBpp0070539	type=polypeptide; loc=X:complement(2885284..2885871); ID=FBpp0070539; name=CG14419-PA; parent=FBgn0029639,FBtr0070564; dbxref=FlyBase:FBpp0070539,FlyBase_Annotation_IDs:CG14419-PA,GB_protein:AAF45831.1,REFSEQ:NP_570034,GB_protein:AAF45831,UniProt/TrEMBL:Q9W4V3,FlyMine:FBpp0070539,modMine:FBpp0070539; MD5=e7609d6adfe4d5c55d41077ebaeae850; length=195; release=r6.47; species=Dmel;	0.628	CG14419-PA	[K].RGGSSSSEEDDSGEK.[K]	1xTMTpro [K15]; 1xTMTpro [N-Term]; 2xPhospho [S6(100); S7(100)]	1.69328e-05	0.000318296	1	1	1	1	FBpp0070539 [132-146]	FBpp0070539 2xPhospho [S137(100); S138(100)]	1	2294.97	1.386	1.29	0.955		0.905	1.442	0.946				0.628	0.849		0.81	0.811		0.906	0.803		4.43611e-06	0.0106249	0.737944		0.572028	0.0552228	0.762776			0.00276625	0.218679		0.106755	0.0794512
FBpp0077081	type=polypeptide; loc=2L:join(4883647..4884339,4884391..4885509); ID=FBpp0077081; name=CG3008-PA; parent=FBgn0031643,FBtr0077389; dbxref=FlyBase:FBpp0077081,FlyBase_Annotation_IDs:CG3008-PA,GB_protein:AAF50965.1,REFSEQ:NP_608871,GB_protein:AAF50965,UniProt/TrEMBL:Q9VR42,FlyMine:FBpp0077081,modMine:FBpp0077081; MD5=41726f07513ce613867752d644eb2c1c; length=603; release=r6.47; species=Dmel;	0.292	CG3008-PA	[K].TDTDKDQETDDNENDSDDK.[E]	2xDeamidated [Q7; N14]; 2xTMTpro [K5; K19]; 1xTMTpro [N-Term]; 2xPhospho [S16(100); T]	0.00191465	0.000439195	1	1	1	1	FBpp0077081 [576-594]	FBpp0077081 2xPhospho [S591(100); T]	1	3274.35	1.384	0.86	1.634		0.549	0.743	1.668				0.394	1.083		0.338	1.769		0.292	1.806		0.000318665	0.226745	9.63335e-05		0.00059661	0.10146	0.000315622			3.04553e-06	0.578292		3.56775e-09	9.76382e-06
FBpp0080045	type=polypeptide; loc=2L:join(13367724..13367846,13367917..13368936); ID=FBpp0080045; name=Tap42-PA; parent=FBgn0051852,FBtr0080466; dbxref=FlyBase:FBpp0080045,FlyBase_Annotation_IDs:CG31852-PA,GB_protein:AAF53289.2,REFSEQ:NP_723811,GB_protein:AAF53289,UniProt/TrEMBL:Q9VJZ5,FlyMine:FBpp0080045,modMine:FBpp0080045; MD5=d4edbff4c65192589b063e1f96d4b531; length=380; release=r6.47; species=Dmel;	1.759	Tap42-PA	[R].LAGGESDNEVDSFRPPNQNQSSASSTSR.[G]	1xTMTpro [N-Term]; 1xPhospho [S6(100)]	6.49967e-07	0.00028586	1	1	1	1	FBpp0080045 [222-249]	FBpp0080045 1xPhospho [S227(100)]	0	3321.49	1.379	1.176	0.872		1.532	1.291	0.833				1.158	1.759		1.362	1.533		1.495	1.465		0.0169592	0.292397	0.23409		0.0486689	0.366213	0.225213			0.363451	0.00119429		0.091692	0.0133984
FBpp0071087	type=polypeptide; loc=X:complement(join(7901243..7901248,7900803..7901007,7899754..7900289)); ID=FBpp0071087; name=RpS6-PB; parent=FBgn0261592,FBtr0071135; dbxref=FlyBase:FBpp0071087,FlyBase_Annotation_IDs:CG10944-PB,GB_protein:AAN09218.1,REFSEQ:NP_511073,GB_protein:AAN09218,UniProt/Swiss-Prot:P29327,FlyMine:FBpp0071087,modMine:FBpp0071087; MD5=a5a2be906b55066ce578c7696a06737d; length=248; releas…	1.649	RpS6-PB	[R].RSASIRESK.[S]	1xTMTpro [K9]; 1xTMTpro [N-Term]; 3xPhospho [S2(100); S4(100); S8(100)]	0.0889889	0.00453806	1	2	1	1	FBpp0071087 [232-240]	FBpp0071087 3xPhospho [S233(100); S235(100); S239(100)]	2	1881.89	1.372	0.988	0.673		1.649	1.049	1.199				0.815	1.071		0.806	0.721		0.856	1.284		8.03477e-06	0.943519	0.00271897		0.00210099	0.851705	0.202157			0.21947	0.610521		0.0911525	0.00553377
FBpp0074063	type=polypeptide; loc=X:complement(join(16621330..16621346,16615830..16616344,16615510..16615658)); ID=FBpp0074063; name=CG9782-PA; parent=FBgn0030763,FBtr0074288; dbxref=FlyBase:FBpp0074063,GB_protein:AAF48630.2,FlyBase_Annotation_IDs:CG9782-PA,REFSEQ:NP_573137,GB_protein:AAF48630,UniProt/TrEMBL:Q9VXE4,FlyMine:FBpp0074063,modMine:FBpp0074063; MD5=7ae4505afb8efc9c4ad36829b9a41753; length=226; rel…	0.495	CG9782-PA	[K].KSDESNSGEQEEQASAPAPAPASSPAK.[G]	2xDeamidated [Q10; Q13]; 2xTMTpro [K1; K27]; 1xTMTpro [N-Term]; 1xPhospho [S7(100)]	3.31485e-09	0.00028586	1	1	1	1	FBpp0074063 [144-170]	FBpp0074063 1xPhospho [S150(100)]	1	3664.77	1.372	0.833	1.173		1.547	1.535	1.108				0.595	1.187		0.495	1.393		0.913	1.316		0.000861166	0.148818	0.370318		0.0250758	0.0609453	0.54233			0.020557	0.267636		0.000426245	0.0293665
FBpp0298358	type=polypeptide; loc=X:join(10017724..10017732,10030267..10030330,10030407..10030592,10030731..10031245,10031312..10031497,10031563..10031828,10031889..10032359,10032420..10033376,10033438..10038138,10038252..10038703,10038848..10043541,10048005..10048497,10049514..10049831,10049892..10050415); ID=FBpp0298358; name=Cht6-PC; parent=FBgn0263132,FBtr0307369; dbxref=REFSEQ:NP_001245598,GB_protein:AF…	1.712	Cht6-PC	[K].SATAEDSEDPTEDEEEEYEDEQK.[D]	1xTMTpro [K23]; 1xTMTpro [N-Term]; 2xPhospho [S7(100); T11(100)]	0.00305424	0.000686577	1	7	1	1	FBpp0298358 [897-919]	FBpp0298358 2xPhospho [S903(100); T907(100)]	0	3443.36	1.371	0.817	0.693		1.712	0.814	0.798				1.19	1.377		0.972	0.954		0.968	1.099		0.000548192	0.0589315	0.00281774		0.00259634	0.278628	0.155009			0.28772	0.0238996		0.951218	0.714063
FBpp0083263	type=polypeptide; loc=3R:complement(join(19904623..19904788,19903760..19904568)); ID=FBpp0083263; name=Surf6-PA; parent=FBgn0038746,FBtr0083854; dbxref=FlyBase:FBpp0083263,FlyBase_Annotation_IDs:CG4510-PA,GB_protein:AAF55714.1,REFSEQ:NP_524408,GB_protein:AAF55714,UniProt/Swiss-Prot:Q9VDS6,FlyMine:FBpp0083263,modMine:FBpp0083263; MD5=cad3c6beff59d240ed02d9a81b4e6fc3; length=324; release=r6.47; spe…	0.104	Surf6-PA	[K].QEDEETYEEYLLSDTEESGNK.[K]	1xDeamidated [N20]; 1xTMTpro [K21]; 1xTMTpro [N-Term]; 1xPhospho [S13(100)]	6.35132e-06	0.00028586	1	1	1	1	FBpp0083263 [54-74]	FBpp0083263 1xPhospho [S66(100)]	0	3197.41	1.37	1.791	2.056		1.302	3.267	1.297				0.104	0.577		0.186	1.186		0.34	0.748		0.000596904	0.000172712	3.5679e-06		0.212752	1.29288e-06	0.12179			1e-17	0.000553093		1e-17	0.200639
FBpp0080284	type=polypeptide; loc=2L:complement(join(15038640..15038775,15038054..15038550,15037872..15037985)); ID=FBpp0080284; name=CIAPIN1-PA; parent=FBgn0001977,FBtr0080725; dbxref=FlyBase:FBpp0080284,FlyBase_Annotation_IDs:CG4180-PA,GB_protein:AAF53433.1,REFSEQ:NP_524938,GB_protein:AAF53433,UniProt/Swiss-Prot:Q9V3Y2,FlyMine:FBpp0080284,modMine:FBpp0080284; MD5=2b985930e366a07045844962f2d5d5f5; length=24…	1.704	CIAPIN1-PA	[K].ISGDDEELIDEEELLDEEDK.[Q]	1xTMTpro [K20]; 1xTMTpro [N-Term]; 1xPhospho [S2(100)]	5.90761e-07	0.00028586	1	1	1	1	FBpp0080284 [142-161]	FBpp0080284 1xPhospho [S143(100)]	0	3023.4	1.369	1.085	1.704		1.275	1.519	1.253				0.715	0.782		0.776	1.332		1.087	0.98		0.00147227	0.618486	0.000951693		0.19578	0.067188	0.218404			0.172583	0.162061		0.23184	0.0577532
FBpp0071571	type=polypeptide; loc=2R:join(21547591..21547891,21554830..21555052,21555189..21556363,21556431..21556563,21556634..21559082); ID=FBpp0071571; name=Egfr-PB; parent=FBgn0003731,FBtr0071654; dbxref=FlyBase:FBpp0071571,FlyBase_Annotation_IDs:CG10079-PB,GB_protein:AAF46732.1,REFSEQ:NP_476759,GB_protein:AAF46732,UniProt/Swiss-Prot:P04412,FlyMine:FBpp0071571,modMine:FBpp0071571; MD5=a815f7472b73ac20f93…	1.581	Egfr-PB	[K].NSSTGDDETDSSAR.[E]	1xTMTpro [N-Term]; 1xPhospho [S3(98.4)]	0.000185941	0.000318296	1	2	1	1	FBpp0071571 [1279-1292]	FBpp0071571 1xPhospho [S1281(98.4)]	0	1825.74	1.369	1.398	1.138		0.977	1.396	1.01				1.131	1.214		1.581	1.382		1.578	1.226		1.65418e-05	0.000793429	0.366425		0.806237	0.0849131	0.878817			0.472356	0.186616		0.000391043	0.00608935
FBpp0099856	type=polypeptide; loc=2R:join(16856785..16857052,16857633..16858114,16858181..16858601,16858664..16858764,16858827..16859000,16859061..16859249,16859313..16859397,16859453..16859574,16859633..16859785,16859850..16859864); ID=FBpp0099856; name=Dek-PB; parent=FBgn0026533,FBtr0100437; dbxref=FlyBase_Annotation_IDs:CG5935-PB,FlyBase:FBpp0099856,GB_protein:AAM70892.1,REFSEQ:NP_652058,GB_protein:AAM708…	2.073	Dek-PB	[K].EDNSEKDEENSEDGDEPEDEADEKASDEESEK.[K]	3xTMTpro [K6; K24; K32]; 1xTMTpro [N-Term]; 3xPhospho [S4(100); S11(100); S26(99.9)]	3.22174e-05	0.000318296	1	4	1	1	FBpp0099856 [114-145]	FBpp0099856 3xPhospho [S117(100); S124(100); S139(99.9)]	2	5086.09	1.363	1.79	1.644		0.49	2.073	1.666				0.785	0.825		1.404	1.357		1.627	1.375		0.000689126	1.90714e-07	0.00138836		2.04753e-05	0.000407593	0.00456007			0.252126	0.282874		0.0193544	0.0127287
FBpp0292135	type=polypeptide; loc=3R:complement(join(6367898..6368085,6366348..6367831,6365954..6366287,6365004..6365154,6362838..6363230,6362399..6362763,6362005..6362334,6361785..6361911)); ID=FBpp0292135; name=CG42724-PC; parent=FBgn0261641,FBtr0303013; dbxref=FlyBase_Annotation_IDs:CG42724-PC,FlyBase:FBpp0292135,REFSEQ:NP_001189184,GB_protein:ADV37275,UniProt/TrEMBL:A0A0B4KFB8,FlyMine:FBpp0292135,modMine…	1.362	CG42724-PC	[K].ANSENTK.[A]	2xDeamidated [N2; N5]; 1xTMTpro [K7]; 1xTMTpro [N-Term]; 1xPhospho [S3(99.4)]	0.0584764	0.00290298	1	4	1	1	FBpp0292135 [386-392]	FBpp0292135 1xPhospho [S388(99.4)]	0	1453.71	1.361	0.791	0.865		0.791	0.759	0.827				1.362	1.229		1.078	1.063		1.034	1.017		1.21312e-07	0.0142976	0.270118		0.185902	0.190244	0.198982			0.0462967	0.112191		0.51957	0.53038
FBpp0075586	type=polypeptide; loc=3L:join(13442719..13442988,13443300..13443456,13443689..13444086,13444213..13444305,13444368..13445898,13446012..13446280,13446342..13446883,13447274..13448384,13448443..13449045); ID=FBpp0075586; name=cmb-PA; parent=FBgn0036365,FBtr0075851; dbxref=FlyBase:FBpp0075586,FlyBase_Annotation_IDs:CG10732-PA,GB_protein:AAF49814.2,REFSEQ:NP_729901,GB_protein:AAF49814,UniProt/TrEMBL:…	2.485	cmb-PA	[K].EKEETPTPPPKPEEAAPAAPK.[E]	3xTMTpro [K2; K11; K21]; 1xTMTpro [N-Term]; 2xPhospho [T5(100); T7(100)]	0.000124411	0.000318296	1	4	1	1	FBpp0075586 [478-498]	FBpp0075586 2xPhospho [T482(100); T484(100)]	1	3590.89	1.359	1.023	0.997		1.237	1.191	1.279				2.087	1.934		2.135	1.928		2.485	2.474		0.000564988	0.788203	0.970538		0.285333	0.344101	0.0641845			4.99302e-05	2.36542e-05		5.73618e-07	1.43325e-07
FBpp0073348	type=polypeptide; loc=X:join(11455077..11455191,11455282..11456487,11456655..11457764,11458230..11458312); ID=FBpp0073348; name=HP5-PB; parent=FBgn0030301,FBtr0073499; dbxref=FlyBase:FBpp0073348,FlyBase_Annotation_IDs:CG1745-PB,GB_protein:AAF48046.1,REFSEQ:NP_572718,GB_protein:AAF48046,UniProt/TrEMBL:Q9VYY7,FlyMine:FBpp0073348,modMine:FBpp0073348; MD5=70bd2b6fdecdfbf0f0b5d4a1e48d3376; length=837;…	1.764	HP5-PB	[K].LSTPSPIPPDSPIDVNDLLESGNQLDENDLR.[M]	1xDeamidated [N16]; 1xTMTpro [N-Term]; 3xPhospho [T3(96.9); S5(99.9); S11(100)]	2.42832e-06	0.00028586	1	3	1	1	FBpp0073348 [23-53]	FBpp0073348 3xPhospho [T25(96.9); S27(99.9); S33(100)]	0	3905.73	1.359	1.717	0.932		1.577	1.764	1.129				0.747	1.404		1.283	1.308		1.319	1.585		0.0408173	0.000515422	0.400693		0.0480795	0.0371339	0.686014			0.513289	0.0612766		0.157927	0.172928
FBpp0071395	type=polypeptide; loc=X:complement(join(10471880..10471969,10471618..10471783,10465585..10471538,10465143..10465247,10464453..10465067)); ID=FBpp0071395; name=nocte-PB; parent=FBgn0261710,FBtr0071461; dbxref=FlyBase:FBpp0071395,GB_protein:AAN09261.1,FlyBase_Annotation_IDs:CG17255-PB,GB_protein:AAN09261.2,REFSEQ:NP_727425,GB_protein:AAN09261,UniProt/TrEMBL:Q9W2U7,FlyMine:FBpp0071395,modMine:FBpp00…	1.822	nocte-PB	[K].RPPTSSSPPQSGLGIGGSPTPPQSQQQANGGAGGAGR.[K]	2xDeamidated [Q10; N29]; 1xTMTpro [N-Term]; 1xPhospho [T/S]	2.11091e-06	0.00028586	1	2	1	2	FBpp0071395 [495-531]		0	3827.83	1.358	1.273	1.262		1.508	1.493	1.088				0.782	1.444		0.995	1.822		1.167	1.571		0.00300387	0.0862134	0.175355		0.0254702	0.0887045	0.622444			0.319586	0.0244904		0.958054	1.91292e-05
FBpp0310194	type=polypeptide; loc=X:complement(join(2349327..2349399,2348945..2349247,2345534..2348877)); ID=FBpp0310194; name=CG2841-PF; parent=FBgn0003159,FBtr0343597; dbxref=GB_protein:AHN59292,REFSEQ:NP_001284821,FlyBase:FBpp0310194,FlyBase_Annotation_IDs:CG2841-PF,UniProt/TrEMBL:X2JI50; MD5=8b4a5edb8f9a567586e238fd4b53e3e9; length=1239; release=r6.47; species=Dmel;	1.606	CG2841-PF	[R].SSSELSIGESPSLQSPEVIK.[T]	1xTMTpro [K20]; 1xTMTpro [N-Term]; 1xPhospho [S3(98.4)]	0.00519496	0.000801968	1	2	1	1	FBpp0310194 [661-680]	FBpp0310194 1xPhospho [S663(98.4)]	0	2762.44	1.356	0.882	1.198		1.334	1.272	1.081				1.263	1.1		1.113	1.317		1.606	1.189		0.0266583	0.308739	0.552981		0.202273	0.423886	0.772214			0.193796	0.578909		0.434996	0.15367
FBpp0292449	type=polypeptide; loc=2L:join(5154579..5155217,5155322..5155534,5155589..5155849,5158455..5185964,5187607..5187717,5188117..5188281,5188342..5195460,5195979..5196284,5197867..5198124,5199343..5202302,5203116..5203742,5204451..5204592,5204836..5204903,5205104..5205347); ID=FBpp0292449; name=Msp300-PG; parent=FBgn0261836,FBtr0303387; dbxref=FlyBase_Annotation_IDs:CG42768-PG,FlyBase:FBpp0292449,FlyB…	0.359	Msp300-PG	[R].VIEAVDEINPDDSSSNQEGELPIHVDER.[K]	1xTMTpro [N-Term]; 2xPhospho [S]	1.2714e-05	0.00028586	1	2	1	2	FBpp0292449 [7664-7691]		0	3570.58	1.356	1.586	0.964		0.806	1.502	1.208				0.359	1.745		0.569	1.682		0.539	2.107		0.0414717	0.00337331	0.514371		0.17999	0.181604	0.389099			0.00127378	0.00246753		0.0470297	0.00431835
FBpp0309664	type=polypeptide; loc=2R:join(21019387..21019582,21019740..21019859,21020087..21020241,21020993..21021133,21021191..21021317,21023065..21023165,21023434..21023586,21023976..21024125,21024183..21024317); ID=FBpp0309664; name=RIC-3-PU; parent=FBgn0050296,FBtr0342838; dbxref=GB_protein:AHN56453,REFSEQ:NP_001286658,FlyBase:FBpp0309664,FlyBase_Annotation_IDs:CG30296-PU,UniProt/TrEMBL:E1JGP4; MD5=99aa0…	0.503	RIC-3-PU	[R].DLSAEQELTSK.[L]	1xTMTpro [K11]; 1xTMTpro [N-Term]; 1xPhospho [S3(100)]	0.000252577	0.000318296	1	7	1	2	FBpp0309664 [323-333]	FBpp0309664 1xPhospho [S325(100)]	0	1908.98	1.355	1.026	0.822		1.234	1.003	0.879				1.516	0.612		1.554	0.503		1.52	0.538		1.16512e-06	0.703173	0.159838		0.194246	0.891215	0.36689			0.00282544	0.000204024		0.000132689	2.03801e-09
FBpp0075756	type=polypeptide; loc=3L:complement(join(12136517..12136634,12134949..12136450,12134725..12134888,12133876..12134659)); ID=FBpp0075756; name=CG5645-PA; parent=FBgn0036254,FBtr0076024; dbxref=FlyBase:FBpp0075756,FlyBase_Annotation_IDs:CG5645-PA,GB_protein:AAF49956.1,REFSEQ:NP_648550,GB_protein:AAF49956,UniProt/Swiss-Prot:Q9VTU0,FlyMine:FBpp0075756,modMine:FBpp0075756; MD5=1bc513c8eca394bd1b06eadee…	2.501	CG5645-PA	[K].SLYGEGSDDEEQPAEEKPEVTPAEATAPAENGQVSTEGLSK.[S]	3xDeamidated [Q12; N31; Q33]; 2xTMTpro [K17; K41]; 1xTMTpro [N-Term]; 1xPhospho [S7(100)]	1.20826e-05	0.00028586	1	1	1	2	FBpp0075756 [590-630]	FBpp0075756 1xPhospho [S596(100)]	0	5242.47	1.35	1.098	1.136		1.225	0.994	0.926				1.649	2.202		1.811	2.501		1.639	2.04		0.000805751	0.375329	0.340635		0.312206	0.983439	0.607085			0.00675119	6.83615e-08		2.9914e-05	6.28386e-14
FBpp0311819	type=polypeptide; loc=X:complement(join(6088272..6089706,6084791..6088213,6084601..6084608)); ID=FBpp0311819; name=raptor-PC; parent=FBgn0029840,FBtr0345895; dbxref=FlyBase:FBpp0311819,FlyBase_Annotation_IDs:CG4320-PC,GB_protein:AHN59395,REFSEQ:NP_001284924,UniProt/TrEMBL:Q9W437; MD5=fbc823fd852a6b42f641675a600369d4; length=1621; release=r6.47; species=Dmel;	1.694	raptor-PC	[K].SGSGSSGGR.[G]	1xTMTpro [N-Term]; 1xPhospho [S5(98.5)]	0.0998672	0.0052102	1	1	1	2	FBpp0311819 [930-938]	FBpp0311819 1xPhospho [S934(98.5)]	0	1135.51	1.349	0.973	0.714		1.195	1.017	1.029				1.107	1.646		1.077	1.176		1.127	1.694		2.35085e-05	0.826855	0.00201696		0.34071	0.898667	0.720867			0.522141	3.65979e-05		0.5761	0.115582
FBpp0083761	type=polypeptide; loc=3R:join(23118789..23118841,23120267..23120383,23120461..23120554,23120617..23120781,23120842..23120985,23121337..23121632,23121828..23121944,23122013..23122171,23122233..23123387,23123443..23123629); ID=FBpp0083761; name=CenB1A-PA; parent=FBgn0039056,FBtr0084368; dbxref=FlyBase:FBpp0083761,FlyBase_Annotation_IDs:CG6742-PA,GB_protein:AAF56100.1,REFSEQ:NP_524458,GB_protein:AAF…	1.553	CenB1A-PA	[R].HDSNTLESQR.[S]	1xTMTpro [N-Term]; 1xPhospho [S3(100)]	0.0121718	0.000840438	1	2	1	1	FBpp0083761 [812-821]	FBpp0083761 1xPhospho [S814(100)]	0	1570.72	1.349	1.079	0.965		0.911	0.728	0.956				1.439	0.742		1.553	0.716		1.048	0.709		0.000198057	0.432182	0.718403		0.527023	0.112276	0.793358			0.0368336	0.0291884		0.00262618	0.00532744
FBpp0289294	type=polypeptide; loc=3L:join(3350255..3350336,3351496..3351686,3351965..3352132,3353738..3353854,3353923..3354185,3354255..3354384,3354637..3354824,3354949..3357922,3357982..3358121,3358179..3359789,3359853..3365751,3365811..3366126,3366200..3366310,3366444..3367010,3367515..3367771); ID=FBpp0289294; name=kst-PE; parent=FBgn0004167,FBtr0300017; dbxref=FlyBase:FBpp0289294,FlyBase_Annotation_IDs:C…	1.348	kst-PE	[R].NSSPDSQRR.[T]	1xTMTpro [N-Term]; 3xPhospho [S2(100); S3(100); S6(100)]	0.0556252	0.00216162	1	5	1	1	FBpp0289294 [3944-3952]	FBpp0289294 3xPhospho [S3945(100); S3946(100); S3949(100)]	1	1590.6	1.348	0.931	1.187		0.931	1.07	1.094				1.118	0.932		1.04	1.107		1.196	1.02		0.0101789	0.518297	0.549228		0.570854	0.9217	0.71479			0.543002	0.727972		0.747942	0.667319
FBpp0078925	type=polypeptide; loc=2L:join(6649533..6649680,6649787..6651895,6652008..6652444,6652497..6652629,6652753..6653377,6653435..6653536,6653595..6654333); ID=FBpp0078925; name=Tango1-PA; parent=FBgn0286898,FBtr0079295; dbxref=FlyBase:FBpp0078925,FlyBase_Annotation_IDs:CG11098-PA,GB_protein:AAF52414.2,REFSEQ:NP_609058,GB_protein:AAF52414,UniProt/Swiss-Prot:Q9VMA7,FlyMine:FBpp0078925,modMine:FBpp007892…	1.345	Tango1-PA	[R].YNYNDTETDFSPPPSPPPVPSGR.[S]	1xDeamidated [N4]; 1xTMTpro [N-Term]; 1xPhospho [S15(100)]	1.56871e-05	0.000318296	1	2	1	1	FBpp0078925 [1398-1420]	FBpp0078925 1xPhospho [S1412(100)]	0	2919.3	1.345	1.229	0.96		0.977	1.045	0.77				0.944	1.159		1.16	1.113		0.986	0.892		0.0184258	0.169456	0.517291		0.753639	0.926788	0.0981595			0.985323	0.36635		0.372629	0.648731
FBpp0088688	type=polypeptide; loc=3R:complement(join(30174484..30174486,30173572..30173814,30172990..30173412)); ID=FBpp0088688; name=Mlc2-PA; parent=FBgn0002773,FBtr0089747; dbxref=FlyBase:FBpp0088688,FlyBase_Annotation_IDs:CG2184-PA,GB_protein:AAF57016.1,REFSEQ:NP_524586,GB_protein:AAF57016,UniProt/Swiss-Prot:P18432,FlyMine:FBpp0088688,modMine:FBpp0088688; MD5=85c1604afd024358874320fb67f217c6; length=222; …	1.854	Mlc2-PA	[K].EEGGTSETASEAASEAATPAPAATPAPAASATGSKR.[A]	1xTMTpro [K35]; 1xTMTpro [N-Term]; 1xPhospho [T32(97.1)]	1.00296e-11	0.00028586	1	1	1	2	FBpp0088688 [15-50]	FBpp0088688 1xPhospho [T46(97.1)]	1	3988.93	1.342	1.216	1.533		1.619	1.854	1.462				0.689	0.914		0.837	1.402		1.276	1.337		0.00213535	0.155869	0.0075639		0.00842987	0.00284341	0.0161045			0.0994811	0.617903		0.34037	0.0216766
FBpp0075034	type=polypeptide; loc=3L:join(17016639..17018424,17018485..17020178); ID=FBpp0075034; name=CG7728-PA; parent=FBgn0036686,FBtr0075274; dbxref=FlyBase:FBpp0075034,FlyBase_Annotation_IDs:CG7728-PA,GB_protein:AAF49383.1,REFSEQ:NP_648945,GB_protein:AAF49383,UniProt/TrEMBL:Q9VVC9,FlyMine:FBpp0075034,modMine:FBpp0075034; MD5=dcbad445cbb222c4d7db1b2c52abeef8; length=1159; release=r6.47; species=Dmel;	0.576	CG7728-PA	[R].GENSEEEEDAEEDASSGDEEYQSLGNVK.[T]	1xDeamidated [Q22]; 1xTMTpro [K28]; 1xTMTpro [N-Term]; 3xPhospho [S4(100); S/Y]	0.00979109	0.000840438	1	1	1	1	FBpp0075034 [464-491]	FBpp0075034 3xPhospho [S467(100); S/Y]	0	3895.5	1.342	0.971	1.003		1.262	1.472	0.929				0.593	0.902		0.576	0.905		0.873	0.838		0.0391129	0.752465	0.673011		0.380953	0.201288	0.57343			0.114793	0.644336		0.0472579	0.435571
FBpp0075600	type=polypeptide; loc=3L:complement(join(13381249..13381276,13380479..13381185)); ID=FBpp0075600; name=CG14107-PA; parent=FBgn0036351,FBtr0075866; dbxref=FlyBase:FBpp0075600,FlyBase_Annotation_IDs:CG14107-PA,GB_protein:AAF49829.1,REFSEQ:NP_648637,GB_protein:AAF49829,UniProt/TrEMBL:Q9VU61,FlyMine:FBpp0075600,modMine:FBpp0075600; MD5=dfd7b2a01af94e46c27904703cacd17a; length=244; release=r6.47; spec…	0.564	CG14107-PA	[K].QDPQVVNSSADSSEEKDDDEEEDEAQK.[V]	1xDeamidated [N7]; 2xTMTpro [K16; K27]; 1xTMTpro [N-Term]; 2xPhospho [S]	8.93626e-07	0.00028586	1	1	1	1	FBpp0075600 [40-66]		1	4096.77	1.34	1.104	1.599		0.564	1.437	1.07				0.878	0.722		0.969	1.155		1.262	0.773		0.000743552	0.397775	0.00191729		0.00146563	0.0779267	0.69081			0.539917	0.0510622		0.969345	0.242647
FBpp0303399	type=polypeptide; loc=3R:join(24349308..24349471,24349526..24349827,24349890..24350235,24352053..24352351,24353184..24353523,24353618..24354739,24354793..24354880,24354938..24355324,24355381..24355653,24355716..24355802); ID=FBpp0303399; name=CG6454-PE; parent=FBgn0039187,FBtr0330373; dbxref=FlyBase:FBpp0303399,FlyBase_Annotation_IDs:CG6454-PE,REFSEQ:NP_001262915,GB_protein:AGB96295,UniProt/TrEMB…	2.24	CG6454-PE	[K].DTSTSQPNSADVALIEESSSELQQQPCSTGAAASTGPSNIPTTVEGSSPNLK.[R]	1xCarbamidomethyl [C27]; 1xTMTpro [K52]; 1xTMTpro [N-Term]; 1xPhospho [S48(97.3)]	4.00617e-07	0.00028586	1	3	1	1	FBpp0303399 [255-306]	FBpp0303399 1xCarbamidomethyl [C281]; 1xPhospho [S302(97.3)]	0	5934.82	1.337	0.824	2.24		1.78	1.883	1.074				0.607	0.649		0.5	1.454		1.143	0.697		0.047189	0.161899	8.7195e-05		0.0075686	0.0182495	0.888404			0.145598	0.0296513		0.0114791	0.0475623
FBpp0305034	type=polypeptide; loc=3L:join(21832879..21832977,21833180..21834829,21835071..21835229,21835467..21835880); ID=FBpp0305034; name=Nopp140-PE; parent=FBgn0037137,FBtr0332811; dbxref=REFSEQ:NP_001262195,GB_protein:AGB94888,FlyBase:FBpp0305034,FlyBase_Annotation_IDs:CG7421-PE,UniProt/TrEMBL:M9PFZ1; MD5=549dbf661994a1ec015a5019c6c00c5b; length=773; release=r6.47; species=Dmel;	0.585	Nopp140-PE	[K].AASSTSEDSDSEEEK.[K]	1xTMTpro [K15]; 1xTMTpro [N-Term]; 3xPhospho [S9(100); S11(100); T/S]	0.00109068	0.000439195	1	4	2	2	FBpp0305034 [100-114]	FBpp0305034 3xPhospho [S108(100); S110(100); T/S]	0	2419.93	1.337	0.778	0.871		0.878	0.585	0.809				1.023	1.102		0.796	0.96		0.598	0.891		4.22289e-05	0.0114914	0.230695		0.442316	0.00644248	0.123678			0.923021	0.477134		0.0621837	0.688029
FBpp0074963	type=polypeptide; loc=3L:complement(join(17643979..17643986,17643363..17643726,17641026..17641255,17638505..17640053)); ID=FBpp0074963; name=Pep-PB; parent=FBgn0004401,FBtr0075199; dbxref=FlyBase:FBpp0074963,FlyBase_Annotation_IDs:CG6143-PB,GB_protein:AAF49319.3,REFSEQ:NP_524858,GB_protein:AAF49319,UniProt/Swiss-Prot:P41073,FlyMine:FBpp0074963,modMine:FBpp0074963; MD5=19816eddca9ef235f71f1c63d498…	2.225	Pep-PB	[K].EGDELNESQEEEEVALPVDPEDCILDFNDGDEIPSEVDTR.[L]	1xCarbamidomethyl [C23]; 3xDeamidated [N6; Q9; N28]; 1xTMTpro [N-Term]; 1xPhospho [S8(100)]	0.00353849	0.000686577	1	2	1	1	FBpp0074963 [429-468]	FBpp0074963 1xCarbamidomethyl [C451]; 1xPhospho [S436(100)]	0	4935.08	1.332	2.225	1.189		1.156	1.924	1				0.61	0.922		1.358	1.097		1.175	0.922		0.0577395	2.14322e-07	0.636861		0.678267	0.0154202	0.845386			0.186777	0.759702		0.103883	0.725884
FBpp0291500	type=polypeptide; loc=2R:complement(join(14870049..14870231,14868907..14869032,14868628..14868843,14868233..14868562,14867484..14868171,14865508..14866075,14865342..14865447,14865172..14865274,14862731..14865058,14862195..14862668,14861382..14862121)); ID=FBpp0291500; name=Pcf11-PD; parent=FBgn0264962,FBtr0302294; dbxref=REFSEQ:NP_610999,GB_protein:AAF58192,FlyBase:FBpp0291500,FlyBase_Annotation_…	0.706	Pcf11-PD	[K].NFLEAQGQPGGVEALDELSQQRSLDSPVPTCAAGR.[D]	1xCarbamidomethyl [C31]; 1xDeamidated [Q8]; 1xTMTpro [N-Term]; 3xPhospho [S19(100); S23(100); S26(99.8)]	0.00900918	0.000840438	1	4	1	1	FBpp0291500 [1431-1465]	FBpp0291500 1xCarbamidomethyl [C1461]; 3xPhospho [S1449(100); S1453(100); S1456(99.8)]	1	4242.88	1.332	0.706	1.135		1.3	1.031	0.906				1.026	1.139		0.725	1.293		1.059	1.031		0.0575083	0.0152893	0.807882		0.328087	0.785551	0.511124			0.616117	0.443323		0.33593	0.208034
FBpp0077206	type=polypeptide; loc=2L:join(3449795..3449977,3450185..3450288,3450358..3451243,3451301..3451453,3451517..3451567); ID=FBpp0077206; name=Snx1-PA; parent=FBgn0031534,FBtr0077517; dbxref=GB_protein:AAF51109.1,FlyBase:FBpp0077206,FlyBase_Annotation_IDs:CG2774-PA,REFSEQ:NP_608777,GB_protein:AAF51109,UniProt/TrEMBL:Q9VQQ6,FlyMine:FBpp0077206,modMine:FBpp0077206; MD5=425e440a2dfc1dbb8c43d8fffded886f; …	1.874	Snx1-PA	[R].DFAEVDINNGAATGSEDEEEEVPAPGSVTLDR.[N]	2xDeamidated [N8; N9]; 1xTMTpro [N-Term]; 1xPhospho [S15(98.3)]	5.71624e-05	0.000318296	1	2	1	1	FBpp0077206 [11-42]	FBpp0077206 1xPhospho [S25(98.3)]	0	3719.63	1.331	0.692	1.765		1.567	1.027	1.797				1.513	1.043		1.047	1.84		1.553	1.874		0.0557234	0.00935884	0.00781516		0.0532938	0.782639	0.00674632			0.0504192	0.762405		0.580526	0.000716457
FBpp0303267	type=polypeptide; loc=2R:complement(join(22736605..22736841,22733546..22734196,22733000..22733305,22731982..22732718,22731666..22731921,22731144..22731491,22730815..22731012,22730310..22730743,22729815..22730233,22724531..22725542,22723937..22724157,22721879..22722027,22719681..22721775,22718124..22719616,22717873..22718052,22717574..22717810)); ID=FBpp0303267; name=jbug-PN; parent=FBgn0028371,FB…	0.633	jbug-PN	[K].TSNSSSTK.[N]	1xTMTpro [K8]; 1xTMTpro [N-Term]; 3xPhospho [S2(98.7); S4(98.7); S6(98.7)]	0.050318	0.0019599	1	3	1	1	FBpp0303267 [769-776]	FBpp0303267 3xPhospho [S770(98.7); S772(98.7); S774(98.7)]	0	1659.69	1.331	1.232	1.212		0.633	1.429	1.161				0.877	0.795		1.08	0.964		1.253	0.923		2.8379e-05	0.0186726	0.146321		0.0110963	0.0605712	0.251259			0.340323	0.0762346		0.582225	0.693713
FBpp0099856	type=polypeptide; loc=2R:join(16856785..16857052,16857633..16858114,16858181..16858601,16858664..16858764,16858827..16859000,16859061..16859249,16859313..16859397,16859453..16859574,16859633..16859785,16859850..16859864); ID=FBpp0099856; name=Dek-PB; parent=FBgn0026533,FBtr0100437; dbxref=FlyBase_Annotation_IDs:CG5935-PB,FlyBase:FBpp0099856,GB_protein:AAM70892.1,REFSEQ:NP_652058,GB_protein:AAM708…	0.462	Dek-PB	[K].EDNSEKDEENSEDGDEPEDEADEKASDEESEK.[K]	1xDeamidated [N10]; 3xTMTpro [K6; K24; K32]; 1xTMTpro [N-Term]; 3xPhospho [S4(100); S11(100); S26(100)]	8.73229e-06	0.00028586	1	4	2	4	FBpp0099856 [114-145]	FBpp0099856 3xPhospho [S117(100); S124(100); S139(100)]	2	5087.08	1.33	1.601	1.685		0.462	2.118	1.727				0.786	0.808		1.258	1.361		1.664	1.395		6.08099e-05	2.89582e-07	1.66463e-05		6.5305e-06	8.5967e-05	6.37583e-05			0.15943	0.110802		0.0866303	0.00257467
FBpp0303269	type=polypeptide; loc=2R:complement(join(21156864..21156943,21155793..21155937,21155605..21155731,21155404..21155530,21154715..21155337,21153885..21154166,21150983..21151084,21150265..21150923,21150009..21150201,21149254..21149945)); ID=FBpp0303269; name=CG30389-PF; parent=FBgn0050389,FBtr0330236; dbxref=FlyBase:FBpp0303269,FlyBase_Annotation_IDs:CG30389-PF,REFSEQ:NP_001261117,GB_protein:AGB93649…	0.411	CG30389-PF	[R].QQQQQQQQQSLTSSSSSSSHMHLRRQV.[-]	1xDeamidated [Q26]; 1xTMTpro [N-Term]; 1xPhospho [S/T]	0.0101096	0.000840438	1	1	1	3	FBpp0303269 [983-1009]		2	3524.66	1.328	0.655	1.175		1.222	1.867	1.337				0.627	0.735		0.411	0.864		1.171	0.983		0.00397902	0.00163654	0.492419		0.303781	0.00423057	0.0924665			0.052854	0.0797514		6.32196e-06	0.254089
FBpp0088911	type=polypeptide; loc=3R:join(8564255..8564256,8564329..8564836,8564898..8566232,8566296..8567730,8567800..8568438,8568510..8568652,8568719..8568827,8568888..8568952); ID=FBpp0088911; name=Cenp-C-PA; parent=FBgn0266916,FBtr0089973; dbxref=FlyBase:FBpp0088911,FlyBase_Annotation_IDs:CG31258-PA,GB_protein:AAF54252.3,GB_protein:AAF54252,REFSEQ:NP_731254,GB_protein:AAF54252,UniProt/TrEMBL:Q9VHP9,FlyMi…	1.952	Cenp-C-PA	[K].EQIIAPSYENNEDYDSDEEPIYNEEYGK.[E]	1xDeamidated [N]; 1xTMTpro [K28]; 1xTMTpro [N-Term]; 1xPhospho [S7(95.3)]	0.00434263	0.000686577	1	2	2	4	FBpp0088911 [866-893]	FBpp0088911 1xPhospho [S872(95.3)]	0	4042.78	1.326	0.726	1.952		1.812	1.076	1.533				1.213	0.796		0.881	1.554		1.306	1.22		0.0585976	0.0237354	0.00152932		0.00787231	0.942308	0.0540078			0.263587	0.277455		0.864053	0.017212
FBpp0111839	type=polypeptide; loc=3R:complement(join(15363377..15363768,15363152..15363315,15362886..15363097)); ID=FBpp0111839; name=CG6171-PB; parent=FBgn0026737,FBtr0112926; dbxref=FlyBase:FBpp0111839,FlyBase_Annotation_IDs:CG6171-PB,REFSEQ:NP_001097801,GB_protein:ABW08680,UniProt/Swiss-Prot:A8JR14,FlyMine:FBpp0111839,modMine:FBpp0111839; MD5=4a3d25bfa17d17bedde20b2c5061210f; length=255; release=r6.47; sp…	1.326	CG6171-PB	[R].QNDDDSGTDEEDEPFGGDNDR.[D]	1xTMTpro [N-Term]; 2xPhospho [S6(100); T8(100)]	1.81177e-06	0.00028586	1	1	1	1	FBpp0111839 [204-224]	FBpp0111839 2xPhospho [S209(100); T211(100)]	0	2790.98	1.326	1.064	1.105		1.08	1.059	1.283				1.142	1.012		1.216	1.119		1.21	1.299		0.0324749	0.731925	0.895567		0.843789	0.99084	0.199076			0.396949	0.89597		0.254102	0.633864
FBpp0074423	type=polypeptide; loc=X:complement(join(18892759..18893452,18892043..18892685,18890741..18891860,18890067..18890481,18889293..18889873)); ID=FBpp0074423; name=Flacc-PA; parent=FBgn0030974,FBtr0074652; dbxref=FlyBase:FBpp0074423,FlyBase_Annotation_IDs:CG7358-PA,GB_protein:AAF48904.1,REFSEQ:NP_573339,GB_protein:AAF48904,UniProt/Swiss-Prot:Q9VWN4,FlyMine:FBpp0074423,modMine:FBpp0074423; MD5=b9920aca…	0.684	Flacc-PA	[K].QEDASEDSAGTPELGAQDSPTQSLNLNQSLSSEGNPVK.[Q]	1xTMTpro [K38]; 1xTMTpro [N-Term]; 1xPhospho [S23(92.3)]	3.67324e-06	0.00028586	1	1	1	1	FBpp0074423 [830-867]	FBpp0074423 1xPhospho [S852(92.3)]	0	4589.17	1.325	1.174	1.15		1.399	1.146	1.009				0.684	0.945		0.803	1.087		0.784	0.954		0.0180703	0.308963	0.682954		0.129884	0.756122	0.935857			0.138156	0.799684		0.35114	0.762041
FBpp0303033	type=polypeptide; loc=2R:join(18135924..18137411,18137471..18137643,18137699..18138773,18138841..18139236); ID=FBpp0303033; name=Pcl-PB; parent=FBgn0003044,FBtr0329998; dbxref=FlyBase:FBpp0303033,FlyBase_Annotation_IDs:CG5109-PB,REFSEQ:NP_001261067,GB_protein:AGB93599,UniProt/Swiss-Prot:Q24459; MD5=b9abc288909cd63426325574b9ba04f8; length=1043; release=r6.47; species=Dmel;	1.634	Pcl-PB	[K].DVYEFNTDEDDPVETSEDEIPIK.[Q]	1xDeamidated [N6]; 1xTMTpro [K23]; 1xTMTpro [N-Term]; 2xPhospho [T15(100); S16(100)]	0.122423	0.00657549	1	1	1	2	FBpp0303033 [709-731]	FBpp0303033 2xPhospho [T723(100); S724(100)]	0	3468.5	1.324	1.131	1.058		1.634	1.267	1.249				1.073	1.111		1.214	1.176		1.36	1.388		0.0376407	0.443546	0.906488		0.0208295	0.423155	0.241579			0.569604	0.535308		0.25358	0.450678
FBpp0075317	type=polypeptide; loc=3L:join(15580890..15581294,15581354..15583264); ID=FBpp0075317; name=CG12301-PA; parent=FBgn0036514,FBtr0075564; dbxref=FlyBase:FBpp0075317,FlyBase_Annotation_IDs:CG12301-PA,GB_protein:AAF49613.2,REFSEQ:NP_648781,GB_protein:AAF49613,UniProt/TrEMBL:Q9VUR2,FlyMine:FBpp0075317,modMine:FBpp0075317; MD5=b0e65b6d278db20abac88188c4a2f481; length=771; release=r6.47; species=Dmel;	4.279	CG12301-PA	[K].KQVSDSEDETTK.[K]	2xTMTpro [K1; K12]; 1xTMTpro [N-Term]; 2xPhospho [S4(100); S6(100)]	0.00762767	0.000840438	1	1	1	2	FBpp0075317 [325-336]	FBpp0075317 2xPhospho [S328(100); S330(100)]	1	2439.19	1.323	0.924	1.056		0.769	0.764	0.478				4.279	0.814		3.954	0.86		3.267	0.389		3.18674e-05	0.449809	0.69377		0.0893293	0.181172	2.07637e-07			1e-17	0.113043		1e-17	0.187081
FBpp0110219	type=polypeptide; loc=3R:join(19464825..19464846,19477123..19477277,19477452..19480916,19480980..19481294,19481357..19481662,19481814..19482316,19482564..19482651,19483904..19484944,19485040..19485272,19485609..19485770,19485832..19485991,19488096..19488191,19488259..19488391,19493965..19494128,19494213..19494318,19505868..19505936,19506248..19506338,19506409..19506529,19506595..19506728,19506841…	1.323	Dys-PH	[R].QYIANEAAVSDTSDTEANHDSDSR.[Y]	1xTMTpro [N-Term]; 3xPhospho [S10(100); S13(97.9); S21(98)]	4.69165e-05	0.000318296	1	10	1	1	FBpp0110219 [2647-2670]	FBpp0110219 3xPhospho [S2656(100); S2659(97.9); S2667(98)]	0	3140.21	1.323	0.849	1.122		1.112	0.944	0.883				1.022	0.921		0.868	1.033		0.964	0.813		0.0472978	0.212221	0.824552		0.759574	0.543628	0.406436			0.664746	0.673279		0.751569	0.981207
FBpp0082149	type=polypeptide; loc=3R:complement(join(12459200..12459888,12458499..12459138)); ID=FBpp0082149; name=CG5961-PA; parent=FBgn0038056,FBtr0082681; dbxref=FlyBase:FBpp0082149,FlyBase_Annotation_IDs:CG5961-PA,GB_protein:AAF54827.1,REFSEQ:NP_650206,GB_protein:AAF54827,UniProt/TrEMBL:Q9VG61,FlyMine:FBpp0082149,modMine:FBpp0082149; MD5=a9a9d51b15b14e2b3da2844d0fdaa778; length=442; release=r6.47; specie…	1.799	CG5961-PA	[K].QLDLGQSDGEEVVDNLYEK.[F]	1xTMTpro [K19]; 1xTMTpro [N-Term]; 1xPhospho [S7(100)]	2.90957e-05	0.000318296	1	1	1	2	FBpp0082149 [130-148]	FBpp0082149 1xPhospho [S136(100)]	0	2839.39	1.322	1.069	1.05		1.135	1.002	0.96				1.583	1.714		1.691	1.799		1.585	1.645		0.00179304	0.540467	0.800137		0.608078	0.981679	0.793258			0.0110501	0.000151095		0.000509737	1.29198e-06
FBpp0298307	type=polypeptide; loc=3L:join(3149983..3150153,3150215..3150842,3150928..3151172,3151264..3151372,3155958..3157141,3157200..3157586); ID=FBpp0298307; name=BtbVII-PF; parent=FBgn0263108,FBtr0307306; dbxref=REFSEQ:NP_647774,GB_protein:AAF47722,FlyBase:FBpp0298307,FlyBase_Annotation_IDs:CG43365-PF,UniProt/TrEMBL:Q9VZU5; MD5=cc15b9bbc6663232cf0cf87f6d2ce9e3; length=907; release=r6.47; species=Dmel;	1.451	BtbVII-PF	[K].SSNNGSGDR.[N]	1xDeamidated [N4]; 1xTMTpro [N-Term]; 2xPhospho [S2(100); S6(100)]	0.101693	0.00528872	1	4	1	1	FBpp0298307 [263-271]	FBpp0298307 2xPhospho [S264(100); S268(100)]	0	1358.49	1.322	0.889	0.705		1.187	0.79	0.71				1.391	1.451		1.237	1.024		1.099	1.03		0.051632	0.335321	0.0157466		0.514327	0.170775	0.0374194			0.0932927	0.0357624		0.199509	0.941023
FBpp0428212	type=polypeptide; loc=2R:join(10279341..10285131,10293622..10293761,10293861..10293933,10294150..10294182,10294612..10294765,10294846..10294966,10295291..10295323,10295742..10295794,10295869..10296047,10300490..10300588,10304624..10304930,10304988..10305102,10305472..10305678,10305738..10305970,10306145..10306313); ID=FBpp0428212; name=CAP-PAC; parent=FBgn0033504,FBtr0479879; dbxref=REFSEQ:NP_001…	0.282	CAP-PAC	[K].SLSPPAPPVPPPPVPVK.[S]	1xTMTpro [K17]; 1xTMTpro [N-Term]; 2xPhospho [S1(100); S3(100)]	0.000185941	0.000318296	1	12	1	1	FBpp0428212 [1066-1082]	FBpp0428212 2xPhospho [S1066(100); S1068(100)]	0	2444.33	1.322	0.554	1.279		0.85	0.553	0.282				1.073	1.036		0.594	1.324		0.593	0.292		0.00145798	6.56012e-08	0.0621154		0.31951	0.00301945	1e-17			0.68878	0.818633		0.0020998	0.0267018
FBpp0303267	type=polypeptide; loc=2R:complement(join(22736605..22736841,22733546..22734196,22733000..22733305,22731982..22732718,22731666..22731921,22731144..22731491,22730815..22731012,22730310..22730743,22729815..22730233,22724531..22725542,22723937..22724157,22721879..22722027,22719681..22721775,22718124..22719616,22717873..22718052,22717574..22717810)); ID=FBpp0303267; name=jbug-PN; parent=FBgn0028371,FB…	1.717	jbug-PN	[K].RESEENHATPPPAPPPASGSPTVK.[Y]	1xTMTpro [K24]; 1xTMTpro [N-Term]; 2xPhospho [T9(100); S20(100)]	0.000833871	0.000318296	1	3	1	1	FBpp0303267 [726-749]	FBpp0303267 2xPhospho [T734(100); S745(100)]	1	3221.55	1.321	0.926	1.043		1.717	1.246	1.141				1.086	1.278		1.006	1.333		1.352	1.458		0.00863376	0.486496	0.911997		0.0027656	0.362088	0.404203			0.599828	0.12956		0.907986	0.0494014
FBpp0082008	type=polypeptide; loc=3R:complement(join(11763484..11763646,11756313..11756492,11755735..11756246,11755449..11755671,11755177..11755387,11752972..11755111)); ID=FBpp0082008; name=Lk6-PA; parent=FBgn0017581,FBtr0082534; dbxref=FlyBase:FBpp0082008,FlyBase_Annotation_IDs:CG17342-PA,GB_protein:AAF54694.1,REFSEQ:NP_651986,GB_protein:AAF54694,UniProt/TrEMBL:Q9VGI4,FlyMine:FBpp0082008,modMine:FBpp008200…	1.321	Lk6-PA	[R].RQSGSEGDEVEDDEDGENEDYQHYK.[H]	2xDeamidated [Q2; N18]; 1xTMTpro [K25]; 1xTMTpro [N-Term]; 1xPhospho [S3(98.7)]	1.02311e-08	0.00028586	1	2	1	1	FBpp0082008 [592-616]	FBpp0082008 1xPhospho [S594(98.7)]	1	3620.5	1.321	0.846	1.24		0.888	0.995	1.009				1.014	0.909		0.858	1.127		1.008	0.917		0.000754362	0.1066	0.0999169		0.359453	0.969239	0.94034			0.934931	0.454885		0.334289	0.380741
FBpp0070761	type=polypeptide; loc=X:complement(join(5420194..5420238,5416190..5417374,5415528..5415918,5415322..5415455,5414973..5415041)); ID=FBpp0070761; name=spoon-PC; parent=FBgn0263987,FBtr0070795; dbxref=GB_protein:AAN09139.2,GB_protein:AAN09139.1,FlyBase:FBpp0070761,FlyBase_Annotation_IDs:CG3249-PC,REFSEQ:NP_726992,GB_protein:AAN09139,UniProt/TrEMBL:Q7KVW1,FlyMine:FBpp0070761,modMine:FBpp0070761; MD5=…	0.382	spoon-PC	[K].TLCSIDEDFENLSSPRDLPDSVNTR.[V]	1xCarbamidomethyl [C3]; 1xDeamidated [N11]; 1xTMTpro [N-Term]; 3xPhospho [S13(100); S14(100); S21(100)]	0.000757642	0.000318296	1	2	1	1	FBpp0070761 [165-189]	FBpp0070761 1xCarbamidomethyl [C167]; 3xPhospho [S177(100); S178(100); S185(100)]	1	3425.42	1.32	0.641	2.284		1.474	1.421	1.222				0.595	0.419		0.382	0.957		0.845	0.512		0.0347556	0.00201165	1.75305e-05		0.0754601	0.234458	0.436339			0.0668807	2.09701e-06		3.77667e-05	0.609675
FBpp0072506	type=polypeptide; loc=3L:complement(join(685028..685147,683066..684691)); ID=FBpp0072506; name=ebd1-PA; parent=FBgn0035153,FBtr0072610; dbxref=FlyBase:FBpp0072506,FlyBase_Annotation_IDs:CG3371-PA,GB_protein:AAF47404.2,REFSEQ:NP_612050,GB_protein:AAF47404,UniProt/TrEMBL:Q9W0N9,FlyMine:FBpp0072506,modMine:FBpp0072506; MD5=e0cf5408ab196b1526398b8554b91224; length=581; release=r6.47; species=Dmel;	1.363	ebd1-PA	[K].VEPEAELESELDQDPADLDEDANNGR.[S]	1xDeamidated [Q13]; 1xTMTpro [N-Term]; 1xPhospho [S9(100)]	1.98551e-05	0.000318296	1	1	1	1	FBpp0072506 [443-468]	FBpp0072506 1xPhospho [S451(100)]	0	3255.4	1.318	0.879	1.363		1.325	0.997	1.08				1.259	0.973		1.106	1.325		1.254	1.051		0.0522924	0.318868	0.192511		0.262953	0.704009	0.859049			0.204458	0.9455		0.435383	0.147541
FBpp0075719	type=polypeptide; loc=3L:complement(join(12379139..12379413,12376437..12376616,12376001..12376115,12374288..12374546,12373957..12374210,12373785..12373899,12373578..12373720,12373355..12373520,12373140..12373282,12372970..12373079,12372634..12372769,12371761..12372571,12370235..12370332,12369937..12370166,12369049..12369284,12368713..12368957)); ID=FBpp0075719; name=Ncc69-PA; parent=FBgn0036279,F…	1.358	Ncc69-PA	[R].NVSQASSTSDLSFIAGNQSK.[D]	1xTMTpro [K20]; 1xTMTpro [N-Term]; 2xPhospho [S7(96.3); S12(96.3)]	0.000688388	0.000318296	1	1	1	1	FBpp0075719 [899-918]	FBpp0075719 2xPhospho [S905(96.3); S910(96.3)]	0	2809.33	1.318	1.358	1.083		0.889	1.332	0.997				0.847	1.066		1.15	1.154		1.129	1.062		0.0124904	0.0282992	0.883689		0.413847	0.25101	0.860235			0.528572	0.687106		0.46671	0.409986
FBpp0088688	type=polypeptide; loc=3R:complement(join(30174484..30174486,30173572..30173814,30172990..30173412)); ID=FBpp0088688; name=Mlc2-PA; parent=FBgn0002773,FBtr0089747; dbxref=FlyBase:FBpp0088688,FlyBase_Annotation_IDs:CG2184-PA,GB_protein:AAF57016.1,REFSEQ:NP_524586,GB_protein:AAF57016,UniProt/Swiss-Prot:P18432,FlyMine:FBpp0088688,modMine:FBpp0088688; MD5=85c1604afd024358874320fb67f217c6; length=222; …	2.71	Mlc2-PA	[K].EEGGTSETASEAASEAATPAPAATPAPAASATGSK.[R]	1xTMTpro [K35]; 1xTMTpro [N-Term]; 1xPhospho [S34(98.8)]	6.43288e-14	0.00028586	1	1	7	38	FBpp0088688 [15-49]	FBpp0088688 1xPhospho [S48(98.8)]	0	3832.83	1.317	1.136	2.072		1.842	2.71	1.928				0.433	0.809		0.492	1.676		1.173	1.559		2.63087e-07	0.13491	8.12883e-12		6.27381e-05	1.02837e-07	2.32866e-06			4.81684e-11	0.0483884		2.88436e-13	1.95682e-08
FBpp0304920	type=polypeptide; loc=3L:complement(join(2114126..2114297,2105150..2106734,2104855..2105084,2103428..2104792,2100565..2103363,2094926..2100484,2094573..2094860,2094276..2094507,2094008..2094179,2093761..2093947,2092621..2092969,2091248..2092559,2091000..2091129,2081689..2087184,2080164..2081390,2079736..2079803,2079373..2079676,2079240..2079302,2078963..2079037,2078036..2078140,2076902..2077962,2…	1.95	sls-PP	[K].ATPSVDEVSEEVAEPFDEPIAEEDEVEEMPVDDVK.[V]	1xTMTpro [K35]; 1xTMTpro [N-Term]; 2xPhospho [S4(97.2); S9(100)]	4.89201e-06	0.00028586	1	9	1	1	FBpp0304920 [6319-6353]	FBpp0304920 2xPhospho [S6322(97.2); S6327(100)]	0	4643.06	1.316	1.225	1.511		1.682	1.95	1.255				0.62	0.896		0.76	1.354		1.21	1.124		0.0155293	0.187125	0.0289378		0.0119023	0.00536137	0.226391			0.0516733	0.580239		0.210547	0.0642539
FBpp0072561	type=polypeptide; loc=3L:join(1307700..1307741,1307804..1307902,1307964..1308899,1308957..1309793,1309857..1310314,1310628..1311708); ID=FBpp0072561; name=Ctr9-PB; parent=FBgn0035205,FBtr0072668; dbxref=FlyBase:FBpp0072561,FlyBase_Annotation_IDs:CG2469-PB,GB_protein:AAF47472.1,REFSEQ:NP_788449,GB_protein:AAF47472,UniProt/TrEMBL:Q7K0X3; MD5=6c6b10a922915c1036b38200b4c43a40; length=1150; release=r6…	1.314	Ctr9-PB	[R].SGSDREASR.[K]	1xTMTpro [N-Term]; 2xPhospho [S1(100); S3(100)]	0.0393508	0.00155784	1	1	1	2	FBpp0072561 [1032-1040]	FBpp0072561 2xPhospho [S1032(100); S1034(100)]	1	1428.58	1.314	0.928	1.069		0.913	0.869	0.888				0.971	0.917		0.901	0.98		0.844	0.814		0.00200594	0.458372	0.737534		0.523807	0.454829	0.443194			0.887263	0.545607		0.567194	0.858482
FBpp0428099	type=polypeptide; loc=3R:join(18581471..18581504,18586279..18588368); ID=FBpp0428099; name=fray-PJ; parent=FBgn0023083,FBtr0479756; dbxref=REFSEQ:NP_001303449,GB_protein:ALI30588,FlyBase:FBpp0428099,FlyBase_Annotation_IDs:CG7693-PJ; MD5=1a6180d95197560b75f943e29b287445; length=707; release=r6.47; species=Dmel;	2.274	fray-PJ	[R].QPGASGR.[L]	1xTMTpro [N-Term]; 1xPhospho [S5(100)]	0.136139	0.00709894	1	2	1	1	FBpp0428099 [498-504]	FBpp0428099 1xPhospho [S502(100)]	0	1056.52	1.312	1.061	1.622		1.361	1.509	0.981				0.899	1.402		0.953	2.274		1.356	1.375		6.20894e-05	0.515961	4.84927e-06		0.101595	0.0606901	0.964795			0.530643	0.0126968		0.717137	7.99361e-15
FBpp0309142	type=polypeptide; loc=X:join(16656398..16657156,16657221..16660472,16660538..16660642,16665188..16665327,16666035..16667859,16667937..16668320,16668385..16668594); ID=FBpp0309142; name=r-PE; parent=FBgn0003189,FBtr0340156; dbxref=FlyBase:FBpp0309142,FlyBase_Annotation_IDs:CG18572-PE,GB_protein:AAS65389,REFSEQ:NP_996488,UniProt/Swiss-Prot:P05990; MD5=477f39c508620bf5db3ce4c1b8dfd3a5; length=2224; …	1.526	r-PE	[R].LDSASNTTLR.[E]	1xTMTpro [N-Term]; 1xPhospho [S3(100)]	0.0344486	0.00124423	1	1	1	1	FBpp0309142 [1890-1899]	FBpp0309142 1xPhospho [S1892(100)]	0	1461.73	1.31	1.332	0.89		1.476	1.218	0.959				0.754	1.526		1.004	1.358		0.918	1.463		0.00116964	0.00944682	0.39928		0.0354039	0.340429	0.809478			0.0986416	0.00469316		0.994089	0.0201131
FBpp0271765	type=polypeptide; loc=X:join(11855352..11856321,11860763..11862009,11862080..11862871,11862937..11863692); ID=FBpp0271765; name=ATP7-PB; parent=FBgn0030343,FBtr0273257; dbxref=FlyBase_Annotation_IDs:CG1886-PB,FlyBase:FBpp0271765,REFSEQ:NP_572756,GB_protein:AAF48104,UniProt/TrEMBL:Q9VYT4,FlyMine:FBpp0271765,modMine:FBpp0271765; MD5=d94965b2ab64ee666793d3a88ebda5e8; length=1254; release=r6.47; spec…	1.413	ATP7-PB	[K].RATPTPPPPSYAQNGSAVAIPVEQELLTK.[C]	1xDeamidated [N14]; 1xTMTpro [K29]; 1xTMTpro [N-Term]; 2xPhospho [T3(100); T5(100)]	0.00111893	0.000439195	1	1	1	1	FBpp0271765 [181-209]	FBpp0271765 2xPhospho [T183(100); T185(100)]	1	3801.94	1.309	0.965	1.413		1.301	1.224	1.233				0.774	0.927		0.747	1.31		0.947	1.143		0.0594929	0.722428	0.125034		0.248654	0.623377	0.350705			0.514498	0.71216		0.346441	0.180945
FBpp0304232	type=polypeptide; loc=3L:join(9771842..9771919,9779446..9779593,9779652..9779907,9780123..9780252,9780407..9780433,9780536..9780697,9780766..9781008,9781078..9781218,9782609..9782803,9782874..9784627,9784697..9784891,9784952..9785180,9785242..9785316); ID=FBpp0304232; name=Ae2-PM; parent=FBgn0036043,FBtr0331848; dbxref=FlyBase:FBpp0304232,FlyBase_Annotation_IDs:CG8177-PM,REFSEQ:NP_001261653,GB_pr…	1.306	Ae2-PM	[K].YNSYTSLQNLSGTDDK.[K]	1xTMTpro [K16]; 1xTMTpro [N-Term]; 3xPhospho [S3(100); T5(98); S11(100)]	0.00220396	0.000439195	1	4	1	1	FBpp0304232 [388-403]	FBpp0304232 3xPhospho [S390(100); T392(98); S398(100)]	0	2654.13	1.306	1.102	1.013		0.956	0.968	1.01				1.109	0.921		1.222	0.934		1.073	0.931		0.00428766	0.410139	0.907755		0.743383	0.808192	0.977428			0.463843	0.669927		0.169395	0.555127
FBpp0075317	type=polypeptide; loc=3L:join(15580890..15581294,15581354..15583264); ID=FBpp0075317; name=CG12301-PA; parent=FBgn0036514,FBtr0075564; dbxref=FlyBase:FBpp0075317,FlyBase_Annotation_IDs:CG12301-PA,GB_protein:AAF49613.2,REFSEQ:NP_648781,GB_protein:AAF49613,UniProt/TrEMBL:Q9VUR2,FlyMine:FBpp0075317,modMine:FBpp0075317; MD5=b0e65b6d278db20abac88188c4a2f481; length=771; release=r6.47; species=Dmel;	4.71	CG12301-PA	[K].QVSDSEDETTKK.[R]	2xTMTpro [K11; K12]; 1xTMTpro [N-Term]; 2xPhospho [S3(100); S5(100)]	0.00305424	0.000686577	1	1	1	1	FBpp0075317 [326-337]	FBpp0075317 2xPhospho [S328(100); S330(100)]	1	2439.19	1.304	0.88	0.856		0.831	0.629	0.462				4.71	0.881		4.145	0.755		2.964	0.407		0.000199244	0.197776	0.171347		0.263693	0.0147451	6.58884e-08			1e-17	0.315306		1e-17	0.0271518
FBpp0309609	type=polypeptide; loc=X:join(12059846..12059887,12060373..12064989); ID=FBpp0309609; name=Muc11A-PB; parent=FBgn0052656,FBtr0342741; dbxref=GB_protein:AHN59620,REFSEQ:NP_001285150,FlyBase:FBpp0309609,FlyBase_Annotation_IDs:CG32656-PB,UniProt/TrEMBL:X2JBD0; MD5=1513bf78d6f8463a4ca04af504c7728a; length=1552; release=r6.47; species=Dmel;	1.654	Muc11A-PB	[K].SGEDQSK.[E]	1xTMTpro [K7]; 1xTMTpro [N-Term]; 1xPhospho [S1(100)]	0.0353338	0.00134941	1	1	2	5	FBpp0309609 [1410-1416]	FBpp0309609 1xPhospho [S1410(100)]	0	1438.71	1.304	0.817	0.924		0.976	1.259	1.34				1.314	1.105		1.073	1.021		1.654	1.48		7.20166e-07	0.0352862	0.681277		0.895688	0.19631	0.0353451			0.0511117	0.47363		0.566717	0.704629
FBpp0292226	type=polypeptide; loc=3L:complement(join(1664532..1664770,1663920..1664021,1661707..1662381,1661227..1661592,1661109..1661165,1659846..1659990,1658520..1658590,1655525..1658464,1655254..1655460,1654561..1654726)); ID=FBpp0292226; name=Srrm234-PF; parent=FBgn0035253,FBtr0303107; dbxref=FlyBase:FBpp0292226,FlyBase_Annotation_IDs:CG7971-PF,REFSEQ:NP_001097475,GB_protein:ABW08438,UniProt/TrEMBL:A8JNI…	1.383	Srrm234-PF	[R].AQSDDGSDAETGVDGAALEEFQQSR.[R]	1xTMTpro [N-Term]; 1xPhospho [S7(100)]	4.27637e-09	0.00028586	1	6	1	1	FBpp0292226 [1083-1107]	FBpp0292226 1xPhospho [S1089(100)]	0	2967.28	1.304	1.035	1.212		1.383	1.204	1.165				0.79	1.091		0.818	1.323		0.951	1.272		0.0396956	0.898989	0.472531		0.138307	0.584294	0.440841			0.440324	0.588634		0.46412	0.128222
FBpp0088845	type=polypeptide; loc=3R:complement(join(24541358..24541542,24541120..24541251,24540883..24541067,24538992..24540817,24538049..24538928,24537287..24537983,24536919..24537222)); ID=FBpp0088845; name=Cftr-PA; parent=FBgn0039207,FBtr0089906; dbxref=FlyBase:FBpp0088845,FlyBase_Annotation_IDs:CG5789-PA,GB_protein:AAF56312.2,REFSEQ:NP_651269,GB_protein:AAF56312,UniProt/TrEMBL:Q9VC63,FlyMine:FBpp0088845…	1.304	Cftr-PA	[R].NQTSPLSVNSLESDDEDIPFIDGVK.[D]	1xTMTpro [K25]; 1xTMTpro [N-Term]; 3xPhospho [S7(99.8); S10(100); S13(100)]	0.00658329	0.000840438	1	1	1	1	FBpp0088845 [734-758]	FBpp0088845 3xPhospho [S740(99.8); S743(100); S746(100)]	0	3567.61	1.304	1.294	1.146		1.183	1.014	0.969				0.84	1.138		1.087	1.304		0.852	1.102		0.0601997	0.0981078	0.745751		0.546109	0.739579	0.719838			0.750001	0.456745		0.470213	0.190874
FBpp0070539	type=polypeptide; loc=X:complement(2885284..2885871); ID=FBpp0070539; name=CG14419-PA; parent=FBgn0029639,FBtr0070564; dbxref=FlyBase:FBpp0070539,FlyBase_Annotation_IDs:CG14419-PA,GB_protein:AAF45831.1,REFSEQ:NP_570034,GB_protein:AAF45831,UniProt/TrEMBL:Q9W4V3,FlyMine:FBpp0070539,modMine:FBpp0070539; MD5=e7609d6adfe4d5c55d41077ebaeae850; length=195; release=r6.47; species=Dmel;	1.583	CG14419-PA	[K].RGGSSSSEEDDSGEK.[K]	1xTMTpro [K15]; 1xTMTpro [N-Term]; 1xPhospho [S6(100)]	7.05415e-05	0.000318296	1	1	1	1	FBpp0070539 [132-146]	FBpp0070539 1xPhospho [S137(100)]	1	2215	1.303	1.138	1.028		1.026	1.583	0.948				0.657	0.817		0.748	0.84		1.04	0.775		0.000138636	0.224201	0.865786		0.995003	0.0165418	0.708429			0.00966404	0.143151		0.0237037	0.136025
FBpp0304920	type=polypeptide; loc=3L:complement(join(2114126..2114297,2105150..2106734,2104855..2105084,2103428..2104792,2100565..2103363,2094926..2100484,2094573..2094860,2094276..2094507,2094008..2094179,2093761..2093947,2092621..2092969,2091248..2092559,2091000..2091129,2081689..2087184,2080164..2081390,2079736..2079803,2079373..2079676,2079240..2079302,2078963..2079037,2078036..2078140,2076902..2077962,2…	1.303	sls-PP	[K].ISETQSIEEKPIEVAEEAPEETPK.[V]	1xDeamidated [Q5]; 2xTMTpro [K10; K24]; 1xTMTpro [N-Term]; 2xPhospho [S2(97.6); S6(97.6)]	0.0484564	0.00186111	1	11	1	1	FBpp0304920 [15728-15751]	FBpp0304920 2xPhospho [S15729(97.6); S15733(97.6)]	0	3756.86	1.303	1.177	0.971		0.969	1.161	1.026				0.927	1.059		1.092	1.029		1.077	1.087		0.00990804	0.242304	0.661945		0.744893	0.586936	0.983354			0.819953	0.704357		0.545155	0.913027
FBpp0297482	type=polypeptide; loc=3R:complement(join(28333709..28334518,28325489..28325819,28324810..28324877,28323649..28324649,28321373..28323486,28320582..28321279)); ID=FBpp0297482; name=larp-PH; parent=FBgn0261618,FBtr0306390; dbxref=REFSEQ:NP_001247348,GB_protein:AFH06665,FlyBase:FBpp0297482,FlyBase_Annotation_IDs:CG42551-PH,UniProt/Swiss-Prot:Q9VAW5; MD5=b153591c0864eff0944bd444f3adeeec; length=1673; …	2.191	larp-PH	[R].NQGSQHELR.[R]	1xTMTpro [N-Term]; 1xPhospho [S4(100)]	0.00282852	0.000577051	1	3	1	10	FBpp0297482 [1598-1606]	FBpp0297482 1xPhospho [S1601(100)]	0	1452.69	1.3	1.405	1.181		1.472	2.191	1.365				0.629	1.188		0.884	1.403		1.378	1.622		9.06647e-07	0.000134415	0.0732316		0.0108854	2.61219e-05	0.0250134			0.000208626	0.180681		0.165914	0.000188183
FBpp0082117	type=polypeptide; loc=3R:join(12648359..12648482,12650814..12651149,12651208..12652586); ID=FBpp0082117; name=Dtg-PA; parent=FBgn0038071,FBtr0082648; dbxref=FlyBase:FBpp0082117,FlyBase_Annotation_IDs:CG6234-PA,GB_protein:AAF54845.1,REFSEQ:NP_650220,GB_protein:AAF54845,UniProt/TrEMBL:Q9VG45,FlyMine:FBpp0082117,modMine:FBpp0082117; MD5=e42c19ff5331a3b0fd739e93cd9de6d0; length=612; release=r6.47; sp…	1.307	Dtg-PA	[R].AIVDDDSSEEQNEDVVDEGK.[S]	1xDeamidated [N12]; 1xTMTpro [K20]; 1xTMTpro [N-Term]; 2xPhospho [S7(100); S8(100)]	0.000475233	0.000318296	1	1	1	1	FBpp0082117 [472-491]	FBpp0082117 2xPhospho [S478(100); S479(100)]	0	2962.26	1.3	0.931	1.118		1.218	1.202	0.887				1.031	1.169		0.96	1.307		1.24	1.037		0.0457123	0.523379	0.806489		0.401432	0.565659	0.412008			0.704866	0.353168		0.979561	0.146129
FBpp0099856	type=polypeptide; loc=2R:join(16856785..16857052,16857633..16858114,16858181..16858601,16858664..16858764,16858827..16859000,16859061..16859249,16859313..16859397,16859453..16859574,16859633..16859785,16859850..16859864); ID=FBpp0099856; name=Dek-PB; parent=FBgn0026533,FBtr0100437; dbxref=FlyBase_Annotation_IDs:CG5935-PB,FlyBase:FBpp0099856,GB_protein:AAM70892.1,REFSEQ:NP_652058,GB_protein:AAM708…	0.647	Dek-PB	[K].DEENSEDGDEPEDEADEKASDEESEK.[K]	1xDeamidated [N4]; 2xTMTpro [K18; K26]; 1xTMTpro [N-Term]; 2xPhospho [S5(100); S20(100)]	2.81837e-05	0.000318296	1	4	1	4	FBpp0099856 [120-145]	FBpp0099856 2xPhospho [S124(100); S139(100)]	1	4000.62	1.3	1.152	1.189		0.647	1.241	1.321				1.13	0.989		1.301	1.176		1.402	1.306		0.000170971	0.104391	0.134673		0.00907795	0.215968	0.0543955			0.446713	0.915665		0.040153	0.120215
FBpp0075089	type=polypeptide; loc=3L:join(16845501..16845509,16845568..16845889,16847161..16849314,16849377..16849576,16849635..16849772,16849835..16852216); ID=FBpp0075089; name=Zcchc7-PA; parent=FBgn0036668,FBtr0075330; dbxref=GB_protein:AAF49404.2,GB_protein:AAF49404.1,FlyBase:FBpp0075089,FlyBase_Annotation_IDs:CG9715-PA,REFSEQ:NP_648926,GB_protein:AAF49404,UniProt/TrEMBL:Q9VVA9,FlyMine:FBpp0075089,modMin…	1.449	Zcchc7-PA	[R].ALDVYESESDLTESGIYSK.[A]	1xTMTpro [K19]; 1xTMTpro [N-Term]; 3xPhospho [S7(100); S9(100); T12(99.8)]	0.048762	0.0019599	1	1	1	1	FBpp0075089 [505-523]	FBpp0075089 3xPhospho [S511(100); S513(100); T516(99.8)]	0	2954.29	1.299	0.927	1.241		1.206	1.175	1.276				1.141	1.136		1.058	1.409		1.34	1.449		0.0556061	0.510002	0.437984		0.460839	0.662564	0.199886			0.416229	0.459939		0.591101	0.0567466
FBpp0099808	type=polypeptide; loc=3L:complement(join(19910043..19910079,19888538..19888614,19888232..19888478,19882654..19888104,19882449..19882588)); ID=FBpp0099808; name=Mi-2-PB; parent=FBgn0262519,FBtr0100394; dbxref=FlyBase_Annotation_IDs:CG8103-PB,FlyBase:FBpp0099808,GB_protein:AAX52739.1,REFSEQ:NP_001014591,GB_protein:AAX52739,UniProt/TrEMBL:Q59E34,FlyMine:FBpp0099808,modMine:FBpp0099808; MD5=6b0819ba5…	1.298	Mi-2-PB	[K].NESEEDSDFVQHDEEVEYPSTSK.[R]	1xDeamidated [Q11]; 1xTMTpro [K23]; 1xTMTpro [N-Term]; 2xPhospho [S3(100); S7(100)]	4.17211e-06	0.00028586	1	3	1	1	FBpp0099808 [78-100]	FBpp0099808 2xPhospho [S80(100); S84(100)]	0	3469.44	1.298	1.165	1.164		0.916	1.222	1.147				0.877	1.023		1.022	1.192		1.072	1.174		0.00125796	0.163907	0.320031		0.543314	0.32481	0.355454			0.467189	0.946693		0.909879	0.201462
FBpp0111770	type=polypeptide; loc=3R:complement(join(27262555..27263392,27262227..27262487,27262116..27262160,27260091..27261943,27258722..27259797,27258273..27258658,27258083..27258208,27257897..27258018,27257709..27257838,27257544..27257643,27257306..27257480)); ID=FBpp0111770; name=woc-PB; parent=FBgn0010328,FBtr0112857; dbxref=FlyBase:FBpp0111770,FlyBase_Annotation_IDs:CG5965-PB,REFSEQ:NP_001097946,GB_pr…	1.298	woc-PB	[R].QQTAPAASETLDTPASPPAEDAAAQESKPPPSK.[E]	2xTMTpro [K28; K33]; 1xTMTpro [N-Term]; 2xPhospho [T3(100); S32(100)]	0.000757642	0.000318296	1	4	1	1	FBpp0111770 [34-66]	FBpp0111770 2xPhospho [T36(100); S65(100)]	0	4361.14	1.298	1.08	1.124		0.87	1.283	1.076				0.802	1.029		0.866	1.156		1.029	1.107		0.0278258	0.666904	0.748653		0.373959	0.409006	0.760215			0.423149	0.832794		0.551238	0.471419
FBpp0073537	type=polypeptide; loc=X:complement(12761298..12763343); ID=FBpp0073537; name=pira-PA; parent=FBgn0030420,FBtr0073704; dbxref=FlyBase:FBpp0073537,FlyBase_Annotation_IDs:CG12717-PA,GB_protein:AAF48200.3,REFSEQ:NP_572827,GB_protein:AAF48200,UniProt/TrEMBL:Q9VYJ5,FlyMine:FBpp0073537,modMine:FBpp0073537; MD5=d4217efb9376502ede20d3785daebdcd; length=681; release=r6.47; species=Dmel;	1.399	pira-PA	[R].DVDEDAVVLVSSGDEETTAADDGQTER.[R]	1xTMTpro [N-Term]; 2xPhospho [S11(100); S12(100)]	5.62319e-09	0.00028586	1	1	1	2	FBpp0073537 [334-360]	FBpp0073537 2xPhospho [S344(100); S345(100)]	0	3287.37	1.297	0.848	1.059		1.226	1.156	1.183				1.21	1.093		1.026	1.157		1.399	1.293		0.0212261	0.170145	0.999996		0.372719	0.615435	0.390699			0.33632	0.590732		0.849267	0.418848
FBpp0082642	type=polypeptide; loc=3R:complement(join(15856638..15856937,15856383..15856582,15855997..15856322,15855529..15855933,15854096..15855465)); ID=FBpp0082642; name=Hmt-1-PA; parent=FBgn0038376,FBtr0083188; dbxref=FlyBase:FBpp0082642,FlyBase_Annotation_IDs:CG4225-PA,GB_protein:AAF55241.1,REFSEQ:NP_650503,GB_protein:AAF55241,UniProt/TrEMBL:Q9VF20,FlyMine:FBpp0082642,modMine:FBpp0082642; MD5=c78b2c8a17b…	0.575	Hmt-1-PA	[K].NLDAEQSGGSDNGDASAESGSEK.[R]	1xDeamidated [N12]; 1xTMTpro [K23]; 1xTMTpro [N-Term]; 3xPhospho [S7(100); S10(100); S19(98.1)]	0.000529746	0.000318296	1	1	1	1	FBpp0082642 [815-837]	FBpp0082642 3xPhospho [S821(100); S824(100); S833(98.1)]	0	3074.2	1.296	0.748	1.134		1.037	0.583	1.14				0.988	1.323		0.738	1.501		0.575	1.508		0.00614539	0.0150576	0.452885		0.916258	0.00502148	0.439013			0.941514	0.0759182		0.107206	0.0033954
FBpp0085541	type=polypeptide; loc=2R:join(20623616..20623717,20623775..20623969,20624030..20624169,20624220..20628192); ID=FBpp0085541; name=FAM21-PA; parent=FBgn0034529,FBtr0086227; dbxref=FlyBase:FBpp0085541,FlyBase_Annotation_IDs:CG16742-PA,GB_protein:AAF57444.1,REFSEQ:NP_611496,GB_protein:AAF57444,UniProt/Swiss-Prot:A1ZBW7,FlyMine:FBpp0085541,modMine:FBpp0085541; MD5=569fc4cf15343b7cb95f75607a005560; len…	1.326	FAM21-PA	[K].SLFSDDDDDDDLFGGSSTSK.[A]	1xTMTpro [K20]; 1xTMTpro [N-Term]; 1xPhospho [S4(100)]	4.72744e-07	0.00028586	1	1	1	1	FBpp0085541 [1405-1424]	FBpp0085541 1xPhospho [S1408(100)]	0	2811.24	1.295	0.958	1.155		1.077	1.21	1.013				0.935	1.148		0.896	1.326		1.131	1.163		0.00529148	0.663353	0.423032		0.751248	0.360622	0.994047			0.830324	0.372593		0.54915	0.047231
FBpp0083988	type=polypeptide; loc=3R:join(24319115..24319157,24319409..24319467,24319592..24319621,24320017..24320076,24320668..24320914,24320976..24321783,24321863..24321959,24322024..24322338,24322397..24324403,24324459..24324718,24324777..24324947,24325005..24325278,24325750..24326895,24326957..24327137,24327189..24328189); ID=FBpp0083988; name=BRWD3-PA; parent=FBgn0011785,FBtr0084604; dbxref=FlyBase:FBpp…	1.501	BRWD3-PA	[R].LPVANSSEDEDEEDDDDDDDDDDEEEASTR.[G]	1xTMTpro [N-Term]; 2xPhospho [S6(100); S7(100)]	2.97003e-07	0.00028586	1	1	1	1	FBpp0083988 [1529-1558]	FBpp0083988 2xPhospho [S1534(100); S1535(100)]	0	3850.35	1.294	0.82	0.791		1.063	1.265	1.086				1.187	1.256		0.973	0.994		1.501	1.363		0.0683342	0.136552	0.0756658		0.977638	0.446387	0.750658			0.288176	0.199882		0.828651	0.807135
FBpp0072239	type=polypeptide; loc=2R:complement(join(24667184..24668301,24666869..24667124,24666212..24666811)); ID=FBpp0072239; name=CG4806-PA; parent=FBgn0260456,FBtr0072332; dbxref=FlyBase:FBpp0072239,FlyBase_Annotation_IDs:CG4806-PA,GB_protein:AAF47253.2,REFSEQ:NP_611955,GB_protein:AAF47253,UniProt/TrEMBL:Q9W124,FlyMine:FBpp0072239,modMine:FBpp0072239; MD5=570d7378c147355cb7c9e8b241a61071; length=657; re…	1.294	CG4806-PA	[K].EVKEESDAEVGK.[E]	2xTMTpro [K3; K12]; 1xTMTpro [N-Term]; 1xPhospho [S6(100)]	0.00407342	0.000686577	1	1	1	1	FBpp0072239 [157-168]	FBpp0072239 1xPhospho [S162(100)]	1	2312.22	1.294	0.992	1.126		0.873	0.935	0.991				1.091	0.925		1.082	1.042		1.02	0.917		0.00127337	0.937804	0.467535		0.385288	0.725977	0.965426			0.647974	0.576141		0.626633	0.851374
FBpp0076766	type=polypeptide; loc=3L:complement(join(6135095..6135213,6134835..6135033)); ID=FBpp0076766; name=Lcp65Ag1-PA; parent=FBgn0020638,FBtr0077058; dbxref=FlyBase:FBpp0076766,FlyBase_Annotation_IDs:CG10530-PA,GB_protein:AAF50692.1,REFSEQ:NP_477273,GB_protein:AAF50692,UniProt/Swiss-Prot:P92201; MD5=87f8878112ae5e1b4068c21f522d3601; length=105; release=r6.47; species=Dmel;	0.253	Lcp65Ag1-PA	[R].SESDVGPESFK.[Y]	1xTMTpro [K11]; 1xTMTpro [N-Term]; 1xPhospho [S3(100)]	0.000719881	0.000318296	1	2	1	3	FBpp0076766 [28-38]	FBpp0076766 1xPhospho [S30(100)]	0	1869.91	1.294	0.915	1.53		1.657	1.268	1.307				0.277	0.79		0.253	1.208		0.351	1.032		1.43015e-06	0.408907	8.38258e-05		0.00119301	0.217291	0.0496631			1e-17	0.0501545		1e-17	0.035702
FBpp0082581	type=polypeptide; loc=3R:complement(join(15274115..15274516,15273057..15274056,15272051..15272991,15271043..15271990)); ID=FBpp0082581; name=Cp190-PB; parent=FBgn0000283,FBtr0083127; dbxref=FlyBase:FBpp0082581,FlyBase_Annotation_IDs:CG6384-PB,GB_protein:AAN13643.1,REFSEQ:NP_731998,GB_protein:AAN13643,UniProt/Swiss-Prot:Q24478; MD5=ed0b2c9e17e1183d7d7b49af1fbcb177; length=1096; release=r6.47; spec…	1.892	Cp190-PB	[R].EAVTASEGEDDVHLEADNIR.[K]	1xTMTpro [N-Term]; 1xPhospho [S6(98.4)]	0.0452149	0.00175632	1	1	1	1	FBpp0082581 [933-952]	FBpp0082581 1xPhospho [S938(98.4)]	0	2554.16	1.292	1.172	1.33		1.475	1.449	1.044				0.792	1.422		0.928	1.892		1.147	1.485		0.0507008	0.314937	0.138269		0.0702021	0.170868	0.873007			0.455462	0.0409731		0.895885	0.000120239
FBpp0078353	type=polypeptide; loc=3R:join(5613462..5613492,5613560..5613623,5613688..5614474,5614575..5615870); ID=FBpp0078353; name=Atu-PA; parent=FBgn0019637,FBtr0078704; dbxref=FlyBase:FBpp0078353,FlyBase_Annotation_IDs:CG1433-PA,GB_protein:AAF51991.1,REFSEQ:NP_524240,GB_protein:AAF51991,UniProt/Swiss-Prot:Q94546,FlyMine:FBpp0078353,modMine:FBpp0078353; MD5=4f089dc8d848d75dfe29f578cafd7f03; length=725; re…	1.372	Atu-PA	[K].APAAADIFGDADDISDDEDEAGPAAR.[K]	1xTMTpro [N-Term]; 1xPhospho [S15(100)]	8.3984e-09	0.00028586	1	1	1	1	FBpp0078353 [298-323]	FBpp0078353 1xPhospho [S312(100)]	0	2959.28	1.292	1.012	1.235		1.34	1.332	1.372				0.82	0.998		0.83	1.233		1.093	1.369		0.0760068	0.974514	0.456555		0.196081	0.359383	0.1159			0.644404	0.982675		0.609836	0.322067
FBpp0311959	type=polypeptide; loc=X:complement(join(13111634..13111843,13100885..13101541,13098437..13098592,13097781..13098383,13097223..13097718,13096818..13097155)); ID=FBpp0311959; name=Chpf-PB; parent=FBgn0263005,FBtr0346130; dbxref=FlyBase:FBpp0311959,FlyBase_Annotation_IDs:CG43313-PB,GB_protein:AHN59654,REFSEQ:NP_001285184,UniProt/TrEMBL:Q9VYH2; MD5=bae2790fbb20808df3d837fb092a5e1a; length=819; releas…	1.343	Chpf-PB	[R].IGLDPSGGGASADGQSNEPPANEEEAPGASDR.[N]	1xDeamidated [N17]; 1xTMTpro [N-Term]; 1xPhospho [S16(100)]	1.06042e-09	0.00028586	1	1	1	1	FBpp0311959 [201-232]	FBpp0311959 1xPhospho [S216(100)]	0	3437.49	1.292	0.927	0.876		0.979	0.965	0.772				1.254	1.343		1.162	1.176		1.21	1.038		0.0562113	0.502512	0.223829		0.737386	0.666942	0.0990146			0.201784	0.0901963		0.339079	0.43878
FBpp0085616	type=polypeptide; loc=2R:complement(join(20277397..20278822,20277219..20277338,20276709..20277161,20276467..20276650,20276146..20276404)); ID=FBpp0085616; name=CG9143-PA; parent=FBgn0287774,FBtr0086304; dbxref=FlyBase:FBpp0085616,FlyBase_Annotation_IDs:CG9143-PA,GB_protein:AAF57487.1,REFSEQ:NP_611467,GB_protein:AAF57487,UniProt/TrEMBL:Q6NQY9,FlyMine:FBpp0085616,modMine:FBpp0085616; MD5=95663e93fb…	1.311	CG9143-PA	[R].FALLRPPPSDDEEEVVK.[A]	1xTMTpro [K17]; 1xTMTpro [N-Term]; 1xPhospho [S9(100)]	0.000267511	0.000318296	1	1	1	1	FBpp0085616 [169-185]	FBpp0085616 1xPhospho [S177(100)]	0	2629.38	1.292	0.947	1.255		1.227	0.974	0.974				0.927	1.044		0.878	1.311		0.903	1.017		0.0037671	0.587505	0.0586421		0.222026	0.858532	0.871977			0.753956	0.765578		0.482271	0.0308493
FBpp0309359	type=polypeptide; loc=X:join(15893005..15893150,15894693..15894766,15894835..15895591,15895662..15895778,15895846..15896074,15896147..15896304,15896366..15896472,15897102..15897295,15898955..15899074,15899444..15899455,15901544..15901747,15901823..15901916,15901978..15902117,15902190..15902332,15905774..15905924); ID=FBpp0309359; name=shi-PP; parent=FBgn0003392,FBtr0340413; dbxref=FlyBase:FBpp030…	1.395	shi-PP	[K].QETQENGDEEGQESASEESSSDPQLER.[Q]	1xDeamidated [N6]; 1xTMTpro [N-Term]; 1xPhospho [S/T]	7.57283e-07	0.00028586	1	2	1	1	FBpp0309359 [626-652]		0	3380.37	1.288	0.908	1.029		1.165	0.896	0.797				1.395	1.234		1.266	1.27		1.25	0.983		0.0676349	0.409651	0.782367		0.577381	0.433064	0.147442			0.0874991	0.225372		0.164924	0.232183
FBpp0297482	type=polypeptide; loc=3R:complement(join(28333709..28334518,28325489..28325819,28324810..28324877,28323649..28324649,28321373..28323486,28320582..28321279)); ID=FBpp0297482; name=larp-PH; parent=FBgn0261618,FBtr0306390; dbxref=REFSEQ:NP_001247348,GB_protein:AFH06665,FlyBase:FBpp0297482,FlyBase_Annotation_IDs:CG42551-PH,UniProt/Swiss-Prot:Q9VAW5; MD5=b153591c0864eff0944bd444f3adeeec; length=1673; …	0.198	larp-PH	[R].INNFTENFSDDDESDYEFADR.[D]	1xTMTpro [N-Term]; 1xPhospho [S9(100)]	1.49317e-07	0.00028586	1	3	1	1	FBpp0297482 [1111-1131]	FBpp0297482 1xPhospho [S1119(100)]	0	2927.19	1.286	0.704	1.563		1.588	1.792	1.186				0.282	0.662		0.198	1.035		0.505	0.785		0.02273	0.014665	0.0281406		0.0157591	0.0315748	0.396418			1.22616e-07	0.0235795		9.88098e-14	0.919821
FBpp0309148	type=polypeptide; loc=X:7894127..7896637; ID=FBpp0309148; name=p115-PB; parent=FBgn0040087,FBtr0340162; dbxref=FlyBase:FBpp0309148,FlyBase_Annotation_IDs:CG1422-PB,GB_protein:AHN59463,REFSEQ:NP_001284992,UniProt/Swiss-Prot:Q9W3N6; MD5=b9b4846f5e7b9f1620128b86fefb7e2d; length=836; release=r6.47; species=Dmel;	1.697	p115-PB	[R].YEEAGSTNTLPTSNVAPSVPAAGGGSPIPSGTASR.[-]	1xDeamidated [N14]; 1xTMTpro [N-Term]; 2xPhospho [S26(100); T32(95.5)]	1.77749e-06	0.00028586	1	1	1	1	FBpp0309148 [802-836]	FBpp0309148 2xPhospho [S827(100); T833(95.5)]	0	3765.72	1.283	1.297	1.18		1.343	1.697	1.11				0.614	0.949		0.796	1.12		1.042	1.054		0.0509547	0.0877697	0.58988		0.190336	0.0355635	0.621849			0.0657656	0.834037		0.388463	0.614461
FBpp0291704	type=polypeptide; loc=3L:complement(join(7368890..7368934,7367559..7367984,7366442..7366516,7366162..7366210,7365246..7366108)); ID=FBpp0291704; name=Sh3beta-PE; parent=FBgn0035772,FBtr0302548; dbxref=FlyBase:FBpp0291704,FlyBase_Annotation_IDs:CG8582-PE,REFSEQ:NP_001189057,GB_protein:ADV37494,UniProt/TrEMBL:M9MRQ6,FlyMine:FBpp0291704,modMine:FBpp0291704; MD5=6f733ee14ec448aa53106390d43dc815; leng…	1.667	Sh3beta-PE	[K].LEGSEETAETSEDADTTEKPDVEATNDDGDTK.[S]	1xDeamidated [N26]; 2xTMTpro [K19; K32]; 1xTMTpro [N-Term]; 2xPhospho [T7(99.9); S11(97.1)]	1.68253e-05	0.000318296	1	1	1	1	FBpp0291704 [269-300]	FBpp0291704 2xPhospho [T275(99.9); S279(97.1)]	0	4472.96	1.281	0.919	1.019		1.381	1.095	1.122				1.523	1.246		1.4	1.269		1.667	1.399		0.0274922	0.437085	0.900213		0.144143	0.741014	0.567589			0.0266406	0.18736		0.0647882	0.13723
FBpp0070861	type=polypeptide; loc=X:join(6267907..6267945,6268107..6268191,6268767..6268972,6269125..6269244,6269314..6269465,6269531..6274424); ID=FBpp0070861; name=Spt6-PA; parent=FBgn0028982,FBtr0070896; dbxref=FlyBase:FBpp0070861,FlyBase_Annotation_IDs:CG12225-PA,GB_protein:AAF46140.1,REFSEQ:NP_651962,GB_protein:AAF46140,UniProt/Swiss-Prot:Q9W420,FlyMine:FBpp0070861,modMine:FBpp0070861; MD5=8195266579396…	0.601	Spt6-PA	[K].AAVSDSSEEEEDDEER.[L]	1xTMTpro [N-Term]; 1xPhospho [S]	6.76889e-06	0.00028586	1	1	1	1	FBpp0070861 [31-46]		0	2180.87	1.281	0.601	1.124		0.827	0.664	0.953				1.308	0.785		0.787	0.883		0.869	0.748		0.0223667	6.17593e-05	0.78184		0.23328	0.0320324	0.683782			0.15205	0.201054		0.248151	0.343554
FBpp0086941	type=polypeptide; loc=2R:join(12594000..12594068,12606915..12607050,12607124..12607314,12607378..12607482,12607544..12607714,12607916..12607997,12608056..12608178,12609169..12609876,12610579..12610721,12611009..12611089); ID=FBpp0086941; name=Amph-PA; parent=FBgn0027356,FBtr0087828; dbxref=GB_protein:AAF58486.1,FlyBase:FBpp0086941,FlyBase_Annotation_IDs:CG8604-PA,REFSEQ:NP_523717,GB_protein:AAF58…	1.967	Amph-PA	[R].FDSVSSTPEPRPESPAAALVSATPSSPVENGVTTK.[S]	1xTMTpro [K35]; 1xTMTpro [N-Term]; 3xPhospho [S6(94.5); T7(99.7); S14(99.9)]	0.00127972	0.000439195	1	1	1	1	FBpp0086941 [305-339]	FBpp0086941 3xPhospho [S310(94.5); T311(99.7); S318(99.9)]	0	4361.05	1.28	1.076	1.162		1.2	1.509	1.017				1.303	0.879		1.402	1.021		1.967	0.894		0.0145288	0.596198	0.504472		0.345718	0.0480879	0.957459			0.12684	0.473752		0.030998	0.941637
FBpp0081786	type=polypeptide; loc=3R:complement(join(10767163..10767699,10766801..10767097)); ID=FBpp0081786; name=TfIIFbeta-PA; parent=FBgn0010421,FBtr0082310; dbxref=FlyBase:FBpp0081786,FlyBase_Annotation_IDs:CG6538-PA,GB_protein:AAF54548.1,REFSEQ:NP_524305,GB_protein:AAF54548,UniProt/Swiss-Prot:P41900,FlyMine:FBpp0081786,modMine:FBpp0081786; MD5=445d10d49133be0264fc591e3ffcedf9; length=277; release=r6.47;…	1.706	TfIIFbeta-PA	[K].SGSSDSE.[-]	1xTMTpro [N-Term]; 3xPhospho [S3(100); S4(100); S6(100)]	0.0782514	0.00394952	1	1	1	1	FBpp0081786 [271-277]	FBpp0081786 3xPhospho [S273(100); S274(100); S276(100)]	0	1212.34	1.279	1.165	0.782		1.012	1.163	1.198				1.199	1.424		1.397	1.113		1.395	1.706		0.0632243	0.303971	0.0680188		0.896208	0.639191	0.329629			0.286031	0.0446252		0.0635221	0.645084
FBpp0084191	type=polypeptide; loc=3R:join(25265907..25266114,25266171..25266549,25266602..25266793,25266849..25267686); ID=FBpp0084191; name=RIOK2-PA; parent=FBgn0039306,FBtr0084816; dbxref=FlyBase:FBpp0084191,FlyBase_Annotation_IDs:CG11859-PA,GB_protein:AAF56435.1,REFSEQ:NP_651365,GB_protein:AAF56435,UniProt/TrEMBL:Q9VBU2,FlyMine:FBpp0084191,modMine:FBpp0084191; MD5=076eaaeebf67714cc45ba1d3e42e8e0c; length=…	1.522	RIOK2-PA	[K].SISSNDLDTDEVPELVGLDPNSR.[M]	1xDeamidated [N21]; 1xTMTpro [N-Term]; 2xPhospho [S1(100); S4(100)]	5.2618e-05	0.000318296	1	1	1	1	FBpp0084191 [436-458]	FBpp0084191 2xPhospho [S436(100); S439(100)]	0	2937.3	1.279	0.778	1.383		0.992	0.874	1.522				1.039	0.895		0.808	1.238		0.907	1.363		0.0966727	0.0741325	0.192303		0.761741	0.320712	0.0606706			0.605142	0.621135		0.588358	0.292993
FBpp0086487	type=polypeptide; loc=2R:complement(join(15549756..15549760,15545453..15545905,15544551..15545388)); ID=FBpp0086487; name=CG8192-PA; parent=FBgn0034030,FBtr0087354; dbxref=FlyBase:FBpp0086487,FlyBase_Annotation_IDs:CG8192-PA,GB_protein:AAF58124.1,REFSEQ:NP_611047,GB_protein:AAF58124,UniProt/TrEMBL:A1ZA23,FlyMine:FBpp0086487,modMine:FBpp0086487; MD5=242243e75f8288d0638e82dc6f314f33; length=431; re…	0.363	CG8192-PA	[K].KPLSEESEEEEEEVEEPDR.[L]	1xTMTpro [K1]; 1xTMTpro [N-Term]; 2xPhospho [S4(100); S7(100)]	0.000247787	0.000318296	1	1	1	1	FBpp0086487 [117-135]	FBpp0086487 2xPhospho [S120(100); S123(100)]	0	3057.34	1.279	0.928	1.445		1.31	1.508	0.938				0.391	0.592		0.363	0.855		0.59	0.555		0.00744339	0.514682	0.0398031		0.156484	0.100818	0.618735			1.51272e-05	0.00202733		2.09689e-07	0.205262
FBpp0088855	type=polypeptide; loc=3R:join(24655284..24655480,24655572..24657410,24657516..24657609,24658321..24658411,24658499..24658604,24658661..24659219); ID=FBpp0088855; name=CG6695-PA; parent=FBgn0039215,FBtr0089916; dbxref=GB_protein:AAF56321.2,FlyBase:FBpp0088855,FlyBase_Annotation_IDs:CG6695-PA,GB_protein:AAF56321.3,REFSEQ:NP_651276,GB_protein:AAF56321,UniProt/TrEMBL:Q9VC54,FlyMine:FBpp0088855,modMin…	1.276	CG6695-PA	[R].SPPPETQHSR.[R]	1xTMTpro [N-Term]; 1xPhospho [S1(100)]	0.00234956	0.000439195	1	1	1	1	FBpp0088855 [824-833]	FBpp0088855 1xPhospho [S824(100)]	0	1519.72	1.276	0.895	1.155		0.823	1.042	0.976				1.117	0.844		1	0.975		1.164	0.823		0.00612649	0.282389	0.434364		0.200965	0.840005	0.793853			0.491529	0.297367		0.899636	0.811263
FBpp0292449	type=polypeptide; loc=2L:join(5154579..5155217,5155322..5155534,5155589..5155849,5158455..5185964,5187607..5187717,5188117..5188281,5188342..5195460,5195979..5196284,5197867..5198124,5199343..5202302,5203116..5203742,5204451..5204592,5204836..5204903,5205104..5205347); ID=FBpp0292449; name=Msp300-PG; parent=FBgn0261836,FBtr0303387; dbxref=FlyBase_Annotation_IDs:CG42768-PG,FlyBase:FBpp0292449,FlyB…	1.742	Msp300-PG	[R].VIEAVDEINPDDSSSNQEGELPIHVDER.[K]	1xTMTpro [N-Term]; 3xPhospho [S13(100); S14(100); S15(100)]	6.34634e-09	0.00028586	1	2	1	1	FBpp0292449 [7664-7691]	FBpp0292449 3xPhospho [S7676(100); S7677(100); S7678(100)]	0	3650.55	1.275	1.146	1.111		0.93	1.163	1.215				0.606	1.434		0.695	1.592		0.705	1.742		0.073434	0.42075	0.836466		0.506714	0.790661	0.304604			0.0922507	0.0407894		0.171654	0.00675473
FBpp0078371	type=polypeptide; loc=3R:join(5742985..5744115,5744968..5745750); ID=FBpp0078371; name=Madm-PA; parent=FBgn0027497,FBtr0078722; dbxref=GB_protein:AAF51961.1,FlyBase:FBpp0078371,FlyBase_Annotation_IDs:CG1098-PA,REFSEQ:NP_649581,GB_protein:AAF51961,UniProt/Swiss-Prot:Q9Y0Y6,FlyMine:FBpp0078371,modMine:FBpp0078371; MD5=18fea27f2a105a554448b72c4da614be; length=637; release=r6.47; species=Dmel;	1.419	Madm-PA	[R].ADSVKSATPEPVDTESR.[R]	1xTMTpro [K5]; 1xTMTpro [N-Term]; 3xPhospho [S3(100); S6(100); T8(100)]	0.0768204	0.00387117	1	1	1	1	FBpp0078371 [477-493]	FBpp0078371 3xPhospho [S479(100); S482(100); T484(100)]	1	2637.17	1.275	1.018	1.006		0.915	1.311	1.078				1.082	1.044		1.101	1.051		1.419	1.126		0.00586859	0.911403	0.970866		0.532867	0.171614	0.61768			0.613568	0.776719		0.474423	0.694126
FBpp0074581	type=polypeptide; loc=X:complement(join(19711945..19711947,19708152..19709149,19707536..19707604,19706873..19707464)); ID=FBpp0074581; name=meso18E-PA; parent=FBgn0040089,FBtr0074812; dbxref=FlyBase:FBpp0074581,FlyBase_Annotation_IDs:CG14233-PA,GB_protein:AAF49011.1,REFSEQ:NP_652615,GB_protein:AAF49011,UniProt/TrEMBL:Q9V3Z3,FlyMine:FBpp0074581,modMine:FBpp0074581; MD5=fcfc15479fee8df72ecdbcbfc1e8…	1.275	meso18E-PA	[K].ENAPATARPLSPPPPEAQFAAPPATQEQPTSPER.[N]	1xDeamidated [Q18]; 1xTMTpro [N-Term]; 2xPhospho [S11(100); T/S]	0.00571847	0.000801968	1	1	1	1	FBpp0074581 [464-497]	FBpp0074581 2xPhospho [S474(100); T/S]	0	4015.88	1.275	1.049	0.969		1.188	1.143	0.797				0.875	1.187		0.917	1.15		1	0.946		0.0772259	0.830457	0.531527		0.498877	0.808533	0.159192			0.827216	0.323242		0.942874	0.560212
FBpp0076784	type=polypeptide; loc=3L:complement(join(5931618..5932281,5930579..5931558)); ID=FBpp0076784; name=Rcc1-PC; parent=FBgn0002638,FBtr0077076; dbxref=FlyBase:FBpp0076784,FlyBase_Annotation_IDs:CG10480-PC,GB_protein:AAN12235.1,REFSEQ:NP_729119,GB_protein:AAN12235,UniProt/Swiss-Prot:P25171; MD5=6c9334f936e3fe120d1c99d3141c7487; length=547; release=r6.47; species=Dmel;	0.559	Rcc1-PC	[K].IKTPPQDDAAEEVEEESAQEPTPK.[K]	1xDeamidated [Q19]; 2xTMTpro [K2; K24]; 1xTMTpro [N-Term]; 1xPhospho [T3(100)]	0.000315805	0.000318296	1	1	1	1	FBpp0076784 [510-533]	FBpp0076784 1xPhospho [T512(100)]	1	3631.81	1.275	1.001	1.448		0.624	0.836	0.771				0.781	0.726		0.782	1.051		0.653	0.559		0.00574663	0.954381	0.015149		0.00352833	0.308568	0.0563218			0.202097	0.0446771		0.147707	0.695327
FBpp0302855	type=polypeptide; loc=2L:join(18997979..18998055,18998124..18998209,18998280..18998588,18998658..18998866,18998921..19000500,19000565..19001034,19001094..19001359,19001422..19002351,19002411..19002455); ID=FBpp0302855; name=CG31792-PC; parent=FBgn0051792,FBtr0321312; dbxref=FlyBase:FBpp0302855,FlyBase_Annotation_IDs:CG31792-PC,REFSEQ:NP_001260548,GB_protein:AGB93083,UniProt/TrEMBL:Q9VJ21; MD5=3df…	1.398	CG31792-PC	[K].SGLDFGIVLDDPVNDNEAAEDRSRTSSITDQR.[R]	1xTMTpro [N-Term]; 3xPhospho [S23(96.1); S26(96.1); S27(99.6)]	7.09926e-05	0.000318296	1	1	2	2	FBpp0302855 [647-678]	FBpp0302855 3xPhospho [S669(96.1); S672(96.1); S673(99.6)]	2	4036.75	1.274	1.006	1.093		1.398	1.098	1.128				0.993	1.113		1	1.217		1.09	1.255		0.0336142	0.949676	0.819307		0.107933	0.811633	0.568964			0.916367	0.520254		0.937547	0.245172
FBpp0070761	type=polypeptide; loc=X:complement(join(5420194..5420238,5416190..5417374,5415528..5415918,5415322..5415455,5414973..5415041)); ID=FBpp0070761; name=spoon-PC; parent=FBgn0263987,FBtr0070795; dbxref=GB_protein:AAN09139.2,GB_protein:AAN09139.1,FlyBase:FBpp0070761,FlyBase_Annotation_IDs:CG3249-PC,REFSEQ:NP_726992,GB_protein:AAN09139,UniProt/TrEMBL:Q7KVW1,FlyMine:FBpp0070761,modMine:FBpp0070761; MD5=…	0.546	spoon-PC	[K].TLCSIDEDFENLSSPR.[D]	1xCarbamidomethyl [C3]; 1xDeamidated [N11]; 1xTMTpro [N-Term]; 2xPhospho [S13(100); S14(100)]	7.56647e-05	0.000318296	1	2	1	1	FBpp0070761 [165-180]	FBpp0070761 1xCarbamidomethyl [C167]; 2xPhospho [S177(100); S178(100)]	0	2347.97	1.274	1.374	1.649		0.87	1.534	1.051				0.62	0.546		0.851	0.9		0.951	0.574		0.00555158	0.00856293	0.00122592		0.384791	0.0358952	0.826958			0.014559	0.00027373		0.35354	0.376489
FBpp0305034	type=polypeptide; loc=3L:join(21832879..21832977,21833180..21834829,21835071..21835229,21835467..21835880); ID=FBpp0305034; name=Nopp140-PE; parent=FBgn0037137,FBtr0332811; dbxref=REFSEQ:NP_001262195,GB_protein:AGB94888,FlyBase:FBpp0305034,FlyBase_Annotation_IDs:CG7421-PE,UniProt/TrEMBL:M9PFZ1; MD5=549dbf661994a1ec015a5019c6c00c5b; length=773; release=r6.47; species=Dmel;	1.272	Nopp140-PE	[K].AASSTSEDSDSEEEK.[K]	1xTMTpro [K15]; 1xTMTpro [N-Term]; 2xPhospho [S9(100); S11(100)]	5.00031e-05	0.000318296	1	4	1	1	FBpp0305034 [100-114]	FBpp0305034 2xPhospho [S108(100); S110(100)]	0	2339.97	1.272	0.985	1.043		0.853	0.986	1.038				0.9	0.937		0.887	0.977		0.888	0.972		0.000675828	0.892033	0.729213		0.29454	0.961833	0.768979			0.504375	0.577059		0.354285	0.79397
FBpp0079616	type=polypeptide; loc=2L:join(10436086..10436189,10436249..10436441,10436507..10437169); ID=FBpp0079616; name=holn1-PA; parent=FBgn0032250,FBtr0080026; dbxref=FlyBase:FBpp0079616,FlyBase_Annotation_IDs:CG5198-PA,GB_protein:AAF52953.1,REFSEQ:NP_609404,GB_protein:AAF52953,UniProt/Swiss-Prot:Q9VKV5,FlyMine:FBpp0079616,modMine:FBpp0079616; MD5=e439909b74b4454502f198032fa78280; length=319; release=r6.…	0.63	holn1-PA	[K].DEENSSDEEK.[N]	1xTMTpro [K10]; 1xTMTpro [N-Term]; 2xPhospho [S5(100); S6(100)]	0.00972861	0.000840438	1	1	1	2	FBpp0079616 [112-121]	FBpp0079616 2xPhospho [S116(100); S117(100)]	0	1949.79	1.271	1.086	1.071		0.63	1.185	1.204				0.991	0.903		1.076	0.967		1.174	1.087		3.69426e-05	0.314854	0.471325		0.00468169	0.31992	0.0855714			0.865221	0.285596		0.56449	0.829848
FBpp0307778	type=polypeptide; loc=3R:join(4917874..4918131,4922592..4922824,4922947..4923168,4923234..4923477,4923532..4923692,4923754..4923828,4925546..4925652,4925894..4926009,4926076..4926331,4940675..4941940,4942302..4942788,4944975..4945053); ID=FBpp0307778; name=Cdep-PE; parent=FBgn0265082,FBtr0336809; dbxref=FlyBase:FBpp0307778,FlyBase_Annotation_IDs:CG44193-PE,REFSEQ:NP_001036676,GB_protein:ABI31137,…	0.458	Cdep-PE	[K].NCSSSEEGLDLFGLSNGNNSSLNSSVNGGGPLTTQQQK.[L]	1xCarbamidomethyl [C2]; 2xDeamidated [N23; N27]; 1xTMTpro [K38]; 1xTMTpro [N-Term]; 2xPhospho [S4(95.6); S5(95.6)]	0.0217814	0.000930591	1	2	1	1	FBpp0307778 [978-1015]	FBpp0307778 1xCarbamidomethyl [C979]; 2xPhospho [S981(95.6); S982(95.6)]	0	4668.09	1.27	1.467	1.429		1.054	2.181	0.9				0.458	0.87		0.672	1.243		0.998	0.783		0.0773016	0.0145148	0.113091		0.974779	0.00248754	0.456526			0.00781914	0.465887		0.133921	0.274793
FBpp0082817	type=polypeptide; loc=3R:complement(join(17002151..17002259,17001864..17002028,17001635..17001806,17000111..17001573,16999882..17000054,16999650..16999820,16999491..16999592)); ID=FBpp0082817; name=Sf3a1-PA; parent=FBgn0266917,FBtr0083374; dbxref=FlyBase:FBpp0082817,FlyBase_Annotation_IDs:CG16941-PA,GB_protein:AAF55372.1,REFSEQ:NP_650583,GB_protein:AAF55372,UniProt/TrEMBL:Q9VEP9,FlyMine:FBpp00828…	1.487	Sf3a1-PA	[K].RDNTQVQDMDEASSDEDTPTTK.[L]	1xTMTpro [K22]; 1xTMTpro [N-Term]; 2xPhospho [S13(100); S14(100)]	6.45841e-07	0.00028586	1	1	2	2	FBpp0082817 [359-380]	FBpp0082817 2xPhospho [S371(100); S372(100)]	1	3251.39	1.269	1.123	1.322		1.35	1.487	1.291				0.875	1.021		0.983	1.35		1.301	1.318		0.0101884	0.373487	0.0874623		0.114372	0.0525683	0.14126			0.54834	0.847505		0.989373	0.029278
FBpp0082642	type=polypeptide; loc=3R:complement(join(15856638..15856937,15856383..15856582,15855997..15856322,15855529..15855933,15854096..15855465)); ID=FBpp0082642; name=Hmt-1-PA; parent=FBgn0038376,FBtr0083188; dbxref=FlyBase:FBpp0082642,FlyBase_Annotation_IDs:CG4225-PA,GB_protein:AAF55241.1,REFSEQ:NP_650503,GB_protein:AAF55241,UniProt/TrEMBL:Q9VF20,FlyMine:FBpp0082642,modMine:FBpp0082642; MD5=c78b2c8a17b…	0.621	Hmt-1-PA	[K].NLDAEQSGGSDNGDASAESGSEK.[R]	1xTMTpro [K23]; 1xTMTpro [N-Term]; 3xPhospho [S7(100); S10(100); S21(98.6)]	3.12074e-05	0.000318296	1	1	1	1	FBpp0082642 [815-837]	FBpp0082642 3xPhospho [S821(100); S824(100); S835(98.6)]	0	3073.22	1.268	0.807	1.134		0.945	0.859	1.125				0.77	1.299		0.621	1.473		0.661	1.462		0.0117285	0.0822878	0.446327		0.655101	0.352652	0.5086			0.239066	0.0996203		0.0134946	0.00514482
FBpp0079257	type=polypeptide; loc=2L:complement(join(8159219..8159432,8136880..8140778,8136705..8136819,8136155..8136631,8135674..8136092,8134842..8135617,8134623..8134773)); ID=FBpp0079257; name=PAPLA1-PA; parent=FBgn0031990,FBtr0079641; dbxref=FlyBase:FBpp0079257,FlyBase_Annotation_IDs:CG8552-PA,GB_protein:AAF52607.1,REFSEQ:NP_609185,GB_protein:AAF52607,UniProt/TrEMBL:Q9VLS7,FlyMine:FBpp0079257,modMine:FBp…	0.615	PAPLA1-PA	[R].TDSNSTTASDPEFIELDFPLGK.[L]	1xTMTpro [K22]; 1xTMTpro [N-Term]; 2xPhospho [S3(100); T6(98.6)]	1.26333e-05	0.00028586	1	3	2	2	FBpp0079257 [1913-1934]	FBpp0079257 2xPhospho [S1915(100); T1918(98.6)]	0	3152.46	1.268	1.426	1.14		0.751	1.6	1.235				0.615	0.92		0.877	1.049		0.983	1.137		0.00456515	0.00154714	0.332082		0.052181	0.0224126	0.132301			0.0071229	0.539023		0.360585	0.771528
FBpp0072743	type=polypeptide; loc=3L:complement(join(1876110..1876178,1875652..1875915,1875287..1875586,1874041..1875218,1873117..1873983,1872800..1873062,1872582..1872735,1872354..1872470,1871761..1871917)); ID=FBpp0072743; name=dre4-PA; parent=FBgn0002183,FBtr0072864; dbxref=FlyBase_Annotation_IDs:CG1828-PA,FlyBase:FBpp0072743,GB_protein:AAF47587.2,REFSEQ:NP_476610,GB_protein:AAF47587,FlyMine:FBpp0072743,m…	0.669	dre4-PA	[K].DDSDEEDVDDK.[K]	1xTMTpro [K11]; 1xTMTpro [N-Term]; 1xPhospho [S3(100)]	0.000343134	0.000318296	1	2	1	3	FBpp0072743 [435-445]	FBpp0072743 1xPhospho [S437(100)]	0	1969.84	1.264	1.152	1.255		0.669	1.306	1.266				0.923	0.817		1.063	1.025		1.206	1.034		4.16612e-05	0.0991147	0.025856		0.0115766	0.132318	0.0384947			0.496065	0.0611014		0.657209	0.739807
FBpp0300747	type=polypeptide; loc=2R:join(19358396..19358500,19359186..19359844,19359909..19360269,19360329..19360712,19360767..19360947,19361011..19361339,19361397..19361496,19361556..19361658,19361721..19361913,19361970..19362062,19362124..19362291); ID=FBpp0300747; name=CG11961-PC; parent=FBgn0034436,FBtr0308495; dbxref=FlyBase:FBpp0300747,FlyBase_Annotation_IDs:CG11961-PC,REFSEQ:NP_001246418,GB_protein:A…	1.855	CG11961-PC	[R].GSQQYEAQPNGCER.[A]	1xCarbamidomethyl [C12]; 2xDeamidated [Q3; N10]; 1xTMTpro [N-Term]; 1xPhospho [S2(100)]	0.000233956	0.000318296	1	1	1	2	FBpp0300747 [30-43]	FBpp0300747 1xCarbamidomethyl [C41]; 1xPhospho [S31(100)]	0	2009.82	1.263	0.784	1.036		1.028	0.597	0.691				1.855	1.153		1.455	1.195		1.107	0.797		4.86186e-05	0.0109002	0.627883		0.849113	0.00650237	0.00411369			9.03405e-06	0.306598		0.00270655	0.0726069
FBpp0304436	type=polypeptide; loc=3L:complement(join(9204098..9205500,9203598..9203772,9203316..9203537)); ID=FBpp0304436; name=Slc45-1-PD; parent=FBgn0035968,FBtr0332126; dbxref=FlyBase:FBpp0304436,FlyBase_Annotation_IDs:CG4484-PD,REFSEQ:NP_001261620,GB_protein:AGB94315,UniProt/TrEMBL:Q9VSV1; MD5=5b03e44de3e0a34f5ed206d288292543; length=599; release=r6.47; species=Dmel;	1.574	Slc45-1-PD	[K].SQDLETQSDYDAPVSLK.[A]	1xTMTpro [K17]; 1xTMTpro [N-Term]; 1xPhospho [S8(100)]	1.91107e-05	0.000318296	1	1	1	1	FBpp0304436 [360-376]	FBpp0304436 1xPhospho [S367(100)]	0	2584.27	1.262	0.904	0.875		1.212	1.041	0.907				1.046	1.574		0.946	1.378		1.089	1.429		0.0180933	0.376133	0.261781		0.311275	0.980262	0.474404			0.657062	0.00464357		0.862998	0.0328317
FBpp0070573	type=polypeptide; loc=X:join(3790164..3790336,3790417..3790538,3790756..3791402,3791477..3791668); ID=FBpp0070573; name=HIP-R-PA; parent=FBgn0029676,FBtr0070598; dbxref=FlyBase_Annotation_IDs:CG2947-PA,FlyBase:FBpp0070573,GB_protein:AAN09105.1,REFSEQ:NP_726885,GB_protein:AAN09105,UniProt/Swiss-Prot:C4NYP8; MD5=55907034631abaa1c5c104f3be0633d2; length=377; release=r6.47; species=Dmel;	1.31	HIP-R-PA	[K].ANEPANAPEDSEDEK.[S]	2xDeamidated [N2; N6]; 1xTMTpro [K15]; 1xTMTpro [N-Term]; 1xPhospho [S11(100)]	0.0120169	0.000840438	1	1	1	2	FBpp0070573 [70-84]	FBpp0070573 1xPhospho [S80(100)]	0	2306.02	1.262	1.036	0.908		1.111	0.981	1.02				1.264	1.209		1.31	1.098		1.241	1.233		0.00740259	0.751515	0.430464		0.61319	0.91026	0.860334			0.205118	0.185848		0.0754061	0.46922
FBpp0080211	type=polypeptide; loc=2L:complement(join(14354932..14354997,14354472..14354873,14353697..14354418,14352661..14353636)); ID=FBpp0080211; name=l(2)34Fd-PA; parent=FBgn0261535,FBtr0080639; dbxref=FlyBase:FBpp0080211,FlyBase_Annotation_IDs:CG7516-PA,GB_protein:AAF53389.1,REFSEQ:NP_609711,GB_protein:AAF53389,UniProt/TrEMBL:Q9V3P2,FlyMine:FBpp0080211,modMine:FBpp0080211; MD5=e144b3f31e02c93f09de44be262…	0.551	l(2)34Fd-PA	[K].SDGETK.[D]	1xTMTpro [K6]; 1xTMTpro [N-Term]; 1xPhospho [S1(100)]	0.144334	0.0082153	1	1	1	1	FBpp0080211 [550-555]	FBpp0080211 1xPhospho [S550(100)]	0	1324.66	1.262	1.074	0.899		0.713	0.843	0.832				0.654	0.998		0.702	0.898		0.551	0.831		1.38105e-05	0.376697	0.515708		0.0298207	0.413998	0.187457			0.00064401	0.871356		0.000208472	0.327511
FBpp0308989	type=polypeptide; loc=2R:complement(join(14264129..14264197,14263864..14264063,14263590..14263795,14262475..14263529,14261980..14262171,14261786..14261920)); ID=FBpp0308989; name=CG8547-PE; parent=FBgn0033919,FBtr0339968; dbxref=FlyBase:FBpp0308989,FlyBase_Annotation_IDs:CG8547-PE,GB_protein:AHN56213,REFSEQ:NP_001286415,UniProt/TrEMBL:Q0E980; MD5=f4fd64d4c5e1a5cd924060777d99b23a; length=618; rele…	0.255	CG8547-PE	[K].YSSTTNTNNR.[R]	1xTMTpro [N-Term]; 1xPhospho [Y1(99.2)]	3.04224e-05	0.000318296	1	1	1	1	FBpp0308989 [464-473]	FBpp0308989 1xPhospho [Y464(99.2)]	0	1541.69	1.262	0.643	1.167		0.87	0.677	0.255				0.903	1.026		0.581	1.197		0.611	0.262		0.000702106	3.03846e-05	0.236344		0.351367	0.0502361	1e-17			0.542774	0.908045		6.95764e-05	0.118023
FBpp0307639	type=polypeptide; loc=2R:complement(join(6866687..6866884,6865108..6865374,6864636..6865049,6864278..6864571,6863348..6863554,6863062..6863289)); ID=FBpp0307639; name=coro-PF; parent=FBgn0265935,FBtr0336655; dbxref=FlyBase:FBpp0307639,FlyBase_Annotation_IDs:CG9446-PF,REFSEQ:NP_001260744,GB_protein:AGB93277,UniProt/TrEMBL:A0A0B4KEJ7; MD5=ab4bce5a8784798b6738af63313c1b8b; length=535; release=r6.47;…	0.702	coro-PF	[R].GDSASSGATSSSAGGGNFASGNNNEASEGGPPAAVLSEK.[D]	1xDeamidated [N17]; 1xTMTpro [K39]; 1xTMTpro [N-Term]; 1xPhospho [S3(99.9)]	0.00658329	0.000840438	1	3	1	1	FBpp0307639 [424-462]	FBpp0307639 1xPhospho [S426(99.9)]	0	4185.9	1.261	1.229	1.184		1.376	1.322	1.107				0.702	0.929		0.862	1.1		0.927	1.028		0.0124744	0.115176	0.349378		0.111485	0.197083	0.56641			0.0804196	0.701502		0.436672	0.488565
FBpp0289280	type=polypeptide; loc=2L:join(16558129..16559944,16652743..16652912,16657499..16657952,16658024..16661778); ID=FBpp0289280; name=mtgo-PE; parent=FBgn0259735,FBtr0300003; dbxref=FlyBase_Annotation_IDs:CG42389-PE,FlyBase:FBpp0289280,REFSEQ:NP_001137829,GB_protein:ACL83035,UniProt/TrEMBL:B7YZW3,FlyMine:FBpp0289280,modMine:FBpp0289280; MD5=d5c1d00be8b8695e1a0685b3e7628f6a; length=2064; release=r6.47;…	1.307	mtgo-PE	[R].AGSSVGGASSVGTSEDGEDNSSLAGDDEEEYHR.[E]	1xDeamidated [N20]; 1xTMTpro [N-Term]; 2xPhospho [S9(97.7); S22(97.8)]	7.91176e-10	0.00028586	1	4	1	1	FBpp0289280 [889-921]	FBpp0289280 2xPhospho [S897(97.7); S910(97.8)]	0	3736.46	1.26	1.14	0.839		1.267	0.83	0.923				1.147	1.291		1.307	1.083		0.951	1.192		0.0919207	0.413704	0.147341		0.315557	0.256655	0.529567			0.391861	0.146782		0.133853	0.823996
FBpp0071046	type=polypeptide; loc=X:join(7901992..7902120,7902185..7902302,7902367..7903159,7903216..7903335,7903398..7903548); ID=FBpp0071046; name=bys-PA; parent=FBgn0010292,FBtr0071090; dbxref=FlyBase:FBpp0071046,FlyBase_Annotation_IDs:CG1430-PA,GB_protein:AAF46289.1,REFSEQ:NP_511074,GB_protein:AAF46289,UniProt/Swiss-Prot:P51406,FlyMine:FBpp0071046,modMine:FBpp0071046; MD5=9199d78e43d8d9f39489d18931201152…	0.715	bys-PA	[K].ISDEGSLK.[I]	1xTMTpro [K8]; 1xTMTpro [N-Term]; 2xPhospho [S2(100); S6(100)]	0.122423	0.00657549	1	1	1	2	FBpp0071046 [147-154]	FBpp0071046 2xPhospho [S148(100); S152(100)]	0	1616.78	1.26	1.034	1.085		0.715	0.887	1.098				0.853	0.94		0.882	1.02		0.757	1.032		1.49715e-05	0.636675	0.351		0.0322302	0.597074	0.46773			0.226581	0.502586		0.256171	0.714846
FBpp0072249	type=polypeptide; loc=2R:complement(join(24571118..24571524,24570934..24571027,24570435..24570871,24570172..24570353,24568940..24570109,24568660..24568869,24568460..24568602)); ID=FBpp0072249; name=Fcp1-PA; parent=FBgn0035026,FBtr0072342; dbxref=FlyBase:FBpp0072249,FlyBase_Annotation_IDs:CG12252-PA,GB_protein:AAF47230.1,REFSEQ:NP_611934,GB_protein:AAF47230,UniProt/TrEMBL:Q9W147,FlyMine:FBpp007224…	1.307	Fcp1-PA	[K].TNAEDIVVIDDSSSGSPDAEK.[A]	1xTMTpro [K21]; 1xTMTpro [N-Term]; 3xPhospho [S13(98.2); S14(98.2); S16(100)]	4.18332e-05	0.000318296	1	1	1	1	FBpp0072249 [452-472]	FBpp0072249 3xPhospho [S464(98.2); S465(98.2); S467(100)]	0	2997.29	1.259	1.074	1.056		1.122	1.102	1.083				1.107	1.207		1.189	1.275		1.219	1.307		0.0909355	0.702803	0.896283		0.711881	0.892168	0.764689			0.487427	0.279826		0.277685	0.212192
FBpp0072388	type=polypeptide; loc=3L:join(212750..212784,212844..213976,214032..215451,215505..215624,215683..216109); ID=FBpp0072388; name=Dis3l2-PC; parent=FBgn0035111,FBtr0072486; dbxref=FlyBase:FBpp0072388,FlyBase_Annotation_IDs:CG16940-PC,GB_protein:AAN11425.1,REFSEQ:NP_728490,GB_protein:AAN11425,UniProt/TrEMBL:Q8IRJ7,FlyMine:FBpp0072388,modMine:FBpp0072388; MD5=cbac15537129d184dd399b55febf6957; length=…	1.275	Dis3l2-PC	[K].NDGSGSNGTQSQK.[T]	1xDeamidated [N7]; 1xTMTpro [K13]; 1xTMTpro [N-Term]; 1xPhospho [S4(100)]	0.00481089	0.000686577	1	2	1	1	FBpp0072388 [246-258]	FBpp0072388 1xPhospho [S249(100)]	0	1968.92	1.259	1.123	1.171		0.829	1.054	1.275				1.101	0.968		1.235	1.133		1.16	1.234		0.0300854	0.413395	0.472091		0.243324	0.947418	0.172077			0.550267	0.892414		0.20284	0.428223
FBpp0082405	type=polypeptide; loc=3R:complement(join(14307098..14307955,14306604..14307031,14306414..14306546,14306153..14306343,14305960..14306084,14304808..14305898)); ID=FBpp0082405; name=su(Hw)-PA; parent=FBgn0003567,FBtr0082946; dbxref=FlyBase:FBpp0082405,FlyBase_Annotation_IDs:CG8573-PA,GB_protein:AAF55044.1,REFSEQ:NP_524349,GB_protein:AAF55044,UniProt/Swiss-Prot:P08970,FlyMine:FBpp0082405,modMine:FBpp…	0.299	su(Hw)-PA	[K].DNESHSGDEEAVSVTGETK.[T]	1xTMTpro [K19]; 1xTMTpro [N-Term]; 3xPhospho [S4(100); S6(100); S13(100)]	1.11937e-05	0.00028586	1	1	1	2	FBpp0082405 [873-891]	FBpp0082405 3xPhospho [S876(100); S878(100); S885(100)]	0	2839.16	1.259	0.72	1.036		0.909	0.689	0.707				0.614	0.423		0.442	0.438		0.423	0.299		9.32478e-05	0.00121766	0.813312		0.634622	0.0587802	0.0217967			0.00142128	1.23959e-11		1.94664e-11	2.22045e-16
FBpp0290145	type=polypeptide; loc=2R:complement(join(18638819..18638960,18637847..18638617,18636888..18637739,18636340..18636821,18636143..18636271,18634770..18634941,18633426..18634285,18633192..18633363,18633054..18633127,18632822..18632986)); ID=FBpp0290145; name=CG30122-PC; parent=FBgn0050122,FBtr0300923; dbxref=REFSEQ:NP_001163196,GB_protein:ACZ94468,FlyBase:FBpp0290145,FlyBase_Annotation_IDs:CG30122-PC…	0.227	CG30122-PC	[K].TVPQPEPESEQPAAEPEPEQSEPEEAEPAAAVTEDTTVNQAVNEESQPEPEEFDEK.[S]	2xDeamidated [Q20; Q40]; 1xTMTpro [K56]; 1xTMTpro [N-Term]; 1xPhospho [S/T]	0.00292047	0.000686577	1	3	1	1	FBpp0290145 [95-150]		0	6806.03	1.259	0.48	1.34		1.514	0.723	1.129				0.473	0.811		0.227	1.087		0.342	0.917		0.0788598	6.27639e-07	0.220878		0.053135	0.0690509	0.597145			0.00525189	0.276414		3.69096e-10	0.773318
FBpp0075600	type=polypeptide; loc=3L:complement(join(13381249..13381276,13380479..13381185)); ID=FBpp0075600; name=CG14107-PA; parent=FBgn0036351,FBtr0075866; dbxref=FlyBase:FBpp0075600,FlyBase_Annotation_IDs:CG14107-PA,GB_protein:AAF49829.1,REFSEQ:NP_648637,GB_protein:AAF49829,UniProt/TrEMBL:Q9VU61,FlyMine:FBpp0075600,modMine:FBpp0075600; MD5=dfd7b2a01af94e46c27904703cacd17a; length=244; release=r6.47; spec…	1.311	CG14107-PA	[K].QDPQVVNSSADSSEEK.[D]	1xTMTpro [K16]; 1xTMTpro [N-Term]; 1xPhospho [S12(99.3)]	2.43801e-07	0.00028586	1	1	1	1	FBpp0075600 [40-55]	FBpp0075600 1xPhospho [S51(99.3)]	0	2408.15	1.258	0.872	0.961		0.879	0.868	0.888				1.311	1.085		1.143	1.043		1.138	0.964		0.00572695	0.187112	0.72517		0.350017	0.481029	0.391861			0.127389	0.584975		0.394232	0.716459
FBpp0087050	type=polypeptide; loc=2R:12515444..12517258; ID=FBpp0087050; name=CG13151-PA; parent=FBgn0033750,FBtr0087939; dbxref=FlyBase:FBpp0087050,FlyBase_Annotation_IDs:CG13151-PA,GB_protein:AAF58496.1,REFSEQ:NP_610793,GB_protein:AAF58496,UniProt/TrEMBL:A1Z917,FlyMine:FBpp0087050,modMine:FBpp0087050; MD5=fdbc7fb2a4806e7a1e3d99eff156627c; length=604; release=r6.47; species=Dmel;	0.506	CG13151-PA	[K].CSDQEEEDEDGEK.[M]	1xCarbamidomethyl [C1]; 1xTMTpro [K13]; 1xTMTpro [N-Term]; 1xPhospho [S2(100)]	2.57794e-05	0.000318296	1	1	1	1	FBpp0087050 [15-27]	FBpp0087050 1xCarbamidomethyl [C15]; 1xPhospho [S16(100)]	0	2257.93	1.258	1.449	1.688		0.728	1.727	0.847				0.586	0.598		0.849	1.01		1.012	0.506		0.00118706	0.00079401	0.000206139		0.0462167	0.00548577	0.351477			0.00159452	0.000437697		0.278691	0.961401
FBpp0309609	type=polypeptide; loc=X:join(12059846..12059887,12060373..12064989); ID=FBpp0309609; name=Muc11A-PB; parent=FBgn0052656,FBtr0342741; dbxref=GB_protein:AHN59620,REFSEQ:NP_001285150,FlyBase:FBpp0309609,FlyBase_Annotation_IDs:CG32656-PB,UniProt/TrEMBL:X2JBD0; MD5=1513bf78d6f8463a4ca04af504c7728a; length=1552; release=r6.47; species=Dmel;	1.608	Muc11A-PB	[K].SGEDQSK.[E]	1xTMTpro [K7]; 1xTMTpro [N-Term]; 2xPhospho [S1(100); S6(100)]	0.140184	0.00766018	1	1	1	1	FBpp0309609 [1410-1416]	FBpp0309609 2xPhospho [S1410(100); S1415(100)]	0	1518.67	1.254	0.909	1.515		0.831	1.303	1.111				1.234	0.93		1.122	1.408		1.608	1.033		0.00654316	0.356425	0.00309037		0.20353	0.166843	0.438866			0.240788	0.589051		0.443658	0.00693896
FBpp0304695	type=polypeptide; loc=2R:complement(join(11283684..11283725,11283386..11283605,11282329..11283323,11282164..11282268,11281960..11282099,11281695..11281890,11281438..11281632,11281274..11281379,11281107..11281150)); ID=FBpp0304695; name=CG9062-PC; parent=FBgn0033607,FBtr0332422; dbxref=FlyBase:FBpp0304695,FlyBase_Annotation_IDs:CG9062-PC,REFSEQ:NP_001260886,GB_protein:AGB93419,UniProt/TrEMBL:A0A0B…	1.602	CG9062-PC	[K].VLNAETTPSGGNANNSLQNSQSDANSEGSQLPAEER.[I]	2xDeamidated [N/Q]; 1xTMTpro [N-Term]; 2xPhospho [S26(100); S29(100)]	0.000120507	0.000318296	1	2	2	2	FBpp0304695 [588-623]	FBpp0304695 2xPhospho [S613(100); S616(100)]	0	4152.78	1.254	1.12	0.835		1.602	1.051	1.06				1.058	1.146		1.184	0.957		1.112	1.215		0.130178	0.527512	0.188431		0.040678	0.850219	0.903491			0.538539	0.424116		0.288815	0.673496
FBpp0304265	type=polypeptide; loc=2L:join(420075..420146,420292..420558); ID=FBpp0304265; name=RpLP1-PB; parent=FBgn0002593,FBtr0331932; dbxref=FlyBase:FBpp0304265,FlyBase_Annotation_IDs:CG4087-PB,REFSEQ:NP_001259822,GB_protein:AGB92359,UniProt/Swiss-Prot:P08570; MD5=14996ea00a002e01173b79d94ab23b2f; length=112; release=r6.47; species=Dmel;	1.594	RpLP1-PB	[K].DLITNIGSGVGAAPAGGAAPAAAAAAPAAESK.[K]	1xTMTpro [K32]; 1xTMTpro [N-Term]; 1xPhospho [S31(100)]	1.42128e-09	0.00028586	1	1	1	1	FBpp0304265 [58-89]	FBpp0304265 1xPhospho [S88(100)]	0	3406.79	1.253	1.069	1.38		1.39	1.46	1.446				0.697	1.103		0.745	1.521		1.018	1.594		0.0398045	0.720547	0.0544915		0.120415	0.137491	0.0230932			0.132936	0.547084		0.145691	0.00330861
FBpp0302638	type=polypeptide; loc=X:join(2168189..2168233,2170789..2171085,2171155..2171928); ID=FBpp0302638; name=CG3630-PC; parent=FBgn0023540,FBtr0310500; dbxref=REFSEQ:NP_001259177,GB_protein:AGB95023,FlyBase:FBpp0302638,FlyBase_Annotation_IDs:CG3630-PC,UniProt/TrEMBL:O46052; MD5=fd46f90db8253f36067651aa4249fbaf; length=371; release=r6.47; species=Dmel;	1.378	CG3630-PC	[R].TVSVEQLAPSPGTASESSPDQSQSQPESTPA.[-]	1xDeamidated [Q21]; 1xTMTpro [N-Term]; 1xPhospho [S3(99.9)]	0.0213682	0.000930591	1	2	1	1	FBpp0302638 [341-371]	FBpp0302638 1xPhospho [S343(99.9)]	0	3484.58	1.253	1.166	1.013		1.159	1.378	1.121				0.902	1.112		1.051	1.127		1.242	1.246		0.0575208	0.309224	0.790193		0.575054	0.20415	0.546013			0.73618	0.521768		0.740037	0.58372
FBpp0083766	type=polypeptide; loc=3R:join(23251877..23251957,23252249..23252836,23252892..23253269,23253325..23253542,23253601..23253695,23253753..23253952,23254018..23254309,23254369..23254448); ID=FBpp0083766; name=EloA-PA; parent=FBgn0039066,FBtr0084374; dbxref=FlyBase:FBpp0083766,FlyBase_Annotation_IDs:CG6755-PA,GB_protein:AAF56117.1,REFSEQ:NP_732846,GB_protein:AAF56117,UniProt/Swiss-Prot:Q9VCP0,FlyMine:…	0.53	EloA-PA	[K].GGNSSSGEDLNTSK.[H]	1xTMTpro [K14]; 1xTMTpro [N-Term]; 2xPhospho [S4(100); S5(100)]	8.37887e-05	0.000318296	1	2	3	4	FBpp0083766 [115-128]	FBpp0083766 2xPhospho [S118(100); S119(100)]	0	2120.94	1.253	1.113	0.897		1.516	0.53	0.914				1.41	1.031		1.57	0.925		0.747	0.942		6.58477e-05	0.202404	0.443782		0.0108563	0.00116088	0.537852			0.0131869	0.879943		0.00010551	0.529582
FBpp0077081	type=polypeptide; loc=2L:join(4883647..4884339,4884391..4885509); ID=FBpp0077081; name=CG3008-PA; parent=FBgn0031643,FBtr0077389; dbxref=FlyBase:FBpp0077081,FlyBase_Annotation_IDs:CG3008-PA,GB_protein:AAF50965.1,REFSEQ:NP_608871,GB_protein:AAF50965,UniProt/TrEMBL:Q9VR42,FlyMine:FBpp0077081,modMine:FBpp0077081; MD5=41726f07513ce613867752d644eb2c1c; length=603; release=r6.47; species=Dmel;	0.108	CG3008-PA	[K].TDTDKDQETDDNENDSDDK.[E]	2xTMTpro [K5; K19]; 1xTMTpro [N-Term]; 2xPhospho [S16(100); T]	2.01096e-05	0.000318296	1	1	2	3	FBpp0077081 [576-594]	FBpp0077081 2xPhospho [S591(100); T]	1	3272.38	1.253	0.768	1.282		0.459	0.679	1.467				0.159	1.396		0.122	1.79		0.108	2.047		8.7987e-05	0.0202158	0.00854386		7.56952e-06	0.0373692	0.00229209			1e-17	0.0121708		1e-17	7.91701e-10
FBpp0087649	type=polypeptide; loc=2R:join(9114348..9114392,9114451..9115183,9115239..9115330,9115384..9115660,9115719..9115933); ID=FBpp0087649; name=Phax-PA; parent=FBgn0033380,FBtr0088568; dbxref=FlyBase:FBpp0087649,GB_protein:AAF58985.2,FlyBase_Annotation_IDs:CG8069-PA,GB_protein:AAF58985.3,REFSEQ:NP_610456,GB_protein:AAF58985,UniProt/TrEMBL:A1Z7P3,FlyMine:FBpp0087649,modMine:FBpp0087649; MD5=7e8e1c9914f2…	1.577	Phax-PA	[K].QPGSLSNPPPSPVGAEQEHDSPEYR.[T]	1xDeamidated [N7]; 1xTMTpro [N-Term]; 2xPhospho [S11(100); S21(100)]	0.00442682	0.000686577	1	2	1	1	FBpp0087649 [379-403]	FBpp0087649 2xPhospho [S389(100); S399(100)]	0	3140.36	1.252	0.94	0.829		1.001	0.894	1.082				1.248	1.457		1.173	1.207		1.116	1.577		0.0419841	0.557882	0.161046		0.851608	0.474131	0.627975			0.242723	0.024415		0.371773	0.248691
FBpp0075498	type=polypeptide; loc=3L:join(13929849..13931198,13931746..13934193); ID=FBpp0075498; name=DCTN1-p150-PA; parent=FBgn0001108,FBtr0075756; dbxref=FlyBase:FBpp0075498,FlyBase_Annotation_IDs:CG9206-PA,GB_protein:AAF49788.1,REFSEQ:NP_524061,GB_protein:AAF49788,UniProt/Swiss-Prot:P13496,FlyMine:FBpp0075498,modMine:FBpp0075498; MD5=d2f89d389347e92f2b60e0b276e76a95; length=1265; release=r6.47; species=D…	0.568	DCTN1-p150-PA	[R].SIEDVSGATPTAAQPTK.[A]	1xTMTpro [K17]; 1xTMTpro [N-Term]; 1xPhospho [S1(100)]	1.762e-07	0.00028586	1	1	1	1	FBpp0075498 [85-101]	FBpp0075498 1xPhospho [S85(100)]	0	2361.22	1.252	0.862	1.29		1.371	1.166	0.664				0.659	1.04		0.568	1.341		0.768	0.69		0.00347137	0.162216	0.0594773		0.0648268	0.457101	0.00466912			0.0210828	0.876003		0.000108229	0.0130531
FBpp0110083	type=polypeptide; loc=3R:complement(join(10187946..10188020,10178675..10178935,10174712..10174818,10173498..10173607,10173354..10173432,10173039..10173136,10172786..10172977,10172582..10172724,10172267..10172428)); ID=FBpp0110083; name=CG12814-PB; parent=FBgn0037796,FBtr0110786; dbxref=FlyBase:FBpp0110083,FlyBase_Annotation_IDs:CG12814-PB,REFSEQ:NP_001036700,GB_protein:ABI31157,UniProt/TrEMBL:Q0K…	1.53	CG12814-PB	[K].GYTSGGSTIHSNRSDRY.[-]	1xTMTpro [N-Term]; 3xPhospho [S7(97.7); S11(100); S14(100)]	0.018805	0.000930591	1	2	1	1	FBpp0110083 [392-408]	FBpp0110083 3xPhospho [S398(97.7); S402(100); S405(100)]	2	2401.95	1.251	0.97	0.953		1.341	0.797	0.906				1.253	1.53		1.215	1.459		0.999	1.386		0.014616	0.730485	0.652788		0.165647	0.238894	0.492496			0.173543	0.00223062		0.146476	0.00216633
FBpp0072166	type=polypeptide; loc=2R:join(24174955..24174967,24175028..24175396,24175473..24175724,24175917..24176191,24176427..24176831,24176893..24177105); ID=FBpp0072166; name=Nop60B-PA; parent=FBgn0259937,FBtr0072258; dbxref=FlyBase_Annotation_IDs:CG3333-PA,FlyBase:FBpp0072166,GB_protein:AAF47178.1,REFSEQ:NP_525120,GB_protein:AAF47178,UniProt/Swiss-Prot:O44081; MD5=e11e7d81745512068d7be9dddda65d2a; lengt…	1.406	Nop60B-PA	[K].LSTSSVEETAAAAVSEETPSK.[D]	1xTMTpro [K21]; 1xTMTpro [N-Term]; 1xPhospho [T3(96.4)]	6.81212e-06	0.00028586	1	1	1	1	FBpp0072166 [441-461]	FBpp0072166 1xPhospho [T443(96.4)]	0	2782.39	1.251	1.218	1.322		1.172	1.004	1.206				0.98	1.064		1.193	1.406		0.983	1.283		0.103874	0.201935	0.248635		0.554672	0.754446	0.370181			0.817075	0.712451		0.27001	0.0569945
FBpp0309148	type=polypeptide; loc=X:7894127..7896637; ID=FBpp0309148; name=p115-PB; parent=FBgn0040087,FBtr0340162; dbxref=FlyBase:FBpp0309148,FlyBase_Annotation_IDs:CG1422-PB,GB_protein:AHN59463,REFSEQ:NP_001284992,UniProt/Swiss-Prot:Q9W3N6; MD5=b9b4846f5e7b9f1620128b86fefb7e2d; length=836; release=r6.47; species=Dmel;	1.372	p115-PB	[R].YEEAGSTNTLPTSNVAPSVPAAGGGSPIPSGTASR.[-]	1xTMTpro [N-Term]; 2xPhospho [S26(100); S34(94.5)]	2.3373e-06	0.00028586	1	1	2	2	FBpp0309148 [802-836]	FBpp0309148 2xPhospho [S827(100); S835(94.5)]	0	3764.74	1.251	1.11	1.174		1.372	1.212	1.114				0.752	0.986		0.834	1.158		0.911	1.099		0.0145126	0.440972	0.364564		0.113955	0.403747	0.571233			0.151491	0.997815		0.324041	0.295925
FBpp0290490	type=polypeptide; loc=X:join(9243876..9244146,9244207..9245723); ID=FBpp0290490; name=Larp7-PA; parent=FBgn0260771,FBtr0301275; dbxref=REFSEQ:NP_524795,GB_protein:AAF46473,FlyBase_Annotation_IDs:CG42569-PA,FlyBase:FBpp0290490,FlyBase:FBpp0071247,FlyBase_Annotation_IDs:CG12058-PA,UniProt/TrEMBL:Q9W362,FlyMine:FBpp0290490,modMine:FBpp0290490; MD5=0c7a8c9df4bc89bebdae4e14c32e65aa; length=595; releas…	1.414	Larp7-PA	[K].LEEGQPSETSTAGETASETDAEGTAEASEQEDKTEATDGDEAAK.[K]	2xDeamidated [Q5; Q30]; 2xTMTpro [K33; K44]; 1xTMTpro [N-Term]; 1xPhospho [S28(99.9)]	5.30154e-07	0.00028586	1	1	1	1	FBpp0290490 [277-320]	FBpp0290490 1xPhospho [S304(99.9)]	1	5467.44	1.25	0.907	0.909		1.326	0.978	1.067				1.293	1.325		1.173	1.205		1.265	1.414		0.0427163	0.385276	0.410488		0.192426	0.764025	0.772069			0.196693	0.0850136		0.405517	0.264352
FBpp0308661	type=polypeptide; loc=X:1479239..1480189; ID=FBpp0308661; name=rush-PB; parent=FBgn0025381,FBtr0339589; dbxref=FlyBase:FBpp0308661,FlyBase_Annotation_IDs:CG14782-PB,GB_protein:AHN59255,REFSEQ:NP_001284784,UniProt/Swiss-Prot:O76902; MD5=a071e30e8e3b599aef55f16a4493432c; length=316; release=r6.47; species=Dmel;	1.413	rush-PB	[K].LNTTAGDSSNDEDSDEETASPGGESHDEPR.[F]	1xTMTpro [N-Term]; 1xPhospho [S14(100)]	1.30317e-08	0.00028586	1	1	1	1	FBpp0308661 [236-265]	FBpp0308661 1xPhospho [S249(100)]	0	3503.42	1.25	1.413	0.745		0.961	1.186	0.763				0.93	1.358		1.314	1.012		1.103	1.037		0.119768	0.0242117	0.0315985		0.644307	0.725844	0.103579			0.930338	0.0892781		0.112413	0.892004
FBpp0293020	type=polypeptide; loc=2L:complement(join(9555634..9555938,9555284..9555498,9554000..9554268,9553803..9553939,9553588..9553728,9551717..9553526,9550204..9550404,9549579..9549665)); ID=FBpp0293020; name=jp-PE; parent=FBgn0032129,FBtr0304057; dbxref=FlyBase:FBpp0293020,FlyBase_Annotation_IDs:CG4405-PE,REFSEQ:NP_001188758,GB_protein:ADV37008,UniProt/TrEMBL:Q7JV09; MD5=43ae7e61a97c7b9cc80428acdf55514c…	0.4	jp-PE	[R].QQQYLNMQQQQQQQRR.[M]	1xDeamidated [N6]; 1xTMTpro [N-Term]; 1xPhospho [Y4(100)]	0.00850473	0.000840438	1	1	1	1	FBpp0293020 [537-552]	FBpp0293020 1xPhospho [Y540(100)]	1	2518.19	1.249	0.832	1.133		1.158	1.379	1.136				0.481	0.872		0.4	0.987		0.663	0.99		0.00716827	0.111264	0.368151		0.436276	0.115532	0.354717			1.97597e-05	0.33027		7.34097e-10	0.814305
FBpp0301625	type=polypeptide; loc=2R:complement(join(13450174..13450358,13445547..13445590,13444765..13445138,13444428..13444694,13444175..13444342,13443888..13444106,13443753..13443816,13443454..13443692,13442934..13443128,13440392..13442516,13440072..13440328)); ID=FBpp0301625; name=cnn-PL; parent=FBgn0013765,FBtr0309891; dbxref=FlyBase:FBpp0301625,FlyBase_Annotation_IDs:CG4832-PL,REFSEQ:NP_001246293,GB_pr…	1.502	cnn-PL	[R].IGLDETSNSLAAPEQAISESESEGR.[T]	1xTMTpro [N-Term]; 1xPhospho [S18(100)]	2.59441e-05	0.000318296	1	6	1	1	FBpp0301625 [915-939]	FBpp0301625 1xPhospho [S932(100)]	0	2974.38	1.248	1.267	0.908		1.502	1.334	0.94				0.988	1.364		1.251	1.239		1.317	1.282		0.0987063	0.116287	0.329639		0.0589536	0.312479	0.60766			0.814974	0.0724068		0.199367	0.278872
FBpp0077998	type=polypeptide; loc=3L:join(21335323..21335428,21335493..21337054,21337109..21337375,21337432..21337941); ID=FBpp0077998; name=Tsr1-PA; parent=FBgn0037073,FBtr0078342; dbxref=GB_protein:AAF51709.1,FlyBase:FBpp0077998,FlyBase_Annotation_IDs:CG7338-PA,REFSEQ:NP_649304,GB_protein:AAF51709,UniProt/Swiss-Prot:Q9VP47,FlyMine:FBpp0077998,modMine:FBpp0077998; MD5=3f094be13137445e86293fe7d6b4c89b; lengt…	1.252	Tsr1-PA	[K].RDSDTEEFQDTVSVASEAAINDEK.[Y]	2xDeamidated [Q9; N21]; 1xTMTpro [K24]; 1xTMTpro [N-Term]; 1xPhospho [S3(98.4)]	2.17401e-07	0.00028586	1	1	1	2	FBpp0077998 [440-463]	FBpp0077998 1xPhospho [S442(98.4)]	1	3346.53	1.248	0.878	1.252		1.101	0.989	1				0.938	0.949		0.824	1.188		0.928	0.949		0.00757883	0.210116	0.0914342		0.673452	0.949405	0.992766			0.744932	0.682999		0.24431	0.208509
FBpp0071507; FBpp0071506	type=polypeptide; loc=2R:join(21179293..21179644,21179938..21180147,21181420..21181585,21181645..21181761,21181836..21181965); ID=FBpp0071507; name=Pu-PA; parent=FBgn0003162,FBtr0071580; dbxref=FlyBase:FBpp0071507,FlyBase_Annotation_IDs:CG9441-PA,GB_protein:AAM70858.1,REFSEQ:NP_726038,GB_protein:AAM70858,UniProt/Swiss-Prot:P48596,FlyMine:FBpp0071507,modMine:FBpp0071507; MD5=a766cc81929c9e529f573c…	0.178	Pu-PA	[R].NNSVCSTSSTSGTSSLADR.[Q]	1xCarbamidomethyl [C5]; 1xTMTpro [N-Term]; 3xPhospho [S3(100); S6(98.4); S8(98.4)]	1.05703e-05	0.00028586	2	2	2	3	FBpp0071507 [35-53]; FBpp0071506 [35-53]	FBpp0071507 1xCarbamidomethyl [C39]; 3xPhospho [S37(100); S40(98.4); S42(98.4)]; FBpp0071506 1xCarbamidomethyl [C39]; 3xPhospho [S37(100); S40(98.4); S42(98.4)]	0	2474.95	1.248	1.399	2.535		0.999	2.353	0.447				0.439	0.399		0.615	1.011		1.034	0.178		0.00454912	0.00411563	2.79776e-14		0.904968	1.12978e-05	5.92702e-08			9.15955e-07	2.88964e-11		0.00103518	0.993612
FBpp0074963	type=polypeptide; loc=3L:complement(join(17643979..17643986,17643363..17643726,17641026..17641255,17638505..17640053)); ID=FBpp0074963; name=Pep-PB; parent=FBgn0004401,FBtr0075199; dbxref=FlyBase:FBpp0074963,FlyBase_Annotation_IDs:CG6143-PB,GB_protein:AAF49319.3,REFSEQ:NP_524858,GB_protein:AAF49319,UniProt/Swiss-Prot:P41073,FlyMine:FBpp0074963,modMine:FBpp0074963; MD5=19816eddca9ef235f71f1c63d498…	2.186	Pep-PB	[K].EGDELNESQEEEEVALPVDPEDCILDFNDGDEIPSEVDTR.[L]	1xCarbamidomethyl [C23]; 1xDeamidated [N28]; 1xTMTpro [N-Term]; 1xPhospho [S8(100)]	2.65898e-08	0.00028586	1	2	1	1	FBpp0074963 [429-468]	FBpp0074963 1xCarbamidomethyl [C451]; 1xPhospho [S436(100)]	0	4933.11	1.247	1.249	1.209		1.09	1.074	1				1.75	1.004		2.186	1.214		1.879	1.004		0.114378	0.109438	0.520288		0.84749	0.915721	0.845192			0.00538659	0.95564		2.5561e-05	0.366495
FBpp0099856	type=polypeptide; loc=2R:join(16856785..16857052,16857633..16858114,16858181..16858601,16858664..16858764,16858827..16859000,16859061..16859249,16859313..16859397,16859453..16859574,16859633..16859785,16859850..16859864); ID=FBpp0099856; name=Dek-PB; parent=FBgn0026533,FBtr0100437; dbxref=FlyBase_Annotation_IDs:CG5935-PB,FlyBase:FBpp0099856,GB_protein:AAM70892.1,REFSEQ:NP_652058,GB_protein:AAM708…	0.603	Dek-PB	[K].EDNSEKDEENSEDGDEPEDEADEKASDEESEK.[K]	1xDeamidated [N10]; 3xTMTpro [K6; K24; K32]; 1xTMTpro [N-Term]; 1xPhospho [S]	4.69744e-07	0.00028586	1	4	2	3	FBpp0099856 [114-145]		2	4927.14	1.247	0.991	1.371		0.603	1.21	1.316				1.166	0.85		1.155	1.166		1.41	1.119		0.00144861	0.990307	0.0179535		0.0021049	0.314445	0.0370232			0.35876	0.221946		0.225608	0.123322
FBpp0071642	type=polypeptide; loc=2R:join(21973131..21973870,21974174..21974750,21974804..21974874,21974939..21975228,21975289..21975524); ID=FBpp0071642; name=CG9304-PA; parent=FBgn0034674,FBtr0071726; dbxref=GB_protein:AAF46779.2,FlyBase:FBpp0071642,FlyBase_Annotation_IDs:CG9304-PA,GB_protein:AAF46779.3,REFSEQ:NP_611624,GB_protein:AAF46779,UniProt/TrEMBL:Q9W2B3,FlyMine:FBpp0071642,modMine:FBpp0071642; MD5=…	1.494	CG9304-PA	[R].RNSPPDEIAVGTGSR.[G]	1xTMTpro [N-Term]; 1xPhospho [S3(100)]	0.00131288	0.000439195	1	1	1	1	FBpp0071642 [581-595]	FBpp0071642 1xPhospho [S583(100)]	1	1939.96	1.246	1	0.967		1.238	1.029	0.969				0.774	1.494		0.774	1.445		0.796	1.449		0.0202709	0.921163	0.718225		0.276482	0.972133	0.86364			0.250389	0.0111163		0.188149	0.0094664
FBpp0290357	type=polypeptide; loc=3R:join(26967444..26967549,26969685..26969795,26970327..26970344,26970652..26970823,26970883..26971849,26971910..26975976,26976033..26976229,26976289..26976545); ID=FBpp0290357; name=CG5521-PB; parent=FBgn0039466,FBtr0301134; dbxref=REFSEQ:NP_001163748,GB_protein:ACZ95042,FlyBase:FBpp0290357,FlyBase_Annotation_IDs:CG5521-PB,UniProt/TrEMBL:E1JIZ3,FlyMine:FBpp0290357,modMine:F…	1.26	CG5521-PB	[R].KGDAEETDSYQEGDNESGAGSR.[S]	1xTMTpro [K1]; 1xTMTpro [N-Term]; 2xPhospho [S9(100); S17(100)]	0.00242592	0.000577051	1	2	1	1	FBpp0290357 [777-798]	FBpp0290357 2xPhospho [S785(100); S793(100)]	1	3070.28	1.246	0.95	0.95		1.213	1.135	1.215				1.104	1.037		1.049	0.985		1.253	1.26		0.0391727	0.620426	0.501266		0.416849	0.662637	0.286166			0.563686	0.794046		0.742542	0.820135
FBpp0303340	type=polypeptide; loc=3R:complement(join(24649644..24649686,24648508..24649545,24647679..24648390,24646693..24647602,24645745..24646631,24642413..24645685,24642173..24642359,24641462..24642114,24641277..24641400,24641031..24641218,24640699..24640969,24640450..24640632,24639824..24640223,24639659..24639764,24639420..24639595,24639155..24639341,24638741..24639093,24637704..24638673,24637298..246376…	1.246	puf-PG	[R].RHSELLVTPTPSPTVEEK.[S]	1xTMTpro [K18]; 1xTMTpro [N-Term]; 3xPhospho [S3(100); T8(100); T10(100)]	1.31253e-05	0.00028586	1	6	1	2	FBpp0303340 [2388-2405]	FBpp0303340 3xPhospho [S2390(100); T2395(100); T2397(100)]	1	2868.38	1.246	0.97	0.939		1.13	0.895	0.965				1.102	1.133		1.069	1.064		0.987	1.093		0.00851883	0.736227	0.595301		0.568758	0.566607	0.812531			0.598603	0.40034		0.673511	0.618059
FBpp0082296	type=polypeptide; loc=3R:join(13772350..13772410,13773935..13774018,13774312..13774737,13774799..13774837,13775092..13775169,13775228..13775305,13775382..13775459,13775530..13776176,13776235..13776556,13776792..13776964,13777253..13777708,13777910..13778326); ID=FBpp0082296; name=CG9297-PB; parent=FBgn0038181,FBtr0082828; dbxref=FlyBase:FBpp0082296,FlyBase_Annotation_IDs:CG9297-PB,GB_protein:AAN1…	2.076	CG9297-PB	[K].DTIEIETVELDSTEDAK.[S]	1xTMTpro [K17]; 1xTMTpro [N-Term]; 1xPhospho [S12(99.2)]	7.38239e-07	0.00028586	1	1	1	2	FBpp0082296 [83-99]	FBpp0082296 1xPhospho [S94(99.2)]	0	2596.28	1.245	0.987	1.087		1.14	1.019	1.068				2.037	1.524		2.01	1.656		2.076	1.627		0.0142277	0.944743	0.617766		0.607519	0.900803	0.662462			9.37574e-05	0.00278102		1.67778e-06	3.22847e-05
FBpp0308852	type=polypeptide; loc=X:complement(join(7283941..7284714,7282242..7283868,7282024..7282176,7281823..7281960,7281439..7281749)); ID=FBpp0308852; name=CG1677-PC; parent=FBgn0029941,FBtr0339819; dbxref=FlyBase:FBpp0308852,FlyBase_Annotation_IDs:CG1677-PC,GB_protein:AHN59447,REFSEQ:NP_001284976,UniProt/TrEMBL:Q9W3R9; MD5=8a487ec36a85d7be6c21413076ebd54a; length=1000; release=r6.47; species=Dmel;	1.529	CG1677-PC	[K].DRGGSSARSPPPPSANVR.[E]	1xTMTpro [N-Term]; 2xPhospho [S5(98.1); S9(100)]	0.00101014	0.000318296	1	2	1	1	FBpp0308852 [588-605]	FBpp0308852 2xPhospho [S592(98.1); S596(100)]	2	2272.06	1.245	1.066	1.024		1.529	0.984	0.964				1.208	1.39		1.288	1.424		1.188	1.34		0.0156403	0.589617	0.890005		0.00644162	0.932407	0.809987			0.249887	0.0200677		0.0606885	0.00414481
FBpp0307633	type=polypeptide; loc=2R:complement(join(15985862..15985953,15985474..15985765,15984883..15985367,15984654..15984745,15984074..15984286,15969076..15984006,15962117..15962827,15961313..15962056,15960481..15961188,15960245..15960417,15959789..15959876,15957994..15959317,15957809..15957941,15956639..15956807,15954833..15954878,15953902..15954773,15953426..15953837,15952836..15953220,15951158..159514…	1.378	Strn-Mlck-PS	[R].NYSLSTIQEER.[T]	1xTMTpro [N-Term]; 1xPhospho [S3(100)]	0.0015603	0.000439195	1	4	1	1	FBpp0307633 [699-709]	FBpp0307633 1xPhospho [S701(100)]	0	1723.82	1.245	1.013	1.187		1.127	1.188	0.843				1.044	1.161		1.057	1.378		1.24	0.978		0.0103773	0.920243	0.234163		0.517089	0.383424	0.283254			0.808691	0.378589		0.711802	0.0172225
FBpp0083988	type=polypeptide; loc=3R:join(24319115..24319157,24319409..24319467,24319592..24319621,24320017..24320076,24320668..24320914,24320976..24321783,24321863..24321959,24322024..24322338,24322397..24324403,24324459..24324718,24324777..24324947,24325005..24325278,24325750..24326895,24326957..24327137,24327189..24328189); ID=FBpp0083988; name=BRWD3-PA; parent=FBgn0011785,FBtr0084604; dbxref=FlyBase:FBpp…	1.245	BRWD3-PA	[R].DQEEEEDGTSVDSEEQQVNVSSR.[G]	1xTMTpro [N-Term]; 3xPhospho [T9(100); S10(100); S13(100)]	0.0980718	0.00501531	1	1	1	1	FBpp0083988 [2194-2216]	FBpp0083988 3xPhospho [T2202(100); S2203(100); S2206(100)]	0	3140.18	1.245	1.067	1.134		1.042	0.947	0.854				0.873	0.944		0.931	1.071		0.827	0.806		0.0814195	0.732105	0.761957		0.973538	0.591968	0.299301			0.698736	0.804937		0.847897	0.829228
FBpp0071670	type=polypeptide; loc=2R:join(22081180..22082637,22082705..22084903); ID=FBpp0071670; name=Synj-PB; parent=FBgn0034691,FBtr0071756; dbxref=FlyBase:FBpp0071670,FlyBase_Annotation_IDs:CG6562-PB,GB_protein:AAG22194.1,REFSEQ:NP_569729,GB_protein:AAG22194,UniProt/TrEMBL:Q5U0V7; MD5=80508fbfd3af21adafcb6688a309ae4c; length=1218; release=r6.47; species=Dmel;	0.731	Synj-PB	[K].SQSPTELVSASSSTSSSGK.[T]	1xTMTpro [K19]; 1xTMTpro [N-Term]; 1xPhospho [S/T]	0.0130595	0.000840438	1	1	1	1	FBpp0071670 [1088-1106]		0	2515.24	1.245	1.266	1.135		0.915	1.013	0.815				0.731	1.051		0.926	1.194		0.741	0.857		0.0701972	0.117952	0.699767		0.517369	0.805729	0.190562			0.232463	0.734574		0.784228	0.365725
FBpp0290401	type=polypeptide; loc=2R:join(17731204..17731384,17731467..17732141,17732198..17732275,17732324..17732579,17732638..17732791); ID=FBpp0290401; name=CG4984-PD; parent=FBgn0034267,FBtr0301183; dbxref=REFSEQ:NP_001163183,GB_protein:ACZ94455,FlyBase:FBpp0290401,FlyBase_Annotation_IDs:CG4984-PD,UniProt/TrEMBL:E1JGK3,FlyMine:FBpp0290401,modMine:FBpp0290401; MD5=480bbd9c87faf48abde92b5a73fa1973; length=…	0.695	CG4984-PD	[K].RDVSTSTIGR.[D]	1xTMTpro [N-Term]; 2xPhospho [S4(99); S6(100)]	0.0124874	0.000840438	1	2	1	1	FBpp0290401 [3-12]	FBpp0290401 2xPhospho [S6(99); S8(100)]	1	1555.72	1.245	0.772	0.992		1.072	0.8	0.779				1.086	0.892		0.838	0.885		0.869	0.695		0.00218883	0.0152372	0.869533		0.774371	0.280058	0.110882			0.60771	0.361669		0.240344	0.277425
FBpp0305034	type=polypeptide; loc=3L:join(21832879..21832977,21833180..21834829,21835071..21835229,21835467..21835880); ID=FBpp0305034; name=Nopp140-PE; parent=FBgn0037137,FBtr0332811; dbxref=REFSEQ:NP_001262195,GB_protein:AGB94888,FlyBase:FBpp0305034,FlyBase_Annotation_IDs:CG7421-PE,UniProt/TrEMBL:M9PFZ1; MD5=549dbf661994a1ec015a5019c6c00c5b; length=773; release=r6.47; species=Dmel;	0.653	Nopp140-PE	[K].SSSEDSDSDEEEAPK.[K]	1xTMTpro [K15]; 1xTMTpro [N-Term]; 2xPhospho [S6(99.3); S8(100)]	8.43245e-05	0.000318296	1	4	1	1	FBpp0305034 [443-457]	FBpp0305034 2xPhospho [S448(99.3); S450(100)]	0	2379.96	1.245	0.978	0.973		0.788	0.921	0.918				0.939	0.711		0.919	0.692		0.865	0.653		0.0134045	0.798322	0.699291		0.133401	0.646762	0.52061			0.783471	0.0408297		0.686187	0.00681352
FBpp0088519	type=polypeptide; loc=2R:join(17789747..17789848,17789919..17791233,17791297..17791784,17791845..17792140,17792204..17792357); ID=FBpp0088519; name=CG5033-PA; parent=FBgn0028744,FBtr0089550; dbxref=FlyBase:FBpp0088519,FlyBase_Annotation_IDs:CG5033-PA,GB_protein:AAF57786.1,REFSEQ:NP_611270,GB_protein:AAF57786,UniProt/Swiss-Prot:Q7K0Y1,FlyMine:FBpp0088519,modMine:FBpp0088519; MD5=f9709eacecc086f21c…	1.602	CG5033-PA	[K].DSEPTNEVVASSEASENEEEEEDLLQAVK.[D]	1xDeamidated [N17]; 1xTMTpro [K29]; 1xTMTpro [N-Term]; 1xPhospho [S/T]	0.00445524	0.000686577	1	1	2	5	FBpp0088519 [13-41]		0	3866.77	1.244	0.658	1.021		1.303	0.673	1.288				1.602	0.967		1.054	0.988		1.078	1.246		0.125768	0.00200017	0.735012		0.267019	0.0396982	0.242348			0.0201185	0.900646		0.56122	0.782183
FBpp0308989	type=polypeptide; loc=2R:complement(join(14264129..14264197,14263864..14264063,14263590..14263795,14262475..14263529,14261980..14262171,14261786..14261920)); ID=FBpp0308989; name=CG8547-PE; parent=FBgn0033919,FBtr0339968; dbxref=FlyBase:FBpp0308989,FlyBase_Annotation_IDs:CG8547-PE,GB_protein:AHN56213,REFSEQ:NP_001286415,UniProt/TrEMBL:Q0E980; MD5=f4fd64d4c5e1a5cd924060777d99b23a; length=618; rele…	1.395	CG8547-PE	[R].YPPRSPAHSPNYGGPHSPPLQPGVNR.[Y]	1xDeamidated [N11]; 1xTMTpro [N-Term]; 2xPhospho [S5(100); S9(100)]	1.15559e-05	0.00028586	1	1	1	1	FBpp0308989 [375-400]	FBpp0308989 2xPhospho [S379(100); S383(100)]	1	3244.5	1.243	0.865	0.961		1.261	0.819	0.899				1.172	1.395		1.013	1.341		0.96	1.255		0.0288074	0.203612	0.654825		0.227826	0.247045	0.443982			0.328951	0.037427		0.873835	0.0608297
FBpp0074068	type=polypeptide; loc=X:complement(16566276..16568030); ID=FBpp0074068; name=CanA-14F-PB; parent=FBgn0267912,FBtr0074293; dbxref=FlyBase:FBpp0074068,GB_protein:AAN09410.1,FlyBase_Annotation_IDs:CG9819-PB,GB_protein:AAN09410.2,REFSEQ:NP_727986,GB_protein:AAN09410,UniProt/Swiss-Prot:Q9VXF1; MD5=c179e4a06f457ebbf9aa3f1a0f5582fc; length=584; release=r6.47; species=Dmel;	0.657	CanA-14F-PB	[K].NAAATTGTAAGSGSGGAAGSAGTQQQGQGGTGTSSGPSSPTK.[R]	1xDeamidated [Q]; 1xTMTpro [K42]; 1xTMTpro [N-Term]; 2xPhospho [S38(100); S/T]	1.20538e-06	0.00028586	1	1	4	4	FBpp0074068 [39-80]	FBpp0074068 2xPhospho [S76(100); S/T]	0	4305.94	1.242	1.14	1.121		0.657	1.116	1.059				1.06	1.006		1.208	1.128		1.183	1.065		0.0406884	0.351365	0.650502		0.0191535	0.735831	0.863251			0.686352	0.932314		0.261071	0.448142
FBpp0081894	type=polypeptide; loc=3R:join(11628941..11629014,11629081..11629248,11629318..11629720,11629784..11632939); ID=FBpp0081894; name=CG14712-PA; parent=FBgn0037924,FBtr0082418; dbxref=FlyBase:FBpp0081894,FlyBase_Annotation_IDs:CG14712-PA,GB_protein:AAG22146.2,REFSEQ:NP_650096,GB_protein:AAG22146,UniProt/TrEMBL:Q9VGL0,FlyMine:FBpp0081894,modMine:FBpp0081894; MD5=4c6cd830baee08815c7bd4474131f9f7; lengt…	1.29	CG14712-PA	[K].NDTLASGGSSPENSPENVAK.[I]	1xTMTpro [K20]; 1xTMTpro [N-Term]; 1xPhospho [S10(98.5)]	5.78956e-05	0.000318296	1	1	1	1	FBpp0081894 [342-361]	FBpp0081894 1xPhospho [S351(98.5)]	0	2662.29	1.241	1.028	1.237		0.921	0.87	1.16				1.254	0.976		1.29	1.207		1.091	1.132		0.0414968	0.8966	0.287368		0.535149	0.385773	0.441376			0.174257	0.922942		0.140432	0.195865
FBpp0288465	type=polypeptide; loc=3L:join(7511377..7511442,7511511..7511628,7511705..7511916,7511973..7512728,7512786..7513392,7513523..7513621,7513818..7514354,7514649..7515581,7515641..7515777,7515826..7516050,7516116..7516466); ID=FBpp0288465; name=CG7546-PD; parent=FBgn0035793,FBtr0290026; dbxref=FlyBase:FBpp0288465,FlyBase_Annotation_IDs:CG7546-PD,REFSEQ:NP_001137904,GB_protein:ACL83259,UniProt/TrEMBL:B…	1.275	CG7546-PD	[R].SVTPTPEPEAEGAVGGQQVTAAETPTSSVGSANDAAAEGGNNSGPR.[R]	1xTMTpro [N-Term]; 1xPhospho [T3(99.9)]	8.72546e-09	0.00028586	1	8	1	1	FBpp0288465 [297-342]	FBpp0288465 1xPhospho [T299(99.9)]	0	4707.16	1.24	1.228	0.967		1.113	0.974	0.939				0.828	1.275		1.017	1.233		0.806	1.197		0.129457	0.195647	0.512259		0.784721	0.607895	0.60104			0.718501	0.172224		0.677598	0.316335
FBpp0428157	type=polypeptide; loc=2R:join(15381912..15382413,15383403..15384299,15384496..15386126); ID=FBpp0428157; name=SRPK-PE; parent=FBgn0286813,FBtr0479824; dbxref=REFSEQ:NP_001369087,GB_protein:QJC18710,FlyBase:FBpp0428157,FlyBase_Annotation_IDs:CG8174-PE; MD5=5a1431b9038ba9b6eb2a09a4670abcd0; length=1009; release=r6.47; species=Dmel;	0.755	SRPK-PE	[K].APPEQSEEAQEQDPLTEGTDK.[A]	1xDeamidated [Q12]; 1xTMTpro [K21]; 1xTMTpro [N-Term]; 1xPhospho [S6(100)]	0.000513093	0.000318296	1	4	1	1	FBpp0428157 [436-456]	FBpp0428157 1xPhospho [S441(100)]	0	2988.39	1.239	1.156	1.08		1.21	1.023	1.038				0.755	0.972		0.873	1.049		0.773	1.008		0.0427305	0.330486	0.852725		0.373944	0.879069	0.97871			0.246703	0.90823		0.55839	0.808998
FBpp0080647	type=polypeptide; loc=2L:join(18698835..18698976,18699036..18700588); ID=FBpp0080647; name=CG10341-PA; parent=FBgn0032701,FBtr0081097; dbxref=GB_protein:AAF53693.2,FlyBase:FBpp0080647,FlyBase_Annotation_IDs:CG10341-PA,REFSEQ:NP_609898,GB_protein:AAF53693,UniProt/Swiss-Prot:Q9VJ62,FlyMine:FBpp0080647,modMine:FBpp0080647; MD5=0fb6f7ee1640c8ee58e4079478248dba; length=564; release=r6.47; species=Dmel;	0.704	CG10341-PA	[R].TNSTDSVDTVTSVATTATK.[A]	1xDeamidated [N2]; 1xTMTpro [K19]; 1xTMTpro [N-Term]; 2xPhospho [T1(96); S6(96)]	0.000818034	0.000318296	1	2	1	1	FBpp0080647 [424-442]	FBpp0080647 2xPhospho [T424(96); S429(96)]	0	2668.25	1.239	1.131	1.24		1.127	1.201	1.021				0.704	1.066		0.796	1.322		0.845	1.089		0.0191112	0.347576	0.132555		0.585072	0.425681	0.946081			0.0713227	0.63234		0.210112	0.0235659
FBpp0072271; FBpp0288458	type=polypeptide; loc=2R:complement(join(24401046..24401369,24400782..24400980,24400408..24400718,24400200..24400340,24399108..24399183,24398691..24399046,24396403..24398634,24396233..24396339,24396043..24396175,24394295..24395275,24393413..24393514,24393054..24393203)); ID=FBpp0072271; name=Slik-PB; parent=FBgn0035001,FBtr0072364; dbxref=FlyBase_Annotation_IDs:CG4527-PB,FlyBase:FBpp0072271,GB_pr…	0.653	Slik-PB	[R].NSALQLDLDDDSASLQSQDIDK.[L]	1xTMTpro [K22]; 1xTMTpro [N-Term]; 2xPhospho [S14(100); S17(100)]	1.3094e-06	0.00028586	2	5	1	2	FBpp0072271 [329-350]; FBpp0288458 [329-350]	FBpp0072271 2xPhospho [S342(100); S345(100)]; FBpp0288458 2xPhospho [S342(100); S345(100)]	0	3159.46	1.239	0.996	1.517		1.027	1.243	1.464				0.655	0.77		0.653	1.168		0.815	1.126		0.0178828	0.900571	0.00688126		0.987473	0.336059	0.0265976			0.0313432	0.124289		0.0131631	0.219908
FBpp0304322; FBpp0292244	type=polypeptide; loc=2L:join(871574..871576,871641..871738,871806..872080,872208..873539,875038..876737); ID=FBpp0304322; name=PNUTS-PE; parent=FBgn0053526,FBtr0332000; dbxref=FlyBase:FBpp0304322,FlyBase_Annotation_IDs:CG33526-PE,REFSEQ:NP_001259850,GB_protein:AGB92387,UniProt/TrEMBL:Q7KU01; MD5=a0e1bd657f3cc3824c5d05022a31fdd7; length=1135; release=r6.47; species=Dmel; type=polypeptide; loc=3L:…	0.576	PNUTS-PE	[K].SDDSSK.[ES]	1xTMTpro [K6]; 1xTMTpro [N-Term]; 2xPhospho [S1(100); S4(100)]	0.121698	0.00649063	2	3	1	1	FBpp0304322 [629-634]; FBpp0292244 [3808-3813]	FBpp0304322 2xPhospho [S629(100); S632(100)]; FBpp0292244 2xPhospho [S3808(100); S3811(100)]	0	1406.61	1.239	0.94	0.967		0.576	0.761	1.019				1.068	0.889		1.004	0.86		0.813	0.906		0.000865018	0.553498	0.746417		0.00307884	0.15084	0.814491			0.688229	0.35903		0.985224	0.136392
FBpp0290404	type=polypeptide; loc=3L:complement(join(15587005..15587565,15586202..15586600)); ID=FBpp0290404; name=CG7656-PE; parent=FBgn0036516,FBtr0301186; dbxref=REFSEQ:NP_648783,GB_protein:AAN11777,FlyBase:FBpp0290404,FlyBase_Annotation_IDs:CG7656-PE,UniProt/TrEMBL:Q9VUR4; MD5=11b3ce36c37c9fdacc0b93adb8100fc8; length=319; release=r6.47; species=Dmel;	1.504	CG7656-PE	[R].EAAAAGADDAESADDSGK.[G]	1xTMTpro [K18]; 1xTMTpro [N-Term]; 2xPhospho [S12(100); S16(100)]	7.91799e-07	0.00028586	1	2	1	1	FBpp0290404 [298-315]	FBpp0290404 2xPhospho [S309(100); S313(100)]	0	2419.02	1.238	0.963	1.316		1.111	0.926	1.305				1.471	1.143		1.417	1.504		1.362	1.492		0.0691706	0.696016	0.144374		0.738671	0.581248	0.126793			0.0702858	0.412156		0.0829133	0.00787895
FBpp0074490	type=polypeptide; loc=X:join(19509946..19510130,19510202..19510278,19511113..19515644,19515913..19517232); ID=FBpp0074490; name=CG14200-PA; parent=FBgn0031023,FBtr0074721; dbxref=FlyBase:FBpp0074490,FlyBase_Annotation_IDs:CG14200-PA,GB_protein:AAF48964.1,REFSEQ:NP_573387,GB_protein:AAF48964,UniProt/TrEMBL:Q9VWH5,FlyMine:FBpp0074490,modMine:FBpp0074490; MD5=7e070a3eab66187962906b85b01f7930; length…	1.344	CG14200-PA	[R].TISHSPDEGDEQSQDPADQPQTNDEDQDVK.[H]	1xDeamidated [Q19]; 1xTMTpro [K30]; 1xTMTpro [N-Term]; 1xPhospho [S5(99)]	5.31001e-09	0.00028586	1	3	1	1	FBpp0074490 [1091-1120]	FBpp0074490 1xPhospho [S1095(99)]	0	4014.75	1.238	0.841	1.087		1.344	0.941	1.027				1.223	1.103		1.028	1.198		1.151	1.132		0.0197861	0.108025	0.714487		0.133012	0.72597	0.934333			0.202542	0.515279		0.797331	0.222542
FBpp0083230	type=polypeptide; loc=3R:join(19905311..19905360,19905631..19905887,19908434..19908609,19910893..19911859,19912312..19913084); ID=FBpp0083230; name=RhoGAP92B-PA; parent=FBgn0038747,FBtr0083821; dbxref=FlyBase:FBpp0083230,FlyBase_Annotation_IDs:CG4755-PA,GB_protein:AAF55715.1,REFSEQ:NP_650844,GB_protein:AAF55715,UniProt/Swiss-Prot:Q9VDS5,FlyMine:FBpp0083230,modMine:FBpp0083230; MD5=3d2a1f304ee8851…	0.36	RhoGAP92B-PA	[K].ADGKSDDEGGTTPTQATIDNGNGSVR.[F]	2xDeamidated [Q15; N22]; 1xTMTpro [K4]; 1xTMTpro [N-Term]; 1xPhospho [S5(100)]	3.17035e-09	0.00028586	1	4	1	2	FBpp0083230 [633-658]	FBpp0083230 1xPhospho [S637(100)]	1	3253.5	1.238	1.07	1.512		1.2	1.188	1.342				0.36	1.202		0.385	1.818		0.427	1.612		0.00268334	0.633551	0.00178576		0.373454	0.467447	0.0294345			3.20585e-09	0.196697		5.64204e-11	2.16688e-07
FBpp0077621	type=polypeptide; loc=2L:join(1129489..1129505,1129819..1131181,1131264..1131953); ID=FBpp0077621; name=TBC1D23-PA; parent=FBgn0031304,FBtr0077956; dbxref=FlyBase:FBpp0077621,FlyBase_Annotation_IDs:CG4552-PA,GB_protein:AAF51416.2,REFSEQ:NP_608569,GB_protein:AAF51416,UniProt/TrEMBL:Q9VPW9,FlyMine:FBpp0077621,modMine:FBpp0077621; MD5=3b67d241c2afee7b7f3cf22dce147e8c; length=689; release=r6.47; spec…	1.604	TBC1D23-PA	[R].NVAPVFSIDDENEDALDGAGERDDAPLTSDGK.[E]	1xTMTpro [K32]; 1xTMTpro [N-Term]; 1xPhospho [S7(100)]	1.59768e-08	0.00028586	1	1	1	1	FBpp0077621 [538-569]	FBpp0077621 1xPhospho [S544(100)]	1	4020.88	1.237	1.095	1.152		1.361	1.342	1.291				1.146	1.243		1.256	1.432		1.538	1.604		0.0219015	0.445002	0.25731		0.129388	0.152447	0.065968			0.362108	0.147663		0.107069	0.00463099
FBpp0088033	type=polypeptide; loc=2R:complement(join(7524281..7525586,7523337..7524215,7522684..7523273)); ID=FBpp0088033; name=Orc1-PA; parent=FBgn0286788,FBtr0088959; dbxref=GB_protein:AAF59236.1,FlyBase:FBpp0088033,FlyBase_Annotation_IDs:CG10667-PA,REFSEQ:NP_477303,GB_protein:AAF59236,UniProt/Swiss-Prot:O16810,FlyMine:FBpp0088033,modMine:FBpp0088033; MD5=98a659e71b60f6daf7cd46dd183a6ff5; length=924; relea…	1.263	Orc1-PA	[K].TVQDNDEDYSPK.[K]	1xTMTpro [K12]; 1xTMTpro [N-Term]; 1xPhospho [S10(100)]	0.0128112	0.000840438	1	1	1	1	FBpp0088033 [472-483]	FBpp0088033 1xPhospho [S481(100)]	0	2098.98	1.237	1.115	1.263		1.058	0.799	0.939				1.119	0.956		1.248	1.208		0.894	0.898		0.0358883	0.433371	0.187149		0.88418	0.204417	0.541059			0.431663	0.830832		0.188398	0.199488
FBpp0083230	type=polypeptide; loc=3R:join(19905311..19905360,19905631..19905887,19908434..19908609,19910893..19911859,19912312..19913084); ID=FBpp0083230; name=RhoGAP92B-PA; parent=FBgn0038747,FBtr0083821; dbxref=FlyBase:FBpp0083230,FlyBase_Annotation_IDs:CG4755-PA,GB_protein:AAF55715.1,REFSEQ:NP_650844,GB_protein:AAF55715,UniProt/Swiss-Prot:Q9VDS5,FlyMine:FBpp0083230,modMine:FBpp0083230; MD5=3d2a1f304ee8851…	0.672	RhoGAP92B-PA	[K].ADGKSDDEGGTTPTQATIDNGNGSVR.[F]	1xTMTpro [K4]; 1xTMTpro [N-Term]; 1xPhospho [S5(100)]	0.119548	0.00649063	1	4	1	1	FBpp0083230 [633-658]	FBpp0083230 1xPhospho [S637(100)]	1	3251.53	1.237	0.82	1.238		1.037	0.965	1.063				0.82	1.036		0.672	1.283		0.791	1.102		0.0402512	0.114704	0.224629		0.996361	0.677277	0.835105			0.45012	0.792455		0.0595146	0.0841924
FBpp0312565	type=polypeptide; loc=2L:join(8173146..8173209,8173276..8173540,8173601..8173908,8174141..8174267,8174349..8174468,8174536..8174698,8176573..8176806,8176876..8177073,8177130..8177689,8177779..8178397,8178459..8178951,8179011..8179815,8179872..8180029,8180196..8180860,8181059..8181320,8182305..8182450,8182627..8182878,8183189..8183563,8183630..8183706,8184127..8184393,8184815..8184850,8185126..818…	1.392	Piezo-PP	[R].QLNDDAAQKLSLQVSQASLPGSPEFSK.[T]	2xTMTpro [K9; K27]; 1xTMTpro [N-Term]; 3xPhospho [S11(100); S15(100); S18(100)]	7.10567e-07	0.00028586	1	11	1	1	FBpp0312565 [2299-2325]	FBpp0312565 3xPhospho [S2309(100); S2313(100); S2316(100)]	1	4010.97	1.236	0.972	1.076		1.392	1.134	1.283				1.155	1.049		1.123	1.128		1.309	1.345		0.0463162	0.751593	0.84108		0.0891801	0.657897	0.144099			0.40824	0.740267		0.463737	0.470417
FBpp0076470	type=polypeptide; loc=3L:join(7976525..7976574,7976668..7977270,7977327..7977669); ID=FBpp0076470; name=CG8209-PA; parent=FBgn0035830,FBtr0076753; dbxref=FlyBase:FBpp0076470,FlyBase_Annotation_IDs:CG8209-PA,GB_protein:AAF50499.1,REFSEQ:NP_648167,GB_protein:AAF50499,UniProt/TrEMBL:Q9VSC5,FlyMine:FBpp0076470,modMine:FBpp0076470; MD5=2d2331bacd418cb5ca8ff3d0e719026c; length=331; release=r6.47; speci…	1.884	CG8209-PA	[R].QGAGESPGSTAQPAAAVDSSAAAASSSTSGAGETSAPVAK.[S]	2xDeamidated [Q1; Q12]; 1xTMTpro [K40]; 1xTMTpro [N-Term]; 1xPhospho [S6(99.9)]	0.000130091	0.000318296	1	1	1	1	FBpp0076470 [48-87]	FBpp0076470 1xPhospho [S53(99.9)]	0	4179.97	1.235	1.136	1.363		1.39	1.884	1.389				0.698	1.003		0.792	1.367		1.315	1.394		0.0260476	0.376118	0.0591157		0.0946035	0.00209564	0.0317487			0.106032	0.95167		0.225614	0.033026
FBpp0291422	type=polypeptide; loc=2L:join(6072456..6072676,6072734..6072983,6073040..6073173,6073237..6073462); ID=FBpp0291422; name=Kr-h2-PB; parent=FBgn0266449,FBtr0302212; dbxref=REFSEQ:NP_001162894,GB_protein:ACZ94185,FlyBase:FBpp0291422,FlyBase_Annotation_IDs:CG9159-PB,UniProt/Swiss-Prot:Q9V447; MD5=30a5d1906d00b608deab1dbb29d4c1d0; length=276; release=r6.47; species=Dmel;	1.435	Kr-h2-PB	[R].SEGAQTNSSERSSQQQEQPQQSQSQNVPAK.[L]	1xTMTpro [K30]; 1xTMTpro [N-Term]; 2xPhospho [S9(94.5); S/T]	0.00213459	0.000439195	1	1	1	1	FBpp0291422 [11-40]	FBpp0291422 2xPhospho [S19(94.5); S/T]	1	4041.84	1.234	1.032	1.183		1.306	1.244	1.435				0.859	0.906		0.887	1.072		1.069	1.3		0.0534747	0.901619	0.466581		0.205505	0.401121	0.0316704			0.584709	0.603992		0.594753	0.741053
FBpp0077582	type=polypeptide; loc=2L:complement(join(1609755..1611071,1609486..1609658,1595892..1596421,1595598..1595827,1595043..1595543)); ID=FBpp0077582; name=Rab3GAP1-PA; parent=FBgn0051935,FBtr0077916; dbxref=GB_protein:AAF51356.2,FlyBase:FBpp0077582,FlyBase_Annotation_IDs:CG31935-PA,REFSEQ:NP_608608,GB_protein:AAF51356,UniProt/Swiss-Prot:Q9VQ26,FlyMine:FBpp0077582,modMine:FBpp0077582; MD5=f7c37ff7a13a7…	1.413	Rab3GAP1-PA	[K].ASSEEEEDEDDDEGEFFDCDDLTAGAGSPTK.[A]	1xCarbamidomethyl [C19]; 1xTMTpro [K31]; 1xTMTpro [N-Term]; 1xPhospho [S28(100)]	0.000162628	0.000318296	1	1	1	1	FBpp0077582 [542-572]	FBpp0077582 1xCarbamidomethyl [C560]; 1xPhospho [S569(100)]	0	4055.65	1.234	0.977	1.286		1.413	1.257	1.15				0.95	0.926		0.928	1.192		1.194	1.065		0.106447	0.768994	0.316729		0.114109	0.442863	0.509215			0.973416	0.719579		0.895658	0.37443
FBpp0303292	type=polypeptide; loc=X:join(15178477..15181333,15181411..15181498,15183999..15184083,15184806..15185171,15186286..15187707); ID=FBpp0303292; name=CG43737-PB; parent=FBgn0263994,FBtr0330260; dbxref=REFSEQ:NP_001096985,GB_protein:AAF48430,FlyBase_Annotation_IDs:CG43737-PB,FlyBase:FBpp0303292,UniProt/TrEMBL:Q9VXX6; MD5=b3c24c3925c792ead2f96354fd2dfa16; length=1605; release=r6.47; species=Dmel;	1.234	CG43737-PB	[K].NSGAGTGGAHGDDSEQGQDSK.[H]	1xTMTpro [K21]; 1xTMTpro [N-Term]; 1xPhospho [S14(100)]	5.18884e-08	0.00028586	1	2	1	1	FBpp0303292 [988-1008]	FBpp0303292 1xPhospho [S1001(100)]	0	2663.18	1.234	0.876	1.126		0.948	0.937	0.97				1.098	0.894		0.962	1.006		1.029	0.867		0.0130555	0.195683	0.425604		0.615819	0.750526	0.875394			0.608083	0.384262		0.872184	0.988615
FBpp0072143	type=polypeptide; loc=2R:complement(join(23850571..23850812,23848457..23848799)); ID=FBpp0072143; name=ytr-PA; parent=FBgn0021895,FBtr0072234; dbxref=FlyBase:FBpp0072143,FlyBase_Annotation_IDs:CG18426-PA,GB_protein:AAF47073.1,REFSEQ:NP_611839,GB_protein:AAF47073,UniProt/TrEMBL:Q9W1I6,FlyMine:FBpp0072143,modMine:FBpp0072143; MD5=c3380ea6f5d0c328c5aa8d0625aecec6; length=194; release=r6.47; species=…	1.233	ytr-PA	[R].SRSPASPAHR.[R]	1xTMTpro [N-Term]; 3xPhospho [S1(100); S3(100); S6(100)]	0.07588	0.00387117	1	1	1	1	FBpp0072143 [4-13]	FBpp0072143 3xPhospho [S4(100); S6(100); S9(100)]	1	1609.66	1.233	0.924	1.013		0.821	0.886	0.812				1.141	1.213		1.054	1.228		1.011	0.985		0.0281727	0.45172	0.931182		0.235106	0.47132	0.141346			0.39628	0.210051		0.700253	0.15135
FBpp0084191	type=polypeptide; loc=3R:join(25265907..25266114,25266171..25266549,25266602..25266793,25266849..25267686); ID=FBpp0084191; name=RIOK2-PA; parent=FBgn0039306,FBtr0084816; dbxref=FlyBase:FBpp0084191,FlyBase_Annotation_IDs:CG11859-PA,GB_protein:AAF56435.1,REFSEQ:NP_651365,GB_protein:AAF56435,UniProt/TrEMBL:Q9VBU2,FlyMine:FBpp0084191,modMine:FBpp0084191; MD5=076eaaeebf67714cc45ba1d3e42e8e0c; length=…	1.459	RIOK2-PA	[K].SISSNDLDTDEVPELVGLDPNSR.[M]	1xTMTpro [N-Term]; 2xPhospho [S3(100); S4(100)]	3.72627e-08	0.00028586	1	1	1	1	FBpp0084191 [436-458]	FBpp0084191 2xPhospho [S438(100); S439(100)]	0	2936.31	1.232	1.063	1.006		1.021	0.847	1.155				1.15	1.263		1.222	1.27		0.974	1.459		0.117719	0.749078	0.698847		0.91746	0.304279	0.475682			0.374528	0.168648		0.258911	0.203647
FBpp0289571	type=polypeptide; loc=4:complement(join(481811..481836,481209..481704,480776..481141,480302..480691,480035..480238,478800..478868,478538..478738,477292..478083,476963..477102,474960..475104,474453..474768,473147..473719,472578..472677,472289..472520)); ID=FBpp0289571; name=Asator-PD; parent=FBgn0039908,FBtr0300342; dbxref=REFSEQ:NP_651924,GB_protein:AAF59340,FlyBase_Annotation_IDs:CG11533-PD,FlyB…	1.284	Asator-PD	[K].DSALQLNSTNDSLDK.[S]	1xTMTpro [K15]; 1xTMTpro [N-Term]; 2xPhospho [S8(100); S12(100)]	0.00051969	0.000318296	1	7	1	1	FBpp0289571 [985-999]	FBpp0289571 2xPhospho [S992(100); S996(100)]	0	2389.12	1.232	1.138	1.071		1	1.108	1.108				1.129	0.996		1.284	1.067		1.251	1.104		0.0235333	0.265643	0.779656		0.923149	0.642258	0.565429			0.427605	0.973974		0.093732	0.72453
FBpp0079534	type=polypeptide; loc=2L:join(10147085..10147189,10150338..10150409,10150732..10151655,10152697..10152845,10152952..10153235,10153323..10153492,10153561..10153799,10153862..10154182,10154254..10154485,10154701..10155216); ID=FBpp0079534; name=CG4839-PA; parent=FBgn0032187,FBtr0079944; dbxref=FlyBase:FBpp0079534,FlyBase_Annotation_IDs:CG4839-PA,GB_protein:AAF52864.1,REFSEQ:NP_609349,GB_protein:AAF…	1.27	CG4839-PA	[K].TNTFAGTPEYVAPEIILDR.[G]	1xTMTpro [N-Term]; 1xPhospho [T3(100)]	6.06e-07	0.00028586	1	1	1	1	FBpp0079534 [847-865]	FBpp0079534 1xPhospho [T849(100)]	0	2491.24	1.232	0.982	1.095		1.004	1.158	1.167				1.097	0.943		1.077	1.032		1.27	1.1		0.025698	0.816628	0.681474		0.954444	0.51001	0.344593			0.53133	0.729159		0.585331	0.892692
FBpp0082405	type=polypeptide; loc=3R:complement(join(14307098..14307955,14306604..14307031,14306414..14306546,14306153..14306343,14305960..14306084,14304808..14305898)); ID=FBpp0082405; name=su(Hw)-PA; parent=FBgn0003567,FBtr0082946; dbxref=FlyBase:FBpp0082405,FlyBase_Annotation_IDs:CG8573-PA,GB_protein:AAF55044.1,REFSEQ:NP_524349,GB_protein:AAF55044,UniProt/Swiss-Prot:P08970,FlyMine:FBpp0082405,modMine:FBpp…	0.462	su(Hw)-PA	[K].DNESHSGDEEAVSVTGETK.[T]	1xDeamidated [N2]; 1xTMTpro [K19]; 1xTMTpro [N-Term]; 3xPhospho [S4(100); S6(100); S13(100)]	0.0348885	0.00134941	1	1	1	1	FBpp0082405 [873-891]	FBpp0082405 3xPhospho [S876(100); S878(100); S885(100)]	0	2840.14	1.232	0.826	1.091		0.793	0.886	0.973				0.64	0.475		0.529	0.518		0.567	0.462		0.0107544	0.0893948	0.696084		0.0909478	0.475998	0.749338			0.00883525	2.24567e-06		4.53599e-05	5.72065e-07
FBpp0309608	type=polypeptide; loc=X:complement(join(3964701..3964754,3964567..3964638,3964417..3964497,3960642..3964352,3960477..3960584,3956513..3960410,3956307..3956427,3956049..3956245,3955875..3955972)); ID=FBpp0309608; name=lva-PD; parent=FBgn0029688,FBtr0342740; dbxref=GB_protein:AHN59320,REFSEQ:NP_001284849,FlyBase:FBpp0309608,FlyBase_Annotation_IDs:CG6450-PD,UniProt/Swiss-Prot:Q8MSS1; MD5=6396e4c3e2e…	1.231	lva-PD	[K].ISSAGSNSELLGTTSAAGSDLK.[Q]	1xTMTpro [K22]; 1xTMTpro [N-Term]; 1xPhospho [S6(100)]	8.91497e-08	0.00028586	1	1	1	1	FBpp0309608 [2659-2680]	FBpp0309608 1xPhospho [S2664(100)]	0	2754.41	1.231	1.209	1.117		1.182	1.187	1.119				0.982	0.969		1.188	1.083		1.166	1.085		0.108006	0.200524	0.837061		0.504557	0.604068	0.59678			0.871251	0.928092		0.31064	0.778429
FBpp0304106	type=polypeptide; loc=X:join(13768080..13768157,13768659..13768803,13768869..13769060,13769144..13769554,13769811..13770142,13770766..13770804,13771128..13771203,13771277..13772485,13772558..13772695,13772786..13773753,13773806..13773978,13774686..13774818); ID=FBpp0304106; name=rdgB-PJ; parent=FBgn0003218,FBtr0331717; dbxref=REFSEQ:NP_001259535,GB_protein:AGB95377,FlyBase:FBpp0304106,FlyBase_Ann…	0.684	rdgB-PJ	[K].SAPAVPPIVTQQPPSAEASSDEEGEEEEDDDEDENDAIGTGVDLSANQGGSAQR.[S]	1xTMTpro [N-Term]; 3xPhospho [S15(94.5); S19(94.5); S20(94.5)]	3.22633e-07	0.00028586	1	8	1	1	FBpp0304106 [300-353]	FBpp0304106 3xPhospho [S314(94.5); S318(94.5); S319(94.5)]	0	6054.49	1.231	0.844	0.684		0.923	1.03	1.032				0.81	1.284		0.684	0.878		0.834	1.325		0.160336	0.214912	0.0138915		0.520116	0.780775	0.957092			0.695901	0.159788		0.216054	0.341877
FBpp0291704	type=polypeptide; loc=3L:complement(join(7368890..7368934,7367559..7367984,7366442..7366516,7366162..7366210,7365246..7366108)); ID=FBpp0291704; name=Sh3beta-PE; parent=FBgn0035772,FBtr0302548; dbxref=FlyBase:FBpp0291704,FlyBase_Annotation_IDs:CG8582-PE,REFSEQ:NP_001189057,GB_protein:ADV37494,UniProt/TrEMBL:M9MRQ6,FlyMine:FBpp0291704,modMine:FBpp0291704; MD5=6f733ee14ec448aa53106390d43dc815; leng…	0.713	Sh3beta-PE	[K].TEDTPENEESKPDGENSSSEESEEE.[-]	1xTMTpro [K11]; 1xTMTpro [N-Term]; 2xPhospho [S22(97); S/T]	0.0219209	0.000930591	1	1	1	3	FBpp0291704 [461-485]	FBpp0291704 2xPhospho [S482(97); S/T]	0	3552.41	1.23	0.897	1.396		0.713	1.051	1.112				1.164	0.828		1.044	1.155		1.224	0.92		0.00339282	0.293168	0.0131461		0.0374935	0.801489	0.4195			0.36032	0.165344		0.770146	0.204984
FBpp0311740	type=polypeptide; loc=3L:join(15098351..15098516,15110816..15110986,15111087..15111588,15111653..15112697); ID=FBpp0311740; name=CTPsyn-PC; parent=FBgn0266452,FBtr0345691; dbxref=FlyBase:FBpp0311740,FlyBase_Annotation_IDs:CG45070-PC,GB_protein:AHN58092,REFSEQ:NP_001287067,UniProt/Swiss-Prot:Q9VUL1; MD5=1027d3ae429e8d0258fdf08f6ae43958; length=627; release=r6.47; species=Dmel;	0.605	CTPsyn-PC	[R].QLSDASSDEEDSVVGLAGATK.[S]	1xTMTpro [K21]; 1xTMTpro [N-Term]; 2xPhospho [S6(100); S7(100)]	5.4383e-07	0.00028586	1	2	2	3	FBpp0311740 [565-585]	FBpp0311740 2xPhospho [S570(100); S571(100)]	0	2847.32	1.23	0.951	1.19		1.105	1.128	1.017				0.636	0.946		0.605	1.126		0.718	0.962		0.00135312	0.658945	0.120695		0.53405	0.544256	0.884274			0.00535536	0.622785		3.08603e-05	0.229498
FBpp0290022	type=polypeptide; loc=4:join(231954..231977,232279..232848,234265..234345,236395..236475,237269..237559,240314..240398,240645..240833,242461..242679,243170..243585,243634..243748,245180..245763); ID=FBpp0290022; name=CG1674-PH; parent=FBgn0039897,FBtr0300798; dbxref=REFSEQ:NP_001162822,GB_protein:ACZ95091,FlyBase:FBpp0290022,FlyBase_Annotation_IDs:CG1674-PH,UniProt/TrEMBL:Q9V4C1; MD5=3747311a38ef…	1.991	CG1674-PH	[K].ADLVSLNEPNVNDQTSSASDLTAENTK.[A]	1xTMTpro [K27]; 1xTMTpro [N-Term]; 1xPhospho [S5(100)]	3.38685e-08	0.00028586	1	5	3	6	FBpp0290022 [217-243]	FBpp0290022 1xPhospho [S221(100)]	0	3521.71	1.229	1.027	1.476		1.991	1.272	1.356				0.744	0.863		0.765	1.274		0.947	1.171		0.0027796	0.787392	0.00341502		3.79396e-05	0.214731	0.0271758			0.076246	0.276429		0.0395728	0.0261405
FBpp0071733	type=polypeptide; loc=2R:join(22386465..22386528,22390981..22391208,22391270..22391592,22391684..22392241,22392307..22392511,22392569..22392702); ID=FBpp0071733; name=CG13506-PA; parent=FBgn0034723,FBtr0071822; dbxref=FlyBase:FBpp0071733,FlyBase_Annotation_IDs:CG13506-PA,GB_protein:AAF46839.2,REFSEQ:NP_611666,GB_protein:AAF46839,UniProt/TrEMBL:Q9W259,FlyMine:FBpp0071733,modMine:FBpp0071733; MD5=4…	1.279	CG13506-PA	[K].GTDYQDDEYEYGDDTDDDDTQIIDVTK.[N]	2xDeamidated [Q5; Q21]; 1xTMTpro [K27]; 1xTMTpro [N-Term]; 2xPhospho [T15(100); T20(100)]	0.000240005	0.000318296	1	1	1	1	FBpp0071733 [35-61]	FBpp0071733 2xPhospho [T49(100); T54(100)]	0	3914.56	1.229	1.061	1.089		1.109	0.947	1.279				0.92	0.873		0.975	0.951		0.871	1.117		0.110067	0.765949	0.966379		0.742041	0.59214	0.191895			0.887167	0.499844		0.965777	0.592653
FBpp0078606	type=polypeptide; loc=3R:4233129..4234988; ID=FBpp0078606; name=abs-PA; parent=FBgn0015331,FBtr0078967; dbxref=FlyBase:FBpp0078606,FlyBase_Annotation_IDs:CG14637-PA,GB_protein:AAF52165.1,REFSEQ:NP_524220,GB_protein:AAF52165,UniProt/Swiss-Prot:Q9V3C0,FlyMine:FBpp0078606,modMine:FBpp0078606; MD5=cf1e3436858801b79fb1ade7dc19643c; length=619; release=r6.47; species=Dmel;	2.57	abs-PA	[R].SSKSSEEGDLDNEDYVPYVPVK.[E]	1xDeamidated [N12]; 2xTMTpro [K3; K22]; 1xTMTpro [N-Term]; 3xPhospho [S2(97.7); S4(100); S5(99.9)]	0.000211249	0.000318296	1	1	1	1	FBpp0078606 [10-31]	FBpp0078606 3xPhospho [S11(97.7); S13(100); S14(99.9)]	1	3610.63	1.228	1.255	1.651		0.791	2.57	1.457				0.447	0.649		0.56	1.072		1.148	0.946		0.0265098	0.114106	0.00151388		0.175164	5.10322e-06	0.0187833			9.75236e-05	0.00896355		0.000692359	0.639853
FBpp0082296; FBpp0082295	type=polypeptide; loc=3R:join(13772350..13772410,13773935..13774018,13774312..13774737,13774799..13774837,13775092..13775169,13775228..13775305,13775382..13775459,13775530..13776176,13776235..13776556,13776792..13776964,13777253..13777708,13777910..13778326); ID=FBpp0082296; name=CG9297-PB; parent=FBgn0038181,FBtr0082828; dbxref=FlyBase:FBpp0082296,FlyBase_Annotation_IDs:CG9297-PB,GB_protein:AAN1…	2.091	CG9297-PB	[K].DEDIDGDGVPNSKDEDIDGDGK.[A]	2xTMTpro [K13; K22]; 1xTMTpro [N-Term]; 1xPhospho [S12(100)]	6.07446e-06	0.00028586	2	2	1	2	FBpp0082296 [166-187]; FBpp0082295 [144-165]	FBpp0082296 1xPhospho [S177(100)]; FBpp0082295 1xPhospho [S155(100)]	1	3297.55	1.228	1.092	1.044		0.902	1.198	1.196				1.745	1.506		1.905	1.573		2.091	1.802		0.0168754	0.399277	0.831184		0.499417	0.351266	0.208084			0.00102986	0.00626053		1.36036e-05	0.000314983
FBpp0290554; FBpp0306553	type=polypeptide; loc=4:join(725717..726029,726662..726683,727461..727623,728104..728245,728673..728814,729002..729202,729274..729575,730777..731000,731063..731465,731560..732233,733217..733564,733920..733964,734279..734401,734478..734537,734714..734812,735515..735823,735905..736030,736149..736187,736339..736515,736819..737046,737736..737909,738953..738988,739949..739981,742403..742550,742788..74…	1.693	bt-PF	[K].RPSLAPEPPSR.[R]	1xTMTpro [N-Term]; 1xPhospho [S3(100)]	0.000188329	0.000318296	2	5	1	3	FBpp0290554 [1407-1417]; FBpp0306553 [1351-1361]	FBpp0290554 1xPhospho [S1409(100)]; FBpp0306553 1xPhospho [S1353(100)]	0	1590.83	1.228	1.582	0.824		1.693	1.142	1.006				1.005	1.143		1.589	0.942		1.147	1.15		0.000272316	3.16384e-07	0.128827		0.000946338	0.419297	0.975105			0.949419	0.328113		0.000123868	0.6406
FBpp0099856	type=polypeptide; loc=2R:join(16856785..16857052,16857633..16858114,16858181..16858601,16858664..16858764,16858827..16859000,16859061..16859249,16859313..16859397,16859453..16859574,16859633..16859785,16859850..16859864); ID=FBpp0099856; name=Dek-PB; parent=FBgn0026533,FBtr0100437; dbxref=FlyBase_Annotation_IDs:CG5935-PB,FlyBase:FBpp0099856,GB_protein:AAM70892.1,REFSEQ:NP_652058,GB_protein:AAM708…	1.407	Dek-PB	[K].EDNSEKDEENSEDGDEPEDEADEKASDEESEK.[K]	2xDeamidated [N3; N10]; 3xTMTpro [K6; K24; K32]; 1xTMTpro [N-Term]; 1xPhospho [S]	0.00625462	0.000801968	1	4	1	1	FBpp0099856 [114-145]		2	4928.13	1.228	0.968	1.132		0.818	1.213	1.186				1.16	0.94		1.123	1.063		1.407	1.114		0.0576913	0.720048	0.670395		0.212256	0.443941	0.36558			0.412251	0.752527		0.493983	0.778079
FBpp0071072	type=polypeptide; loc=X:complement(join(8072502..8075155,8072129..8072420,8071285..8072064)); ID=FBpp0071072; name=Upf2-PA; parent=FBgn0029992,FBtr0071117; dbxref=FlyBase:FBpp0071072,FlyBase_Annotation_IDs:CG2253-PA,GB_protein:AAF46314.1,REFSEQ:NP_572434,GB_protein:AAF46314,UniProt/TrEMBL:Q9W3L1,FlyMine:FBpp0071072,modMine:FBpp0071072; MD5=6cb406acba64378e799baeeed175963a; length=1241; release=r6…	1.391	Upf2-PA	[K].TTNNAQDPSLGTISEISEIDEGGTDEDSGSSNDQR.[E]	1xTMTpro [N-Term]; 1xPhospho [T24(100)]	4.638e-07	0.00028586	1	1	1	1	FBpp0071072 [961-995]	FBpp0071072 1xPhospho [T984(100)]	0	4023.74	1.228	0.798	1.206		1.247	1.231	1.205				1.13	0.914		0.902	1.102		1.391	1.101		0.148462	0.0984061	0.53336		0.380907	0.549566	0.453403			0.393933	0.677539		0.909268	0.721452
FBpp0312177	type=polypeptide; loc=2L:join(21221552..21221786,21222436..21222617,21222678..21223127,21223192..21226422,21226630..21228340,21228459..21230037,21230091..21230194,21230609..21231108); ID=FBpp0312177; name=CG8677-PC; parent=FBgn0026577,FBtr0346586; dbxref=FlyBase:FBpp0312177,FlyBase_Annotation_IDs:CG8677-PC,GB_protein:AHN54637,REFSEQ:NP_001286123,UniProt/TrEMBL:Q9VID9; MD5=20a11dc777a5c8aa905d4f2e…	1.373	CG8677-PC	[R].SIEDVDSSPTASQEEQQK.[K]	1xDeamidated [Q13]; 1xTMTpro [K18]; 1xTMTpro [N-Term]; 2xPhospho [S7(100); S8(100)]	0.000900347	0.000318296	1	1	1	1	FBpp0312177 [311-328]	FBpp0312177 2xPhospho [S317(100); S318(100)]	0	2747.22	1.228	0.822	0.773		1.373	0.95	0.913				1.36	1.181		1.118	0.913		1.293	1.077		0.0671485	0.100818	0.0484446		0.147316	0.661539	0.414644			0.109464	0.312908		0.536809	0.453931
FBpp0306828	type=polypeptide; loc=2R:join(12918398..12920859,12920985..12922810,12922879..12923057); ID=FBpp0306828; name=NAT1-PD; parent=FBgn0010488,FBtr0334772; dbxref=FlyBase:FBpp0306828,FlyBase_Annotation_IDs:CG3845-PD,REFSEQ:NP_001033943,GB_protein:ABC66062,UniProt/TrEMBL:A1Z968; MD5=8a2379a67482db85e78c56fae502cce9; length=1488; release=r6.47; species=Dmel;	1.333	NAT1-PD	[K].HNQNGGGSGGGSSNNR.[D]	1xTMTpro [N-Term]; 1xPhospho [S8(100)]	0.000122834	0.000318296	1	2	1	2	FBpp0306828 [863-878]	FBpp0306828 1xPhospho [S870(100)]	0	1883.81	1.228	0.872	1.056		1.126	0.908	1.06				1.333	1.065		1.162	1.125		1.21	1.128		0.146921	0.270373	0.893231		0.711198	0.473725	0.887985			0.11123	0.704633		0.323215	0.642515
FBpp0087975	type=polypeptide; loc=2R:complement(join(7803512..7804736,7802181..7803201,7801986..7802118,7801443..7801568)); ID=FBpp0087975; name=Nop17l-PC; parent=FBgn0033224,FBtr0088901; dbxref=FlyBase:FBpp0087975,FlyBase_Annotation_IDs:CG1553-PC,GB_protein:AAM68862.1,REFSEQ:NP_724605,GB_protein:AAM68862,UniProt/Swiss-Prot:Q0E9G3; MD5=582cb86b737e81d610eefca25b94ccb7; length=834; release=r6.47; species=Dmel;	0.472	Nop17l-PC	[R].SYSECNDSTGR.[S]	1xCarbamidomethyl [C5]; 1xTMTpro [N-Term]; 1xPhospho [S3(100)]	0.000866471	0.000318296	1	1	1	1	FBpp0087975 [659-669]	FBpp0087975 1xCarbamidomethyl [C663]; 1xPhospho [S661(100)]	0	1659.66	1.228	1.155	1.806		1.513	1.763	1.001				0.607	0.472		0.701	0.853		1.07	0.473		0.00277212	0.180338	3.05449e-05		0.028223	0.00386311	0.990627			0.00144088	2.20798e-08		0.00703498	0.175558
FBpp0303431	type=polypeptide; loc=X:join(15334061..15334063,15334990..15335268,15335350..15335480,15335546..15335729,15336290..15336561,15336615..15338022,15338072..15338704,15338837..15338924,15339627..15340168); ID=FBpp0303431; name=HDAC6-PG; parent=FBgn0026428,FBtr0330405; dbxref=REFSEQ:NP_001259569,GB_protein:AGB95411,FlyBase:FBpp0303431,FlyBase_Annotation_IDs:CG6170-PG,UniProt/TrEMBL:M9PJN5; MD5=779e50c…	1.334	HDAC6-PG	[R].DPVVGENNNEDFLTASLR.[H]	1xTMTpro [N-Term]; 1xPhospho [S16(100)]	4.64906e-06	0.00028586	1	7	1	1	FBpp0303431 [904-921]	FBpp0303431 1xPhospho [S919(100)]	0	2374.12	1.227	1.155	0.916		1.252	1.207	0.978				1.106	1.316		1.277	1.205		1.334	1.286		0.02397	0.212628	0.435635		0.273772	0.356656	0.901792			0.489823	0.0741354		0.0919919	0.171981
FBpp0086640	type=polypeptide; loc=2R:complement(join(14600776..14601118,14600355..14600718,14598933..14600298,14598380..14598873,14598039..14598324,14597045..14597972,14596782..14596986,14596604..14596721,14596444..14596543,14595662..14596386)); ID=FBpp0086640; name=Polr1A-PA; parent=FBgn0019938,FBtr0087511; dbxref=GB_protein:AAF58234.1,FlyBase:FBpp0086640,FlyBase_Annotation_IDs:CG10122-PA,REFSEQ:NP_523743,G…	1.238	Polr1A-PA	[K].ANDDDSSDDNDDDDATGVK.[L]	1xDeamidated [N10]; 1xTMTpro [K19]; 1xTMTpro [N-Term]; 1xPhospho [S6(98.3)]	0.0614671	0.00320301	1	1	1	1	FBpp0086640 [1359-1377]	FBpp0086640 1xPhospho [S1364(98.3)]	0	2673.08	1.227	1.01	1.05		1.118	0.945	1.038				1.226	1.064		1.238	1.117		1.159	1.104		0.0597617	0.984408	0.993205		0.663056	0.641372	0.960981			0.263047	0.686095		0.220947	0.541843
FBpp0289788	type=polypeptide; loc=3L:complement(join(12804355..12804444,12797683..12797856,12788541..12788628,12788249..12788374,12788016..12788089,12787793..12787953,12787387..12787733,12785871..12787028,12785672..12785808,12785471..12785606,12785337..12785413)); ID=FBpp0289788; name=Atg1-PB; parent=FBgn0260945,FBtr0300561; dbxref=REFSEQ:NP_001163433,GB_protein:ACZ94704,FlyBase_Annotation_IDs:CG10967-PB,Fly…	0.495	Atg1-PB	[R].SGNSSPVLPSAALTK.[L]	1xTMTpro [K15]; 1xTMTpro [N-Term]; 2xPhospho [S1(100); S/T]	0.00209402	0.000439195	1	2	1	1	FBpp0289788 [544-558]	FBpp0289788 2xPhospho [S544(100); S/T]	0	2197.12	1.226	1.127	1.365		1.3	1.67	1.038				0.495	0.913		0.558	1.246		0.827	0.948		0.00448355	0.299925	0.0237419		0.171316	0.0106343	0.822826			3.07707e-05	0.451453		1.90863e-05	0.0782346
FBpp0077998	type=polypeptide; loc=3L:join(21335323..21335428,21335493..21337054,21337109..21337375,21337432..21337941); ID=FBpp0077998; name=Tsr1-PA; parent=FBgn0037073,FBtr0078342; dbxref=GB_protein:AAF51709.1,FlyBase:FBpp0077998,FlyBase_Annotation_IDs:CG7338-PA,REFSEQ:NP_649304,GB_protein:AAF51709,UniProt/Swiss-Prot:Q9VP47,FlyMine:FBpp0077998,modMine:FBpp0077998; MD5=3f094be13137445e86293fe7d6b4c89b; lengt…	1.225	Tsr1-PA	[K].RDSDTEEFQDTVSVASEAAINDEK.[Y]	1xDeamidated [N/Q]; 1xTMTpro [K24]; 1xTMTpro [N-Term]; 3xPhospho [S3(100); T11(100); S16(100)]	3.2599e-08	0.00028586	1	1	2	2	FBpp0077998 [440-463]	FBpp0077998 3xPhospho [S442(100); T450(100); S455(100)]	1	3505.48	1.225	1.029	1.125		1.095	0.889	1.036				0.964	1.067		0.992	1.201		0.857	1.105		0.00311365	0.732963	0.388002		0.65793	0.526245	0.76405			0.839483	0.626507		0.972707	0.0601806
FBpp0297683	type=polypeptide; loc=2R:complement(join(7377534..7377594,7368388..7368732,7366466..7366627,7361718..7361867,7359875..7360007,7348131..7348975,7347849..7348010,7342583..7342881,7332261..7332380,7330976..7332202,7330659..7330814,7329917..7330600,7329743..7329851,7329513..7329689,7329289..7329455,7326152..7326364,7324582..7324737,7323819..7323968,7323022..7323332,7322776..7322956,7322560..7322718,7…	1.541	Dscam1-PBX	[R].NPGNGSPEPPPPPPR.[N]	1xDeamidated [N4]; 1xTMTpro [N-Term]; 1xPhospho [S6(100)]	0.00327696	0.000686577	1	75	1	1	FBpp0297683 [1941-1955]	FBpp0297683 1xPhospho [S1946(100)]	0	1894.9	1.224	0.934	0.979		1.541	1.175	1.241				1.026	1.139		0.958	1.115		1.205	1.414		0.0132862	0.508998	0.861525		0.0165497	0.405288	0.0948992			0.877537	0.422462		0.708167	0.457581
FBpp0078879	type=polypeptide; loc=2L:join(6325268..6325297,6325357..6325602,6325713..6329487,6329548..6329697,6330123..6330643); ID=FBpp0078879; name=PDZ-GEF-PA; parent=FBgn0265778,FBtr0079249; dbxref=FlyBase:FBpp0078879,FlyBase_Annotation_IDs:CG9491-PA,GB_protein:AAF52365.2,REFSEQ:NP_609012,GB_protein:AAF52365,UniProt/TrEMBL:Q9VMF3,FlyMine:FBpp0078879,modMine:FBpp0078879; MD5=c43d92eea947b31f5de918df8888cbb…	1.417	PDZ-GEF-PA	[R].LYQSQSNPDLTSLNYDGGSDAGGNGGGR.[L]	1xDeamidated [N24]; 1xTMTpro [N-Term]; 1xPhospho [S/Y/T]	2.68875e-06	0.00028586	1	3	1	1	FBpp0078879 [697-724]		0	3185.4	1.224	1.202	1.22		1.06	1.268	1.015				0.837	1.161		1.006	1.417		1.062	1.178		0.0713843	0.213945	0.313593		0.944523	0.407554	0.946559			0.501844	0.380913		0.909039	0.0246644
FBpp0306617	type=polypeptide; loc=3R:join(31387111..31387398,31387934..31388180,31389037..31389110,31389169..31389314,31389381..31389595,31389659..31389888,31389946..31390198,31390589..31390659); ID=FBpp0306617; name=CG1607-PD; parent=FBgn0039844,FBtr0334550; dbxref=FlyBase:FBpp0306617,FlyBase_Annotation_IDs:CG1607-PD,REFSEQ:NP_001263140,GB_protein:AGB96519,UniProt/TrEMBL:A0A0B4KHK8; MD5=a20d3e1108b4f12ea723…	0.773	CG1607-PD	[R].KSSIVNGNGDASAK.[L]	1xDeamidated [N6]; 2xTMTpro [K1; K14]; 1xTMTpro [N-Term]; 2xPhospho [S2(100); S3(100)]	0.00688501	0.000840438	1	2	1	1	FBpp0306617 [14-27]	FBpp0306617 2xPhospho [S15(100); S16(100)]	1	2421.22	1.224	0.968	1.085		0.8	0.919	1.225				0.869	0.773		0.841	0.839		0.799	0.948		0.0175373	0.706903	0.566301		0.158611	0.659756	0.127225			0.429572	0.0639803		0.229824	0.127928
FBpp0293353; FBpp0293352	type=polypeptide; loc=3L:join(8579513..8579624,8581763..8581855,8585971..8586956,8587344..8588818,8593467..8595441,8595553..8595794,8595861..8596103,8596412..8598908); ID=FBpp0293353; name=CG43078-PH; parent=FBgn0262508,FBtr0304813; dbxref=FlyBase:FBpp0293353,FlyBase_Annotation_IDs:CG43078-PH,REFSEQ:NP_001246678,GB_protein:AFH04349,UniProt/TrEMBL:M9NFP8,FlyMine:FBpp0293353,modMine:FBpp0293353; MD…	0.583	CG43078-PH	[K].EDLEGTEDTASEAQPQQEMGILGVVADNK.[Q]	1xTMTpro [K29]; 1xTMTpro [N-Term]; 3xPhospho [T6(100); T9(100); S11(100)]	1.45909e-06	0.00028586	2	11	1	1	FBpp0293353 [1206-1234]; FBpp0293352 [1121-1149]	FBpp0293353 3xPhospho [T1211(100); T1214(100); S1216(100)]; FBpp0293352 3xPhospho [T1126(100); T1129(100); S1131(100)]	0	3922.72	1.223	1.143	1.464		1.215	1.211	1.258				0.583	0.868		0.666	1.271		0.706	1.092		0.075488	0.408499	0.0397111		0.395401	0.568968	0.210537			0.0223512	0.463807		0.0493825	0.13336
FBpp0070761	type=polypeptide; loc=X:complement(join(5420194..5420238,5416190..5417374,5415528..5415918,5415322..5415455,5414973..5415041)); ID=FBpp0070761; name=spoon-PC; parent=FBgn0263987,FBtr0070795; dbxref=GB_protein:AAN09139.2,GB_protein:AAN09139.1,FlyBase:FBpp0070761,FlyBase_Annotation_IDs:CG3249-PC,REFSEQ:NP_726992,GB_protein:AAN09139,UniProt/TrEMBL:Q7KVW1,FlyMine:FBpp0070761,modMine:FBpp0070761; MD5=…	0.477	spoon-PC	[K].TLCSIDEDFENLSSPR.[D]	1xCarbamidomethyl [C3]; 1xTMTpro [N-Term]; 2xPhospho [S13(100); S14(100)]	1.44063e-06	0.00028586	1	2	1	1	FBpp0070761 [165-180]	FBpp0070761 1xCarbamidomethyl [C167]; 2xPhospho [S177(100); S178(100)]	0	2346.99	1.223	1.084	1.885		0.96	1.062	0.993				0.733	0.48		0.795	0.905		0.779	0.477		0.0266911	0.566564	7.04404e-05		0.730332	0.89563	0.868259			0.121204	1.27285e-05		0.198407	0.455224
FBpp0296947	type=polypeptide; loc=3R:join(25001406..25001499,25011882..25011920,25012822..25013019,25013086..25013340,25013404..25021174,25021257..25021359); ID=FBpp0296947; name=tnc-PC; parent=FBgn0039257,FBtr0305667; dbxref=REFSEQ:NP_651318,GB_protein:AAF56376,FlyBase:FBpp0296947,FlyBase_Annotation_IDs:CG13648-PC,UniProt/TrEMBL:D0UGE6; MD5=8701b80181c8fcddfc1c398532ea3ead; length=2819; release=r6.47; speci…	0.637	tnc-PC	[K].KPIGESEEDSKPIDESEEDK.[K]	3xTMTpro [K1; K11; K20]; 1xTMTpro [N-Term]; 3xPhospho [S6(100); S10(100); S16(100)]	0.00813199	0.000840438	1	1	1	1	FBpp0296947 [1266-1285]	FBpp0296947 3xPhospho [S1271(100); S1275(100); S1281(100)]	0	3717.76	1.222	1.028	1.247		0.637	1.192	1.223				0.885	0.762		0.909	0.95		1.055	0.932		0.00412309	0.794519	0.10838		0.0100191	0.337623	0.15455			0.446278	0.0336874		0.464648	0.628234
FBpp0111979	type=polypeptide; loc=2R:complement(join(11591993..11592119,11591685..11591930,11590687..11591174,11590003..11590625,11588698..11589940,11588363..11588635,11587771..11588127,11587646..11587711,11587538..11587582,11587097..11587138,11583015..11587025,11581628..11582145,11580949..11581398,11580235..11580862,11580049..11580170,11579827..11579983)); ID=FBpp0111979; name=tou-PE; parent=FBgn0033636,FBt…	1.624	tou-PE	[K].TISETEQQTTQQQQK.[Q]	1xTMTpro [K15]; 1xTMTpro [N-Term]; 1xPhospho [S3(97.7)]	0.000309815	0.000318296	1	3	1	1	FBpp0111979 [537-551]	FBpp0111979 1xPhospho [S539(97.7)]	0	2466.24	1.221	0.973	0.904		1.624	1.086	1.19				1.032	1.242		1.004	1.123		1.121	1.478		0.096774	0.755035	0.339435		0.0189819	0.901523	0.351787			0.768835	0.206477		0.900715	0.609999
FBpp0293353	type=polypeptide; loc=3L:join(8579513..8579624,8581763..8581855,8585971..8586956,8587344..8588818,8593467..8595441,8595553..8595794,8595861..8596103,8596412..8598908); ID=FBpp0293353; name=CG43078-PH; parent=FBgn0262508,FBtr0304813; dbxref=FlyBase:FBpp0293353,FlyBase_Annotation_IDs:CG43078-PH,REFSEQ:NP_001246678,GB_protein:AFH04349,UniProt/TrEMBL:M9NFP8,FlyMine:FBpp0293353,modMine:FBpp0293353; MD…	0.683	CG43078-PH	[K].EEKESEAEEDPPK.[K]	2xTMTpro [K3; K13]; 1xTMTpro [N-Term]; 1xPhospho [S5(100)]	0.038856	0.00155784	1	11	1	1	FBpp0293353 [710-722]	FBpp0293353 1xPhospho [S714(100)]	1	2509.25	1.221	0.858	1.021		0.683	0.745	1.039				1.341	1.042		1.151	1.064		0.999	1.083		0.0466392	0.167073	0.965766		0.0284048	0.10812	0.886628			0.0875116	0.754739		0.372662	0.729087
FBpp0297861	type=polypeptide; loc=3L:complement(join(3178201..3178279,3176906..3177669,3175432..3176845,3173263..3175337)); ID=FBpp0297861; name=MnM-PB; parent=FBgn0035410,FBtr0307018; dbxref=FlyBase:FBpp0297861,FlyBase_Annotation_IDs:CG14964-PB,REFSEQ:NP_647779,GB_protein:AAF47729,UniProt/TrEMBL:Q9VZT8; MD5=10b7367ae32d6a0fda8297ec87966988; length=1443; release=r6.47; species=Dmel;	0.403	MnM-PB	[K].RSLSPPNK.[R]	1xTMTpro [K8]; 1xTMTpro [N-Term]; 2xPhospho [S2(100); S4(100)]	0.0183303	0.000840438	1	1	1	2	FBpp0297861 [606-613]	FBpp0297861 2xPhospho [S607(100); S609(100)]	1	1666.86	1.221	0.754	1.144		1.031	0.579	0.478				0.991	0.844		0.746	0.965		0.573	0.403		0.000516391	0.00330217	0.170629		0.845578	0.00488468	2.31866e-08			0.8548	0.0962486		0.0124228	0.789723
FBpp0077081	type=polypeptide; loc=2L:join(4883647..4884339,4884391..4885509); ID=FBpp0077081; name=CG3008-PA; parent=FBgn0031643,FBtr0077389; dbxref=FlyBase:FBpp0077081,FlyBase_Annotation_IDs:CG3008-PA,GB_protein:AAF50965.1,REFSEQ:NP_608871,GB_protein:AAF50965,UniProt/TrEMBL:Q9VR42,FlyMine:FBpp0077081,modMine:FBpp0077081; MD5=41726f07513ce613867752d644eb2c1c; length=603; release=r6.47; species=Dmel;	0.023	CG3008-PA	[K].TDTDKDQETDDNENDSDDK.[E]	1xDeamidated [N12]; 2xTMTpro [K5; K19]; 1xTMTpro [N-Term]; 1xPhospho [T9(100)]	8.14161e-06	0.00028586	1	1	1	2	FBpp0077081 [576-594]	FBpp0077081 1xPhospho [T584(100)]	1	3193.4	1.221	1.733	1.089		0.506	0.984	1.19				0.023	1.735		0.04	1.889		0.023	2.065		0.00360742	0.000418577	0.368697		6.50468e-05	0.632745	0.126958			1e-17	1.36207e-05		1e-17	2.33589e-10
FBpp0112125	type=polypeptide; loc=3R:join(9780187..9780517,9781697..9782227,9782286..9782480,9782540..9782757); ID=FBpp0112125; name=CG12947-PC; parent=FBgn0037753,FBtr0113213; dbxref=FlyBase:FBpp0112125,FlyBase_Annotation_IDs:CG12947-PC,REFSEQ:NP_001097731,GB_protein:ABW08632,UniProt/TrEMBL:A8JQW5,FlyMine:FBpp0112125,modMine:FBpp0112125; MD5=897bef4647fae33bff14cd58cbfe9816; length=424; release=r6.47; speci…	0.657	CG12947-PC	[R].SATTTSTQKPTTDGPFRIALPTLNFPRDNQDK.[N]	2xTMTpro [K9; K32]; 1xTMTpro [N-Term]; 2xPhospho [T22(97.9); S/T]	0.0934283	0.00472567	1	1	1	1	FBpp0112125 [181-212]	FBpp0112125 2xPhospho [T202(97.9); S/T]	2	4591.34	1.22	1.155	1.169		0.841	0.845	0.805				0.778	1.045		0.898	1.221		0.657	0.841		0.0307525	0.251242	0.323767		0.298234	0.329508	0.161826			0.211881	0.729469		0.560591	0.117642
FBpp0308240	type=polypeptide; loc=2R:join(21211224..21212478,21212546..21212613); ID=FBpp0308240; name=CG44245-PB; parent=FBgn0265180,FBtr0339095; dbxref=FlyBase:FBpp0308240,FlyBase_Annotation_IDs:CG44245-PB,GB_protein:AHN56464,REFSEQ:NP_001286669,UniProt/TrEMBL:A0A0B4LH29; MD5=053b86d657835256276a6c1e01cbbeab; length=440; release=r6.47; species=Dmel;	0.479	CG44245-PB	[K].AITTTSNTSSSDK.[K]	1xTMTpro [K13]; 1xTMTpro [N-Term]; 1xPhospho [S10(95.6)]	0.00127972	0.000439195	1	2	1	1	FBpp0308240 [218-230]	FBpp0308240 1xPhospho [S227(95.6)]	0	2001	1.22	1.077	1.469		1.17	1.115	1.165				0.895	0.479		0.964	0.704		0.999	0.558		0.0341033	0.599886	0.0619937		0.425509	0.675442	0.469048			0.639375	1.84568e-05		0.887114	0.00853153
FBpp0305100	type=polypeptide; loc=3L:complement(join(1784907..1788896,1784503..1784598,1781759..1783682,1781095..1781698,1780887..1780916,1779385..1779985,1779182..1779310)); ID=FBpp0305100; name=alpha-Spec-PB; parent=FBgn0250789,FBtr0332878; dbxref=REFSEQ:NP_001261286,GB_protein:AGB93981,FlyBase:FBpp0305100,FlyBase_Annotation_IDs:CG1977-PB,UniProt/TrEMBL:M9PGV6; MD5=c8585c39898b99ecb7fa7876ae5fcb25; length=…	0.393	alpha-Spec-PB	[K].IDAGLSASQQNLVDNHSIAK.[R]	1xTMTpro [K20]; 1xTMTpro [N-Term]; 1xPhospho [S]	9.64582e-07	0.00028586	1	4	2	2	FBpp0305100 [1027-1046]		0	2769.44	1.22	1.094	1.528		1.772	1.546	1.176				0.393	0.848		0.43	1.296		0.607	0.998		0.00443995	0.501782	0.00194682		0.000446244	0.0290544	0.282075			5.45258e-08	0.203119		4.65658e-09	0.0433063
FBpp0076209; FBpp0303974	type=polypeptide; loc=3L:complement(join(9419095..9419201,9418844..9418999,9418344..9418724,9417652..9417814,9415408..9415466,9414246..9414765)); ID=FBpp0076209; name=Atat-PC; parent=FBgn0035989,FBtr0076481; dbxref=FlyBase:FBpp0076209,FlyBase_Annotation_IDs:CG3967-PC,GB_protein:AAN11967.1,REFSEQ:NP_648310,GB_protein:AAN11967,UniProt/Swiss-Prot:Q9VSY4; MD5=b5e764c4997c4f9cbfee71c9e8f941f5; length=…	2.067	Atat-PC	[R].RGSQQQTTPNAR.[L]	1xTMTpro [N-Term]; 1xPhospho [S3(100)]	0.0162331	0.000840438	2	2	1	1	FBpp0076209 [234-245]; FBpp0303974 [234-245]	FBpp0076209 1xPhospho [S236(100)]; FBpp0303974 1xPhospho [S236(100)]	1	1727.85	1.219	1.06	1.243		1.986	1.057	0.958				0.822	1.663		0.872	2.067		0.869	1.593		0.124527	0.770165	0.210379		0.00121303	0.967063	0.640638			0.51453	0.00332015		0.637952	4.89242e-07
FBpp0292877	type=polypeptide; loc=2L:join(9641746..9641818,9641913..9642646,9642717..9642876,9642934..9643177,9643249..9645790,9645858..9646201,9646265..9646475,9646538..9646896,9646955..9648917,9648989..9649147,9649205..9650751,9650809..9651433,9651492..9653760,9653822..9653991,9654045..9654131,9654194..9654753,9654811..9655011,9655079..9655769,9655851..9655913); ID=FBpp0292877; name=Apoltp-PC; parent=FBgn0…	1.574	Apoltp-PC	[R].ASEEEVDEDYDFEESLEGNK.[R]	1xDeamidated [N19]; 1xTMTpro [K20]; 1xTMTpro [N-Term]; 3xPhospho [S2(100); Y10(100); S15(100)]	0.000190747	0.000318296	1	1	1	1	FBpp0292877 [788-807]	FBpp0292877 3xPhospho [S789(100); Y797(100); S802(100)]	0	3183.24	1.219	0.934	0.983		1.06	1.362	1.001				1.156	1.333		1.08	1.31		1.574	1.334		0.110841	0.533789	0.650269		0.924049	0.210324	0.882975			0.417498	0.0990869		0.610354	0.133338
FBpp0077697	type=polypeptide; loc=2L:complement(join(864877..864908,864398..864794,864195..864338,862563..864134,862319..862498,862166..862258)); ID=FBpp0077697; name=aru-PA; parent=FBgn0029095,FBtr0078033; dbxref=FlyBase:FBpp0077697,FlyBase_Annotation_IDs:CG4276-PA,GB_protein:AAF51442.2,REFSEQ:NP_722663,GB_protein:AAF51442,UniProt/TrEMBL:Q8IPW1,FlyMine:FBpp0077697,modMine:FBpp0077697; MD5=b93927bc1200b7be17…	0.692	aru-PA	[R].DETSSTSSEK.[Y]	1xTMTpro [K10]; 1xTMTpro [N-Term]; 3xPhospho [S4(100); S/T]	0.0299556	0.00114608	1	2	2	3	FBpp0077697 [321-330]	FBpp0077697 3xPhospho [S324(100); S/T]	0	1918.76	1.219	1.056	1.13		0.692	1.035	1.208				1.054	0.825		1.113	0.932		1.09	0.996		0.000584499	0.480699	0.220706		0.026168	0.772218	0.0989231			0.78004	0.0752932		0.400146	0.550214
FBpp0082296	type=polypeptide; loc=3R:join(13772350..13772410,13773935..13774018,13774312..13774737,13774799..13774837,13775092..13775169,13775228..13775305,13775382..13775459,13775530..13776176,13776235..13776556,13776792..13776964,13777253..13777708,13777910..13778326); ID=FBpp0082296; name=CG9297-PB; parent=FBgn0038181,FBtr0082828; dbxref=FlyBase:FBpp0082296,FlyBase_Annotation_IDs:CG9297-PB,GB_protein:AAN1…	2.504	CG9297-PB	[K].DTIEIETVELDSTEDAK.[S]	1xTMTpro [K17]; 1xTMTpro [N-Term]; 2xPhospho [T7(100); S/T]	0.000172237	0.000318296	1	1	1	1	FBpp0082296 [83-99]	FBpp0082296 2xPhospho [T89(100); S/T]	0	2676.24	1.217	0.935	1.171		0.812	0.88	0.895				2.504	1.875		2.341	2.194		2.204	1.677		0.0774507	0.500057	0.371498		0.205116	0.511731	0.439124			3.25139e-07	0.000143646		7.60243e-07	2.90948e-08
FBpp0078606	type=polypeptide; loc=3R:4233129..4234988; ID=FBpp0078606; name=abs-PA; parent=FBgn0015331,FBtr0078967; dbxref=FlyBase:FBpp0078606,FlyBase_Annotation_IDs:CG14637-PA,GB_protein:AAF52165.1,REFSEQ:NP_524220,GB_protein:AAF52165,UniProt/Swiss-Prot:Q9V3C0,FlyMine:FBpp0078606,modMine:FBpp0078606; MD5=cf1e3436858801b79fb1ade7dc19643c; length=619; release=r6.47; species=Dmel;	2.064	abs-PA	[R].SSKSSEEGDLDNEDYVPYVPVK.[E]	2xTMTpro [K3; K22]; 1xTMTpro [N-Term]; 3xPhospho [S2(97.8); S4(100); S5(100)]	5.78956e-05	0.000318296	1	1	1	1	FBpp0078606 [10-31]	FBpp0078606 3xPhospho [S11(97.8); S13(100); S14(100)]	1	3609.65	1.217	1.149	1.536		0.885	2.064	1.483				0.543	0.757		0.624	1.163		1.121	1.123		0.0314021	0.331298	0.00579327		0.457525	0.000404755	0.0143005			0.00189718	0.0976219		0.00638803	0.288922
FBpp0292449	type=polypeptide; loc=2L:join(5154579..5155217,5155322..5155534,5155589..5155849,5158455..5185964,5187607..5187717,5188117..5188281,5188342..5195460,5195979..5196284,5197867..5198124,5199343..5202302,5203116..5203742,5204451..5204592,5204836..5204903,5205104..5205347); ID=FBpp0292449; name=Msp300-PG; parent=FBgn0261836,FBtr0303387; dbxref=FlyBase_Annotation_IDs:CG42768-PG,FlyBase:FBpp0292449,FlyB…	1.622	Msp300-PG	[K].ETPQSDEPVLEVSPVAPTR.[K]	1xTMTpro [N-Term]; 1xPhospho [S5(100)]	1.01095e-05	0.00028586	1	3	1	1	FBpp0292449 [1278-1296]	FBpp0292449 1xPhospho [S1282(100)]	0	2435.2	1.217	1.095	1.142		0.989	1.092	1.038				1.231	1.42		1.349	1.622		1.344	1.474		0.0760573	0.535888	0.480179		0.7842	0.817108	0.881409			0.280213	0.0360797		0.0908667	0.000722501
FBpp0081894	type=polypeptide; loc=3R:join(11628941..11629014,11629081..11629248,11629318..11629720,11629784..11632939); ID=FBpp0081894; name=CG14712-PA; parent=FBgn0037924,FBtr0082418; dbxref=FlyBase:FBpp0081894,FlyBase_Annotation_IDs:CG14712-PA,GB_protein:AAG22146.2,REFSEQ:NP_650096,GB_protein:AAG22146,UniProt/TrEMBL:Q9VGL0,FlyMine:FBpp0081894,modMine:FBpp0081894; MD5=4c6cd830baee08815c7bd4474131f9f7; lengt…	1.294	CG14712-PA	[K].NDTLASGGSSPENSPENVAK.[I]	1xTMTpro [K20]; 1xTMTpro [N-Term]; 3xPhospho [S9(100); S10(100); S14(100)]	0.00460011	0.000686577	1	1	1	1	FBpp0081894 [342-361]	FBpp0081894 3xPhospho [S350(100); S351(100); S355(100)]	0	2822.22	1.216	1.015	0.848		1.294	1.033	0.901				1.142	1.283		1.16	1.088		1.18	1.155		0.0387185	0.969427	0.186828		0.184048	0.934041	0.411858			0.397457	0.113908		0.347759	0.649473
FBpp0302855	type=polypeptide; loc=2L:join(18997979..18998055,18998124..18998209,18998280..18998588,18998658..18998866,18998921..19000500,19000565..19001034,19001094..19001359,19001422..19002351,19002411..19002455); ID=FBpp0302855; name=CG31792-PC; parent=FBgn0051792,FBtr0321312; dbxref=FlyBase:FBpp0302855,FlyBase_Annotation_IDs:CG31792-PC,REFSEQ:NP_001260548,GB_protein:AGB93083,UniProt/TrEMBL:Q9VJ21; MD5=3df…	1.216	CG31792-PC	[R].TSSITDQR.[R]	1xTMTpro [N-Term]; 2xPhospho [S2(100); S3(100)]	0.117433	0.00641181	1	1	1	1	FBpp0302855 [671-678]	FBpp0302855 2xPhospho [S672(100); S673(100)]	0	1371.59	1.216	0.868	1.045		0.953	0.924	1.015				1.196	1.093		1.038	1.142		1.105	1.109		0.0195238	0.175687	0.83705		0.688524	0.682331	0.923619			0.307735	0.568803		0.790882	0.324589
FBpp0084803	type=polypeptide; loc=3R:complement(join(29319231..29319374,29318274..29318612,29318069..29318140,29317836..29317969,29316923..29317511,29316720..29316860,29316237..29316365,29315945..29316169,29315835..29315879)); ID=FBpp0084803; name=Cnx99A-PA; parent=FBgn0015622,FBtr0085437; dbxref=FlyBase:FBpp0084803,FlyBase_Annotation_IDs:CG11958-PA,GB_protein:AAF56887.2,REFSEQ:NP_733286,GB_protein:AAF56887,…	0.714	Cnx99A-PA	[K].KSDDPQPDDEPEAEEESDERAAGDTSK.[E]	1xDeamidated [Q6]; 2xTMTpro [K1; K27]; 1xTMTpro [N-Term]; 3xPhospho [S17(100); T25(100); S26(100)]	0.0217814	0.000930591	1	2	1	1	FBpp0084803 [529-555]	FBpp0084803 3xPhospho [S545(100); T553(100); S554(100)]	2	4100.72	1.216	0.887	1.076		0.714	1.334	1.232				0.868	0.881		0.77	0.948		1.158	1.086		0.0383457	0.298826	0.770054		0.0536438	0.188102	0.183521			0.57551	0.468548		0.170076	0.596364
FBpp0304232	type=polypeptide; loc=3L:join(9771842..9771919,9779446..9779593,9779652..9779907,9780123..9780252,9780407..9780433,9780536..9780697,9780766..9781008,9781078..9781218,9782609..9782803,9782874..9784627,9784697..9784891,9784952..9785180,9785242..9785316); ID=FBpp0304232; name=Ae2-PM; parent=FBgn0036043,FBtr0331848; dbxref=FlyBase:FBpp0304232,FlyBase_Annotation_IDs:CG8177-PM,REFSEQ:NP_001261653,GB_pr…	0.568	Ae2-PM	[K].RSNELK.[I]	1xTMTpro [K6]; 1xTMTpro [N-Term]; 1xPhospho [S2(100)]	0.0386109	0.00155784	1	7	1	1	FBpp0304232 [418-423]	FBpp0304232 1xPhospho [S419(100)]	1	1434.8	1.216	0.837	1.032		0.789	0.568	0.699				1.154	0.828		0.966	0.854		0.655	0.579		0.000317613	0.067097	0.613142		0.141072	0.0043238	0.00241305			0.324903	0.107144		0.705072	0.157474
FBpp0080997	type=polypeptide; loc=2L:join(21143306..21143503,21143564..21143822,21144012..21145078); ID=FBpp0080997; name=pths-PA; parent=FBgn0032919,FBtr0081468; dbxref=FlyBase:FBpp0080997,FlyBase_Annotation_IDs:CG9253-PA,GB_protein:AAF53963.1,REFSEQ:NP_610090,GB_protein:AAF53963,UniProt/TrEMBL:Q9VIF6,FlyMine:FBpp0080997,modMine:FBpp0080997; MD5=83cfae77a795bb55176cfd0864682226; length=507; release=r6.47; s…	0.56	pths-PA	[K].EGDSEAALSGEDDKGSEDDAAEEQK.[L]	1xDeamidated [Q24]; 2xTMTpro [K14; K25]; 1xTMTpro [N-Term]; 3xPhospho [S4(100); S9(100); S16(100)]	1.03703e-05	0.00028586	1	1	1	3	FBpp0080997 [36-60]	FBpp0080997 3xPhospho [S39(100); S44(100); S51(100)]	1	3735.55	1.216	1.169	1.197		0.56	1.05	1.082				1.379	1.258		1.611	1.506		1.448	1.361		0.000672884	0.0709492	0.0781665		0.000379261	0.715208	0.586205			0.0540774	0.0824144		9.82055e-05	1.94663e-05
FBpp0080105	type=polypeptide; loc=2L:join(13665826..13666122,13667975..13668353,13668690..13668805,13668864..13669385,13669545..13669775); ID=FBpp0080105; name=CG18507-PA; parent=FBgn0028527,FBtr0080527; dbxref=FlyBase:FBpp0080105,FlyBase_Annotation_IDs:CG18507-PA,GB_protein:AAN10839.1,REFSEQ:NP_723827,GB_protein:AAN10839,UniProt/TrEMBL:Q7KTB0,FlyMine:FBpp0080105,modMine:FBpp0080105; MD5=56254ba919cf82460621…	1.63	CG18507-PA	[K].NNNSNDGDATQQQQQQNK.[L]	1xTMTpro [K18]; 1xTMTpro [N-Term]; 1xPhospho [S4(100)]	3.65948e-05	0.000318296	1	5	1	2	FBpp0080105 [48-65]	FBpp0080105 1xPhospho [S51(100)]	0	2720.25	1.215	1.18	1.038		1.03	1.215	1.177				1.341	0.853		1.583	0.886		1.63	1.005		0.0324906	0.131216	0.940736		0.972351	0.334757	0.320527			0.0803983	0.368119		0.00300352	0.377008
FBpp0293353; FBpp0293352	type=polypeptide; loc=3L:join(8579513..8579624,8581763..8581855,8585971..8586956,8587344..8588818,8593467..8595441,8595553..8595794,8595861..8596103,8596412..8598908); ID=FBpp0293353; name=CG43078-PH; parent=FBgn0262508,FBtr0304813; dbxref=FlyBase:FBpp0293353,FlyBase_Annotation_IDs:CG43078-PH,REFSEQ:NP_001246678,GB_protein:AFH04349,UniProt/TrEMBL:M9NFP8,FlyMine:FBpp0293353,modMine:FBpp0293353; MD…	1.448	CG43078-PH	[K].EDLEGTEDTASEAQPQQEMGILGVVADNK.[Q]	1xDeamidated [Q]; 1xTMTpro [K29]; 1xTMTpro [N-Term]; 1xPhospho [S11(100)]	1.18447e-08	0.00028586	2	11	2	2	FBpp0293353 [1206-1234]; FBpp0293352 [1121-1149]	FBpp0293353 1xPhospho [S1216(100)]; FBpp0293352 1xPhospho [S1131(100)]	0	3763.78	1.215	1.058	1.176		1.415	1.448	1.06				0.816	1.168		0.863	1.374		1.181	1.238		0.0460151	0.735801	0.354115		0.0709649	0.0976708	0.731122			0.428406	0.322025		0.483025	0.0275955
FBpp0082117	type=polypeptide; loc=3R:join(12648359..12648482,12650814..12651149,12651208..12652586); ID=FBpp0082117; name=Dtg-PA; parent=FBgn0038071,FBtr0082648; dbxref=FlyBase:FBpp0082117,FlyBase_Annotation_IDs:CG6234-PA,GB_protein:AAF54845.1,REFSEQ:NP_650220,GB_protein:AAF54845,UniProt/TrEMBL:Q9VG45,FlyMine:FBpp0082117,modMine:FBpp0082117; MD5=e42c19ff5331a3b0fd739e93cd9de6d0; length=612; release=r6.47; sp…	1.215	Dtg-PA	[R].AIVDDDSSEEQNEDVVDEGK.[S]	1xTMTpro [K20]; 1xTMTpro [N-Term]; 2xPhospho [S7(100); S8(100)]	7.83644e-06	0.00028586	1	1	1	1	FBpp0082117 [472-491]	FBpp0082117 2xPhospho [S478(100); S479(100)]	0	2961.28	1.215	0.963	1.054		1.078	0.915	0.898				1.193	1.032		1.149	1.088		1.092	0.927		0.0246074	0.696779	0.694984		0.727681	0.652446	0.495203			0.329866	0.838923		0.380807	0.522538
FBpp0304898	type=polypeptide; loc=3L:complement(join(11117305..11118014,11116670..11117169,11116428..11116525,11116141..11116361,11115890..11116074,11115717..11115812,11115484..11115580,11115043..11115418)); ID=FBpp0304898; name=FoxK-PN; parent=FBgn0036134,FBtr0332652; dbxref=REFSEQ:NP_001261701,GB_protein:AGB94395,FlyBase:FBpp0304898,FlyBase_Annotation_IDs:CG11799-PN,UniProt/TrEMBL:M9PF47; MD5=3d7a0be4fbf6c…	1.785	FoxK-PN	[K].SPYLSPTGTISAANSCPASPR.[Q]	1xCarbamidomethyl [C16]; 1xTMTpro [N-Term]; 3xPhospho [S1(100); S5(100); T9(99.9)]	0.0196654	0.000930591	1	4	1	1	FBpp0304898 [397-417]	FBpp0304898 1xCarbamidomethyl [C412]; 3xPhospho [S397(100); S401(100); T405(99.9)]	0	2678.13	1.214	1.258	1.37		1.086	1.785	1.417				0.677	0.836		0.852	1.145		1.208	1.184		0.0168532	0.0381246	0.0268788		0.690393	0.00454411	0.0216273			0.0291878	0.212127		0.239128	0.347589
FBpp0309609	type=polypeptide; loc=X:join(12059846..12059887,12060373..12064989); ID=FBpp0309609; name=Muc11A-PB; parent=FBgn0052656,FBtr0342741; dbxref=GB_protein:AHN59620,REFSEQ:NP_001285150,FlyBase:FBpp0309609,FlyBase_Annotation_IDs:CG32656-PB,UniProt/TrEMBL:X2JBD0; MD5=1513bf78d6f8463a4ca04af504c7728a; length=1552; release=r6.47; species=Dmel;	1.641	Muc11A-PB	[K].DNDGDDEPSSK.[E]	1xTMTpro [K11]; 1xTMTpro [N-Term]; 1xPhospho [S10(100)]	2.62767e-05	0.000318296	1	1	1	5	FBpp0309609 [1466-1476]	FBpp0309609 1xPhospho [S1475(100)]	0	1866.83	1.213	0.925	1.052		0.895	1.396	1.396				1.175	1.126		1.087	1.184		1.641	1.571		0.000291599	0.456609	0.450844		0.48993	0.0663674	0.0163795			0.274597	0.381877		0.481787	0.0518944
FBpp0290676	type=polypeptide; loc=2L:complement(join(21308288..21308787,21304825..21304931,21301454..21301527,21297695..21297811,21289615..21289744,21289462..21289548,21288052..21289404,21287391..21287994,21287204..21287327,21286489..21286618,21286292..21286425)); ID=FBpp0290676; name=Mondo-PJ; parent=FBgn0032940,FBtr0301461; dbxref=REFSEQ:NP_001163036,GB_protein:ACZ94322,FlyBase:FBpp0290676,FlyBase_Annotati…	1.389	Mondo-PJ	[R].SNSLPLNVSLNK.[L]	1xTMTpro [K12]; 1xTMTpro [N-Term]; 1xPhospho [S3(100)]	0.00317378	0.000686577	1	2	1	1	FBpp0290676 [696-707]	FBpp0290676 1xPhospho [S698(100)]	0	1974.09	1.213	1.147	0.86		1.183	1.389	0.907				0.96	1.199		1.101	1.031		1.333	1.088		0.108807	0.36616	0.226644		0.509708	0.180137	0.490701			0.964353	0.275282		0.5559	0.985899
FBpp0072803	type=polypeptide; loc=3L:join(2589487..2589552,2592162..2592486,2592553..2593319,2593388..2593499,2593561..2593801,2593865..2594465,2594522..2595046); ID=FBpp0072803; name=dos-PA; parent=FBgn0016794,FBtr0072926; dbxref=FlyBase:FBpp0072803,FlyBase_Annotation_IDs:CG1044-PA,GB_protein:AAF47662.1,REFSEQ:NP_523890,GB_protein:AAF47662,UniProt/Swiss-Prot:Q9VZZ9,FlyMine:FBpp0072803,modMine:FBpp0072803; M…	1.213	dos-PA	[R].DLPQLSDTENTSPAIVAR.[R]	1xTMTpro [N-Term]; 2xPhospho [S6(100); T/S]	0.000372832	0.000318296	1	2	2	2	FBpp0072803 [508-525]	FBpp0072803 2xPhospho [S513(100); T/S]	0	2391.12	1.213	1.076	1.015		1.171	1.049	0.957				0.956	1.039		1.029	1.054		1.003	0.995		0.0253595	0.535712	0.913301		0.432461	0.822383	0.794622			0.79255	0.792551		0.842316	0.691524
FBpp0310194	type=polypeptide; loc=X:complement(join(2349327..2349399,2348945..2349247,2345534..2348877)); ID=FBpp0310194; name=CG2841-PF; parent=FBgn0003159,FBtr0343597; dbxref=GB_protein:AHN59292,REFSEQ:NP_001284821,FlyBase:FBpp0310194,FlyBase_Annotation_IDs:CG2841-PF,UniProt/TrEMBL:X2JI50; MD5=8b4a5edb8f9a567586e238fd4b53e3e9; length=1239; release=r6.47; species=Dmel;	0.749	CG2841-PF	[K].TAPAPPPDFQSGGDNISLASLPEPVTPTPNIPQPAPR.[I]	1xTMTpro [N-Term]; 2xPhospho [S20(94); T26(99.9)]	0.00621471	0.000801968	1	2	1	1	FBpp0310194 [334-370]	FBpp0310194 2xPhospho [S353(94); T359(99.9)]	0	4211.04	1.213	0.749	0.986		1.289	1.07	1.005				1.216	1.285		0.91	1.267		1.301	1.291		0.176519	0.0316757	0.601233		0.272413	0.996114	0.895112			0.257252	0.15868		0.925377	0.250343
FBpp0304598	type=polypeptide; loc=2L:complement(join(19451728..19452285,19451247..19451670,19448143..19451180,19447738..19448061)); ID=FBpp0304598; name=Top2-PB; parent=FBgn0284220,FBtr0332320; dbxref=FlyBase:FBpp0304598,FlyBase_Annotation_IDs:CG10223-PB,REFSEQ:NP_001260580,GB_protein:AGB93115,UniProt/Swiss-Prot:P15348; MD5=44a7e3677ef6ad5222f7811934e0e1c9; length=1447; release=r6.47; species=Dmel;	0.661	Top2-PB	[K].IDYSSLFSDEEEDGGNVGSDDDGNASDDDSPK.[R]	1xDeamidated [N]; 1xTMTpro [K32]; 1xTMTpro [N-Term]; 2xPhospho [S8(94.4); S/Y]	0.00122371	0.000439195	1	1	2	2	FBpp0304598 [1367-1398]	FBpp0304598 2xPhospho [S1374(94.4); S/Y]	0	4120.64	1.213	0.661	0.932		1.102	0.961	1.043				1.339	1.016		0.884	0.947		1.287	1.06		0.180404	0.00334902	0.411692		0.833191	0.589508	0.99917			0.128933	0.867213		0.864192	0.604135
FBpp0304232	type=polypeptide; loc=3L:join(9771842..9771919,9779446..9779593,9779652..9779907,9780123..9780252,9780407..9780433,9780536..9780697,9780766..9781008,9781078..9781218,9782609..9782803,9782874..9784627,9784697..9784891,9784952..9785180,9785242..9785316); ID=FBpp0304232; name=Ae2-PM; parent=FBgn0036043,FBtr0331848; dbxref=FlyBase:FBpp0304232,FlyBase_Annotation_IDs:CG8177-PM,REFSEQ:NP_001261653,GB_pr…	1.227	Ae2-PM	[K].YNSYTSLQNLSGTDDKK.[I]	2xTMTpro [K16; K17]; 1xTMTpro [N-Term]; 3xPhospho [S3(100); T5(100); S11(100)]	0.00297707	0.000686577	1	4	1	1	FBpp0304232 [388-404]	FBpp0304232 3xPhospho [S390(100); T392(100); S398(100)]	1	3086.43	1.212	0.953	1.227		0.924	0.85	1.063				1.213	0.875		1.156	1.074		1.031	0.93		0.0146863	0.65782	0.140573		0.532908	0.429454	0.68555			0.246929	0.311621		0.337185	0.649643
FBpp0076068	type=polypeptide; loc=3L:join(9865099..9865398,9866314..9866361,9867314..9867744,9868254..9868935,9868999..9869322,9869446..9870098,9870158..9870479); ID=FBpp0076068; name=Ciz1-PA; parent=FBgn0027567,FBtr0076339; dbxref=FlyBase:FBpp0076068,FlyBase_Annotation_IDs:CG8108-PA,GB_protein:AAF50193.1,REFSEQ:NP_729568,GB_protein:AAF50193,UniProt/TrEMBL:Q9VT61,FlyMine:FBpp0076068,modMine:FBpp0076068; MD5=…	0.729	Ciz1-PA	[K].SEAEGNDDDDDDDDEHGDGDDDDDK.[D]	1xDeamidated [N6]; 1xTMTpro [K25]; 1xTMTpro [N-Term]; 1xPhospho [S1(100)]	0.0117884	0.000840438	1	1	1	1	FBpp0076068 [341-365]	FBpp0076068 1xPhospho [S341(100)]	0	3414.22	1.212	1.309	1.036		0.729	1.15	1.047				0.946	0.946		1.239	0.98		1.089	0.99		0.0565621	0.0386863	0.984183		0.061095	0.628858	0.912123			0.958118	0.786435		0.170475	0.812898
FBpp0304920	type=polypeptide; loc=3L:complement(join(2114126..2114297,2105150..2106734,2104855..2105084,2103428..2104792,2100565..2103363,2094926..2100484,2094573..2094860,2094276..2094507,2094008..2094179,2093761..2093947,2092621..2092969,2091248..2092559,2091000..2091129,2081689..2087184,2080164..2081390,2079736..2079803,2079373..2079676,2079240..2079302,2078963..2079037,2078036..2078140,2076902..2077962,2…	8.469	sls-PP	[K].VAAEESTEEPAEETEEFEEEATQPEEVQPVEEIPEEPQVK.[E]	1xTMTpro [K40]; 1xTMTpro [N-Term]; 1xPhospho [S6(98.1)]	1.85118e-05	0.000318296	1	9	2	3	FBpp0304920 [6045-6084]	FBpp0304920 1xPhospho [S6050(98.1)]	0	5229.41	1.211	0.949	1.082		1.191	0.93	1.216				8.469	1.086		8.034	1.175		7.874	1.32		0.104827	0.62112	0.908227		0.499744	0.748224	0.292063			1e-17	0.604939		1e-17	0.40374
FBpp0088688	type=polypeptide; loc=3R:complement(join(30174484..30174486,30173572..30173814,30172990..30173412)); ID=FBpp0088688; name=Mlc2-PA; parent=FBgn0002773,FBtr0089747; dbxref=FlyBase:FBpp0088688,FlyBase_Annotation_IDs:CG2184-PA,GB_protein:AAF57016.1,REFSEQ:NP_524586,GB_protein:AAF57016,UniProt/Swiss-Prot:P18432,FlyMine:FBpp0088688,modMine:FBpp0088688; MD5=85c1604afd024358874320fb67f217c6; length=222; …	1.748	Mlc2-PA	[K].EEGGTSETASEAASEAATPAPAATPAPAASATGSK.[R]	1xTMTpro [K35]; 1xTMTpro [N-Term]; 3xPhospho [S6(96.6); S14(100); T/S]	7.63338e-09	0.00028586	1	1	3	4	FBpp0088688 [15-49]	FBpp0088688 3xPhospho [S20(96.6); S28(100); T/S]	0	3992.76	1.211	1.16	1.678		1.672	1.748	1.718				0.68	0.904		0.789	1.516		1.189	1.552		0.00908445	0.186889	0.000129453		0.0030833	0.005492	5.38824e-05			0.0233882	0.41075		0.111135	0.000483965
FBpp0304920	type=polypeptide; loc=3L:complement(join(2114126..2114297,2105150..2106734,2104855..2105084,2103428..2104792,2100565..2103363,2094926..2100484,2094573..2094860,2094276..2094507,2094008..2094179,2093761..2093947,2092621..2092969,2091248..2092559,2091000..2091129,2081689..2087184,2080164..2081390,2079736..2079803,2079373..2079676,2079240..2079302,2078963..2079037,2078036..2078140,2076902..2077962,2…	1.227	sls-PP	[K].EVTEELFEEQPEEEISPEEEVPQK.[E]	1xDeamidated [Q10]; 1xTMTpro [K24]; 1xTMTpro [N-Term]; 1xPhospho [S16(100)]	0.00022806	0.000318296	1	9	1	2	FBpp0304920 [5678-5701]	FBpp0304920 1xPhospho [S5693(100)]	0	3562.67	1.211	1.1	1.008		1.155	1.194	1.082				1.028	1.083		1.131	1.091		1.227	1.172		0.072692	0.519245	0.828586		0.575274	0.49901	0.738225			0.788508	0.602824		0.44538	0.635721
FBpp0111770	type=polypeptide; loc=3R:complement(join(27262555..27263392,27262227..27262487,27262116..27262160,27260091..27261943,27258722..27259797,27258273..27258658,27258083..27258208,27257897..27258018,27257709..27257838,27257544..27257643,27257306..27257480)); ID=FBpp0111770; name=woc-PB; parent=FBgn0010328,FBtr0112857; dbxref=FlyBase:FBpp0111770,FlyBase_Annotation_IDs:CG5965-PB,REFSEQ:NP_001097946,GB_pr…	1.211	woc-PB	[R].DEVDTSLEEQENGQDPDER.[E]	1xTMTpro [N-Term]; 1xPhospho [T5(100)]	0.000965933	0.000318296	1	4	1	1	FBpp0111770 [225-243]	FBpp0111770 1xPhospho [T229(100)]	0	2589.08	1.211	0.969	1.031		1.024	0.892	0.936				1.12	1.055		1.085	1.087		0.999	0.987		0.0305576	0.720234	0.856086		0.983712	0.566926	0.674814			0.502545	0.748299		0.523842	0.496905
FBpp0401449	type=polypeptide; loc=2L:join(15068406..15068429,15068483..15068870,15069034..15070096,15070423..15072043); ID=FBpp0401449; name=solo-PB; parent=FBgn0283440,FBtr0445189; dbxref=FlyBase:FBpp0401449,FlyBase_Annotation_IDs:CG46282-PB,REFSEQ:NP_001303323,GB_protein:ALI30208,UniProt/Swiss-Prot:B6JUP5; MD5=1582f2452b751d762cecea22004f1e3e; length=1031; release=r6.47; species=Dmel;	1.472	solo-PB	[K].SFSGEAEGDGVGGSGGEGGGYQGGNR.[D]	1xTMTpro [N-Term]; 1xPhospho [S14(100)]	8.09652e-11	0.00028586	1	2	1	1	FBpp0401449 [30-55]	FBpp0401449 1xPhospho [S43(100)]	0	2729.14	1.21	0.854	1.458		1.375	1.07	0.924				1.305	1.01		1.114	1.472		1.396	0.933		0.146613	0.201014	0.0695654		0.147699	0.919598	0.534757			0.167806	0.900497		0.47694	0.029207
FBpp0081822	type=polypeptide; loc=3R:join(11221930..11221932,11222175..11222367,11222561..11222729,11223395..11223530,11223858..11224247,11224491..11224850); ID=FBpp0081822; name=RpL3-PA; parent=FBgn0020910,FBtr0082346; dbxref=FlyBase:FBpp0081822,FlyBase_Annotation_IDs:CG4863-PA,GB_protein:AAF54610.2,REFSEQ:NP_524316,GB_protein:AAF54610,UniProt/Swiss-Prot:O16797,FlyMine:FBpp0081822,modMine:FBpp0081822; MD5=9…	1.345	RpL3-PA	[K].EEAAATTAAAAAATTTSA.[-]	1xTMTpro [N-Term]; 1xPhospho [S17(99.1)]	6.32983e-05	0.000318296	1	1	1	2	FBpp0081822 [399-416]	FBpp0081822 1xPhospho [S415(99.1)]	0	1963.92	1.21	1.051	1.231		1.345	1.176	1.194				0.854	0.937		0.898	1.153		1.005	1.118		0.0380694	0.720029	0.181654		0.117022	0.461805	0.33154			0.481331	0.729854		0.562241	0.266566
FBpp0111770	type=polypeptide; loc=3R:complement(join(27262555..27263392,27262227..27262487,27262116..27262160,27260091..27261943,27258722..27259797,27258273..27258658,27258083..27258208,27257897..27258018,27257709..27257838,27257544..27257643,27257306..27257480)); ID=FBpp0111770; name=woc-PB; parent=FBgn0010328,FBtr0112857; dbxref=FlyBase:FBpp0111770,FlyBase_Annotation_IDs:CG5965-PB,REFSEQ:NP_001097946,GB_pr…	1.21	woc-PB	[K].SPADAAADPEDDSAAAVDATDVSPTTPTDAQAGAK.[S]	1xDeamidated [Q31]; 1xTMTpro [K35]; 1xTMTpro [N-Term]; 2xPhospho [S1(100); T/S]	4.67876e-06	0.00028586	1	2	1	1	FBpp0111770 [339-373]	FBpp0111770 2xPhospho [S339(100); T/S]	0	4068.8	1.21	1.046	0.903		1.031	0.923	0.834				1.087	1.102		1.137	0.996		1.003	0.92		0.0495753	0.764008	0.412766		0.9281	0.573855	0.190437			0.563179	0.528975		0.390749	0.884764
FBpp0070514	type=polypeptide; loc=X:complement(3241617..3242057); ID=FBpp0070514; name=ng3-PB; parent=FBgn0010295,FBtr0070539; dbxref=FlyBase:FBpp0070514,FlyBase_Annotation_IDs:CG10788-PB,GB_protein:AAF45855.1,REFSEQ:NP_525060,GB_protein:AAF45855,UniProt/Swiss-Prot:P40140,FlyMine:FBpp0070514,modMine:FBpp0070514; MD5=3d52b09c1b60689b2fc827e7edd2557a; length=146; release=r6.47; species=Dmel;	2.561	ng3-PB	[R].RSSSSSSSSGSTSSR.[S]	1xTMTpro [N-Term]; 1xPhospho [S3(98.2)]	0.00724683	0.000840438	1	1	1	2	FBpp0070514 [114-128]	FBpp0070514 1xPhospho [S116(98.2)]	1	1830.81	1.209	1.282	0.783		1.728	1.311	1.218				0.716	2.103		0.918	1.648		0.939	2.561		0.0886222	0.0937604	0.0606935		0.00387085	0.355648	0.257147			0.162044	4.60085e-06		0.722618	0.0004684
FBpp0085697	type=polypeptide; loc=2R:join(19235516..19235662,19235763..19236208,19236267..19236419,19236485..19236843,19236942..19237063,19238152..19238314,19238382..19238434,19238789..19241785,19242174..19242395,19242484..19242585,19242704..19242859,19243069..19243179,19243255..19243320); ID=FBpp0085697; name=cora-PA; parent=FBgn0010434,FBtr0086509; dbxref=FlyBase:FBpp0085697,FlyBase_Annotation_IDs:CG11949-…	2.374	cora-PA	[K].SGADGQEQLSPTSQQK.[K]	1xDeamidated [Q]; 1xTMTpro [K16]; 1xTMTpro [N-Term]; 1xPhospho [S10(100)]	3.20585e-07	0.00028586	1	3	2	4	FBpp0085697 [588-603]	FBpp0085697 1xPhospho [S597(100)]	0	2350.14	1.209	0.875	1.032		1.133	0.809	1.012				2.374	1.64		2.078	1.693		1.921	1.66		0.000757436	0.177613	0.593855		0.475065	0.302009	0.913344			1.60712e-10	5.90406e-05		1.19125e-11	1.52169e-08
FBpp0072271; FBpp0288458	type=polypeptide; loc=2R:complement(join(24401046..24401369,24400782..24400980,24400408..24400718,24400200..24400340,24399108..24399183,24398691..24399046,24396403..24398634,24396233..24396339,24396043..24396175,24394295..24395275,24393413..24393514,24393054..24393203)); ID=FBpp0072271; name=Slik-PB; parent=FBgn0035001,FBtr0072364; dbxref=FlyBase_Annotation_IDs:CG4527-PB,FlyBase:FBpp0072271,GB_pr…	2.072	Slik-PB	[R].NSALQLDLDDDSASLQSQDIDK.[L]	1xTMTpro [K22]; 1xTMTpro [N-Term]; 1xPhospho [S14(98.8)]	9.76944e-07	0.00028586	2	5	1	1	FBpp0072271 [329-350]; FBpp0288458 [329-350]	FBpp0072271 1xPhospho [S342(98.8)]; FBpp0288458 1xPhospho [S342(98.8)]	0	3079.5	1.209	1.279	1.328		1.227	2.072	1.507				0.517	0.932		0.66	1.239		1.07	1.405		0.0932904	0.106477	0.163171		0.404526	0.00275443	0.0162046			0.00592732	0.732588		0.0576748	0.212321
FBpp0271920	type=polypeptide; loc=2L:join(5949900..5949990,5950125..5951819,5951877..5951997,5952056..5952191,5952252..5952384,5952445..5952627,5953416..5954477,5954535..5955001); ID=FBpp0271920; name=CG9044-PB; parent=FBgn0031752,FBtr0273412; dbxref=FlyBase_Annotation_IDs:CG9044-PB,FlyBase:FBpp0271920,REFSEQ:NP_608971,GB_protein:AAF52305,UniProt/TrEMBL:Q9VMK9,FlyMine:FBpp0271920,modMine:FBpp0271920; MD5=9d3…	0.427	CG9044-PB	[K].EESNSIGSANSLNGSSSCSK.[I]	1xCarbamidomethyl [C18]; 1xDeamidated [N13]; 1xTMTpro [K20]; 1xTMTpro [N-Term]; 3xPhospho [S5(100); S8(100); S11(100)]	2.54531e-05	0.000318296	1	1	1	1	FBpp0271920 [781-800]	FBpp0271920 1xCarbamidomethyl [C798]; 3xPhospho [S785(100); S788(100); S791(100)]	0	2864.16	1.209	1.143	1.691		1.142	1.049	0.834				0.969	0.512		1.107	0.865		1.017	0.427		0.0714274	0.339095	0.00851066		0.565103	0.960925	0.229169			0.982592	0.000268331		0.503287	0.264884
FBpp0309608	type=polypeptide; loc=X:complement(join(3964701..3964754,3964567..3964638,3964417..3964497,3960642..3964352,3960477..3960584,3956513..3960410,3956307..3956427,3956049..3956245,3955875..3955972)); ID=FBpp0309608; name=lva-PD; parent=FBgn0029688,FBtr0342740; dbxref=GB_protein:AHN59320,REFSEQ:NP_001284849,FlyBase:FBpp0309608,FlyBase_Annotation_IDs:CG6450-PD,UniProt/Swiss-Prot:Q8MSS1; MD5=6396e4c3e2e…	2.516	lva-PD	[R].LAGSSNDLSSLQNVSASTTR.[G]	1xTMTpro [N-Term]; 1xPhospho [S4(99.3)]	1.23353e-07	0.00028586	1	1	2	2	FBpp0309608 [31-50]	FBpp0309608 1xPhospho [S34(99.3)]	0	2392.17	1.208	1.211	1.628		2.061	2.516	1.351				0.42	1.115		0.509	1.815		1.057	1.507		0.0211778	0.128431	0.000293492		3.18444e-05	7.3792e-06	0.0254688			2.27213e-07	0.517714		2.37038e-05	1.0888e-06
FBpp0087072	type=polypeptide; loc=2R:complement(join(12324658..12325900,12323317..12324587)); ID=FBpp0087072; name=CG8841-PC; parent=FBgn0033713,FBtr0087964; dbxref=FlyBase:FBpp0087072,FlyBase_Annotation_IDs:CG8841-PC,GB_protein:AAM68665.1,REFSEQ:NP_725132,GB_protein:AAM68665,UniProt/TrEMBL:Q0E9B5; MD5=4349e5577a46529fec5c9393ae6791bc; length=837; release=r6.47; species=Dmel;	1.372	CG8841-PC	[R].EQAHPNDKPQVEDSTDIVPYDRSAASTPTDER.[K]	1xDeamidated [Q10]; 1xTMTpro [K8]; 1xTMTpro [N-Term]; 3xPhospho [S23(90.8); S26(90.8); T27(94.6)]	7.86145e-05	0.000318296	1	1	1	1	FBpp0087072 [667-698]	FBpp0087072 3xPhospho [S689(90.8); S692(90.8); T693(94.6)]	1	4417.94	1.208	0.94	0.937		1.372	1.093	1.031				0.881	1.165		0.828	1.091		0.963	1.201		0.0768773	0.56456	0.524759		0.108811	0.825874	0.989135			0.632879	0.337644		0.391836	0.632049
FBpp0291452	type=polypeptide; loc=3L:join(25109345..25109604,25109660..25109909,25109964..25113571,25114034..25114667,25114724..25114897); ID=FBpp0291452; name=Set1-PD; parent=FBgn0040022,FBtr0302243; dbxref=REFSEQ:NP_001163846,GB_protein:EFA98694,FlyBase:FBpp0291452,FlyBase_Annotation_IDs:CG40351-PD,UniProt/Swiss-Prot:Q5LJZ2; MD5=cad10051e761436fb86b8a97e206c814; length=1641; release=r6.47; species=Dmel;	1.252	Set1-PD	[R].IYSDSEEEK.[E]	1xTMTpro [K9]; 1xTMTpro [N-Term]; 2xPhospho [S3(100); S5(100)]	0.126103	0.00663882	1	1	1	2	FBpp0291452 [1087-1095]	FBpp0291452 2xPhospho [S1089(100); S1091(100)]	0	1867.83	1.208	1.094	1.149		0.885	1.084	1.088				1.079	1.09		1.18	1.252		1.169	1.186		0.00882979	0.351268	0.343713		0.442485	0.658299	0.494246			0.693941	0.555902		0.238875	0.0580233
FBpp0111848	type=polypeptide; loc=3L:complement(join(9836209..9836505,9836049..9836146,9835813..9835980,9835339..9835433,9835008..9835282)); ID=FBpp0111848; name=I-2-PB; parent=FBgn0028429,FBtr0112935; dbxref=FlyBase:FBpp0111848,FlyBase_Annotation_IDs:CG10574-PB,REFSEQ:NP_001097564,GB_protein:ABW08507,UniProt/TrEMBL:A8JNP7,FlyMine:FBpp0111848,modMine:FBpp0111848; MD5=b7dac070150ad05eb02e156746a34516; length=…	0.581	I-2-PB	[R].IAANTQPSTESIEDDGSSGDDQPLSEEER.[Q]	1xTMTpro [N-Term]; 1xPhospho [S18(98.3)]	6.16216e-08	0.00028586	1	2	1	1	FBpp0111848 [191-219]	FBpp0111848 1xPhospho [S208(98.3)]	0	3461.5	1.208	0.818	1.538		1.05	1.006	1.046				0.709	0.783		0.581	1.205		0.714	0.819		0.0400924	0.101657	0.00574671		0.838003	0.886914	0.867863			0.0900265	0.141488		0.00322612	0.195692
FBpp0309606	type=polypeptide; loc=X:complement(join(1353253..1353488,1352654..1353198,1352286..1352487,1351994..1352228,1351345..1351926,1351102..1351280,1350878..1351037)); ID=FBpp0309606; name=CG12773-PC; parent=FBgn0024365,FBtr0342738; dbxref=GB_protein:AHN59244,REFSEQ:NP_001284773,FlyBase:FBpp0309606,FlyBase_Annotation_IDs:CG12773-PC,UniProt/TrEMBL:O46100; MD5=5ee58de4a3bd25eb96837df251117e8d; length=712…	1.708	CG12773-PC	[R].YGSVSDTGNDLDLLFPDR.[V]	1xTMTpro [N-Term]; 1xPhospho [S3(100)]	2.98188e-08	0.00028586	1	2	1	1	FBpp0309606 [486-503]	FBpp0309606 1xPhospho [S488(100)]	0	2368.1	1.207	1.4	0.899		1.708	1.498	0.775				0.843	1.598		1.18	1.436		1.263	1.238		0.136174	0.0207748	0.348427		0.00804433	0.107725	0.0627497			0.590622	0.00686965		0.333992	0.034988
FBpp0072281	type=polypeptide; loc=2R:24780958..24781710; ID=FBpp0072281; name=CG3594-PA; parent=FBgn0035063,FBtr0072374; dbxref=FlyBase:FBpp0072281,FlyBase_Annotation_IDs:CG3594-PA,GB_protein:AAF47270.1,REFSEQ:NP_523855,GB_protein:AAF47270,UniProt/TrEMBL:Q9W108,FlyMine:FBpp0072281,modMine:FBpp0072281; MD5=8dd52e855f7a438c2884f9027fd036ae; length=250; release=r6.47; species=Dmel;	0.514	CG3594-PA	[K].EDGRNPSDPEDSKSEDEAK.[S]	1xDeamidated [N5]; 2xTMTpro [K13; K19]; 1xTMTpro [N-Term]; 3xPhospho [S7(100); S12(100); S14(100)]	0.000645777	0.000318296	1	1	1	2	FBpp0072281 [52-70]	FBpp0072281 3xPhospho [S58(100); S63(100); S65(100)]	2	3258.39	1.207	1.093	1.467		0.514	1.306	1.302				0.836	0.65		0.914	0.954		1.092	0.847		0.00111992	0.280387	0.000269229		9.54203e-05	0.127219	0.0248602			0.174252	5.31765e-05		0.389358	0.735558
FBpp0099856	type=polypeptide; loc=2R:join(16856785..16857052,16857633..16858114,16858181..16858601,16858664..16858764,16858827..16859000,16859061..16859249,16859313..16859397,16859453..16859574,16859633..16859785,16859850..16859864); ID=FBpp0099856; name=Dek-PB; parent=FBgn0026533,FBtr0100437; dbxref=FlyBase_Annotation_IDs:CG5935-PB,FlyBase:FBpp0099856,GB_protein:AAM70892.1,REFSEQ:NP_652058,GB_protein:AAM708…	1.661	Dek-PB	[K].EDNSEKDEENSEDGDEPEDEADEK.[A]	1xDeamidated [N10]; 2xTMTpro [K6; K24]; 1xTMTpro [N-Term]; 1xPhospho [S11(100)]	2.83638e-05	0.000318296	1	4	1	1	FBpp0099856 [114-137]	FBpp0099856 1xPhospho [S124(100)]	1	3747.59	1.206	1.146	0.889		0.883	1.417	0.976				1.173	1.305		1.344	1.16		1.661	1.273		0.0574571	0.278363	0.31755		0.451185	0.0936984	0.785139			0.323677	0.0838884		0.0766834	0.384655
FBpp0302989	type=polypeptide; loc=2R:complement(join(15531135..15531189,15527630..15527717,15527299..15527462,15526716..15527232,15526019..15526595,15525390..15525962,15525015..15525329,15523075..15524737,15522874..15523019,15522002..15522104,15521842..15521943,15519926..15520336,15519276..15519869,15518894..15519205,15518578..15518831)); ID=FBpp0302989; name=Khc-73-PE; parent=FBgn0019968,FBtr0329957; dbxref…	1.654	Khc-73-PE	[K].SNTQPPSNGNSINNNNNGTTQAPR.[I]	1xTMTpro [N-Term]; 1xPhospho [S1(100)]	1.10171e-09	0.00028586	1	5	1	1	FBpp0302989 [1717-1740]	FBpp0302989 1xPhospho [S1717(100)]	0	2881.31	1.206	0.825	1.04		1.269	0.711	0.834				1.654	1.297		1.364	1.349		1.176	1.083		0.0946366	0.094148	0.992947		0.281454	0.0653357	0.177356			0.00738502	0.127567		0.0959197	0.0563502
FBpp0312565	type=polypeptide; loc=2L:join(8173146..8173209,8173276..8173540,8173601..8173908,8174141..8174267,8174349..8174468,8174536..8174698,8176573..8176806,8176876..8177073,8177130..8177689,8177779..8178397,8178459..8178951,8179011..8179815,8179872..8180029,8180196..8180860,8181059..8181320,8182305..8182450,8182627..8182878,8183189..8183563,8183630..8183706,8184127..8184393,8184815..8184850,8185126..818…	1.552	Piezo-PP	[R].DDSDNLSQPDSR.[Q]	1xTMTpro [N-Term]; 3xPhospho [S3(100); S7(100); S11(100)]	0.000193197	0.000318296	1	11	1	1	FBpp0312565 [2287-2298]	FBpp0312565 3xPhospho [S2289(100); S2293(100); S2297(100)]	0	1892.67	1.206	0.978	1.274		0.819	1.402	1.332				1.107	0.843		1.083	1.074		1.552	1.124		0.0339771	0.7938	0.114199		0.193628	0.0914624	0.0961955			0.552557	0.294103		0.540622	0.567544
FBpp0077781	type=polypeptide; loc=2L:join(162823..163001,183761..185082,185152..186123,186193..187016,187482..199575,199637..199743,199903..199983,200120..200315,200376..200675,200742..201061,201127..201414); ID=FBpp0077781; name=spen-PA; parent=FBgn0016977,FBtr0078122; dbxref=FlyBase_Annotation_IDs:CG18497-PA,FlyBase:FBpp0077781,GB_protein:AAF51535.2,REFSEQ:NP_722615,GB_protein:AAF51535,UniProt/Swiss-Prot:Q…	1.226	spen-PA	[R].DLQIDTDTEENPDEADSSGPSLK.[I]	1xTMTpro [K23]; 1xTMTpro [N-Term]; 2xPhospho [T6(100); T8(100)]	0.000274429	0.000318296	1	7	1	1	FBpp0077781 [3414-3436]	FBpp0077781 2xPhospho [T3419(100); T3421(100)]	0	3244.43	1.206	0.919	0.912		1.116	1	1.018				1.159	1.204		1.065	1.099		1.159	1.226		0.161826	0.465668	0.330659		0.724202	0.769818	0.950872			0.361784	0.279163		0.573341	0.741628
FBpp0085541	type=polypeptide; loc=2R:join(20623616..20623717,20623775..20623969,20624030..20624169,20624220..20628192); ID=FBpp0085541; name=FAM21-PA; parent=FBgn0034529,FBtr0086227; dbxref=FlyBase:FBpp0085541,FlyBase_Annotation_IDs:CG16742-PA,GB_protein:AAF57444.1,REFSEQ:NP_611496,GB_protein:AAF57444,UniProt/Swiss-Prot:A1ZBW7,FlyMine:FBpp0085541,modMine:FBpp0085541; MD5=569fc4cf15343b7cb95f75607a005560; len…	1.211	FAM21-PA	[K].ETSSGVSPNK.[N]	1xTMTpro [K10]; 1xTMTpro [N-Term]; 1xPhospho [S7(100)]	0.000649916	0.000318296	1	1	1	1	FBpp0085541 [574-583]	FBpp0085541 1xPhospho [S580(100)]	0	1693.87	1.206	1.022	1.001		1.167	0.991	1.178				1.038	1.028		1.061	1.029		1.029	1.211		0.00823744	0.784257	0.957556		0.449891	0.991479	0.215182			0.810182	0.876746		0.672329	0.845148
FBpp0086914	type=polypeptide; loc=2R:complement(join(12945086..12945187,12944827..12945020,12944522..12944767,12942577..12944138,12941956..12942401,12941244..12941852,12940424..12941173)); ID=FBpp0086914; name=Mdr49-PA; parent=FBgn0004512,FBtr0087801; dbxref=FlyBase:FBpp0086914,FlyBase_Annotation_IDs:CG3879-PA,GB_protein:AAF58437.2,REFSEQ:NP_523724,GB_protein:AAF58437,UniProt/Swiss-Prot:Q00449,FlyMine:FBpp00…	0.739	Mdr49-PA	[R].TSTQPNPPQSPYNTVEK.[S]	1xTMTpro [K17]; 1xTMTpro [N-Term]; 2xPhospho [S10(100); T14(100)]	0.00120046	0.000439195	1	2	1	2	FBpp0086914 [1038-1054]	FBpp0086914 2xPhospho [S1047(100); T1051(100)]	0	2656.26	1.206	0.864	1.1		0.739	0.824	1.187				1.158	1.02		1	1.122		0.954	1.211		0.00679853	0.140847	0.490144		0.0333273	0.356442	0.186245			0.394734	0.896574		0.974721	0.277508
FBpp0305034	type=polypeptide; loc=3L:join(21832879..21832977,21833180..21834829,21835071..21835229,21835467..21835880); ID=FBpp0305034; name=Nopp140-PE; parent=FBgn0037137,FBtr0332811; dbxref=REFSEQ:NP_001262195,GB_protein:AGB94888,FlyBase:FBpp0305034,FlyBase_Annotation_IDs:CG7421-PE,UniProt/TrEMBL:M9PFZ1; MD5=549dbf661994a1ec015a5019c6c00c5b; length=773; release=r6.47; species=Dmel;	0.722	Nopp140-PE	[K].AASSDDSSSEEEAPK.[K]	1xTMTpro [K15]; 1xTMTpro [N-Term]; 1xPhospho [S7(98.5)]	1.6507e-05	0.000318296	1	4	1	1	FBpp0305034 [349-363]; [381-395]; [413-427]	FBpp0305034 1xPhospho [S355(98.5)]; 1xPhospho [S387(98.5)]; 1xPhospho [S419(98.5)]	0	2198	1.206	0.87	0.879		0.969	0.74	0.843				0.976	1.11		0.849	0.976		0.722	0.936		0.0239598	0.177043	0.275657		0.710944	0.126181	0.231829			0.897163	0.491		0.346359	0.83134
FBpp0303473	type=polypeptide; loc=2R:join(11454317..11454469,11454534..11454669,11454825..11455063,11455133..11455287,11455588..11455755,11455820..11456001,11456367..11456734,11456805..11456920,11456988..11460319,11460591..11462035); ID=FBpp0303473; name=E(Pc)-PE; parent=FBgn0000581,FBtr0330623; dbxref=FlyBase:FBpp0303473,FlyBase_Annotation_IDs:CG7776-PE,REFSEQ:NP_001260897,GB_protein:AGB93430,UniProt/TrEMBL…	1.34	E(Pc)-PE	[R].QQSASPAANDSIADSEEEDYFGAGAQNGNK.[L]	1xDeamidated [N27]; 1xTMTpro [K30]; 1xTMTpro [N-Term]; 1xPhospho [S15(96.8)]	0.000125207	0.000318296	1	4	1	1	FBpp0303473 [415-444]	FBpp0303473 1xPhospho [S429(96.8)]	0	3760.67	1.205	0.888	1.148		1.028	1.114	1.336				0.999	1.003		0.887	1.151		1.113	1.34		0.0717296	0.310573	0.494631		0.968645	0.736953	0.0750343			0.872057	0.941915		0.596955	0.36068
FBpp0084728	type=polypeptide; loc=3R:join(29041272..29041425,29041600..29041793,29041867..29041924,29041990..29042102,29042167..29042240,29042826..29042857,29044367..29044437,29044497..29045718,29045870..29046009,29046063..29046224); ID=FBpp0084728; name=Pkc98E-PA; parent=FBgn0003093,FBtr0085359; dbxref=FlyBase:FBpp0084728,FlyBase_Annotation_IDs:CG1954-PA,GB_protein:AAF56846.1,REFSEQ:NP_524545,GB_protein:AAF…	1.309	Pkc98E-PA	[K].YLNQQGGEDNYGASLGADGDGAPGQSFR.[S]	1xDeamidated [N10]; 1xTMTpro [N-Term]; 1xPhospho [S26(100)]	4.89201e-06	0.00028586	1	3	1	1	FBpp0084728 [329-356]	FBpp0084728 1xPhospho [S354(100)]	0	3229.4	1.205	1.057	0.842		1.309	1.141	0.888				1.067	1.208		1.128	1.017		1.217	1.072		0.0864652	0.740199	0.172593		0.198305	0.639501	0.342475			0.674619	0.239353		0.491934	0.983346
FBpp0300235	type=polypeptide; loc=X:join(1414262..1414685,1427676..1427774,1432743..1432915,1432975..1433197,1433254..1433412,1433476..1447295,1447364..1448783,1448847..1449016); ID=FBpp0300235; name=futsch-PE; parent=FBgn0259108,FBtr0307597; dbxref=FlyBase:FBpp0300235,FlyBase_Annotation_IDs:CG34387-PE,REFSEQ:NP_001162632,GB_protein:AAF45622,UniProt/Swiss-Prot:Q9W596; MD5=2275a4302a4ed824668b83bcaeee629b; le…	1.292	futsch-PE	[K].VEDSSRRESLSSLLAEK.[G]	1xTMTpro [K17]; 1xTMTpro [N-Term]; 3xPhospho [S9(99); S11(100); S]	0.000334482	0.000318296	1	1	2	2	FBpp0300235 [4576-4592]	FBpp0300235 3xPhospho [S4584(99); S4586(100); S]	2	2754.3	1.205	1.067	1.096		1.254	1.091	0.988				1.143	1.179		1.22	1.292		1.248	1.165		0.0223994	0.547104	0.482859		0.197066	0.639079	0.951934			0.438456	0.287394		0.180401	0.0411633
FBpp0310194	type=polypeptide; loc=X:complement(join(2349327..2349399,2348945..2349247,2345534..2348877)); ID=FBpp0310194; name=CG2841-PF; parent=FBgn0003159,FBtr0343597; dbxref=GB_protein:AHN59292,REFSEQ:NP_001284821,FlyBase:FBpp0310194,FlyBase_Annotation_IDs:CG2841-PF,UniProt/TrEMBL:X2JI50; MD5=8b4a5edb8f9a567586e238fd4b53e3e9; length=1239; release=r6.47; species=Dmel;	0.822	CG2841-PF	[K].NSLAESGGSASTPVTEQPK.[I]	1xTMTpro [K19]; 1xTMTpro [N-Term]; 1xPhospho [S2(100)]	2.40351e-05	0.000318296	1	2	1	1	FBpp0310194 [688-706]	FBpp0310194 1xPhospho [S689(100)]	0	2548.28	1.205	1.064	1.035		0.866	1.006	0.822				1.057	1.023		1.125	1.059		1.062	0.842		0.043167	0.646105	0.967643		0.354877	0.960979	0.17097			0.675588	0.845627		0.427985	0.779135
FBpp0085198	type=polypeptide; loc=3R:join(31748006..31748086,31749207..31749521,31749581..31750586,31750645..31750712); ID=FBpp0085198; name=CG1910-PA; parent=FBgn0022349,FBtr0085839; dbxref=FlyBase:FBpp0085198,FlyBase_Annotation_IDs:CG1910-PA,GB_protein:AAF57190.1,REFSEQ:NP_651888,GB_protein:AAF57190,UniProt/TrEMBL:Q9V9U3,FlyMine:FBpp0085198,modMine:FBpp0085198; MD5=087fbc23441edda3aae7601e8e4bd3bc; length=…	0.713	CG1910-PA	[K].EEDASPAGVQDQPDGVENLPSVAEAK.[Q]	1xDeamidated [N/Q]; 1xTMTpro [K26]; 1xTMTpro [N-Term]; 1xPhospho [S5(100)]	6.65145e-08	0.00028586	1	3	2	2	FBpp0085198 [166-191]	FBpp0085198 1xPhospho [S170(100)]	0	3341.59	1.205	0.919	0.971		1.254	1.063	1.019				0.795	0.735		0.73	0.713		0.845	0.749		0.00907441	0.429539	0.781501		0.208743	0.72965	0.832976			0.15904	0.0273897		0.015757	0.00445414
FBpp0080537	type=polypeptide; loc=2L:join(17484578..17485228,17485302..17485502); ID=FBpp0080537; name=CG5131-PA; parent=FBgn0032644,FBtr0080984; dbxref=FlyBase:FBpp0080537,FlyBase_Annotation_IDs:CG5131-PA,GB_protein:AAF53622.2,REFSEQ:NP_609845,GB_protein:AAF53622,UniProt/TrEMBL:Q9VJD0,FlyMine:FBpp0080537,modMine:FBpp0080537; MD5=2acf1d8def0eb8523a1174fb4be6ab6f; length=283; release=r6.47; species=Dmel;	0.602	CG5131-PA	[R].NSTDQQK.[A]	1xTMTpro [K7]; 1xTMTpro [N-Term]; 1xPhospho [S2(100)]	0.0386109	0.00155784	1	1	1	1	FBpp0080537 [264-270]	FBpp0080537 1xPhospho [S265(100)]	0	1508.76	1.205	0.854	1.148		1.012	0.657	0.602				1.34	1.024		1.145	1.176		0.88	0.617		0.0215909	0.14652	0.359393		0.956848	0.0421929	0.000205934			0.079917	0.95603		0.382805	0.245476
FBpp0074228	type=polypeptide; loc=X:join(17661184..17667232,17667301..17667497,17667570..17667738,17668276..17668382,17668497..17668663,17668751..17668937); ID=FBpp0074228; name=beta-Spec-PA; parent=FBgn0250788,FBtr0074454; dbxref=FlyBase:FBpp0074228,FlyBase_Annotation_IDs:CG5870-PA,GB_protein:AAF48751.1,REFSEQ:NP_523388,GB_protein:AAF48751,UniProt/Swiss-Prot:Q00963,FlyMine:FBpp0074228,modMine:FBpp0074228; M…	0.54	beta-Spec-PA	[R].DDVDVGASHDDSER.[G]	1xTMTpro [N-Term]; 1xPhospho [S12(100)]	8.08993e-06	0.00028586	1	1	2	2	FBpp0074228 [2127-2140]	FBpp0074228 1xPhospho [S2138(100)]	0	1900.79	1.205	1.013	1.204		0.755	1.009	1.126				0.802	0.54		0.812	0.65		0.809	0.608		0.000463633	0.804444	0.0589284		0.065256	0.877466	0.303705			0.0966125	1.2053e-07		0.0466913	1.44839e-05
FBpp0070911	type=polypeptide; loc=X:join(6655150..6655480,6655550..6655772,6657607..6659155); ID=FBpp0070911; name=Cdc7-PA; parent=FBgn0028360,FBtr0070950; dbxref=FlyBase:FBpp0070911,FlyBase_Annotation_IDs:CG32742-PA,GB_protein:AAF46180.2,REFSEQ:NP_727103,GB_protein:AAF46180,UniProt/TrEMBL:Q9W3Y1,FlyMine:FBpp0070911,modMine:FBpp0070911; MD5=76c9be371cdfe5076f43abeeac89dfe5; length=700; release=r6.47; species…	0.511	Cdc7-PA	[R].TVAASQEQVK.[Q]	2xDeamidated [Q6; Q8]; 1xTMTpro [K10]; 1xTMTpro [N-Term]; 1xPhospho [S5(99)]	0.0563252	0.00248394	1	2	3	12	FBpp0070911 [676-685]	FBpp0070911 1xPhospho [S680(98.9)]	0	1750.91	1.205	1.036	0.937		0.864	0.682	0.511				0.861	1.049		0.892	0.983		0.587	0.536		0.000482353	0.620205	0.776977		0.357248	0.0529619	1.4225e-06			0.194654	0.78759		0.197396	0.98505
FBpp0075510	type=polypeptide; loc=3L:join(14007850..14009717,14010031..14010587,14010697..14010895,14010996..14017627,14017693..14017877); ID=FBpp0075510; name=upSET-PA; parent=FBgn0036398,FBtr0075768; dbxref=FlyBase:FBpp0075510,FlyBase_Annotation_IDs:CG9007-PA,GB_protein:AAF49773.3,REFSEQ:NP_648681,GB_protein:AAF49773,UniProt/TrEMBL:Q9VUB5,FlyMine:FBpp0075510,modMine:FBpp0075510; MD5=d409392a4e55c6799b93179…	1.516	upSET-PA	[R].QASNSPASPNK.[R]	1xTMTpro [K11]; 1xTMTpro [N-Term]; 1xPhospho [S8(100)]	0.00158038	0.000439195	1	1	1	1	FBpp0075510 [1843-1853]	FBpp0075510 1xPhospho [S1850(100)]	0	1788.91	1.204	0.951	1.228		1.516	0.802	1.068				1.267	1.094		1.206	1.343		1.016	1.168		0.11789	0.629694	0.348557		0.0484346	0.208316	0.77086			0.22952	0.580143		0.302916	0.0845967
FBpp0073674	type=polypeptide; loc=X:complement(join(13720418..13721676,13719411..13720351,13719176..13719345)); ID=FBpp0073674; name=Mrgn1-PA; parent=FBgn0030514,FBtr0073843; dbxref=FlyBase:FBpp0073674,FlyBase_Annotation_IDs:CG9941-PA,GB_protein:AAF48305.1,REFSEQ:NP_572915,GB_protein:AAF48305,UniProt/TrEMBL:Q9VY98,FlyMine:FBpp0073674,modMine:FBpp0073674; MD5=404ff5f7464402a2bd8b37a36f4bcd54; length=789; rele…	1.237	Mrgn1-PA	[R].STAGSGGDGSAGTDDDVDSENEK.[L]	1xTMTpro [K23]; 1xTMTpro [N-Term]; 3xPhospho [S10(100); T13(100); S19(100)]	5.67993e-05	0.000318296	1	1	1	1	FBpp0073674 [533-555]	FBpp0073674 3xPhospho [S542(100); T545(100); S551(100)]	0	3019.16	1.204	1.043	1.151		0.965	1.194	1.069				0.99	1.075		1.032	1.237		1.181	1.15		0.0459745	0.791169	0.450993		0.761978	0.408268	0.715856			0.945362	0.604443		0.779851	0.148024
FBpp0072074	type=polypeptide; loc=2R:24029378..24030484; ID=FBpp0072074; name=CG3163-PA; parent=FBgn0034961,FBtr0072165; dbxref=FlyBase:FBpp0072074,FlyBase_Annotation_IDs:CG3163-PA,GB_protein:AAF47141.2,REFSEQ:NP_611872,GB_protein:AAF47141,UniProt/TrEMBL:Q9W1C8,FlyMine:FBpp0072074,modMine:FBpp0072074; MD5=a4401ae47380c74912f662e754bbdf0c; length=368; release=r6.47; species=Dmel;	1.204	CG3163-PA	[R].SSSVSSQISEDNEPPPGK.[F]	1xDeamidated [N12]; 1xTMTpro [K18]; 1xTMTpro [N-Term]; 2xPhospho [S3(98.7); S5(98.8)]	0.0070636	0.000840438	1	1	2	2	FBpp0072074 [261-278]	FBpp0072074 2xPhospho [S263(98.7); S265(98.8)]	0	2614.18	1.204	1.062	0.901		1.2	0.976	1.093				1.05	1.095		1.115	0.987		1.025	1.197		0.0351382	0.623477	0.38003		0.309695	0.900602	0.474732			0.734696	0.52652		0.440352	0.902942
FBpp0303084	type=polypeptide; loc=3R:complement(18194984..18196513); ID=FBpp0303084; name=Ssdp-PD; parent=FBgn0011481,FBtr0330051; dbxref=FlyBase:FBpp0303084,FlyBase_Annotation_IDs:CG7187-PD,REFSEQ:NP_001262698,GB_protein:AGB96078,UniProt/TrEMBL:A0A0B4KGW6; MD5=927d8d00d95fe2e189a4867114a8099e; length=509; release=r6.47; species=Dmel;	0.804	Ssdp-PD	[K].NSPANGGPGTPR.[E]	1xDeamidated [N5]; 1xTMTpro [N-Term]; 1xPhospho [S2(100)]	9.82654e-05	0.000318296	1	2	2	2	FBpp0303084 [379-390]	FBpp0303084 1xPhospho [S380(100)]	0	1509.7	1.204	1.051	1.104		0.804	1.209	1.142				0.987	0.935		1.038	1.032		1.193	1.068		0.00923106	0.528916	0.439325		0.203824	0.311219	0.303376			0.904694	0.592643		0.80928	0.777271
FBpp0089092	type=polypeptide; loc=X:complement(join(2789238..2789300,2788494..2788612,2785000..2785129,2784548..2784687,2784270..2784487,2783767..2784146,2783312..2783425)); ID=FBpp0089092; name=CG32795-PC; parent=FBgn0040384,FBtr0070493; dbxref=GB_protein:AAS65258.1,FlyBase:FBpp0089092,FlyBase_Annotation_IDs:CG32795-PC,REFSEQ:NP_996340,GB_protein:AAS65258,UniProt/Swiss-Prot:Q9U1M2; MD5=45bbd02d9e0b0fe610188…	0.743	CG32795-PC	[K].NSASDLDLSSGSK.[L]	1xTMTpro [K13]; 1xTMTpro [N-Term]; 2xPhospho [S2(100); S4(100)]	0.00025746	0.000318296	1	1	1	1	FBpp0089092 [351-363]	FBpp0089092 2xPhospho [S352(100); S354(100)]	0	2048.94	1.204	1.117	1.026		0.743	1.054	1.052				0.997	1.008		1.114	1.034		1.052	1.06		0.0410871	0.350095	0.993948		0.0758701	0.847559	0.821649			0.890949	0.914156		0.423178	0.812375
FBpp0088519	type=polypeptide; loc=2R:join(17789747..17789848,17789919..17791233,17791297..17791784,17791845..17792140,17792204..17792357); ID=FBpp0088519; name=CG5033-PA; parent=FBgn0028744,FBtr0089550; dbxref=FlyBase:FBpp0088519,FlyBase_Annotation_IDs:CG5033-PA,GB_protein:AAF57786.1,REFSEQ:NP_611270,GB_protein:AAF57786,UniProt/Swiss-Prot:Q7K0Y1,FlyMine:FBpp0088519,modMine:FBpp0088519; MD5=f9709eacecc086f21c…	1.203	CG5033-PA	[K].DSEPTNEVVASSEASENEEEEEDLLQAVK.[D]	2xDeamidated [N6; N17]; 1xTMTpro [K29]; 1xTMTpro [N-Term]; 2xPhospho [S12(97.5); S15(97.5)]	0.0109168	0.000840438	1	1	1	1	FBpp0088519 [13-41]	FBpp0088519 2xPhospho [S24(97.5); S27(97.5)]	0	3947.72	1.203	0.909	1.017		1.148	1.108	1.129				1.048	1.003		0.953	1.02		1.161	1.133		0.196961	0.447291	0.716488		0.682809	0.941571	0.693383			0.58295	0.937062		0.898769	0.927641
FBpp0074068	type=polypeptide; loc=X:complement(16566276..16568030); ID=FBpp0074068; name=CanA-14F-PB; parent=FBgn0267912,FBtr0074293; dbxref=FlyBase:FBpp0074068,GB_protein:AAN09410.1,FlyBase_Annotation_IDs:CG9819-PB,GB_protein:AAN09410.2,REFSEQ:NP_727986,GB_protein:AAN09410,UniProt/Swiss-Prot:Q9VXF1; MD5=c179e4a06f457ebbf9aa3f1a0f5582fc; length=584; release=r6.47; species=Dmel;	0.769	CanA-14F-PB	[K].NAAATTGTAAGSGSGGAAGSAGTQQQGQGGTGTSSGPSSPTK.[R]	2xDeamidated [N/Q]; 1xTMTpro [K42]; 1xTMTpro [N-Term]; 2xPhospho [S38(99.9); T41(96.9)]	1.44293e-08	0.00028586	1	1	3	3	FBpp0074068 [39-80]	FBpp0074068 2xPhospho [S76(99.9); T79(96.9)]	0	4306.92	1.203	1.041	0.985		0.837	0.864	0.769				0.992	1.069		1.033	1.054		0.856	0.822		0.00957446	0.598902	0.910178		0.291867	0.487498	0.0532832			0.941339	0.620958		0.839207	0.592591
FBpp0306685	type=polypeptide; loc=3R:complement(join(9630678..9630765,9630449..9630553,9629708..9630180,9629061..9629615)); ID=FBpp0306685; name=Calr-PB; parent=FBgn0005585,FBtr0334618; dbxref=FlyBase:FBpp0306685,FlyBase_Annotation_IDs:CG9429-PB,REFSEQ:NP_001262430,GB_protein:AGB95812,UniProt/Swiss-Prot:P29413; MD5=eabaa92be574c66ba639d00e53c2fba9; length=406; release=r6.47; species=Dmel;	0.578	Calr-PB	[K].KASDKDDEDEDDDDEEK.[D]	3xTMTpro [K1; K5; K17]; 1xTMTpro [N-Term]; 1xPhospho [S3(100)]	2.11606e-05	0.000318296	1	1	1	1	FBpp0306685 [374-390]	FBpp0306685 1xPhospho [S376(100)]	2	3294.55	1.203	1.244	1.313		0.578	1.333	1.181				0.726	0.713		0.903	0.937		0.968	0.842		0.00694476	0.0401992	0.0446057		0.000763632	0.1299	0.266065			0.0456885	0.00819651		0.436868	0.573742
FBpp0309398	type=polypeptide; loc=2R:join(19179733..19179858,19211856..19212276,19216421..19216519,19216743..19217041,19217757..19217844,19218131..19218194,19224053..19224386,19224450..19224576,19224641..19224994,19225060..19225503,19225565..19225786,19225847..19225973,19226040..19226139); ID=FBpp0309398; name=hppy-PE; parent=FBgn0263395,FBtr0340456; dbxref=FlyBase:FBpp0309398,FlyBase_Annotation_IDs:CG7097-P…	1.756	hppy-PE	[R].SSSPETLPSDIGDAVVGGNGGGSSNISSSGGASSGTNGLLDK.[H]	3xDeamidated [N19; N25; N37]; 1xTMTpro [K42]; 1xTMTpro [N-Term]; 1xPhospho [S/T]	1.39216e-07	0.00028586	1	1	1	3	FBpp0309398 [356-397]		0	4484.1	1.202	0.994	1.166		1.704	1.503	1.035				1.147	1.506		1.14	1.756		1.724	1.559		0.158873	0.876926	0.485534		0.0119637	0.0893738	0.982186			0.425626	0.0177409		0.425248	0.000463211
FBpp0083876	type=polypeptide; loc=3R:complement(join(23589524..23589794,23589093..23589459,23588968..23589041,23588704..23588906,23588525..23588637,23588253..23588463,23588013..23588194,23587488..23587953,23587207..23587419)); ID=FBpp0083876; name=CG10182-PA; parent=FBgn0039091,FBtr0084486; dbxref=FlyBase:FBpp0083876,FlyBase_Annotation_IDs:CG10182-PA,GB_protein:AAF56149.2,REFSEQ:NP_651158,GB_protein:AAF56149…	1.476	CG10182-PA	[K].QKSQIDDNGHNNLEELK.[V]	1xDeamidated [N8]; 2xTMTpro [K2; K17]; 1xTMTpro [N-Term]; 1xPhospho [S3(100)]	1.00453e-05	0.00028586	1	1	1	3	FBpp0083876 [674-690]	FBpp0083876 1xPhospho [S676(100)]	1	2975.53	1.202	0.924	1.166		1.272	0.969	1.258				1.476	1.059		1.364	1.235		1.43	1.333		0.00133255	0.451262	0.157276		0.144367	0.931629	0.0840283			0.00552218	0.72759		0.0104425	0.0226404
FBpp0312198	type=polypeptide; loc=X:join(13338375..13338385,13338452..13339604); ID=FBpp0312198; name=CG15747-PC; parent=FBgn0030474,FBtr0346618; dbxref=FlyBase:FBpp0312198,FlyBase_Annotation_IDs:CG15747-PC,GB_protein:AHN59675,REFSEQ:NP_001285205,UniProt/TrEMBL:Q9VYE3; MD5=1fff3e456499c8d3dda69b21259ce123; length=387; release=r6.47; species=Dmel;	1.269	CG15747-PC	[R].VERPSIFDENSDSETDDDPAAPQFQPR.[T]	1xDeamidated [N10]; 1xTMTpro [N-Term]; 3xPhospho [S11(100); S13(100); T15(100)]	3.43844e-07	0.00028586	1	1	1	1	FBpp0312198 [21-47]	FBpp0312198 3xPhospho [S31(100); S33(100); T35(100)]	0	3607.45	1.202	1.048	1.247		1.205	1.269	1.097				0.851	0.962		0.892	1.2		1.08	1.056		0.105048	0.818789	0.320234		0.458969	0.392134	0.661516			0.552917	0.878351		0.605266	0.306806
FBpp0083766	type=polypeptide; loc=3R:join(23251877..23251957,23252249..23252836,23252892..23253269,23253325..23253542,23253601..23253695,23253753..23253952,23254018..23254309,23254369..23254448); ID=FBpp0083766; name=EloA-PA; parent=FBgn0039066,FBtr0084374; dbxref=FlyBase:FBpp0083766,FlyBase_Annotation_IDs:CG6755-PA,GB_protein:AAF56117.1,REFSEQ:NP_732846,GB_protein:AAF56117,UniProt/Swiss-Prot:Q9VCP0,FlyMine:…	0.722	EloA-PA	[K].TKSSDEDPDQENK.[G]	2xTMTpro [K2; K13]; 1xTMTpro [N-Term]; 2xPhospho [S3(100); S4(100)]	0.00121591	0.000439195	1	2	1	1	FBpp0083766 [102-114]	FBpp0083766 2xPhospho [S104(100); S105(100)]	1	2565.19	1.202	1.156	1.145		0.722	1.016	1.036				1.008	0.976		1.165	1.117		1.024	1.01		0.0409903	0.207967	0.415194		0.0595641	0.955049	0.879463			0.876674	0.928584		0.236547	0.395567
FBpp0088688	type=polypeptide; loc=3R:complement(join(30174484..30174486,30173572..30173814,30172990..30173412)); ID=FBpp0088688; name=Mlc2-PA; parent=FBgn0002773,FBtr0089747; dbxref=FlyBase:FBpp0088688,FlyBase_Annotation_IDs:CG2184-PA,GB_protein:AAF57016.1,REFSEQ:NP_524586,GB_protein:AAF57016,UniProt/Swiss-Prot:P18432,FlyMine:FBpp0088688,modMine:FBpp0088688; MD5=85c1604afd024358874320fb67f217c6; length=222; …	1.771	Mlc2-PA	[K].EEGGTSETASEAASEAATPAPAATPAPAASATGSK.[R]	1xTMTpro [K35]; 1xTMTpro [N-Term]; 2xPhospho [T24(100); S34(100)]	1.17042e-13	0.00028586	1	1	7	18	FBpp0088688 [15-49]	FBpp0088688 2xPhospho [T38(100); S48(100)]	0	3912.79	1.201	1.099	1.611		1.25	1.771	1.478				0.661	0.892		0.727	1.438		1.172	1.319		0.000580644	0.257922	3.67099e-06		0.165625	0.00140683	0.00231413			0.00121365	0.263217		0.00580948	6.50092e-05
FBpp0303072	type=polypeptide; loc=3R:join(15321418..15321604,15321676..15324326); ID=FBpp0303072; name=ear-PB; parent=FBgn0026441,FBtr0330039; dbxref=FlyBase:FBpp0303072,FlyBase_Annotation_IDs:CG4913-PB,REFSEQ:NP_001262595,GB_protein:AGB95976,UniProt/TrEMBL:A0A0B4KG69; MD5=761c34772005726170ee8269928d7f37; length=945; release=r6.47; species=Dmel;	1.373	ear-PB	[R].RSSQSSNSGSGAGVTGAFIEPPVK.[A]	1xTMTpro [K24]; 1xTMTpro [N-Term]; 2xPhospho [S3(97); S/T]	0.06341	0.00320301	1	2	1	1	FBpp0303072 [749-772]	FBpp0303072 2xPhospho [S751(97); S/T]	1	3088.5	1.201	0.983	1.373		1.169	1.144	1.205				0.917	0.946		0.902	1.3		1.049	1.141		0.14213	0.804608	0.152826		0.54019	0.740601	0.351621			0.858531	0.810661		0.72475	0.147075
FBpp0303098	type=polypeptide; loc=3L:complement(join(6756223..6756404,6755420..6756158,6755073..6755123,6754925..6754936)); ID=FBpp0303098; name=Ist1-PF; parent=FBgn0035715,FBtr0330065; dbxref=FlyBase:FBpp0303098,FlyBase_Annotation_IDs:CG10103-PF,REFSEQ:NP_001261487,GB_protein:AGB94182,UniProt/TrEMBL:M9PBS9; MD5=c7d93b19ca69289d8faa9746f350ec82; length=327; release=r6.47; species=Dmel;	1.274	Ist1-PF	[R].EANNTDGSGSPDENILSSK.[-]	1xTMTpro [K19]; 1xTMTpro [N-Term]; 1xPhospho [S10(99)]	2.62767e-05	0.000318296	1	1	1	1	FBpp0303098 [309-327]	FBpp0303098 1xPhospho [S318(99)]	0	2623.24	1.201	1.181	1.223		1.069	1.171	1.055				0.826	1.042		0.976	1.274		0.967	1.099		0.0286427	0.137848	0.168124		0.749292	0.432102	0.698877			0.287808	0.867697		0.83168	0.0813396
FBpp0305369	type=polypeptide; loc=2R:complement(join(14575225..14575625,14572253..14572847,14571377..14572182,14571191..14571311)); ID=FBpp0305369; name=LamC-PB; parent=FBgn0010397,FBtr0333166; dbxref=REFSEQ:NP_001260974,GB_protein:AGB93506,FlyBase:FBpp0305369,FlyBase_Annotation_IDs:CG10119-PB,UniProt/TrEMBL:A0A0B4KFY9; MD5=98ddf9e95e322cb66ea019a74ece0d92; length=640; release=r6.47; species=Dmel;	0.525	LamC-PB	[R].SATPGISGSSAVK.[R]	1xTMTpro [K13]; 1xTMTpro [N-Term]; 3xPhospho [S1(100); T3(100); S7(100)]	0.0249044	0.000930591	1	2	1	2	FBpp0305369 [441-453]	FBpp0305369 3xPhospho [S441(100); T443(100); S447(100)]	0	2009.92	1.201	0.782	1.193		0.736	0.529	0.541				0.993	1.002		0.776	1.196		0.525	0.542		0.00754333	0.0113255	0.111312		0.0710677	0.00179257	1.07902e-05			0.943906	0.992197		0.0338705	0.0781941
FBpp0085697	type=polypeptide; loc=2R:join(19235516..19235662,19235763..19236208,19236267..19236419,19236485..19236843,19236942..19237063,19238152..19238314,19238382..19238434,19238789..19241785,19242174..19242395,19242484..19242585,19242704..19242859,19243069..19243179,19243255..19243320); ID=FBpp0085697; name=cora-PA; parent=FBgn0010434,FBtr0086509; dbxref=FlyBase:FBpp0085697,FlyBase_Annotation_IDs:CG11949-…	2.155	cora-PA	[K].SGADGQEQLSPTSQQK.[K]	1xTMTpro [K16]; 1xTMTpro [N-Term]; 1xPhospho [S1(100)]	1.35715e-07	0.00028586	1	3	3	10	FBpp0085697 [588-603]	FBpp0085697 1xPhospho [S588(100)]	0	2349.16	1.2	0.944	1.053		1.173	0.881	0.988				2.155	1.648		2.034	1.735		1.899	1.628		0.000632588	0.598299	0.443694		0.285706	0.55957	0.933199			8.8738e-09	3.19e-05		2.1696e-12	2.18576e-09
FBpp0288984	type=polypeptide; loc=2R:join(17808411..17809654,17821000..17821411,17827134..17827328,17827395..17828009,17828331..17828554,17828743..17828905,17830997..17831108,17831671..17831765,17834615..17834671,17835751..17835849,17839042..17839439,17839594..17839789,17840435..17840499,17840748..17840874); ID=FBpp0288984; name=grh-PJ; parent=FBgn0259211,FBtr0299706; dbxref=FlyBase:FBpp0288984,FlyBase:FBpp0…	1.366	grh-PJ	[R].TAVHGSQNSPTTSLVDTSTNGSTR.[S]	1xDeamidated [N20]; 1xTMTpro [N-Term]; 1xPhospho [S9(100)]	1.19013e-06	0.00028586	1	7	1	1	FBpp0288984 [853-876]	FBpp0288984 1xPhospho [S861(100)]	0	2803.31	1.2	0.997	1.366		0.894	1.054	1.112				1.015	0.804		1.012	1.098		1.07	0.893		0.0537598	0.913066	0.0663809		0.451134	0.88666	0.593866			0.832497	0.202841		0.8989	0.558755
FBpp0081877	type=polypeptide; loc=3R:complement(join(11447119..11448166,11441123..11441246,11440896..11440985,11439885..11440635,11438780..11438887,11438424..11438686,11438143..11438365,11437881..11438081)); ID=FBpp0081877; name=sals-PC; parent=FBgn0051374,FBtr0082401; dbxref=FlyBase:FBpp0081877,FlyBase_Annotation_IDs:CG31374-PC,GB_protein:AAO41543.1,REFSEQ:NP_788637,GB_protein:AAO41543,UniProt/TrEMBL:Q9VGN4…	1.254	sals-PC	[K].MATEDDDEAEEGETEEERDR.[R]	1xTMTpro [N-Term]; 1xPhospho [T3(100)]	0.00139065	0.000439195	1	2	1	1	FBpp0081877 [255-274]	FBpp0081877 1xPhospho [T257(100)]	1	2740.07	1.2	1.036	1.182		1.219	1.115	1.207				1.124	0.996		1.164	1.177		1.254	1.202		0.0586675	0.83136	0.36353		0.29513	0.670161	0.244072			0.458039	0.979822		0.30724	0.323177
FBpp0290145	type=polypeptide; loc=2R:complement(join(18638819..18638960,18637847..18638617,18636888..18637739,18636340..18636821,18636143..18636271,18634770..18634941,18633426..18634285,18633192..18633363,18633054..18633127,18632822..18632986)); ID=FBpp0290145; name=CG30122-PC; parent=FBgn0050122,FBtr0300923; dbxref=REFSEQ:NP_001163196,GB_protein:ACZ94468,FlyBase:FBpp0290145,FlyBase_Annotation_IDs:CG30122-PC…	0.267	CG30122-PC	[K].TVPQPEPESEQPAAEPEPEQSEPEEAEPAAAVTEDTTVNQAVNEESQPEPEEFDEK.[S]	2xDeamidated [N39; N43]; 1xTMTpro [K56]; 1xTMTpro [N-Term]; 2xPhospho [S46(100); T/S]	6.59866e-06	0.00028586	1	3	1	2	FBpp0290145 [95-150]	FBpp0290145 2xPhospho [S140(100); T/S]	0	6886	1.2	0.933	1.367		1.199	1.212	1.18				0.286	0.74		0.267	1.012		0.346	0.874		0.039944	0.537263	0.0532573		0.367221	0.55871	0.295946			2.25453e-10	0.0705668		3.55271e-15	0.944098
FBpp0292449	type=polypeptide; loc=2L:join(5154579..5155217,5155322..5155534,5155589..5155849,5158455..5185964,5187607..5187717,5188117..5188281,5188342..5195460,5195979..5196284,5197867..5198124,5199343..5202302,5203116..5203742,5204451..5204592,5204836..5204903,5205104..5205347); ID=FBpp0292449; name=Msp300-PG; parent=FBgn0261836,FBtr0303387; dbxref=FlyBase_Annotation_IDs:CG42768-PG,FlyBase:FBpp0292449,FlyB…	4.255	Msp300-PG	[K].EVVTPTVIETTDVSQVQEQPTSPTSSK.[K]	1xDeamidated [Q15]; 1xTMTpro [K27]; 1xTMTpro [N-Term]; 1xPhospho [S22(100)]	9.34357e-07	0.00028586	1	3	1	1	FBpp0292449 [1397-1423]	FBpp0292449 1xPhospho [S1418(100)]	0	3576.81	1.199	0.809	1.931		0.918	1.691	1.593				1.293	2.203		1.045	4.255		2.187	3.509		0.130917	0.0885628	5.46071e-08		0.524518	0.0125795	0.00551657			0.200208	1.99531e-06		0.746106	1e-17
FBpp0290502	type=polypeptide; loc=2L:complement(join(19386087..19386135,19385780..19385792,19385670..19385705,19383881..19385363,19383610..19383762)); ID=FBpp0290502; name=fon-PC; parent=FBgn0032773,FBtr0301287; dbxref=REFSEQ:NP_001163013,GB_protein:ACZ94299,FlyBase:FBpp0290502,FlyBase_Annotation_IDs:CG15825-PC,UniProt/TrEMBL:Q9VIX7; MD5=68d375459e3c286774360e4d4e8ca3c1; length=577; release=r6.47; species=Dm…	3.466	fon-PC	[R].AGYHAVTASVDDNGK.[I]	1xTMTpro [K15]; 1xTMTpro [N-Term]; 1xPhospho [S9(100)]	2.01096e-05	0.000318296	1	3	1	2	FBpp0290502 [555-569]	FBpp0290502 1xPhospho [S563(100)]	0	2193.08	1.199	1.6	1.684		2.295	3.466	1.744				0.604	1.571		0.967	2.646		2.094	2.74		0.0120535	1.8606e-06	2.31942e-06		8.23365e-07	4.21951e-11	3.46816e-05			0.00159429	0.000194279		0.773632	1e-17
FBpp0086688	type=polypeptide; loc=2R:complement(join(14357136..14357198,14356171..14356950)); ID=FBpp0086688; name=CG8617-PA; parent=FBgn0033925,FBtr0087561; dbxref=FlyBase:FBpp0086688,FlyBase_Annotation_IDs:CG8617-PA,GB_protein:AAF58257.1,REFSEQ:NP_610954,GB_protein:AAF58257,UniProt/TrEMBL:Q7K4P0,FlyMine:FBpp0086688,modMine:FBpp0086688; MD5=ce7d30d60835f86f180f9ab12a7a4494; length=280; release=r6.47; specie…	1.4	CG8617-PA	[R].ETDEDSVSAPEYDEEEEDTR.[F]	1xTMTpro [N-Term]; 2xPhospho [S6(100); S8(100)]	4.70865e-06	0.00028586	1	1	1	1	FBpp0086688 [208-227]	FBpp0086688 2xPhospho [S213(100); S215(100)]	0	2809.05	1.199	0.84	1.03		1.127	1.012	0.984				1.237	1.359		1.039	1.4		1.251	1.338		0.120924	0.150475	0.956554		0.687711	0.886669	0.768915			0.27185	0.0736303		0.771009	0.034646
FBpp0311077	type=polypeptide; loc=3R:complement(join(27656206..27656449,27647565..27647608,27646336..27646525,27646041..27646243,27645225..27645410,27643815..27643973,27640111..27640296)); ID=FBpp0311077; name=tau-PF; parent=FBgn0266579,FBtr0344745; dbxref=FlyBase:FBpp0311077,FlyBase_Annotation_IDs:CG45110-PF,GB_protein:AHN57562,REFSEQ:NP_001287563,UniProt/TrEMBL:A0A0B4LIS6; MD5=55c16c828004ad5e4eec9468cc251…	1.776	tau-PF	[K].EGDNDSGVDESTQEK.[D]	1xDeamidated [N4]; 1xTMTpro [K15]; 1xTMTpro [N-Term]; 1xPhospho [S6(100)]	4.50338e-06	0.00028586	1	9	1	1	FBpp0311077 [82-96]	FBpp0311077 1xPhospho [S87(100)]	0	2299.01	1.198	0.926	0.949		1.08	0.834	1.088				1.776	1.384		1.645	1.313		1.482	1.506		0.0608796	0.441185	0.570229		0.729213	0.344017	0.664719			0.000783757	0.035477		0.00279631	0.0670628
FBpp0078997	type=polypeptide; loc=2L:complement(join(6917341..6918611,6916898..6917162)); ID=FBpp0078997; name=nop5-PA; parent=FBgn0026196,FBtr0079369; dbxref=FlyBase:FBpp0078997,FlyBase_Annotation_IDs:CG10206-PA,GB_protein:AAF52455.2,REFSEQ:NP_477412,GB_protein:AAF52455,UniProt/TrEMBL:Q9VM69,FlyMine:FBpp0078997,modMine:FBpp0078997; MD5=927705a12a71536536d1eea6c514361a; length=511; release=r6.47; species=Dme…	1.519	nop5-PA	[K].RKHSESEQQTPVK.[K]	2xTMTpro [K2; K13]; 1xTMTpro [N-Term]; 1xPhospho [S4(98.8)]	0.0325357	0.00124423	1	1	1	1	FBpp0078997 [443-455]	FBpp0078997 1xPhospho [S446(98.8)]	2	2546.39	1.198	0.988	0.935		1.519	0.863	0.983				1.212	1.05		1.197	0.981		1.047	1.032		0.028379	0.886801	0.576406		0.0105248	0.457535	0.929423			0.304135	0.767261		0.229662	0.847264
FBpp0072660	type=polypeptide; loc=3L:join(1795700..1795732,1795793..1795996,1796178..1796837,1796902..1797174); ID=FBpp0072660; name=Cdc37-PA; parent=FBgn0011573,FBtr0072777; dbxref=FlyBase:FBpp0072660,FlyBase_Annotation_IDs:CG12019-PA,GB_protein:AAF47571.1,REFSEQ:NP_477006,GB_protein:AAF47571,UniProt/Swiss-Prot:Q24276,FlyMine:FBpp0072660,modMine:FBpp0072660; MD5=137c5396c8ec1b19a8c9d326122b4ac9; length=389;…	2.355	Cdc37-PA	[K].TDDAKSESAAK.[E]	2xTMTpro [K5; K11]; 1xTMTpro [N-Term]; 1xPhospho [S6(98.6)]	0.116735	0.00641181	1	1	1	1	FBpp0072660 [365-375]	FBpp0072660 1xPhospho [S370(98.6)]	1	2115.12	1.197	0.955	1.074		1.028	1.121	1.027				2.102	1.918		2.007	2.059		2.355	1.97		0.130551	0.635533	0.761643		0.956686	0.621403	0.910542			5.09235e-05	7.81027e-05		7.40812e-05	2.00984e-07
FBpp0088375	type=polypeptide; loc=3R:complement(join(9046524..9047435,9044224..9046227)); ID=FBpp0088375; name=Rel-PA; parent=FBgn0014018,FBtr0089338; dbxref=FlyBase:FBpp0088375,FlyBase_Annotation_IDs:CG11992-PA,GB_protein:AAF54333.2,REFSEQ:NP_477094,GB_protein:AAF54333,UniProt/Swiss-Prot:Q94527,FlyMine:FBpp0088375,modMine:FBpp0088375; MD5=cc5e81281931ad821636bca0d89f3203; length=971; release=r6.47; species=…	1.999	Rel-PA	[K].LIEHNSSDLEK.[I]	1xTMTpro [K11]; 1xTMTpro [N-Term]; 2xPhospho [S6(100); S7(100)]	0.000466214	0.000318296	1	2	1	1	FBpp0088375 [523-533]	FBpp0088375 2xPhospho [S528(100); S529(100)]	0	2052.99	1.197	0.959	1.004		1.438	1.589	1.145				1.258	1.325		1.207	1.33		1.999	1.517		0.0385912	0.66962	0.898425		0.0504413	0.0178828	0.364727			0.207787	0.0443728		0.23258	0.0260123
FBpp0303072	type=polypeptide; loc=3R:join(15321418..15321604,15321676..15324326); ID=FBpp0303072; name=ear-PB; parent=FBgn0026441,FBtr0330039; dbxref=FlyBase:FBpp0303072,FlyBase_Annotation_IDs:CG4913-PB,REFSEQ:NP_001262595,GB_protein:AGB95976,UniProt/TrEMBL:A0A0B4KG69; MD5=761c34772005726170ee8269928d7f37; length=945; release=r6.47; species=Dmel;	1.393	ear-PB	[R].RSSQSSNSGSGAGVTGAFIEPPVK.[A]	1xDeamidated [N7]; 1xTMTpro [K24]; 1xTMTpro [N-Term]; 2xPhospho [S5(93.6); S/T]	0.0166538	0.000840438	1	2	1	1	FBpp0303072 [749-772]	FBpp0303072 2xPhospho [S753(93.6); S/T]	1	3089.48	1.197	1.002	1.079		1.393	1.141	1.033				0.942	1.066		0.943	1.15		1.075	1.1		0.144608	0.915013	0.935987		0.136272	0.727494	0.964336			0.934371	0.669046		0.873308	0.514959
FBpp0075945	type=polypeptide; loc=3L:join(11151513..11151557,11158139..11158214,11158342..11158425,11158505..11158566,11158629..11158826,11158920..11158985,11159297..11159563,11159759..11159981,11160047..11160726,11160781..11160932,11161472..11162849); ID=FBpp0075945; name=IRSp53-PA; parent=FBgn0052082,FBtr0076216; dbxref=FlyBase:FBpp0075945,FlyBase_Annotation_IDs:CG32082-PA,GB_protein:AAN11904.1,GB_protein:…	1.327	IRSp53-PA	[R].NGGGSGSGSGGGGLR.[S]	1xTMTpro [N-Term]; 1xPhospho [S5(100)]	0.000144988	0.000318296	1	1	1	1	FBpp0075945 [442-456]	FBpp0075945 1xPhospho [S446(100)]	0	1560.71	1.197	0.96	1.327		0.811	1.129	0.927				0.897	0.826		0.862	1.097		1.013	0.766		0.0407985	0.670176	0.0385422		0.215955	0.561786	0.618868			0.582999	0.18342		0.39389	0.482554
FBpp0086850	type=polypeptide; loc=2R:join(13207092..13207349,13207406..13207596,13207651..13208193,13208253..13209795); ID=FBpp0086850; name=FLASH-PB; parent=FBgn0033806,FBtr0087737; dbxref=FlyBase:FBpp0086850,FlyBase_Annotation_IDs:CG4616-PB,GB_protein:AAS64862.1,REFSEQ:NP_995828,GB_protein:AAS64862,UniProt/TrEMBL:Q7K0L8; MD5=8bc6f9276f39419432bea78ddcb6a1ec; length=844; release=r6.47; species=Dmel;	1.268	FLASH-PB	[R].SQSASPSK.[I]	1xTMTpro [K8]; 1xTMTpro [N-Term]; 3xPhospho [S1(100); S3(100); S5(100)]	0.0928624	0.00472567	1	1	1	1	FBpp0086850 [325-332]	FBpp0086850 3xPhospho [S325(100); S327(100); S329(100)]	0	1639.7	1.197	0.884	1.114		0.892	0.798	0.963				1.268	0.828		1.12	0.922		1.012	0.797		0.026849	0.243909	0.415858		0.387401	0.263252	0.82054			0.166094	0.159474		0.403302	0.486264
FBpp0292449	type=polypeptide; loc=2L:join(5154579..5155217,5155322..5155534,5155589..5155849,5158455..5185964,5187607..5187717,5188117..5188281,5188342..5195460,5195979..5196284,5197867..5198124,5199343..5202302,5203116..5203742,5204451..5204592,5204836..5204903,5205104..5205347); ID=FBpp0292449; name=Msp300-PG; parent=FBgn0261836,FBtr0303387; dbxref=FlyBase_Annotation_IDs:CG42768-PG,FlyBase:FBpp0292449,FlyB…	0.608	Msp300-PG	[K].IPEATPTVLPESNPAELSPEEQK.[L]	1xTMTpro [K23]; 1xTMTpro [N-Term]; 1xPhospho [S18(100)]	1.20059e-05	0.00028586	1	3	1	2	FBpp0292449 [2484-2506]	FBpp0292449 1xPhospho [S2501(100)]	0	3164.63	1.197	1.038	1.519		1.573	1.463	1.384				0.608	0.841		0.631	1.277		0.89	1.164		0.0362392	0.82095	0.00112836		0.00699604	0.0615909	0.0286774			0.00962471	0.246302		0.00474533	0.054372
FBpp0292447; FBpp0292449	type=polypeptide; loc=2L:join(5109146..5111021,5117577..5117638,5121676..5121948,5122435..5122601,5122661..5122937,5123016..5125622,5125828..5139015,5139359..5139673,5139779..5140921,5141311..5141517,5141653..5141890,5142003..5144785,5146993..5147298,5148731..5148882,5154248..5155217,5155322..5155534,5155589..5155849,5187607..5187717,5188117..5188281,5188342..5195460,5195979..5196284,5197867..519…	1.439	Msp300-PD	[K].EQSSTPTGASVAEDVQTQPEEIVLEER.[T]	1xTMTpro [N-Term]; 1xPhospho [T5(97.1)]	1.29592e-05	0.00028586	2	8	1	1	FBpp0292447 [9226-9252]; FBpp0292449 [10421-10447]	FBpp0292447 1xPhospho [T9230(97.1)]; FBpp0292449 1xPhospho [T10425(97.1)]	0	3313.56	1.196	1.26	0.899		1.031	1.439	1.102				0.716	1.058		0.902	0.951		1.03	1.166		0.21066	0.142031	0.287477		0.915967	0.210866	0.713391			0.308233	0.737222		0.888752	0.617468
FBpp0290183	type=polypeptide; loc=3R:complement(join(31195058..31195454,31191599..31191834,31191322..31191509,31185856..31186033,31185646..31185783,31184926..31185094,31184218..31184812,31182950..31183072,31182615..31182773,31181785..31182529,31181300..31181718,31181034..31181221,31180459..31180818,31179920..31180389)); ID=FBpp0290183; name=mesh-PD; parent=FBgn0051004,FBtr0300961; dbxref=REFSEQ:NP_001163782,…	1.23	mesh-PD	[R].TLNYDDDSDTDASTLK.[K]	1xTMTpro [K16]; 1xTMTpro [N-Term]; 3xPhospho [S8(100); T10(100); S13(100)]	0.0149378	0.000840438	1	2	1	1	FBpp0290183 [1242-1257]	FBpp0290183 3xPhospho [S1249(100); T1251(100); S1254(100)]	0	2622.08	1.196	0.867	1.23		1.049	1.025	1.111				1.177	0.967		1.021	1.19		1.207	1.075		0.0122049	0.182113	0.134536		0.881578	0.865837	0.397877			0.319002	0.7567		0.900574	0.16992
FBpp0289017	type=polypeptide; loc=2R:join(13260688..13260894,13262643..13262794,13262906..13262997,13263493..13263665,13263800..13263931); ID=FBpp0289017; name=CG42319-PD; parent=FBgn0259219,FBtr0299739; dbxref=FlyBase:FBpp0289017,FlyBase:FBpp0111993,FlyBase_Annotation_IDs:CG17041-PD,FlyBase_Annotation_IDs:CG42319-PD,REFSEQ:NP_001097301,GB_protein:ABV53789,UniProt/TrEMBL:A2RVI0,FlyMine:FBpp0289017,modMine:FB…	1.2	CG42319-PD	[K].TQLDDEGNEVVIELSEDESSDEEEQELPHHR.[I]	1xTMTpro [N-Term]; 3xPhospho [S15(100); S19(100); S20(100)]	3.18551e-07	0.00028586	1	2	1	3	FBpp0289017 [184-214]	FBpp0289017 3xPhospho [S198(100); S202(100); S203(100)]	0	4151.69	1.196	1.2	0.966		1.128	0.972	0.96				0.944	1.156		1.133	1.117		0.918	1.11		0.0513859	0.130213	0.684311		0.595226	0.803458	0.777119			0.86665	0.335755		0.363715	0.416453
FBpp0073537	type=polypeptide; loc=X:complement(12761298..12763343); ID=FBpp0073537; name=pira-PA; parent=FBgn0030420,FBtr0073704; dbxref=FlyBase:FBpp0073537,FlyBase_Annotation_IDs:CG12717-PA,GB_protein:AAF48200.3,REFSEQ:NP_572827,GB_protein:AAF48200,UniProt/TrEMBL:Q9VYJ5,FlyMine:FBpp0073537,modMine:FBpp0073537; MD5=d4217efb9376502ede20d3785daebdcd; length=681; release=r6.47; species=Dmel;	0.78	pira-PA	[R].DVDEDAVVLVSSGDEETTAADDGQTER.[R]	1xDeamidated [Q24]; 1xTMTpro [N-Term]; 2xPhospho [S11(100); S12(100)]	1.75082e-07	0.00028586	1	1	1	1	FBpp0073537 [334-360]	FBpp0073537 2xPhospho [S344(100); S345(100)]	0	3288.35	1.196	0.78	0.827		1.047	0.79	0.855				1.185	1.175		0.924	0.971		0.936	1.005		0.129674	0.0492488	0.153355		0.971522	0.171561	0.303202			0.370451	0.348886		0.766464	0.697127
FBpp0077081	type=polypeptide; loc=2L:join(4883647..4884339,4884391..4885509); ID=FBpp0077081; name=CG3008-PA; parent=FBgn0031643,FBtr0077389; dbxref=FlyBase:FBpp0077081,FlyBase_Annotation_IDs:CG3008-PA,GB_protein:AAF50965.1,REFSEQ:NP_608871,GB_protein:AAF50965,UniProt/TrEMBL:Q9VR42,FlyMine:FBpp0077081,modMine:FBpp0077081; MD5=41726f07513ce613867752d644eb2c1c; length=603; release=r6.47; species=Dmel;	0.419	CG3008-PA	[K].DQETDDNENDSDDK.[E]	1xTMTpro [K14]; 1xTMTpro [N-Term]; 1xPhospho [T4(100)]	1.89894e-05	0.000318296	1	1	2	2	FBpp0077081 [581-594]	FBpp0077081 1xPhospho [T584(100)]	0	2327.96	1.196	1.054	0.897		0.83	0.994	0.911				0.421	1.512		0.444	1.356		0.419	1.378		0.00928404	0.674657	0.402745		0.205896	0.967976	0.539861			2.11559e-08	0.00140328		4.13376e-09	0.00159631
FBpp0308989	type=polypeptide; loc=2R:complement(join(14264129..14264197,14263864..14264063,14263590..14263795,14262475..14263529,14261980..14262171,14261786..14261920)); ID=FBpp0308989; name=CG8547-PE; parent=FBgn0033919,FBtr0339968; dbxref=FlyBase:FBpp0308989,FlyBase_Annotation_IDs:CG8547-PE,GB_protein:AHN56213,REFSEQ:NP_001286415,UniProt/TrEMBL:Q0E980; MD5=f4fd64d4c5e1a5cd924060777d99b23a; length=618; rele…	0.284	CG8547-PE	[K].IYESNR.[T]	1xTMTpro [N-Term]; 1xPhospho [Y2(100)]	0.122423	0.00657549	1	1	1	1	FBpp0308989 [173-178]	FBpp0308989 1xPhospho [Y174(100)]	0	1165.56	1.196	0.688	1.17		0.881	0.731	0.284				0.907	1.009		0.624	1.18		0.663	0.287		0.00440328	0.000100996	0.112981		0.425268	0.13365	1e-17			0.514506	0.961304		0.000311928	0.114291
FBpp0305226	type=polypeptide; loc=2L:complement(join(20926034..20926046,20925914..20925975,20925264..20925850,20925096..20925174)); ID=FBpp0305226; name=RPA2-PB; parent=FBgn0288834,FBtr0333011; dbxref=REFSEQ:NP_001260652,GB_protein:AGB93187,FlyBase:FBpp0305226,FlyBase_Annotation_IDs:CG9273-PB,UniProt/TrEMBL:Q9VIH1; MD5=d6972c7219a694bce853a942108ea26d; length=246; release=r6.47; species=Dmel;	1.714	RPA2-PB	[K].GGAGAGAGASSGSGSIADFTASQSSAIVSGLEPK.[Q]	1xTMTpro [K34]; 1xTMTpro [N-Term]; 2xPhospho [S24(94); S25(96.7)]	2.30223e-07	0.00028586	1	1	1	1	FBpp0305226 [153-186]	FBpp0305226 2xPhospho [S176(94); S177(96.7)]	0	3720.77	1.195	0.957	1.083		1.614	1.28	1.388				1.022	1.235		0.978	1.337		1.307	1.714		0.148508	0.665735	0.86627		0.0202618	0.358036	0.0601912			0.805062	0.223032		0.981486	0.105263
FBpp0297901	type=polypeptide; loc=2L:join(5543332..5543794,5544038..5544741,5544807..5545508); ID=FBpp0297901; name=Lam-PB; parent=FBgn0002525,FBtr0307058; dbxref=REFSEQ:NP_001245892,GB_protein:AFH03566,FlyBase:FBpp0297901,FlyBase_Annotation_IDs:CG6944-PB,UniProt/Swiss-Prot:P08928; MD5=3c317e8fc67e7c24cc1bba84fa2623e5; length=622; release=r6.47; species=Dmel;	1.546	Lam-PB	[R].ATPSRRTPSAAVK.[R]	1xTMTpro [K13]; 1xTMTpro [N-Term]; 3xPhospho [T2(99.9); T7(97.5); S9(100)]	0.0315185	0.00124423	1	1	1	1	FBpp0297901 [434-446]	FBpp0297901 3xPhospho [T435(99.9); T440(97.5); S442(100)]	2	2190.07	1.195	0.879	0.891		0.975	0.754	0.781				1.451	1.546		1.275	1.377		1.095	1.207		0.0240553	0.221924	0.339929		0.767824	0.167539	0.0738773			0.0206952	0.00139446		0.109561	0.00723708
FBpp0071046	type=polypeptide; loc=X:join(7901992..7902120,7902185..7902302,7902367..7903159,7903216..7903335,7903398..7903548); ID=FBpp0071046; name=bys-PA; parent=FBgn0010292,FBtr0071090; dbxref=FlyBase:FBpp0071046,FlyBase_Annotation_IDs:CG1430-PA,GB_protein:AAF46289.1,REFSEQ:NP_511074,GB_protein:AAF46289,UniProt/Swiss-Prot:P51406,FlyMine:FBpp0071046,modMine:FBpp0071046; MD5=9199d78e43d8d9f39489d18931201152…	1.213	bys-PA	[K].ISDEGSLK.[I]	1xTMTpro [K8]; 1xTMTpro [N-Term]; 1xPhospho [S6(100)]	0.0114904	0.000840438	1	1	1	1	FBpp0071046 [147-154]	FBpp0071046 1xPhospho [S152(100)]	0	1536.82	1.195	0.925	0.875		1.05	0.971	1.082				1.007	1.121		0.932	0.981		0.979	1.213		0.00468916	0.453622	0.267619		0.731332	0.941154	0.412365			0.98588	0.369612		0.550969	0.909495
FBpp0073173	type=polypeptide; loc=3L:join(4626940..4626982,4627420..4627532,4627611..4628856,4628952..4629115); ID=FBpp0073173; name=HDAC1-PA; parent=FBgn0015805,FBtr0073317; dbxref=GB_protein:AAF47924.1,FlyBase:FBpp0073173,FlyBase_Annotation_IDs:CG7471-PA,REFSEQ:NP_647918,GB_protein:AAF47924,UniProt/Swiss-Prot:Q94517,FlyMine:FBpp0073173,modMine:FBpp0073173; MD5=90e70ca4897cfa7ff87284e91e5425cd; length=521; …	0.808	HDAC1-PA	[K].ASSETSSEIK.[D]	1xTMTpro [K10]; 1xTMTpro [N-Term]; 3xPhospho [S3(99.6); T/S]	0.0313188	0.00124423	1	1	2	2	FBpp0073173 [453-462]	FBpp0073173 3xPhospho [S455(99.6); T/S]	0	1886.81	1.195	0.985	0.993		0.808	0.935	0.971				1.01	0.963		0.995	0.956		0.944	0.934		0.0130735	0.936208	0.909354		0.207554	0.759925	0.908643			0.978916	0.740063		0.952467	0.63333
FBpp0086659	type=polypeptide; loc=2R:join(14185819..14187351,14187478..14187744,14187863..14187930,14187987..14188048,14188106..14198214); ID=FBpp0086659; name=Sdb-PA; parent=FBgn0050069,FBtr0087530; dbxref=FlyBase:FBpp0086659,GB_protein:AAF58281.2,FlyBase_Annotation_IDs:CG30069-PA,GB_protein:AAF58281.3,REFSEQ:NP_610937,GB_protein:AAF58281,UniProt/TrEMBL:A1Z9M5,FlyMine:FBpp0086659,modMine:FBpp0086659; MD5=6e…	0.613	Sdb-PA	[K].QVSQQQQSSTSPPPATSTTTSTSSAEATK.[L]	1xTMTpro [K29]; 1xTMTpro [N-Term]; 1xPhospho [S/T]	4.18876e-07	0.00028586	1	1	1	4	FBpp0086659 [10-38]		0	3611.76	1.195	0.972	1.325		1.31	1.26	1.234				0.631	0.897		0.613	1.189		0.795	1.107		0.0391988	0.747546	0.0306546		0.156499	0.266025	0.148734			0.0164084	0.436417		0.00271076	0.149632
FBpp0293353	type=polypeptide; loc=3L:join(8579513..8579624,8581763..8581855,8585971..8586956,8587344..8588818,8593467..8595441,8595553..8595794,8595861..8596103,8596412..8598908); ID=FBpp0293353; name=CG43078-PH; parent=FBgn0262508,FBtr0304813; dbxref=FlyBase:FBpp0293353,FlyBase_Annotation_IDs:CG43078-PH,REFSEQ:NP_001246678,GB_protein:AFH04349,UniProt/TrEMBL:M9NFP8,FlyMine:FBpp0293353,modMine:FBpp0293353; MD…	0.611	CG43078-PH	[R].THEDAQSLPGNSANPSR.[Q]	1xTMTpro [N-Term]; 2xPhospho [S7(100); S12(100)]	0.000205925	0.000318296	1	9	1	1	FBpp0293353 [534-550]	FBpp0293353 2xPhospho [S540(100); S545(100)]	0	2244.96	1.195	0.992	0.934		1.268	0.611	0.903				1.159	1.02		1.15	0.953		0.708	0.921		0.116117	0.872359	0.446584		0.291183	0.0115842	0.468499			0.425442	0.856279		0.435386	0.6376
FBpp0290295	type=polypeptide; loc=3R:join(29869708..29869793,29869850..29870054,29871060..29871149,29871239..29871377,29871446..29872223,29872284..29872484,29872541..29873264,29873324..29874142,29874205..29874333,29874411..29874566); ID=FBpp0290295; name=CG34133-PC; parent=FBgn0083969,FBtr0301073; dbxref=REFSEQ:NP_001036772,GB_protein:AAN14200,FlyBase:FBpp0290295,FlyBase_Annotation_IDs:CG34133-PC,UniProt/TrE…	0.559	CG34133-PC	[K].SVQGLQQK.[L]	1xTMTpro [K8]; 1xTMTpro [N-Term]; 1xPhospho [S1(100)]	0.000911931	0.000318296	1	3	1	2	FBpp0290295 [326-333]	FBpp0290295 1xPhospho [S326(100)]	0	1575.88	1.195	0.966	1.262		1.294	1.435	0.85				0.578	0.917		0.559	1.158		0.829	0.779		0.000906311	0.774814	0.0219292		0.0806163	0.0487407	0.243784			4.80653e-05	0.417745		1.77299e-07	0.0940927
FBpp0083876	type=polypeptide; loc=3R:complement(join(23589524..23589794,23589093..23589459,23588968..23589041,23588704..23588906,23588525..23588637,23588253..23588463,23588013..23588194,23587488..23587953,23587207..23587419)); ID=FBpp0083876; name=CG10182-PA; parent=FBgn0039091,FBtr0084486; dbxref=FlyBase:FBpp0083876,FlyBase_Annotation_IDs:CG10182-PA,GB_protein:AAF56149.2,REFSEQ:NP_651158,GB_protein:AAF56149…	1.506	CG10182-PA	[K].SQIDDNGHNNLEELK.[V]	1xTMTpro [K15]; 1xTMTpro [N-Term]; 1xPhospho [S1(100)]	2.40716e-07	0.00028586	1	1	1	3	FBpp0083876 [676-690]	FBpp0083876 1xPhospho [S676(100)]	0	2414.18	1.194	0.798	1.073		1.025	0.832	1.078				1.506	0.989		1.202	1.06		1.253	1.066		0.0113539	0.0245488	0.643682		0.991372	0.407928	0.517229			0.0115642	0.869933		0.127579	0.675568
FBpp0303267	type=polypeptide; loc=2R:complement(join(22736605..22736841,22733546..22734196,22733000..22733305,22731982..22732718,22731666..22731921,22731144..22731491,22730815..22731012,22730310..22730743,22729815..22730233,22724531..22725542,22723937..22724157,22721879..22722027,22719681..22721775,22718124..22719616,22717873..22718052,22717574..22717810)); ID=FBpp0303267; name=jbug-PN; parent=FBgn0028371,FB…	1.31	jbug-PN	[R].TNSYSPQYSPK.[L]	1xDeamidated [N2]; 1xTMTpro [K11]; 1xTMTpro [N-Term]; 2xPhospho [S5(100); S9(100)]	0.00162133	0.000439195	1	4	1	1	FBpp0303267 [700-710]	FBpp0303267 2xPhospho [S704(100); S708(100)]	0	2040.92	1.194	1.085	0.996		1.097	1.229	1.17				1.041	1.12		1.129	1.116		1.279	1.31		0.0327477	0.458418	0.836315		0.693112	0.290879	0.284199			0.84467	0.454891		0.404555	0.444684
FBpp0077781	type=polypeptide; loc=2L:join(162823..163001,183761..185082,185152..186123,186193..187016,187482..199575,199637..199743,199903..199983,200120..200315,200376..200675,200742..201061,201127..201414); ID=FBpp0077781; name=spen-PA; parent=FBgn0016977,FBtr0078122; dbxref=FlyBase_Annotation_IDs:CG18497-PA,FlyBase:FBpp0077781,GB_protein:AAF51535.2,REFSEQ:NP_722615,GB_protein:AAF51535,UniProt/Swiss-Prot:Q…	0.628	spen-PA	[R].LCDGDDSSEDEIR.[R]	1xCarbamidomethyl [C2]; 1xTMTpro [N-Term]; 2xPhospho [S7(100); S8(100)]	0.000115983	0.000318296	1	7	1	1	FBpp0077781 [2551-2563]	FBpp0077781 1xCarbamidomethyl [C2552]; 2xPhospho [S2557(100); S2558(100)]	0	1974.74	1.194	1.06	1.55		1.173	1.198	0.93				0.882	0.675		0.935	1.047		1.057	0.628		0.0540525	0.686877	0.00590053		0.441963	0.396845	0.48826			0.571572	0.015573		0.751746	0.783604
FBpp0292449	type=polypeptide; loc=2L:join(5154579..5155217,5155322..5155534,5155589..5155849,5158455..5185964,5187607..5187717,5188117..5188281,5188342..5195460,5195979..5196284,5197867..5198124,5199343..5202302,5203116..5203742,5204451..5204592,5204836..5204903,5205104..5205347); ID=FBpp0292449; name=Msp300-PG; parent=FBgn0261836,FBtr0303387; dbxref=FlyBase_Annotation_IDs:CG42768-PG,FlyBase:FBpp0292449,FlyB…	2.141	Msp300-PG	[R].LTSSPPLQR.[K]	1xTMTpro [N-Term]; 1xPhospho [S4(100)]	0.052577	0.00216162	1	3	1	1	FBpp0292449 [1083-1091]	FBpp0292449 1xPhospho [S1086(100)]	0	1382.74	1.193	0.996	1.983		1.701	1.899	1.414				0.578	1.079		0.575	2.141		1.097	1.526		0.0405764	0.904629	5.54338e-07		0.00282324	0.0012277	0.0192167			0.00448662	0.594796		0.00062561	1.54448e-10
FBpp0074418	type=polypeptide; loc=X:join(18884817..18885174,18885829..18885962,18886020..18886743,18886836..18886995,18887053..18887212,18887300..18887446); ID=FBpp0074418; name=CG7332-PA; parent=FBgn0030973,FBtr0074647; dbxref=FlyBase:FBpp0074418,FlyBase_Annotation_IDs:CG7332-PA,GB_protein:AAF48903.1,REFSEQ:NP_573338,GB_protein:AAF48903,UniProt/Swiss-Prot:Q9VWN5,FlyMine:FBpp0074418,modMine:FBpp0074418; MD5=…	1.401	CG7332-PA	[R].TSGASASASSSSR.[S]	1xTMTpro [N-Term]; 1xPhospho [S2(99)]	0.00245716	0.000577051	1	1	1	1	FBpp0074418 [59-71]	FBpp0074418 1xPhospho [S60(99)]	0	1539.7	1.193	1.081	1.012		1.098	1.239	1.173				1.017	1.194		1.1	1.208		1.261	1.401		0.055465	0.519023	0.969698		0.674042	0.285029	0.284949			0.798716	0.233012		0.477962	0.16731
FBpp0311757	type=polypeptide; loc=X:join(4118418..4119017,4120296..4120424,4120502..4121236,4121454..4121930,4122064..4125787,4125924..4125994); ID=FBpp0311757; name=tyf-PN; parent=FBgn0026083,FBtr0345713; dbxref=FlyBase:FBpp0311757,FlyBase_Annotation_IDs:CG4857-PN,GB_protein:AHN59324,REFSEQ:NP_001284853,UniProt/TrEMBL:Q9W4M7; MD5=41faf710cde41fdb6958158e39f0b44b; length=1911; release=r6.47; species=Dmel;	1.379	tyf-PN	[K].QGGSLQDLVEAAHR.[S]	1xTMTpro [N-Term]; 1xPhospho [S4(100)]	7.8178e-07	0.00028586	1	2	1	1	FBpp0311757 [309-322]	FBpp0311757 1xPhospho [S312(100)]	0	1864.92	1.193	0.977	1.278		1.379	1.196	1.098				0.812	0.978		0.793	1.25		0.971	1.074		0.0504075	0.778595	0.0500376		0.0594313	0.404664	0.597534			0.323323	0.908554		0.17155	0.0715687
FBpp0085566	type=polypeptide; loc=2R:complement(join(20623231..20623303,20621067..20623174)); ID=FBpp0085566; name=CG11180-PA; parent=FBgn0034528,FBtr0086254; dbxref=FlyBase:FBpp0085566,FlyBase_Annotation_IDs:CG11180-PA,GB_protein:AAF57445.1,REFSEQ:NP_611495,GB_protein:AAF57445,UniProt/TrEMBL:A1ZBW6,FlyMine:FBpp0085566,modMine:FBpp0085566; MD5=af431a0070c6e91771fe12ac6d3e9636; length=726; release=r6.47; spec…	1.263	CG11180-PA	[K].GSSLDEIEQSENNFVEEK.[L]	1xTMTpro [K18]; 1xTMTpro [N-Term]; 1xPhospho [S3(98.8)]	0.00013176	0.000318296	1	2	1	1	FBpp0085566 [335-352]	FBpp0085566 1xPhospho [S337(98.8)]	0	2742.3	1.193	1.035	1.263		1.254	0.978	1.054				1.025	0.976		1.062	1.232		1.003	1.028		0.120762	0.880894	0.253124		0.338157	0.728831	0.834938			0.802327	0.94256		0.703081	0.220793
FBpp0084065	type=polypeptide; loc=3R:join(24713092..24713097,24715050..24715607,24715718..24717085,24717147..24717308); ID=FBpp0084065; name=CG13627-PA; parent=FBgn0039217,FBtr0084686; dbxref=FlyBase:FBpp0084065,FlyBase_Annotation_IDs:CG13627-PA,GB_protein:AAF56325.1,REFSEQ:NP_651279,GB_protein:AAF56325,UniProt/TrEMBL:Q9VC50,FlyMine:FBpp0084065,modMine:FBpp0084065; MD5=b3839d81aa2bca1282452669e3fbd48c; lengt…	0.684	CG13627-PA	[R].NDGDSEESAK.[D]	1xTMTpro [K10]; 1xTMTpro [N-Term]; 1xPhospho [S5(100)]	0.000629481	0.000318296	1	3	1	2	FBpp0084065 [667-676]	FBpp0084065 1xPhospho [S671(100)]	0	1739.8	1.193	1.123	1.214		0.684	1.283	1.036				0.961	0.929		1.079	1.127		1.233	0.962		0.00231096	0.169982	0.0623377		0.0328047	0.158187	0.662943			0.725686	0.423108		0.54931	0.237534
FBpp0074431; FBpp0074432	type=polypeptide; loc=X:complement(join(18787981..18788060,18787398..18787918,18786599..18787340,18786461..18786542)); ID=FBpp0074431; name=CG6961-PA; parent=FBgn0030959,FBtr0074660; dbxref=FlyBase:FBpp0074431,FlyBase_Annotation_IDs:CG6961-PA,GB_protein:AAF48885.2,REFSEQ:NP_573325,GB_protein:AAF48885,UniProt/TrEMBL:Q9VWQ3,FlyMine:FBpp0074431,modMine:FBpp0074431; MD5=6dc38ff6a12c5513175baba7ab19ef…	0.18	CG6961-PA	[K].RRSPSPLSLR.[T]	1xTMTpro [N-Term]; 2xPhospho [S3(100); S5(100)]	0.0270554	0.00114608	2	2	1	1	FBpp0074431 [349-358]; FBpp0074432 [349-358]	FBpp0074431 2xPhospho [S351(100); S353(100)]; FBpp0074432 2xPhospho [S351(100); S353(100)]	2	1632.83	1.193	1.506	1.969		1.572	2.744	1.439				0.18	0.632		0.271	1.244		0.494	0.91		0.00988745	0.00178744	2.29744e-07		0.0102459	3.18474e-07	0.00897605			1e-17	0.000545871		1e-17	0.0438708
FBpp0290022	type=polypeptide; loc=4:join(231954..231977,232279..232848,234265..234345,236395..236475,237269..237559,240314..240398,240645..240833,242461..242679,243170..243585,243634..243748,245180..245763); ID=FBpp0290022; name=CG1674-PH; parent=FBgn0039897,FBtr0300798; dbxref=REFSEQ:NP_001162822,GB_protein:ACZ95091,FlyBase:FBpp0290022,FlyBase_Annotation_IDs:CG1674-PH,UniProt/TrEMBL:Q9V4C1; MD5=3747311a38ef…	1.933	CG1674-PH	[K].ADLVSLNEPNVNDQTSSASDLTAENTK.[A]	1xDeamidated [Q14]; 1xTMTpro [K27]; 1xTMTpro [N-Term]; 1xPhospho [S5(100)]	3.43844e-07	0.00028586	1	5	2	2	FBpp0290022 [217-243]	FBpp0290022 1xPhospho [S221(100)]	0	3522.7	1.192	1.202	1.571		1.933	1.366	1.42				0.708	0.832		0.851	1.307		0.967	1.182		0.0344541	0.105709	0.00112785		0.000183321	0.127679	0.011059			0.0432315	0.165753		0.258949	0.044252
FBpp0086385	type=polypeptide; loc=2R:complement(join(16185812..16185985,16185164..16185751)); ID=FBpp0086385; name=CG8441-PA; parent=FBgn0034086,FBtr0087247; dbxref=GB_protein:AAF58048.1,FlyBase:FBpp0086385,FlyBase_Annotation_IDs:CG8441-PA,REFSEQ:NP_611094,GB_protein:AAF58048,UniProt/TrEMBL:Q7K1V1,FlyMine:FBpp0086385,modMine:FBpp0086385; MD5=00d00264367e2d95cd646f618927648a; length=253; release=r6.47; specie…	1.375	CG8441-PA	[K].AESSPEEGQQVASKESDDNNTQETSNEEAVNSNTEAK.[S]	2xTMTpro [K14; K37]; 1xTMTpro [N-Term]; 1xPhospho [S/T]	0.000757642	0.000318296	1	1	1	1	FBpp0086385 [186-222]		1	4946.28	1.192	1.109	1.083		0.92	1.247	0.897				1.103	1.079		1.223	1.168		1.375	0.968		0.201781	0.541149	0.983331		0.47191	0.488167	0.443411			0.506059	0.652085		0.22324	0.492457
FBpp0304232	type=polypeptide; loc=3L:join(9771842..9771919,9779446..9779593,9779652..9779907,9780123..9780252,9780407..9780433,9780536..9780697,9780766..9781008,9781078..9781218,9782609..9782803,9782874..9784627,9784697..9784891,9784952..9785180,9785242..9785316); ID=FBpp0304232; name=Ae2-PM; parent=FBgn0036043,FBtr0331848; dbxref=FlyBase:FBpp0304232,FlyBase_Annotation_IDs:CG8177-PM,REFSEQ:NP_001261653,GB_pr…	1.373	Ae2-PM	[R].TNDLNIEEDSEYESQTEPLNNAQNYDDIPEDFPLVSER.[A]	1xDeamidated [N/Q]; 1xTMTpro [N-Term]; 2xPhospho [S10(100); S/T/Y]	3.00809e-07	0.00028586	1	8	3	3	FBpp0304232 [78-115]	FBpp0304232 2xPhospho [S87(100); S/T/Y]	0	4908.08	1.192	1.329	1.102		1.373	1.305	1.239				0.918	0.998		1.221	1.1		1.198	1.236		0.210284	0.0646305	0.908922		0.169925	0.416784	0.336636			0.966029	0.962507		0.204402	0.72006
FBpp0073367	type=polypeptide; loc=X:join(11612178..11613264,11613337..11614955); ID=FBpp0073367; name=CG1703-PA; parent=FBgn0030321,FBtr0073520; dbxref=FlyBase:FBpp0073367,FlyBase_Annotation_IDs:CG1703-PA,GB_protein:AAF48069.1,REFSEQ:NP_572736,GB_protein:AAF48069,UniProt/TrEMBL:Q9VYW4,FlyMine:FBpp0073367,modMine:FBpp0073367; MD5=8c857db69b367c2dadbb18cfd9067457; length=901; release=r6.47; species=Dmel;	1.273	CG1703-PA	[K].AEPEPESEPQPDEEADAEVDSK.[F]	1xDeamidated [Q10]; 1xTMTpro [K22]; 1xTMTpro [N-Term]; 1xPhospho [S7(100)]	0.000148735	0.000318296	1	1	1	1	FBpp0073367 [262-283]	FBpp0073367 1xPhospho [S268(100)]	0	3087.37	1.192	1.06	0.965		1.273	1.066	1.002				1.041	1.197		1.103	1.155		1.11	1.199		0.127911	0.7463	0.561752		0.309765	0.934611	0.88124			0.767515	0.29644		0.560906	0.455299
FBpp0083263	type=polypeptide; loc=3R:complement(join(19904623..19904788,19903760..19904568)); ID=FBpp0083263; name=Surf6-PA; parent=FBgn0038746,FBtr0083854; dbxref=FlyBase:FBpp0083263,FlyBase_Annotation_IDs:CG4510-PA,GB_protein:AAF55714.1,REFSEQ:NP_524408,GB_protein:AAF55714,UniProt/Swiss-Prot:Q9VDS6,FlyMine:FBpp0083263,modMine:FBpp0083263; MD5=cad3c6beff59d240ed02d9a81b4e6fc3; length=324; release=r6.47; spe…	0.356	Surf6-PA	[K].QEDEETYEEYLLSDTEESGNKK.[K]	2xTMTpro [K21; K22]; 1xTMTpro [N-Term]; 1xPhospho [S13(100)]	1.762e-07	0.00028586	1	1	1	2	FBpp0083263 [54-75]	FBpp0083263 1xPhospho [S66(100)]	1	3628.72	1.192	0.89	1.665		1.319	1.544	1.327				0.4	0.716		0.356	1.192		0.617	0.95		0.0112038	0.2669	7.8279e-06		0.0962181	0.0247095	0.0265628			1.23019e-09	0.00940013		1e-17	0.0775333
FBpp0290454	type=polypeptide; loc=2L:complement(join(5770951..5771202,5770014..5770888,5769748..5769944,5769574..5769686,5769316..5769513)); ID=FBpp0290454; name=CG9171-PE; parent=FBgn0031738,FBtr0301236; dbxref=REFSEQ:NP_723117,GB_protein:AAN10556,FlyBase_Annotation_IDs:CG9171-PE,FlyBase:FBpp0290454,UniProt/TrEMBL:Q7JRE1; MD5=7ff64bcdf242d2f5905e647d8049cfd0; length=544; release=r6.47; species=Dmel;	6.005	CG9171-PE	[K].NQNQVAEIFESEEK.[Q]	1xTMTpro [K14]; 1xTMTpro [N-Term]; 1xPhospho [S11(100)]	4.5611e-06	0.00028586	1	1	1	2	FBpp0290454 [82-95]	FBpp0290454 1xPhospho [S92(100)]	0	2353.16	1.191	1.301	1.191		0.951	0.946	1.281				0.922	4.688		1.199	5.583		0.871	6.005		0.0714901	0.0382718	0.165231		0.71234	0.652255	0.0590136			0.841003	1e-17		0.246361	1e-17
FBpp0099856	type=polypeptide; loc=2R:join(16856785..16857052,16857633..16858114,16858181..16858601,16858664..16858764,16858827..16859000,16859061..16859249,16859313..16859397,16859453..16859574,16859633..16859785,16859850..16859864); ID=FBpp0099856; name=Dek-PB; parent=FBgn0026533,FBtr0100437; dbxref=FlyBase_Annotation_IDs:CG5935-PB,FlyBase:FBpp0099856,GB_protein:AAM70892.1,REFSEQ:NP_652058,GB_protein:AAM708…	1.545	Dek-PB	[K].EDNSEKDEENSEDGDEPEDEADEK.[A]	2xTMTpro [K6; K24]; 1xTMTpro [N-Term]; 1xPhospho [S11(100)]	1.47427e-07	0.00028586	1	4	1	1	FBpp0099856 [114-137]	FBpp0099856 1xPhospho [S124(100)]	1	3746.6	1.191	1.255	1.04		0.851	1.442	1.247				1.071	1.17		1.344	1.217		1.545	1.459		0.0546738	0.044414	0.835733		0.326352	0.0653056	0.112476			0.600509	0.317007		0.0390589	0.131739
FBpp0292449	type=polypeptide; loc=2L:join(5154579..5155217,5155322..5155534,5155589..5155849,5158455..5185964,5187607..5187717,5188117..5188281,5188342..5195460,5195979..5196284,5197867..5198124,5199343..5202302,5203116..5203742,5204451..5204592,5204836..5204903,5205104..5205347); ID=FBpp0292449; name=Msp300-PG; parent=FBgn0261836,FBtr0303387; dbxref=FlyBase_Annotation_IDs:CG42768-PG,FlyBase:FBpp0292449,FlyB…	1.219	Msp300-PG	[R].TASDPVTVREPSPAFSEVPSDTSTTSSQIDGAIIK.[T]	1xTMTpro [K35]; 1xTMTpro [N-Term]; 1xPhospho [S12(100)]	0.0016422	0.000439195	1	3	1	1	FBpp0292449 [2201-2235]	FBpp0292449 1xPhospho [S2212(100)]	1	4279.15	1.191	0.861	1.192		1.219	0.997	1.077				0.962	0.966		0.828	1.151		0.959	1.04		0.0804233	0.210791	0.33905		0.319309	0.852912	0.77056			0.977296	0.883488		0.388007	0.361427
FBpp0290145	type=polypeptide; loc=2R:complement(join(18638819..18638960,18637847..18638617,18636888..18637739,18636340..18636821,18636143..18636271,18634770..18634941,18633426..18634285,18633192..18633363,18633054..18633127,18632822..18632986)); ID=FBpp0290145; name=CG30122-PC; parent=FBgn0050122,FBtr0300923; dbxref=REFSEQ:NP_001163196,GB_protein:ACZ94468,FlyBase:FBpp0290145,FlyBase_Annotation_IDs:CG30122-PC…	0.632	CG30122-PC	[K].TDGDSEK.[A]	1xTMTpro [K7]; 1xTMTpro [N-Term]; 1xPhospho [S5(100)]	0.129883	0.00663882	1	3	1	2	FBpp0290145 [643-649]	FBpp0290145 1xPhospho [S647(100)]	0	1439.69	1.191	1.256	1.296		0.632	1.429	1.284				0.846	0.788		1.063	1.021		1.209	1.012		0.00103063	0.00942099	0.00970821		0.00552535	0.0504784	0.0651673			0.187645	0.0283615		0.613753	0.698263
FBpp0071395	type=polypeptide; loc=X:complement(join(10471880..10471969,10471618..10471783,10465585..10471538,10465143..10465247,10464453..10465067)); ID=FBpp0071395; name=nocte-PB; parent=FBgn0261710,FBtr0071461; dbxref=FlyBase:FBpp0071395,GB_protein:AAN09261.1,FlyBase_Annotation_IDs:CG17255-PB,GB_protein:AAN09261.2,REFSEQ:NP_727425,GB_protein:AAN09261,UniProt/TrEMBL:Q9W2U7,FlyMine:FBpp0071395,modMine:FBpp00…	1.437	nocte-PB	[R].TSESETDLDK.[T]	1xTMTpro [K10]; 1xTMTpro [N-Term]; 1xPhospho [S2(100)]	0.00331916	0.000686577	1	2	1	2	FBpp0071395 [1240-1249]	FBpp0071395 1xPhospho [S1241(100)]	0	1812.88	1.19	1.195	1.034		0.895	1.38	1.437				0.74	0.912		0.884	0.942		1.021	1.31		0.00261097	0.0401657	0.675013		0.469349	0.0757603	0.00860956			0.0296448	0.346455		0.268971	0.627533
FBpp0293740	type=polypeptide; loc=3L:join(8561482..8561617,8561687..8562085,8562145..8562336,8562396..8562474,8562533..8563036,8563100..8563188,8563546..8563634,8563979..8564095,8564157..8568744,8568811..8569001,8570968..8571084,8571146..8571661,8572018..8572677,8572898..8573472,8573531..8573789); ID=FBpp0293740; name=rhea-PB; parent=FBgn0260442,FBtr0305210; dbxref=REFSEQ:NP_001246674,GB_protein:AFH04345,Fly…	1.206	rhea-PB	[K].NAQGFTTDESDTEYAYR.[S]	1xTMTpro [N-Term]; 3xPhospho [T6(100); T7(100); S10(100)]	2.27852e-06	0.00028586	1	3	1	2	FBpp0293740 [2539-2555]	FBpp0293740 3xPhospho [T2544(100); T2545(100); S2548(100)]	0	2511.93	1.19	0.898	0.886		1.044	0.911	0.966				1.115	1.206		1.002	1.068		1.016	1.165		0.017144	0.329948	0.334349		0.865952	0.676314	0.804629			0.47138	0.195366		0.996293	0.618707
FBpp0071395	type=polypeptide; loc=X:complement(join(10471880..10471969,10471618..10471783,10465585..10471538,10465143..10465247,10464453..10465067)); ID=FBpp0071395; name=nocte-PB; parent=FBgn0261710,FBtr0071461; dbxref=FlyBase:FBpp0071395,GB_protein:AAN09261.1,FlyBase_Annotation_IDs:CG17255-PB,GB_protein:AAN09261.2,REFSEQ:NP_727425,GB_protein:AAN09261,UniProt/TrEMBL:Q9W2U7,FlyMine:FBpp0071395,modMine:FBpp00…	1.199	nocte-PB	[K].RPPTSSSPPQSGLGIGGSPTPPQSQQQANGGAGGAGR.[K]	1xTMTpro [N-Term]; 3xPhospho [S18(100); T20(99.7); T/S]	2.74747e-05	0.000318296	1	2	1	1	FBpp0071395 [495-531]	FBpp0071395 3xPhospho [S512(100); T514(99.7); T/S]	0	3985.79	1.19	0.949	1.194		1.019	1.062	1.072				1.119	1.005		1.062	1.199		1.188	1.077		0.219082	0.638106	0.574047		0.860559	0.923374	0.900623			0.416125	0.925979		0.544078	0.388532
FBpp0309978	type=polypeptide; loc=X:complement(join(19303637..19303924,19303413..19303539,19301800..19303092,19301581..19301723)); ID=FBpp0309978; name=CG8051-PB; parent=FBgn0031012,FBtr0343320; dbxref=GB_protein:AHN59904,REFSEQ:NP_001285434,FlyBase:FBpp0309978,FlyBase_Annotation_IDs:CG8051-PB,UniProt/TrEMBL:Q9VWJ0; MD5=f5c5acec6224d53385f25a25d0f63d7d; length=616; release=r6.47; species=Dmel;	0.782	CG8051-PB	[R].SISVSHSIK.[E]	1xTMTpro [K9]; 1xTMTpro [N-Term]; 2xPhospho [S3(100); S7(100)]	0.0104384	0.000840438	1	1	1	1	FBpp0309978 [359-367]	FBpp0309978 2xPhospho [S361(100); S365(100)]	0	1725.88	1.19	1.009	0.896		1.012	0.786	0.782				1.104	1.066		1.113	0.954		0.867	0.833		0.0136157	0.880958	0.329921		0.945303	0.225306	0.0697996			0.541437	0.702727		0.36988	0.64924
FBpp0074063	type=polypeptide; loc=X:complement(join(16621330..16621346,16615830..16616344,16615510..16615658)); ID=FBpp0074063; name=CG9782-PA; parent=FBgn0030763,FBtr0074288; dbxref=FlyBase:FBpp0074063,GB_protein:AAF48630.2,FlyBase_Annotation_IDs:CG9782-PA,REFSEQ:NP_573137,GB_protein:AAF48630,UniProt/TrEMBL:Q9VXE4,FlyMine:FBpp0074063,modMine:FBpp0074063; MD5=7ae4505afb8efc9c4ad36829b9a41753; length=226; rel…	0.596	CG9782-PA	[K].SDESNSGEQEEQASAPAPAPASSPAK.[G]	1xTMTpro [K26]; 1xTMTpro [N-Term]; 1xPhospho [S6(100)]	5.42107e-11	0.00028586	1	1	1	10	FBpp0074063 [145-170]	FBpp0074063 1xPhospho [S150(100)]	0	3230.5	1.19	1.079	1.291		1.251	1.537	1.288				0.596	0.947		0.643	1.223		0.916	1.22		0.00152702	0.360087	0.0229809		0.148962	0.0213457	0.0623228			6.6049e-05	0.583394		3.41075e-05	0.028264
FBpp0290490	type=polypeptide; loc=X:join(9243876..9244146,9244207..9245723); ID=FBpp0290490; name=Larp7-PA; parent=FBgn0260771,FBtr0301275; dbxref=REFSEQ:NP_524795,GB_protein:AAF46473,FlyBase_Annotation_IDs:CG42569-PA,FlyBase:FBpp0290490,FlyBase:FBpp0071247,FlyBase_Annotation_IDs:CG12058-PA,UniProt/TrEMBL:Q9W362,FlyMine:FBpp0290490,modMine:FBpp0290490; MD5=0c7a8c9df4bc89bebdae4e14c32e65aa; length=595; releas…	1.461	Larp7-PA	[K].LEEGQPSETSTAGETASETDAEGTAEASEQEDK.[T]	1xDeamidated [Q5]; 1xTMTpro [K33]; 1xTMTpro [N-Term]; 3xPhospho [T19(97.8); S28(100); T/S]	0.000352011	0.000318296	1	1	1	1	FBpp0290490 [277-309]	FBpp0290490 3xPhospho [T295(97.8); S304(100); T/S]	0	4233.72	1.189	0.763	0.81		1.136	0.855	1.052				1.461	1.122		1.115	0.908		1.249	1.18		0.181213	0.0313277	0.0928115		0.64987	0.359111	0.866963			0.0670451	0.501901		0.494243	0.407218
FBpp0077798	type=polypeptide; loc=2L:complement(join(272555..273634,271967..272506)); ID=FBpp0077798; name=mbm-PA; parent=FBgn0086912,FBtr0078139; dbxref=FlyBase:FBpp0077798,FlyBase_Annotation_IDs:CG11604-PA,GB_protein:AAF51521.1,REFSEQ:NP_608511,GB_protein:AAF51521,UniProt/Swiss-Prot:Q9VPM5,FlyMine:FBpp0077798,modMine:FBpp0077798; MD5=e70258327143d313d2becc15f18180cb; length=539; release=r6.47; species=Dmel;	0.794	mbm-PA	[R].QFTITDEEESTEPEDDK.[K]	1xTMTpro [K17]; 1xTMTpro [N-Term]; 2xPhospho [T/S]	0.0001369	0.000318296	1	1	1	1	FBpp0077798 [323-339]		0	2781.19	1.189	0.903	0.962		0.976	0.794	0.883				1.178	1.047		1.064	1.007		0.935	0.925		0.0650382	0.34142	0.644631		0.835016	0.188739	0.370877			0.310017	0.736589		0.662098	0.950362
FBpp0081216	type=polypeptide; loc=3R:join(6380596..6380619,6380686..6381605,6381682..6382269,6382328..6382529); ID=FBpp0081216; name=TfIIFalpha-PA; parent=FBgn0010282,FBtr0081719; dbxref=FlyBase:FBpp0081216,FlyBase_Annotation_IDs:CG10281-PA,GB_protein:AAF54125.1,REFSEQ:NP_524246,GB_protein:AAF54125,UniProt/Swiss-Prot:Q05913,FlyMine:FBpp0081216,modMine:FBpp0081216; MD5=f0d46982508079398ac0f2ca541fb3aa; length…	0.443	TfIIFalpha-PA	[K].KSDESDKEDADGEK.[K]	3xTMTpro [K1; K7; K14]; 1xTMTpro [N-Term]; 2xPhospho [S2(100); S5(100)]	0.00930224	0.000840438	1	1	1	1	FBpp0081216 [351-364]	FBpp0081216 2xPhospho [S352(100); S355(100)]	2	2929.42	1.189	1.62	1.083		0.564	1.57	1.347				0.443	1.074		0.718	1.163		0.696	1.447		0.0357327	2.271e-05	0.632876		2.69943e-05	0.0297677	0.0369158			7.26301e-06	0.709768		0.0235735	0.301866
FBpp0305376	type=polypeptide; loc=2R:complement(join(25186826..25188194,25184909..25185032,25184704..25184846,25184306..25184653,25183682..25184250)); ID=FBpp0305376; name=CG9380-PG; parent=FBgn0035094,FBtr0333173; dbxref=REFSEQ:NP_001036571,GB_protein:ABI31116,FlyBase:FBpp0305376,FlyBase_Annotation_IDs:CG9380-PG,UniProt/TrEMBL:Q0E8V8; MD5=3d08effd29306b2076ad1c9828a6ee43; length=850; release=r6.47; species=…	1.535	CG9380-PG	[R].SSDSVSK.[Y]	1xTMTpro [K7]; 1xTMTpro [N-Term]; 1xPhospho [S2(99.4)]	0.150325	0.00915724	1	2	1	1	FBpp0305376 [207-213]	FBpp0305376 1xPhospho [S208(99.4)]	0	1397.72	1.188	1.075	0.889		1.535	1.343	1.288				0.805	0.891		0.866	0.792		1.082	1.147		0.0148683	0.49851	0.328806		0.0149889	0.122582	0.0497432			0.174863	0.337867		0.273401	0.0432786
FBpp0089164	type=polypeptide; loc=3R:complement(join(5385669..5385811,5384938..5385181,5383629..5384858,5383308..5383578,5381322..5383252,5380645..5380821,5379488..5379688,5379067..5379432,5378896..5378997,5378638..5378820)); ID=FBpp0089164; name=kkv-PC; parent=FBgn0001311,FBtr0078800; dbxref=FlyBase:FBpp0089164,FlyBase_Annotation_IDs:CG2666-PC,GB_protein:AAS65101.1,REFSEQ:NP_996152,GB_protein:AAS65101,UniPr…	1.192	kkv-PC	[K].GDEYYETISVHTDR.[S]	1xTMTpro [N-Term]; 2xPhospho [S9(100); T12(100)]	0.00334047	0.000686577	1	2	1	1	FBpp0089164 [549-562]	FBpp0089164 2xPhospho [S557(100); T560(100)]	0	2148.88	1.188	1.159	1.041		1.109	0.975	0.97				1.029	1.122		1.192	1.168		1.004	1.088		0.0991263	0.281646	0.92929		0.672094	0.769396	0.733127			0.771625	0.457953		0.282454	0.310954
FBpp0292304; FBpp0307656	type=polypeptide; loc=X:join(6543104..6543160,6551906..6552293,6552639..6554771,6555866..6561550,6561626..6562159,6562225..6562364,6576790..6576957,6577037..6577112,6577944..6583351); ID=FBpp0292304; name=CG34417-PL; parent=FBgn0085446,FBtr0303206; dbxref=FlyBase:FBpp0292304,FlyBase_Annotation_IDs:CG34417-PL,REFSEQ:NP_001188549,GB_protein:ADV37633,UniProt/TrEMBL:M9MSA5,FlyMine:FBpp0292304,modMine…	0.12	CG34417-PL	[R].ELDEESEPELDRDTDVEDDDQTSQLETEEEITQTVTK.[K]	1xTMTpro [K37]; 1xTMTpro [N-Term]; 2xPhospho [S6(100); T14(99.1)]	0.0128934	0.000840438	2	14	1	1	FBpp0292304 [1970-2006]; FBpp0307656 [2087-2123]	FBpp0292304 2xPhospho [S1975(100); T1983(99.1)]; FBpp0307656 2xPhospho [S2092(100); T2100(99.1)]	1	5079.23	1.188	0.601	1.366		1.211	0.929	1.686				0.2	0.674		0.12	0.922		0.186	1.137		0.191947	0.000493904	0.182713		0.442234	0.472185	0.00540874			2.02073e-09	0.0331295		1e-17	0.454191
FBpp0292600	type=polypeptide; loc=X:complement(join(15938758..15939100,15937591..15937754,15936799..15937031,15936319..15936434,15936076..15936248,15935417..15936008,15935295..15935342,15934758..15934774)); ID=FBpp0292600; name=Stim-PD; parent=FBgn0045073,FBtr0303567; dbxref=FlyBase:FBpp0292600,FlyBase_Annotation_IDs:CG9126-PD,REFSEQ:NP_996470,GB_protein:AAS65371,UniProt/TrEMBL:Q7KUZ1,FlyMine:FBpp0292600,mod…	1.492	Stim-PD	[R].ITNSTEDLDDESIQGFGIP.[-]	1xTMTpro [N-Term]; 1xPhospho [S/T]	0.000151608	0.000318296	1	1	1	1	FBpp0292600 [543-561]		0	2435.12	1.187	0.855	1.322		1.492	1.392	1.175				0.844	0.92		0.722	1.216		1.175	1.08		0.187984	0.223168	0.237778		0.0639755	0.234081	0.423485			0.629208	0.693977		0.193493	0.312167
FBpp0290739	type=polypeptide; loc=3R:complement(join(9239490..9239904,9238519..9239171)); ID=FBpp0290739; name=D1-PD; parent=FBgn0000412,FBtr0301524; dbxref=REFSEQ:NP_731319,GB_protein:AAN13411,FlyBase:FBpp0290739,FlyBase_Annotation_IDs:CG9745-PD,UniProt/Swiss-Prot:P22058; MD5=27491c3a75fdf5c1c8fa3e7977520c6b; length=355; release=r6.47; species=Dmel;	0.831	D1-PD	[K].HQPSDSENEDDQDEDDDGNSSIEER.[R]	2xDeamidated [N8; N19]; 1xTMTpro [N-Term]; 2xPhospho [S4(100); S6(100)]	2.18789e-07	0.00028586	1	1	1	2	FBpp0290739 [130-154]	FBpp0290739 2xPhospho [S133(100); S135(100)]	0	3328.18	1.187	0.942	0.955		0.932	1.143	1.047				0.883	0.952		0.831	0.91		1.009	0.997		0.0651309	0.563141	0.644939		0.639261	0.599286	0.797959			0.57988	0.790789		0.304359	0.412539
FBpp0072239	type=polypeptide; loc=2R:complement(join(24667184..24668301,24666869..24667124,24666212..24666811)); ID=FBpp0072239; name=CG4806-PA; parent=FBgn0260456,FBtr0072332; dbxref=FlyBase:FBpp0072239,FlyBase_Annotation_IDs:CG4806-PA,GB_protein:AAF47253.2,REFSEQ:NP_611955,GB_protein:AAF47253,UniProt/TrEMBL:Q9W124,FlyMine:FBpp0072239,modMine:FBpp0072239; MD5=570d7378c147355cb7c9e8b241a61071; length=657; re…	0.612	CG4806-PA	[K].EESDAEVGK.[E]	1xTMTpro [K9]; 1xTMTpro [N-Term]; 1xPhospho [S3(100)]	0.0017395	0.000439195	1	1	1	1	FBpp0072239 [160-168]	FBpp0072239 1xPhospho [S162(100)]	0	1651.81	1.187	0.861	0.882		0.721	0.612	0.897				1.23	0.965		1.059	0.851		0.753	0.866		0.0172444	0.127331	0.350101		0.0505078	0.0200087	0.394773			0.188973	0.797489		0.65984	0.132363
FBpp0428085	type=polypeptide; loc=X:join(10857922..10857935,10858288..10858379,10858445..10859125,10859198..10860897,10860962..10861090,10861818..10862783); ID=FBpp0428085; name=CG2186-PC; parent=FBgn0030243,FBtr0479742; dbxref=REFSEQ:NP_001368978,GB_protein:QJC18365,FlyBase:FBpp0428085,FlyBase_Annotation_IDs:CG2186-PC; MD5=b2d5ccff1c4f3fdd65e844a6a9133b7b; length=1193; release=r6.47; species=Dmel;	0.418	CG2186-PC	[R].SGSAGGGTAR.[N]	1xTMTpro [N-Term]; 2xPhospho [S1(100); S3(100)]	0.0110575	0.000840438	1	2	1	2	FBpp0428085 [801-810]	FBpp0428085 2xPhospho [S801(100); S803(100)]	0	1284.53	1.187	0.723	1.182		0.694	0.735	0.482				0.894	0.867		0.647	1.025		0.657	0.418		0.00130612	0.000603162	0.0726608		0.0132073	0.11404	2.7678e-07			0.316489	0.167807		6.98741e-05	0.675984
FBpp0292962	type=polypeptide; loc=3L:join(1593670..1597545,1597618..1598404,1598465..1599861); ID=FBpp0292962; name=CG13917-PB; parent=FBgn0035237,FBtr0303993; dbxref=FlyBase:FBpp0292962,FlyBase_Annotation_IDs:CG13917-PB,REFSEQ:NP_001189017,GB_protein:ADV37454,UniProt/TrEMBL:Q9W0D3; MD5=6ca728f3e9196b075221688911287c33; length=2019; release=r6.47; species=Dmel;	1.415	CG13917-PB	[K].DLSPASNTDTDDLTFQQDEQLAK.[E]	1xDeamidated [Q16]; 1xTMTpro [K23]; 1xTMTpro [N-Term]; 1xPhospho [S3(100)]	0.000472207	0.000318296	1	1	1	1	FBpp0292962 [873-895]	FBpp0292962 1xPhospho [S875(100)]	0	3241.53	1.186	1.035	1.168		1.204	1.229	1.415				1.003	0.914		1.039	1.067		1.233	1.293		0.080151	0.854062	0.404178		0.328536	0.365991	0.0257959			0.815805	0.632701		0.767293	0.721221
FBpp0070205	type=polypeptide; loc=X:1354095..1356410; ID=FBpp0070205; name=CG11417-PA; parent=FBgn0024364,FBtr0070212; dbxref=FlyBase:FBpp0070205,FlyBase_Annotation_IDs:CG11417-PA,GB_protein:AAF45610.1,REFSEQ:NP_569906,GB_protein:AAF45610,UniProt/TrEMBL:O46307,FlyMine:FBpp0070205,modMine:FBpp0070205; MD5=d5acd23c674b3092e5ba7fbd07546fb5; length=771; release=r6.47; species=Dmel;	1.271	CG11417-PA	[R].QQDSDAEEGEDYHMEK.[L]	1xDeamidated [Q2]; 1xTMTpro [K16]; 1xTMTpro [N-Term]; 1xPhospho [S4(100)]	0.00131288	0.000439195	1	1	1	1	FBpp0070205 [299-314]	FBpp0070205 1xPhospho [S302(100)]	0	2600.1	1.186	0.931	0.886		1.194	0.808	0.803				1.099	1.271		1.023	1.126		0.888	1.02		0.0618867	0.485579	0.298003		0.409786	0.273269	0.21141			0.509838	0.108167		0.789046	0.38932
FBpp0073431	type=polypeptide; loc=X:complement(join(11912231..11912407,11911494..11911577,11911286..11911423,11911071..11911210,11908813..11911015,11908580..11908729)); ID=FBpp0073431; name=pot-PA; parent=FBgn0250871,FBtr0073594; dbxref=FlyBase:FBpp0073431,FlyBase_Annotation_IDs:CG2467-PA,GB_protein:AAF48116.1,REFSEQ:NP_572768,GB_protein:AAF48116,UniProt/TrEMBL:Q9VYS2,FlyMine:FBpp0073431,modMine:FBpp0073431;…	0.765	pot-PA	[R].SLSHPSLAR.[S]	1xTMTpro [N-Term]; 3xPhospho [S1(100); S3(100); S6(100)]	0.0691657	0.00357761	1	1	1	1	FBpp0073431 [875-883]	FBpp0073431 3xPhospho [S875(100); S877(100); S880(100)]	0	1511.64	1.186	0.828	0.932		0.965	0.804	0.765				1.192	1.006		0.987	0.938		0.958	0.769		0.0146029	0.0671417	0.559477		0.737978	0.270318	0.0749644			0.281444	0.991777		0.911058	0.537964
FBpp0310027	type=polypeptide; loc=X:complement(join(9471999..9472416,9383207..9383365,9382610..9382741,9375357..9375629,9375004..9375258,9371619..9373937,9365878..9371538,9365592..9365803,9365126..9365532,9363557..9365061,9363181..9363493,9360933..9363119,9360606..9360853,9360314..9360534)); ID=FBpp0310027; name=mgl-PD; parent=FBgn0261260,FBtr0343370; dbxref=GB_protein:AHN59525,REFSEQ:NP_001285054,FlyBase:FB…	0.413	mgl-PD	[K].ASPQLQLR.[T]	1xTMTpro [N-Term]; 1xPhospho [S2(100)]	0.0777716	0.00387117	1	1	1	1	FBpp0310027 [4737-4744]	FBpp0310027 1xPhospho [S4738(100)]	0	1296.7	1.186	1.257	1.146		1.746	2.072	1.15				0.413	1.348		0.519	1.545		0.856	1.55		0.0181942	0.0441352	0.309546		0.00296169	0.000303794	0.274705			2.25335e-07	0.0422609		3.9911e-06	0.00020057
FBpp0304737	type=polypeptide; loc=2R:join(11852756..11852906,11853348..11859483,11859540..11859871,11859930..11860063,11860315..11860602); ID=FBpp0304737; name=Mtor-PB; parent=FBgn0013756,FBtr0332464; dbxref=FlyBase:FBpp0304737,FlyBase_Annotation_IDs:CG8274-PB,REFSEQ:NP_001260903,GB_protein:AGB93436,UniProt/Swiss-Prot:A1Z8P9; MD5=a4af95bc081f04da5ea7b1a9a6a18755; length=2346; release=r6.47; species=Dmel;	1.943	Mtor-PB	[R].LESAEVDGTAEVAGGAPHESAGPSDTGAASASSPQK.[Q]	1xDeamidated [Q35]; 1xTMTpro [K36]; 1xTMTpro [N-Term]; 1xPhospho [S/T]	2.32246e-06	0.00028586	1	1	1	2	FBpp0304737 [2116-2151]		0	4027.89	1.185	0.838	0.755		1.503	0.741	0.728				1.646	1.943		1.379	1.468		1.22	1.415		0.20426	0.152202	0.0405638		0.0609459	0.099448	0.0272326			0.0129163	0.000188105		0.0752292	0.0289777
FBpp0311976	type=polypeptide; loc=3R:join(20850866..20850943,20851031..20851351); ID=FBpp0311976; name=RpS30-PC; parent=FBgn0038834,FBtr0346148; dbxref=FlyBase:FBpp0311976,FlyBase_Annotation_IDs:CG15697-PC,GB_protein:AHN57432,REFSEQ:NP_001287433,UniProt/TrEMBL:Q9VDH8; MD5=37bd816fe79d8d27f3e1d4d20b3f2d9a; length=132; release=r6.47; species=Dmel;	1.75	RpS30-PC	[R].GPNANST.[-]	1xTMTpro [N-Term]; 1xPhospho [T7(99)]	0.118839	0.00641181	1	1	1	1	FBpp0311976 [126-132]	FBpp0311976 1xPhospho [T132(99)]	0	1044.47	1.185	0.774	0.943		1.052	0.72	0.755				1.75	1.25		1.354	1.178		1.26	0.943		0.0406938	0.0114978	0.682135		0.8364	0.0913099	0.0710066			0.000520398	0.151128		0.0453495	0.250812
FBpp0087583	type=polypeptide; loc=2R:complement(join(9692282..9693040,9689982..9691703,9689611..9689919,9688768..9689553)); ID=FBpp0087583; name=Uba1-PA; parent=FBgn0023143,FBtr0088499; dbxref=FlyBase:FBpp0087583,FlyBase_Annotation_IDs:CG1782-PA,GB_protein:AAF58910.2,REFSEQ:NP_477310,GB_protein:AAF58910,UniProt/TrEMBL:Q8T0L3,FlyMine:FBpp0087583,modMine:FBpp0087583; MD5=9f5acad33cb62c2cc70fb20052911d64; lengt…	1.645	Uba1-PA	[K].IETNEAAAAASANNFDDGELDQDR.[V]	1xDeamidated [N13]; 1xTMTpro [N-Term]; 1xPhospho [S11(100)]	8.83728e-09	0.00028586	1	2	1	1	FBpp0087583 [942-965]	FBpp0087583 1xPhospho [S952(100)]	0	2922.26	1.185	1.645	0.951		1.431	1.548	1.032				0.726	1.307		1.194	1.244		1.124	1.349		0.0832057	0.000124011	0.580749		0.0437055	0.0503285	0.888195			0.197119	0.0967812		0.274845	0.162661
FBpp0082817	type=polypeptide; loc=3R:complement(join(17002151..17002259,17001864..17002028,17001635..17001806,17000111..17001573,16999882..17000054,16999650..16999820,16999491..16999592)); ID=FBpp0082817; name=Sf3a1-PA; parent=FBgn0266917,FBtr0083374; dbxref=FlyBase:FBpp0082817,FlyBase_Annotation_IDs:CG16941-PA,GB_protein:AAF55372.1,REFSEQ:NP_650583,GB_protein:AAF55372,UniProt/TrEMBL:Q9VEP9,FlyMine:FBpp00828…	1.482	Sf3a1-PA	[R].DNTQVQDMDEASSDEDTPTTK.[L]	1xTMTpro [K21]; 1xTMTpro [N-Term]; 2xPhospho [S12(100); S13(100)]	3.08124e-05	0.000318296	1	1	1	1	FBpp0082817 [360-380]	FBpp0082817 2xPhospho [S371(100); S372(100)]	0	3095.29	1.185	1.122	1.184		1.271	1.137	1.212				1.139	1.223		1.278	1.448		1.295	1.482		0.234083	0.493632	0.6068		0.357179	0.83757	0.398297			0.380125	0.25794		0.144223	0.0537615
FBpp0297564	type=polypeptide; loc=3R:complement(join(10019705..10021382,10019509..10019641,10018942..10019435,10018497..10018558,10018142..10018210,10017573..10017839,10016290..10016826,10015663..10015926,10015184..10015595,10014990..10015105,10009733..10014826,10009304..10009372,10008696..10008854,10004656..10008636,10004410..10004442,10003374..10003650,10003047..10003251,10002910..10002987,10002753..100028…	1.357	Mical-PL	[K].AADFTSDPNLASGGQEK.[A]	1xTMTpro [K17]; 1xTMTpro [N-Term]; 1xPhospho [S6(98.9)]	0.000170054	0.000318296	1	8	1	1	FBpp0297564 [4335-4351]	FBpp0297564 1xPhospho [S4340(98.9)]	0	2396.16	1.185	1.014	1.042		1.357	0.955	0.948				1.139	1.271		1.154	1.324		1.088	1.204		0.0684747	0.96018	0.941029		0.131104	0.744428	0.721166			0.399609	0.122851		0.345062	0.0421056
FBpp0070489	type=polypeptide; loc=X:join(3280002..3281155,3321041..3321217,3325927..3325965,3332442..3332546,3334145..3334331,3334555..3334648,3337242..3337582,3337689..3337953,3338026..3338140,3338215..3338377,3338448..3338816,3338970..3339173); ID=FBpp0070489; name=dnc-PJ; parent=FBgn0000479,FBtr0070513; dbxref=GB_protein:AAN09603.1,GB_protein:AAN09603.2,FlyBase:FBpp0070489,FlyBase_Annotation_IDs:CG32498-P…	1.272	dnc-PJ	[R].NSSIASER.[F]	1xTMTpro [N-Term]; 3xPhospho [S2(100); S3(100); S6(100)]	0.0674725	0.00338954	1	7	1	1	FBpp0070489 [437-444]	FBpp0070489 3xPhospho [S438(100); S439(100); S442(100)]	0	1407.53	1.185	1.019	1.042		0.89	1.106	1.016				1.15	1.215		1.172	1.266		1.272	1.235		0.192948	0.975188	0.8699		0.425829	0.835872	0.971059			0.385769	0.25252		0.328099	0.205383
FBpp0079305	type=polypeptide; loc=2L:complement(join(8514660..8514754,8512846..8514592,8512593..8512739)); ID=FBpp0079305; name=CG13097-PA; parent=FBgn0032051,FBtr0079697; dbxref=FlyBase:FBpp0079305,FlyBase_Annotation_IDs:CG13097-PA,GB_protein:AAF52688.1,REFSEQ:NP_609237,GB_protein:AAF52688,UniProt/TrEMBL:Q9VLK1,FlyMine:FBpp0079305,modMine:FBpp0079305; MD5=e7b7ae911f598d4602f12250893a2134; length=662; releas…	1.22	CG13097-PA	[K].EGDSDQSEGDEGDDEPENDQDPDEAASEIDESEFVAK.[S]	1xDeamidated [Q20]; 1xTMTpro [K37]; 1xTMTpro [N-Term]; 3xPhospho [S4(100); S7(100); S]	0.00104964	0.000318296	1	1	1	1	FBpp0079305 [273-309]	FBpp0079305 3xPhospho [S276(100); S279(100); S]	0	4848.83	1.185	0.914	1.22		0.876	1.14	1.186				0.912	0.907		0.833	1.106		1.04	1.076		0.124723	0.443242	0.425343		0.382667	0.704016	0.360634			0.762522	0.629524		0.382999	0.600617
FBpp0305866	type=polypeptide; loc=X:join(15893005..15893150,15894693..15894766,15894835..15895591,15895662..15895778,15895846..15896074,15896147..15896304,15896366..15896472,15896707..15896763,15897102..15897295,15898955..15899074,15901544..15901747,15901823..15901916,15901978..15902117,15902190..15902332,15905774..15905924); ID=FBpp0305866; name=shi-PN; parent=FBgn0003392,FBtr0333717; dbxref=REFSEQ:NP_00125…	0.723	shi-PN	[K].QETQENGDESASEESSSDPQLER.[Q]	1xDeamidated [N6]; 1xTMTpro [N-Term]; 1xPhospho [S10(100)]	6.9435e-06	0.00028586	1	3	1	1	FBpp0305866 [645-667]	FBpp0305866 1xPhospho [S654(100)]	0	2937.21	1.185	1.01	0.93		1.05	0.723	0.833				1.271	1.264		1.284	1.175		0.919	1.053		0.19366	0.97268	0.393369		0.955914	0.0795401	0.247959			0.189907	0.178911		0.152334	0.435695
FBpp0083425; FBpp0290804; FBpp0083427	type=polypeptide; loc=3R:join(21200971..21201408,21201685..21202330,21202452..21202585,21207619..21207667,21210789..21211079,21211141..21211319,21211387..21211590,21211748..21212527); ID=FBpp0083425; name=SNF4Agamma-PE; parent=FBgn0264357,FBtr0084022; dbxref=FlyBase:FBpp0083425,FlyBase_Annotation_IDs:CG17299-PE,GB_protein:AAN13853.1,REFSEQ:NP_732600,GB_protein:AAN13853,UniProt/TrEMBL:Q8SXT8; MD5=…	0.61	SNF4Agamma-PE	[K].VAEVEIPATAAAATTTTPPRSPSAGSGNR.[S]	1xTMTpro [N-Term]; 3xPhospho [T17(96.1); S21(96.5); S26(96.5)]	0.00073852	0.000318296	3	6	2	3	FBpp0083425 [749-777]; FBpp0290804 [1243-1271]; FBpp0083427 [657-685]	FBpp0083425 3xPhospho [T765(96.1); S769(96.5); S774(96.5)]; FBpp0290804 3xPhospho [T1259(96.1); S1263(96.5); S1268(96.5)]; FBpp0083427 3xPhospho [T673(96.1); S677(96.5); S682(96.5)]	1	3324.52	1.185	1.056	1.273		1.449	1.568	1.366				0.61	0.743		0.644	0.945		0.956	1.014		0.0148467	0.603913	0.0870823		0.0358353	0.0218414	0.0356304			0.00294139	0.0330336		0.00058047	0.646206
FBpp0302627	type=polypeptide; loc=2L:complement(join(9965760..9966885,9965376..9965668,9964928..9965315,9964545..9964867)); ID=FBpp0302627; name=Dref-PB; parent=FBgn0015664,FBtr0310483; dbxref=FlyBase:FBpp0302627,FlyBase_Annotation_IDs:CG5838-PB,REFSEQ:NP_001260311,GB_protein:AGB92846,UniProt/TrEMBL:Q94883; MD5=3f2b29c47da4b2bf4728d6c75109a053; length=709; release=r6.47; species=Dmel;	1.836	Dref-PB	[R].YFGFPSNDNNEVITK.[Q]	1xTMTpro [K15]; 1xTMTpro [N-Term]; 1xPhospho [S6(100)]	0.00522832	0.000801968	1	1	1	1	FBpp0302627 [40-54]	FBpp0302627 1xPhospho [S45(100)]	0	2433.2	1.184	0.898	1.586		1.836	1.736	1.639				0.935	0.958		0.84	1.52		1.624	1.571		0.0894308	0.352061	0.00358846		0.00167979	0.00903637	0.0011846			0.899089	0.853947		0.409719	0.00346864
FBpp0291704	type=polypeptide; loc=3L:complement(join(7368890..7368934,7367559..7367984,7366442..7366516,7366162..7366210,7365246..7366108)); ID=FBpp0291704; name=Sh3beta-PE; parent=FBgn0035772,FBtr0302548; dbxref=FlyBase:FBpp0291704,FlyBase_Annotation_IDs:CG8582-PE,REFSEQ:NP_001189057,GB_protein:ADV37494,UniProt/TrEMBL:M9MRQ6,FlyMine:FBpp0291704,modMine:FBpp0291704; MD5=6f733ee14ec448aa53106390d43dc815; leng…	1.498	Sh3beta-PE	[K].TEENATEESADSDSATKSEVK.[S]	2xTMTpro [K17; K21]; 1xTMTpro [N-Term]; 2xPhospho [S18(97.3); S/T]	9.57912e-05	0.000318296	1	1	1	1	FBpp0291704 [351-371]	FBpp0291704 2xPhospho [S368(97.3); S/T]	1	3300.52	1.184	1.07	0.834		0.928	1.106	1.305				1.28	1.148		1.37	0.957		1.415	1.498		0.125544	0.656224	0.130384		0.541194	0.746786	0.112576			0.193768	0.400505		0.0715545	0.684573
FBpp0073671	type=polypeptide; loc=X:complement(join(13750586..13751902,13750316..13750455,13746776..13746848)); ID=FBpp0073671; name=Pdcd4-PA; parent=FBgn0030520,FBtr0073840; dbxref=FlyBase:FBpp0073671,FlyBase_Annotation_IDs:CG10990-PA,GB_protein:AAF48312.2,REFSEQ:NP_572918,GB_protein:AAF48312,UniProt/TrEMBL:Q9VY91,FlyMine:FBpp0073671,modMine:FBpp0073671; MD5=bc5d3769c83fe22a638ddd29c0bbb80b; length=509; rel…	1.408	Pdcd4-PA	[R].HFTPPSDSDSK.[E]	1xTMTpro [K11]; 1xTMTpro [N-Term]; 3xPhospho [T3(100); S6(100); S8(100)]	0.0662284	0.00338954	1	1	1	2	FBpp0073671 [16-26]	FBpp0073671 3xPhospho [T18(100); S21(100); S23(100)]	0	2065.86	1.184	1.012	0.983		1.085	1.108	1.322				1.271	1.009		1.287	0.992		1.408	1.334		0.0188908	0.815811	0.84233		0.669308	0.526619	0.0530377			0.124965	0.942455		0.0554941	0.943505
FBpp0290807; FBpp0086747	type=polypeptide; loc=2R:complement(join(13921547..13921976,13917849..13917910,13917118..13917207,13916854..13917024,13905222..13905501,13904248..13905161,13903814..13904182,13902654..13903572,13901687..13902317,13901437..13901572,13900366..13900449,13899450..13899671,13894839..13894969,13894130..13894592,13882401..13882547,13874859..13882336,13874234..13874459,13872209..13874168,13871979..138721…	0.771	shot-PO	[R].AGSKPNSRPLSR.[Q]	1xDeamidated [N6]; 1xTMTpro [K4]; 1xTMTpro [N-Term]; 3xPhospho [S3(100); S7(100); S11(100)]	0.0792192	0.00394952	2	21	1	1	FBpp0290807 [5362-5373]; FBpp0086747 [8646-8657]	FBpp0290807 3xPhospho [S5364(100); S5368(100); S5372(100)]; FBpp0086747 3xPhospho [S8648(100); S8652(100); S8656(100)]	0	2119	1.184	1.134	1.081		0.771	1.061	1.008				0.988	0.859		1.121	0.928		1.048	0.865		0.0363301	0.235548	0.61069		0.11245	0.796826	0.934992			0.926223	0.284359		0.466339	0.438101
FBpp0292304; FBpp0307656	type=polypeptide; loc=X:join(6543104..6543160,6551906..6552293,6552639..6554771,6555866..6561550,6561626..6562159,6562225..6562364,6576790..6576957,6577037..6577112,6577944..6583351); ID=FBpp0292304; name=CG34417-PL; parent=FBgn0085446,FBtr0303206; dbxref=FlyBase:FBpp0292304,FlyBase_Annotation_IDs:CG34417-PL,REFSEQ:NP_001188549,GB_protein:ADV37633,UniProt/TrEMBL:M9MSA5,FlyMine:FBpp0292304,modMine…	0.304	CG34417-PL	[R].QSEPERELDEESEPELDRDTDVEDDDQTSQLETEEEITQTVTK.[K]	1xTMTpro [K43]; 1xTMTpro [N-Term]; 3xPhospho [S12(100); T38(92.3); T/S]	0.128359	0.00663882	2	14	1	1	FBpp0292304 [1964-2006]; FBpp0307656 [2081-2123]	FBpp0292304 3xPhospho [S1975(100); T2001(92.3); T/S]; FBpp0307656 3xPhospho [S2092(100); T2118(92.3); T/S]	2	5885.52	1.184	1.418	1.175		1.429	1.561	1.486				0.304	1.07		0.432	1.257		0.475	1.59		0.231106	0.0276517	0.635428		0.107105	0.125153	0.0348736			2.98259e-05	0.686561		0.000944391	0.267016
FBpp0084016	type=polypeptide; loc=3R:complement(join(24333141..24333221,24330800..24333084,24329146..24330737,24328925..24329090,24328689..24328857)); ID=FBpp0084016; name=Rrp5-PA; parent=FBgn0039182,FBtr0084632; dbxref=FlyBase:FBpp0084016,FlyBase_Annotation_IDs:CG5728-PA,GB_protein:AAF56280.2,REFSEQ:NP_651245,GB_protein:AAF56280,UniProt/TrEMBL:Q9VC94,FlyMine:FBpp0084016,modMine:FBpp0084016; MD5=9b4d21fbb126…	1.772	Rrp5-PA	[K].EGSSDEDEELNVAETQK.[N]	1xDeamidated [N11]; 1xTMTpro [K17]; 1xTMTpro [N-Term]; 2xPhospho [S3(100); S4(100)]	2.03179e-06	0.00028586	1	1	1	1	FBpp0084016 [1110-1126]	FBpp0084016 2xPhospho [S1112(100); S1113(100)]	0	2649.13	1.183	1.132	1.772		0.58	1.434	1.323				0.746	0.644		0.844	1.141		1.069	0.852		0.0509358	0.288435	7.88943e-05		0.000967997	0.0789818	0.10519			0.124247	0.00512149		0.321637	0.31671
FBpp0074348	type=polypeptide; loc=X:complement(join(18383463..18385093,18382603..18383258,18382382..18382543,18382040..18382313,18381864..18381969,18381708..18381773)); ID=FBpp0074348; name=betaCOP-PA; parent=FBgn0008635,FBtr0074576; dbxref=FlyBase:FBpp0074348,FlyBase_Annotation_IDs:CG6223-PA,GB_protein:AAF48830.2,REFSEQ:NP_523400,GB_protein:AAF48830,UniProt/Swiss-Prot:P45437,FlyMine:FBpp0074348,modMine:FBpp…	0.811	betaCOP-PA	[R].LAGDQTEEQK.[Q]	2xDeamidated [Q5; Q9]; 1xTMTpro [K10]; 1xTMTpro [N-Term]; 1xPhospho [T6(100)]	0.136139	0.00709894	1	1	1	2	FBpp0074348 [492-501]	FBpp0074348 1xPhospho [T497(100)]	0	1808.88	1.183	0.987	0.966		0.811	0.967	0.956				1.136	1.052		1.121	1.016		1.099	1.006		0.00443526	0.968686	0.836986		0.254334	0.963062	0.830676			0.40664	0.754634		0.304278	0.834689
FBpp0310712	type=polypeptide; loc=X:complement(join(19313525..19313689,19313312..19313438,19311694..19313229,19311491..19311630)); ID=FBpp0310712; name=out-PB; parent=FBgn0259834,FBtr0344324; dbxref=GB_protein:AHN59905,REFSEQ:NP_001285435,FlyBase:FBpp0310712,FlyBase_Annotation_IDs:CG8062-PB,UniProt/TrEMBL:Q9V3F9; MD5=bca2f8ca96f42996552a00b902264810; length=655; release=r6.47; species=Dmel;	0.798	out-PB	[K].LSLTSESAGGAR.[S]	1xTMTpro [N-Term]; 2xPhospho [S2(100); T4(98.7)]	0.00457077	0.000686577	1	1	1	1	FBpp0310712 [323-334]	FBpp0310712 2xPhospho [S324(100); T326(98.7)]	0	1612.73	1.183	1.013	0.976		0.809	0.923	0.799				0.98	0.999		0.993	0.975		0.904	0.798		0.0432076	0.918974	0.727163		0.186226	0.673348	0.0982443			0.883525	0.916535		0.956576	0.713659
FBpp0310194	type=polypeptide; loc=X:complement(join(2349327..2349399,2348945..2349247,2345534..2348877)); ID=FBpp0310194; name=CG2841-PF; parent=FBgn0003159,FBtr0343597; dbxref=GB_protein:AHN59292,REFSEQ:NP_001284821,FlyBase:FBpp0310194,FlyBase_Annotation_IDs:CG2841-PF,UniProt/TrEMBL:X2JI50; MD5=8b4a5edb8f9a567586e238fd4b53e3e9; length=1239; release=r6.47; species=Dmel;	1.405	CG2841-PF	[K].NSLAESGGSASTPVTEQPK.[I]	1xTMTpro [K19]; 1xTMTpro [N-Term]; 2xPhospho [S6(100); S9(100)]	0.000114514	0.000318296	1	2	1	1	FBpp0310194 [688-706]	FBpp0310194 2xPhospho [S693(100); S696(100)]	0	2628.25	1.182	1.229	1.122		0.959	1.405	1.325				0.92	0.929		1.131	1.042		1.293	1.231		0.0919686	0.121389	0.617268		0.725456	0.12795	0.0848521			0.838236	0.70477		0.425398	0.842988
FBpp0291230	type=polypeptide; loc=X:complement(join(22992563..22992674,22990168..22991790,22985305..22986568,22984837..22985088,22984596..22984777,22982621..22982831,22982406..22982550)); ID=FBpp0291230; name=stnB-PE; parent=FBgn0016975,FBtr0302020; dbxref=REFSEQ:NP_001036319,GB_protein:ABI31012,FlyBase:FBpp0291230,FlyBase_Annotation_IDs:CG12473-PE,UniProt/Swiss-Prot:Q24212,FlyMine:FBpp0291230,modMine:FBpp02…	1.3	stnB-PE	[K].RTDSQDTPQTPLYDEDVSQPLEEFPR.[L]	1xDeamidated [Q19]; 1xTMTpro [N-Term]; 2xPhospho [S4(98); T7(98)]	4.84352e-05	0.000318296	1	2	1	1	FBpp0291230 [696-721]	FBpp0291230 2xPhospho [S699(98); T702(98)]	1	3528.54	1.182	1.065	1.147		1.075	1.134	1.172				1.015	1.11		1.081	1.273		1.151	1.3		0.189446	0.727316	0.656439		0.861646	0.747766	0.404731			0.790449	0.516977		0.591127	0.19734
FBpp0300937	type=polypeptide; loc=2R:join(22293927..22295194,22295257..22295473,22295533..22295795,22295853..22296852); ID=FBpp0300937; name=CG5819-PC; parent=FBgn0034717,FBtr0308774; dbxref=FlyBase:FBpp0300937,FlyBase_Annotation_IDs:CG5819-PC,REFSEQ:NP_001246458,GB_protein:AFH08211,UniProt/TrEMBL:Q7JWP9; MD5=d1fb481d8977043ae8426340bef5b4bc; length=915; release=r6.47; species=Dmel;	1.284	CG5819-PC	[K].TQNLQSAEQIGNFQSYENSPYTK.[R]	1xTMTpro [K23]; 1xTMTpro [N-Term]; 3xPhospho [S6(100); S15(100); T22(98.3)]	0.000178958	0.000318296	1	1	2	2	FBpp0300937 [720-742]	FBpp0300937 3xPhospho [S725(100); S734(100); T741(98.3)]	0	3495.54	1.182	1.183	1.119		0.972	1.206	0.963				0.786	1.147		0.93	1.284		0.948	1.105		0.0539354	0.144445	0.479274		0.724529	0.355632	0.809757			0.170062	0.349492		0.694233	0.0486993
FBpp0309105	type=polypeptide; loc=X:join(12597353..12600441,12601583..12601897,12603010..12603466,12603529..12604259,12604320..12604584,12604648..12604797,12604864..12605388,12605803..12606153,12607698..12607879,12607999..12608528,12608624..12608757); ID=FBpp0309105; name=Sec16-PJ; parent=FBgn0052654,FBtr0340106; dbxref=FlyBase:FBpp0309105,FlyBase_Annotation_IDs:CG32654-PJ,GB_protein:AHN59629,REFSEQ:NP_00128…	1.247	Sec16-PJ	[R].TTASLDLESDESDEFLQSER.[E]	1xTMTpro [N-Term]; 3xPhospho [S9(100); S12(100); S18(100)]	8.12225e-07	0.00028586	1	6	2	5	FBpp0309105 [707-726]	FBpp0309105 3xPhospho [S715(100); S718(100); S724(100)]	0	2816.12	1.182	1.108	1.072		1.21	1.166	1.066				0.965	1.163		1.07	1.247		1.126	1.24		0.0199073	0.337196	0.640768		0.351243	0.397733	0.647123			0.805266	0.298081		0.639174	0.0784549
FBpp0077998	type=polypeptide; loc=3L:join(21335323..21335428,21335493..21337054,21337109..21337375,21337432..21337941); ID=FBpp0077998; name=Tsr1-PA; parent=FBgn0037073,FBtr0078342; dbxref=GB_protein:AAF51709.1,FlyBase:FBpp0077998,FlyBase_Annotation_IDs:CG7338-PA,REFSEQ:NP_649304,GB_protein:AAF51709,UniProt/Swiss-Prot:Q9VP47,FlyMine:FBpp0077998,modMine:FBpp0077998; MD5=3f094be13137445e86293fe7d6b4c89b; lengt…	0.765	Tsr1-PA	[K].RDSDTEEFQDTVSVASEAAINDEK.[Y]	1xTMTpro [K24]; 1xTMTpro [N-Term]; 2xPhospho [S3(100); S16(100)]	1.91406e-07	0.00028586	1	1	2	3	FBpp0077998 [440-463]	FBpp0077998 2xPhospho [S442(100); S455(100)]	1	3424.53	1.182	0.788	0.99		1.06	0.765	0.908				1.1	1.107		0.867	1.096		0.841	1.005		0.0157789	0.018005	0.895015		0.777297	0.178029	0.444223			0.581102	0.461034		0.26861	0.401048
FBpp0083244	type=polypeptide; loc=3R:join(20057854..20057959,20058018..20058744,20058812..20059052); ID=FBpp0083244; name=mdlc-PA; parent=FBgn0038772,FBtr0083835; dbxref=FlyBase:FBpp0083244,FlyBase_Annotation_IDs:CG4973-PA,GB_protein:AAF55742.1,REFSEQ:NP_650865,GB_protein:AAF55742,UniProt/TrEMBL:Q9VDP8,FlyMine:FBpp0083244,modMine:FBpp0083244; MD5=3aa518ff8689207b91a6b232f991ecae; length=357; release=r6.47; s…	0.647	mdlc-PA	[R].TGDVDSDGDDTK.[Y]	1xTMTpro [K12]; 1xTMTpro [N-Term]; 1xPhospho [S6(100)]	0.000125207	0.000318296	1	1	1	2	FBpp0083244 [239-250]	FBpp0083244 1xPhospho [S244(100)]	0	1912.87	1.182	1.038	1.102		0.647	1.048	1.222				0.946	0.742		0.983	0.818		0.992	0.907		0.00915689	0.622014	0.468844		0.013696	0.783483	0.120553			0.704841	0.0191257		0.849591	0.0486305
FBpp0072382	type=polypeptide; loc=3L:join(200472..201060,201171..201368,201441..201758,201817..202031); ID=FBpp0072382; name=mri-PB; parent=FBgn0035107,FBtr0072480; dbxref=FlyBase:FBpp0072382,FlyBase_Annotation_IDs:CG1216-PB,GB_protein:AAF47344.1,REFSEQ:NP_612008,GB_protein:AAF47344,UniProt/TrEMBL:Q0E8K5,FlyMine:FBpp0072382,modMine:FBpp0072382; MD5=1b98485cb7a91c3c66dc144294112a2c; length=439; release=r6.47;…	1.598	mri-PB	[K].QDTYSSDSSEEVLETAEER.[R]	1xTMTpro [N-Term]; 3xPhospho [S5(100); S6(100); S8(100)]	2.38238e-06	0.00028586	1	2	1	1	FBpp0072382 [24-42]	FBpp0072382 3xPhospho [S28(100); S29(100); S31(100)]	0	2719.03	1.181	1.104	1.116		0.786	1.598	0.909				0.809	1.025		0.893	1.144		1.293	0.931		0.212079	0.563052	0.85417		0.118591	0.0758841	0.496239			0.556316	0.86212		0.779525	0.562298
FBpp0303670	type=polypeptide; loc=2L:complement(4979684..4981174); ID=FBpp0303670; name=CG8892-PE; parent=FBgn0031664,FBtr0331228; dbxref=FlyBase:FBpp0303670,FlyBase_Annotation_IDs:CG8892-PE,REFSEQ:NP_001260064,GB_protein:AGB92600,UniProt/TrEMBL:Q7K4I5; MD5=a87d1a9822253c3ae4318ba6913c8f04; length=496; release=r6.47; species=Dmel;	1.541	CG8892-PE	[K].NDSPDGASDNESLEEFDDEELK.[G]	1xDeamidated [N10]; 1xTMTpro [K22]; 1xTMTpro [N-Term]; 3xPhospho [S3(100); S8(100); S12(100)]	9.16104e-05	0.000318296	1	1	1	1	FBpp0303670 [372-393]	FBpp0303670 3xPhospho [S374(100); S379(100); S383(100)]	0	3304.29	1.181	1.374	1.283		0.739	1.541	1.152				0.762	0.902		1.047	1.158		1.175	1.039		0.190045	0.0305687	0.29635		0.0832989	0.0852035	0.486273			0.342746	0.627994		0.723498	0.487488
FBpp0290195	type=polypeptide; loc=X:join(17889991..17890149,17890461..17890673,17891588..17891934,17897188..17897230,17897376..17897614,17897691..17898075,17898153..17898455); ID=FBpp0290195; name=Gss1-PI; parent=FBgn0030882,FBtr0300973; dbxref=REFSEQ:NP_788925,GB_protein:AAO41699,FlyBase:FBpp0290195,FlyBase_Annotation_IDs:CG6835-PI,UniProt/TrEMBL:Q86B44,FlyMine:FBpp0290195,modMine:FBpp0290195; MD5=d5d6fa6b7…	1.327	Gss1-PI	[K].LSTANEGGVAAGLGALDSPYLIDSDDEDEQK.[-]	1xTMTpro [K31]; 1xTMTpro [N-Term]; 2xPhospho [S24(100); S/Y/T]	0.000276186	0.000318296	1	2	1	1	FBpp0290195 [532-562]	FBpp0290195 2xPhospho [S555(100); S/Y/T]	0	3918.81	1.181	1.128	1.183		1.303	1.327	1.176				0.772	0.838		0.871	0.991		1.024	0.986		0.234771	0.480044	0.619686		0.246189	0.389584	0.529835			0.516875	0.369454		0.772393	0.796686
FBpp0423153	type=polypeptide; loc=2L:join(1600634..1600825,1600962..1601912,1602322..1602657,1602944..1603629,1604198..1604336,1604761..1604885,1605099..1605485,1606390..1607617); ID=FBpp0423153; name=haf-PI; parent=FBgn0261509,FBtr0474154; dbxref=FlyBase:FBpp0423153,FlyBase_Annotation_IDs:CG14351-PI,REFSEQ:NP_001356954,GB_protein:QCD25253; MD5=5b4387724e8d95c1de637813f7fa63fe; length=1347; release=r6.47; sp…	1.208	haf-PI	[R].QSLAAASER.[M]	1xTMTpro [N-Term]; 1xPhospho [S2(100)]	0.00451263	0.000686577	1	5	1	1	FBpp0423153 [850-858]	FBpp0423153 1xPhospho [S851(100)]	0	1316.65	1.181	1.208	1.036		1.011	1.187	1.179				0.979	0.877		1.183	0.909		1.162	1.034		0.00558303	0.0298475	0.720293		0.895073	0.333126	0.162492			0.856676	0.217923		0.1503	0.421544
FBpp0078401	type=polypeptide; loc=3R:complement(join(5587521..5587817,5585172..5587451,5580724..5584678,5580573..5580640,5580382..5580510,5580144..5580305)); ID=FBpp0078401; name=CG2926-PA; parent=FBgn0037344,FBtr0078752; dbxref=FlyBase:FBpp0078401,FlyBase_Annotation_IDs:CG2926-PA,GB_protein:AAF52001.1,REFSEQ:NP_649554,GB_protein:AAF52001,UniProt/TrEMBL:Q9VNE0,FlyMine:FBpp0078401,modMine:FBpp0078401; MD5=491…	0.436	CG2926-PA	[K].SESSDHEPSNSNVQAAAPEENDAEEAR.[T]	1xTMTpro [N-Term]; 1xPhospho [S4(95)]	1.64673e-06	0.00028586	1	1	1	1	FBpp0078401 [931-957]	FBpp0078401 1xPhospho [S934(95)]	0	3254.37	1.181	0.672	0.771		1.942	0.436	0.649				1.718	1.42		1.154	1.094		0.749	0.922		0.239284	0.00305838	0.0489857		0.00119409	5.59879e-05	0.0102702			0.00768941	0.0499652		0.315647	0.750666
FBpp0083988	type=polypeptide; loc=3R:join(24319115..24319157,24319409..24319467,24319592..24319621,24320017..24320076,24320668..24320914,24320976..24321783,24321863..24321959,24322024..24322338,24322397..24324403,24324459..24324718,24324777..24324947,24325005..24325278,24325750..24326895,24326957..24327137,24327189..24328189); ID=FBpp0083988; name=BRWD3-PA; parent=FBgn0011785,FBtr0084604; dbxref=FlyBase:FBpp…	1.576	BRWD3-PA	[R].RPPSNNSIANDNDDDDDYVVPR.[S]	1xTMTpro [N-Term]; 1xPhospho [S4(100)]	7.24271e-07	0.00028586	1	1	1	2	FBpp0083988 [2112-2133]	FBpp0083988 1xPhospho [S2115(100)]	0	2872.27	1.18	0.999	1.076		1.134	1.336	1.467				1.035	1.074		1.034	1.155		1.383	1.576		0.0440069	0.984226	0.612251		0.532573	0.12155	0.00360476			0.844274	0.699036		0.859114	0.297697
FBpp0082490	type=polypeptide; loc=3R:complement(join(15179039..15179129,15178280..15178489,15176364..15176433,15176184..15176293,15173981..15174343,15172600..15172830,15172084..15172106)); ID=FBpp0082490; name=Mf-PB; parent=FBgn0038294,FBtr0083031; dbxref=FlyBase:FBpp0082490,FlyBase_Annotation_IDs:CG6803-PB,GB_protein:AAF55133.2,REFSEQ:NP_650423,GB_protein:AAF55133,UniProt/TrEMBL:Q9VFC7,FlyMine:FBpp0082490,m…	1.459	Mf-PB	[R].GGPSVFDR.[A]	1xTMTpro [N-Term]; 1xPhospho [S4(100)]	0.125359	0.00663882	1	7	1	2	FBpp0082490 [197-204]	FBpp0082490 1xPhospho [S200(100)]	0	1218.58	1.18	0.71	0.98		1.066	0.827	0.891				1.459	1.08		1.036	1.058		1.207	0.962		0.00462542	0.00027472	0.999995		0.684825	0.379288	0.478318			0.017687	0.603447		0.815534	0.563469
FBpp0308989	type=polypeptide; loc=2R:complement(join(14264129..14264197,14263864..14264063,14263590..14263795,14262475..14263529,14261980..14262171,14261786..14261920)); ID=FBpp0308989; name=CG8547-PE; parent=FBgn0033919,FBtr0339968; dbxref=FlyBase:FBpp0308989,FlyBase_Annotation_IDs:CG8547-PE,GB_protein:AHN56213,REFSEQ:NP_001286415,UniProt/TrEMBL:Q0E980; MD5=f4fd64d4c5e1a5cd924060777d99b23a; length=618; rele…	1.407	CG8547-PE	[R].QLPLGSGPAGTPPGNR.[T]	1xTMTpro [N-Term]; 1xPhospho [T11(100)]	5.48178e-09	0.00028586	1	1	1	3	FBpp0308989 [336-351]	FBpp0308989 1xPhospho [T346(100)]	0	1902.98	1.18	1.025	1.251		1.38	1.407	1.055				0.779	0.986		0.799	1.233		1.096	1.04		0.0146621	0.797713	0.0884879		0.0784843	0.0735462	0.653299			0.148188	0.873182		0.0731839	0.0550885
FBpp0289791	type=polypeptide; loc=3R:complement(join(9699511..9699628,9699051..9699361,9698318..9698989,9697908..9697964,9697208..9697761,9696966..9697139,9696600..9696739,9696422..9696507,9695587..9695653,9695282..9695523,9695110..9695223)); ID=FBpp0289791; name=Unc-115a-PB; parent=FBgn0051352,FBtr0300564; dbxref=REFSEQ:NP_001163573,GB_protein:ACZ94870,FlyBase:FBpp0289791,FlyBase_Annotation_IDs:CG31352-PB,U…	1.394	Unc-115a-PB	[R].NGFSSDFSYGGLGDK.[T]	1xDeamidated [N1]; 1xTMTpro [K15]; 1xTMTpro [N-Term]; 1xPhospho [S4(99.3)]	0.000315805	0.000318296	1	10	1	1	FBpp0289791 [700-714]	FBpp0289791 1xPhospho [S703(99.3)]	0	2240.04	1.18	1.076	1.162		1.065	1.072	0.933				0.936	1.2		1.007	1.394		1.004	1.12		0.0655837	0.542337	0.259187		0.86159	0.739227	0.673979			0.79785	0.204468		0.831206	0.00789492
FBpp0292449	type=polypeptide; loc=2L:join(5154579..5155217,5155322..5155534,5155589..5155849,5158455..5185964,5187607..5187717,5188117..5188281,5188342..5195460,5195979..5196284,5197867..5198124,5199343..5202302,5203116..5203742,5204451..5204592,5204836..5204903,5205104..5205347); ID=FBpp0292449; name=Msp300-PG; parent=FBgn0261836,FBtr0303387; dbxref=FlyBase_Annotation_IDs:CG42768-PG,FlyBase:FBpp0292449,FlyB…	0.648	Msp300-PG	[R].SRSRSQQSQASNIDEK.[H]	1xTMTpro [K16]; 1xTMTpro [N-Term]; 3xPhospho [S1(100); S3(100); S5(100)]	9.04498e-05	0.000318296	1	2	1	1	FBpp0292449 [7889-7904]	FBpp0292449 3xPhospho [S7889(100); S7891(100); S7893(100)]	2	2669.2	1.18	1.152	0.941		0.648	0.843	0.666				0.843	1.078		0.972	1.014		0.711	0.718		0.0481216	0.203	0.540286		0.00381951	0.403271	0.00315964			0.336744	0.701424		0.809958	0.967778
FBpp0306051	type=polypeptide; loc=3L:join(1665251..1665366,1665421..1666034,1666090..1666244); ID=FBpp0306051; name=CG7974-PB; parent=FBgn0035254,FBtr0333923; dbxref=FlyBase:FBpp0306051,FlyBase_Annotation_IDs:CG7974-PB,REFSEQ:NP_001261273,GB_protein:AGB93968,UniProt/TrEMBL:Q9W0A9; MD5=026340372cb2d878167ad86ff09be104; length=294; release=r6.47; species=Dmel;	0.561	CG7974-PB	[K].NSDEEEK.[E]	1xTMTpro [K7]; 1xTMTpro [N-Term]; 1xPhospho [S2(100)]	0.0100451	0.000840438	1	1	1	1	FBpp0306051 [30-36]	FBpp0306051 1xPhospho [S31(100)]	0	1538.72	1.18	1.101	1.251		0.561	1.158	1.296				0.981	0.732		1.08	0.917		1.135	0.949		0.0164516	0.258943	0.0955132		0.000945783	0.426621	0.0464896			0.865452	0.0166265		0.594121	0.380809
FBpp0297482	type=polypeptide; loc=3R:complement(join(28333709..28334518,28325489..28325819,28324810..28324877,28323649..28324649,28321373..28323486,28320582..28321279)); ID=FBpp0297482; name=larp-PH; parent=FBgn0261618,FBtr0306390; dbxref=REFSEQ:NP_001247348,GB_protein:AFH06665,FlyBase:FBpp0297482,FlyBase_Annotation_IDs:CG42551-PH,UniProt/Swiss-Prot:Q9VAW5; MD5=b153591c0864eff0944bd444f3adeeec; length=1673; …	0.255	larp-PH	[R].INNFTENFSDDDESDYEFADR.[D]	1xTMTpro [N-Term]; 2xPhospho [S9(100); S14(100)]	4.31396e-08	0.00028586	1	3	1	2	FBpp0297482 [1111-1131]	FBpp0297482 2xPhospho [S1119(100); S1124(100)]	0	3007.15	1.18	0.853	2.096		1.413	1.679	1.598				0.298	0.523		0.255	1.097		0.501	0.836		0.0671288	0.216651	1.21266e-06		0.0567152	0.0328011	0.00334284			2.28032e-09	5.03173e-05		1.00586e-13	0.508315
FBpp0307371	type=polypeptide; loc=2L:join(3057108..3057110,3059605..3060142,3060230..3066957,3067020..3067115,3067184..3067327,3067389..3067502); ID=FBpp0307371; name=FASN1-PC; parent=FBgn0283427,FBtr0335387; dbxref=REFSEQ:NP_001137778,GB_protein:ACL82985,FlyBase:FBpp0307371,FlyBase_Annotation_IDs:CG3523-PC,UniProt/TrEMBL:B7Z001; MD5=7fd78d970e1b548cb2f466b9aae9477b; length=2540; release=r6.47; species=Dmel;	1.732	FASN1-PC	[K].ITIPESIDNEELPLEEQTPSAVAK.[E]	1xTMTpro [K24]; 1xTMTpro [N-Term]; 1xPhospho [T18(95)]	0.0974799	0.00501531	1	2	1	1	FBpp0307371 [1093-1116]	FBpp0307371 1xPhospho [T1110(95)]	0	3311.72	1.179	1.053	1.137		1.62	1.644	1.64				0.861	1.056		0.906	1.201		1.415	1.732		0.161677	0.800816	0.663442		0.0232925	0.0302461	0.00281671			0.589193	0.717657		0.668693	0.319184
FBpp0080638	type=polypeptide; loc=2L:complement(join(18448249..18448854,18446781..18448092,18444642..18446716)); ID=FBpp0080638; name=ncm-PA; parent=FBgn0086707,FBtr0081088; dbxref=FlyBase:FBpp0080638,FlyBase_Annotation_IDs:CG12750-PA,GB_protein:AAF53667.3,REFSEQ:NP_609877,GB_protein:AAF53667,UniProt/Swiss-Prot:Q9VJ87,FlyMine:FBpp0080638,modMine:FBpp0080638; MD5=87aecedb14c57ec0e9cd565fe5aa417b; length=1330;…	0.717	ncm-PA	[K].RDRSSSTPK.[S]	1xTMTpro [K9]; 1xTMTpro [N-Term]; 2xPhospho [S4(100); S5(98.7)]	0.0552783	0.00216162	1	1	2	2	FBpp0080638 [334-342]	FBpp0080638 2xPhospho [S337(100); S338(98.7)]	2	1801.89	1.179	1.125	1.095		0.871	1.044	0.919				0.717	0.88		0.807	0.963		0.748	0.808		0.00246989	0.162824	0.339776		0.356793	0.732083	0.569396			0.0159011	0.254312		0.0646306	0.799824
FBpp0076793	type=polypeptide; loc=3L:join(5584007..5584704,5584759..5588814,5588881..5589916); ID=FBpp0076793; name=l(3)psg2-PA; parent=FBgn0035617,FBtr0077085; dbxref=FlyBase:FBpp0076793,FlyBase_Annotation_IDs:CG5146-PA,GB_protein:AAF50767.2,REFSEQ:NP_647974,GB_protein:AAF50767,UniProt/TrEMBL:Q9VRM6,FlyMine:FBpp0076793,modMine:FBpp0076793; MD5=231f342d4ef810dc5961bead42e7c343; length=1929; release=r6.47; sp…	0.571	l(3)psg2-PA	[K].RGSISPIPQK.[L]	1xTMTpro [K10]; 1xTMTpro [N-Term]; 2xPhospho [S3(100); S5(100)]	0.00487287	0.000801968	1	1	1	1	FBpp0076793 [1347-1356]	FBpp0076793 2xPhospho [S1349(100); S1351(100)]	1	1850.98	1.179	0.827	1.101		0.996	0.755	0.571				0.905	1.011		0.748	1.113		0.683	0.577		0.023014	0.0607388	0.432288		0.949934	0.152416	0.000194551			0.503277	0.946758		0.0252865	0.305475
FBpp0077121	type=polypeptide; loc=2L:join(4388725..4388858,4390165..4390705,4390798..4391690,4391756..4392377,4392447..4392686); ID=FBpp0077121; name=Tps1-PA; parent=FBgn0027560,FBtr0077431; dbxref=FlyBase:FBpp0077121,FlyBase_Annotation_IDs:CG4104-PA,GB_protein:AAF51020.1,REFSEQ:NP_608827,GB_protein:AAF51020,UniProt/TrEMBL:Q9Y119,FlyMine:FBpp0077121,modMine:FBpp0077121; MD5=2ad3fb4841e7904537d2a43196faaa63; …	0.557	Tps1-PA	[R].ANSLTYRPTK.[G]	1xTMTpro [K10]; 1xTMTpro [N-Term]; 1xPhospho [S3(100)]	0.00379654	0.000686577	1	1	1	2	FBpp0077121 [779-788]	FBpp0077121 1xPhospho [S781(100)]	0	1839	1.179	1.65	1.129		1.362	1.757	0.924				0.557	1.232		0.92	1.391		0.98	1.138		0.00241217	3.38669e-08	0.160137		0.0387112	0.00302098	0.575484			2.30352e-05	0.107859		0.427282	0.000263811
FBpp0075317	type=polypeptide; loc=3L:join(15580890..15581294,15581354..15583264); ID=FBpp0075317; name=CG12301-PA; parent=FBgn0036514,FBtr0075564; dbxref=FlyBase:FBpp0075317,FlyBase_Annotation_IDs:CG12301-PA,GB_protein:AAF49613.2,REFSEQ:NP_648781,GB_protein:AAF49613,UniProt/TrEMBL:Q9VUR2,FlyMine:FBpp0075317,modMine:FBpp0075317; MD5=b0e65b6d278db20abac88188c4a2f481; length=771; release=r6.47; species=Dmel;	4.224	CG12301-PA	[K].QVSDSEDETTK.[K]	1xTMTpro [K11]; 1xTMTpro [N-Term]; 1xPhospho [S3(100)]	0.000120507	0.000318296	1	1	2	4	FBpp0075317 [326-336]	FBpp0075317 1xPhospho [S328(100)]	0	1926.92	1.178	0.732	0.814		0.973	0.661	0.597				4.224	0.992		3.092	0.808		2.79	0.592		0.0212041	0.000967497	0.0941056		0.707117	0.035752	0.000149125			1e-17	0.903392		1e-17	0.0729439
FBpp0070761	type=polypeptide; loc=X:complement(join(5420194..5420238,5416190..5417374,5415528..5415918,5415322..5415455,5414973..5415041)); ID=FBpp0070761; name=spoon-PC; parent=FBgn0263987,FBtr0070795; dbxref=GB_protein:AAN09139.2,GB_protein:AAN09139.1,FlyBase:FBpp0070761,FlyBase_Annotation_IDs:CG3249-PC,REFSEQ:NP_726992,GB_protein:AAN09139,UniProt/TrEMBL:Q7KVW1,FlyMine:FBpp0070761,modMine:FBpp0070761; MD5=…	2.5	spoon-PC	[K].TLCSIDEDFENLSSPRDLPDSVNTR.[V]	1xCarbamidomethyl [C3]; 1xTMTpro [N-Term]; 3xPhospho [S13(100); S14(100); S21(100)]	1.90191e-07	0.00028586	1	2	1	3	FBpp0070761 [165-189]	FBpp0070761 1xCarbamidomethyl [C167]; 3xPhospho [S177(100); S178(100); S185(100)]	1	3424.44	1.178	1.294	1.579		1.365	2.5	1.43				0.432	0.528		0.559	0.834		1.081	0.755		0.00946633	0.0154812	0.000667384		0.0741302	8.98217e-06	0.00752331			3.50362e-07	9.20006e-07		6.25115e-06	0.0693575
FBpp0074443	type=polypeptide; loc=X:join(19213293..19213406,19213477..19214808); ID=FBpp0074443; name=Mur18B-PA; parent=FBgn0030999,FBtr0074672; dbxref=FlyBase:FBpp0074443,FlyBase_Annotation_IDs:CG7874-PA,GB_protein:AAF48935.1,REFSEQ:NP_573364,GB_protein:AAF48935,UniProt/TrEMBL:Q9VWK3,FlyMine:FBpp0074443,modMine:FBpp0074443; MD5=ed8b68609b7003f0f995640e4715168e; length=481; release=r6.47; species=Dmel;	1.307	Mur18B-PA	[K].GESIESAESAE.[-]	1xTMTpro [N-Term]; 2xPhospho [S3(100); S6(100)]	0.00120816	0.000439195	1	1	3	5	FBpp0074443 [471-481]	FBpp0074443 2xPhospho [S473(100); S476(100)]	0	1572.6	1.178	0.859	0.833		1.123	0.909	0.891				1.307	0.989		1.123	0.824		1.189	0.881		0.00437921	0.119895	0.117009		0.459352	0.683107	0.352466			0.08654	0.819743		0.346252	0.089859
FBpp0088684	type=polypeptide; loc=2R:join(7500479..7500508,7500911..7501724,7501790..7502028,7502102..7502590,7502644..7502737,7502802..7503028,7503172..7503195,7503649..7503762,7503829..7504715,7504775..7505301,7505364..7505499,7505649..7505746,7505839..7506019,7506077..7506589,7506655..7506786,7506849..7507377,7507436..7507660,7507715..7507858); ID=FBpp0088684; name=didum-PC; parent=FBgn0261397,FBtr0089743…	1.178	didum-PC	[R].KASNASSQNEDDVGYASAK.[N]	2xTMTpro [K1; K19]; 1xTMTpro [N-Term]; 2xPhospho [S3(100); S6(100)]	3.68287e-05	0.000318296	1	3	2	3	FBpp0088684 [1115-1133]	FBpp0088684 2xPhospho [S1117(100); S1120(100)]	1	3014.43	1.178	0.962	0.927		1.07	0.924	0.969				1.089	1.173		1.048	1.087		1.007	1.136		0.0254884	0.729055	0.53208		0.743938	0.720433	0.873416			0.629982	0.256461		0.750074	0.492147
FBpp0079677	type=polypeptide; loc=2L:complement(join(10245655..10246021,10245410..10245590,10245220..10245351,10244910..10245103,10244601..10244853,10244457..10244545,10244219..10244387,10242637..10244158)); ID=FBpp0079677; name=chico-PA; parent=FBgn0024248,FBtr0080088; dbxref=FlyBase:FBpp0079677,FlyBase_Annotation_IDs:CG5686-PA,GB_protein:AAF52882.1,REFSEQ:NP_723540,GB_protein:AAF52882,UniProt/Swiss-Prot:Q9…	1.468	chico-PA	[K].IDFDQSDSSSSSSNIFNT.[-]	1xTMTpro [N-Term]; 2xPhospho [S8(95.6); S/T]	0.0250637	0.000930591	1	1	1	1	FBpp0079677 [951-968]	FBpp0079677 2xPhospho [S958(95.6); S/T]	0	2414.96	1.177	0.877	1.238		1.122	1.175	1.468				0.869	0.809		0.762	1.001		1.021	1.187		0.109011	0.267244	0.312673		0.59486	0.5521	0.0283198			0.608278	0.240581		0.206297	0.928033
FBpp0073309	type=polypeptide; loc=X:11351704..11354535; ID=FBpp0073309; name=CG1737-PA; parent=FBgn0030293,FBtr0073453; dbxref=FlyBase:FBpp0073309,FlyBase_Annotation_IDs:CG1737-PA,GB_protein:AAF48032.1,REFSEQ:NP_572711,GB_protein:AAF48032,UniProt/TrEMBL:Q9VZ00,FlyMine:FBpp0073309,modMine:FBpp0073309; MD5=aac979f14c5d82a8ff9bbaa73eb4e07d; length=943; release=r6.47; species=Dmel;	1.378	CG1737-PA	[K].SDDDDDDDISEAEYEQELR.[R]	1xTMTpro [N-Term]; 2xPhospho [S1(100); S10(100)]	6.75278e-07	0.00028586	1	2	1	2	FBpp0073309 [245-263]	FBpp0073309 2xPhospho [S245(100); S254(100)]	0	2723.01	1.177	1.127	1.03		0.897	1.378	1.065				0.858	0.978		0.966	1.008		1.182	1.042		0.0226236	0.207536	0.857208		0.554953	0.124536	0.617705			0.369698	0.874125		0.799058	0.915432
FBpp0307480	type=polypeptide; loc=2R:join(6811929..6812083,6812781..6813116,6813173..6813753,6815060..6816559,6816617..6816729,6816793..6817005); ID=FBpp0307480; name=koi-PA; parent=FBgn0265003,FBtr0335512; dbxref=REFSEQ:NP_001260738,GB_protein:AGB93271,FlyBase:FBpp0307480,FlyBase_Annotation_IDs:CG44154-PA,UniProt/Swiss-Prot:A0A0B4KEE4; MD5=b816c72334d7995ecbaa8dec94cfaa06; length=965; release=r6.47; species…	1.243	koi-PA	[K].YTQQVNYDSADELDATFGQQK.[Q]	1xDeamidated [N6]; 1xTMTpro [K21]; 1xTMTpro [N-Term]; 1xPhospho [S9(100)]	0.000126814	0.000318296	1	4	1	1	FBpp0307480 [227-247]	FBpp0307480 1xPhospho [S235(100)]	0	3110.45	1.177	1.079	1.15		1.243	1.149	1.243				0.97	0.907		1.046	1.042		1.114	1.127		0.107763	0.61574	0.547593		0.268506	0.620819	0.227819			0.999839	0.594397		0.709452	0.822564
FBpp0300235	type=polypeptide; loc=X:join(1414262..1414685,1427676..1427774,1432743..1432915,1432975..1433197,1433254..1433412,1433476..1447295,1447364..1448783,1448847..1449016); ID=FBpp0300235; name=futsch-PE; parent=FBgn0259108,FBtr0307597; dbxref=FlyBase:FBpp0300235,FlyBase_Annotation_IDs:CG34387-PE,REFSEQ:NP_001162632,GB_protein:AAF45622,UniProt/Swiss-Prot:Q9W596; MD5=2275a4302a4ed824668b83bcaeee629b; le…	1.599	futsch-PE	[R].SQPESVTASR.[D]	1xTMTpro [N-Term]; 3xPhospho [S1(100); S5(100); S9(100)]	0.0610855	0.00320301	1	1	1	1	FBpp0300235 [1806-1815]	FBpp0300235 3xPhospho [S1806(100); S1810(100); S1814(100)]	0	1605.63	1.176	0.737	1.036		1.13	0.822	1.068				1.599	0.97		1.178	1.004		1.314	1.035		0.0572023	0.00417793	0.833021		0.556126	0.331908	0.661848			0.00620419	0.799622		0.283984	0.981247
FBpp0302815	type=polypeptide; loc=3R:join(18981572..18981903,18981980..18982250,18982308..18982457); ID=FBpp0302815; name=dnk-PB; parent=FBgn0022338,FBtr0321263; dbxref=FlyBase:FBpp0302815,FlyBase_Annotation_IDs:CG5452-PB,REFSEQ:NP_001262722,GB_protein:AGB96102,UniProt/Swiss-Prot:Q9XZT6; MD5=62d1562029c861c337cab3b08ee011b3; length=250; release=r6.47; species=Dmel;	1.409	dnk-PB	[R].SESSIFDAISSNQQPSPVLVSPSK.[R]	1xTMTpro [K24]; 1xTMTpro [N-Term]; 1xPhospho [S21(100)]	1.53534e-06	0.00028586	1	1	1	2	FBpp0302815 [221-244]	FBpp0302815 1xPhospho [S241(100)]	0	3192.63	1.176	0.858	0.913		1.041	0.966	0.859				0.948	1.409		0.813	1.286		0.915	1.21		0.175464	0.219607	0.382561		0.995415	0.665901	0.240704			0.91684	0.0480268		0.382271	0.156896
FBpp0292304; FBpp0307656	type=polypeptide; loc=X:join(6543104..6543160,6551906..6552293,6552639..6554771,6555866..6561550,6561626..6562159,6562225..6562364,6576790..6576957,6577037..6577112,6577944..6583351); ID=FBpp0292304; name=CG34417-PL; parent=FBgn0085446,FBtr0303206; dbxref=FlyBase:FBpp0292304,FlyBase_Annotation_IDs:CG34417-PL,REFSEQ:NP_001188549,GB_protein:ADV37633,UniProt/TrEMBL:M9MSA5,FlyMine:FBpp0292304,modMine…	1.359	CG34417-PL	[K].SQQPPSPTASPSVSPVSGR.[K]	1xDeamidated [Q3]; 1xTMTpro [N-Term]; 1xPhospho [S6(100)]	0.000645777	0.000318296	2	14	1	1	FBpp0292304 [1386-1404]; FBpp0307656 [1503-1521]	FBpp0292304 1xPhospho [S1391(100)]; FBpp0307656 1xPhospho [S1508(100)]	0	2251.09	1.176	0.98	1.197		1.359	1.089	1.294				0.886	0.79		0.869	0.946		0.965	1.023		0.0793154	0.797176	0.31576		0.127298	0.728853	0.112328			0.61897	0.164367		0.452691	0.674459
FBpp0428157	type=polypeptide; loc=2R:join(15381912..15382413,15383403..15384299,15384496..15386126); ID=FBpp0428157; name=SRPK-PE; parent=FBgn0286813,FBtr0479824; dbxref=REFSEQ:NP_001369087,GB_protein:QJC18710,FlyBase:FBpp0428157,FlyBase_Annotation_IDs:CG8174-PE; MD5=5a1431b9038ba9b6eb2a09a4670abcd0; length=1009; release=r6.47; species=Dmel;	1.269	SRPK-PE	[R].DYLEQADGQGAINPNEVQNGDAGISDADEYFDANSVEDNVHVAAGQPSR.[K]	2xDeamidated [N13; N15]; 1xTMTpro [N-Term]; 2xPhospho [S25(99.8); S35(100)]	5.09066e-08	0.00028586	1	4	1	1	FBpp0428157 [380-428]	FBpp0428157 2xPhospho [S404(99.8); S414(100)]	0	5628.38	1.176	1.216	1.046		1.269	1.131	1.175				0.858	1.004		1.044	1.05		0.971	1.18		0.245238	0.215653	0.850962		0.310708	0.858963	0.495693			0.782538	0.952275		0.593698	0.938471
FBpp0087947	type=polypeptide; loc=2R:complement(join(7985602..7985761,7985066..7985451,7984881..7985002,7982641..7983007,7981184..7981472,7977389..7981122,7977022..7977324,7976786..7976956,7976295..7976723,7975304..7976173,7974886..7975233,7974690..7974824,7974487..7974621)); ID=FBpp0087947; name=ACC-PA; parent=FBgn0033246,FBtr0088871; dbxref=FlyBase:FBpp0087947,FlyBase_Annotation_IDs:CG11198-PA,GB_protein:A…	1.2	ACC-PA	[R].MSSPDGLDQAAAESLGNSFVR.[T]	1xTMTpro [N-Term]; 1xPhospho [S2(99.1)]	2.6421e-08	0.00028586	1	3	2	2	FBpp0087947 [1332-1352]	FBpp0087947 1xPhospho [S1333(99.1)]	0	2536.17	1.176	1.015	1.054		1.076	1.2	1.103				0.885	0.987		0.898	1.04		1.062	1.089		0.0606395	0.935676	0.72207		0.757695	0.379199	0.523822			0.52904	0.874962		0.55277	0.758597
FBpp0075089	type=polypeptide; loc=3L:join(16845501..16845509,16845568..16845889,16847161..16849314,16849377..16849576,16849635..16849772,16849835..16852216); ID=FBpp0075089; name=Zcchc7-PA; parent=FBgn0036668,FBtr0075330; dbxref=GB_protein:AAF49404.2,GB_protein:AAF49404.1,FlyBase:FBpp0075089,FlyBase_Annotation_IDs:CG9715-PA,REFSEQ:NP_648926,GB_protein:AAF49404,UniProt/TrEMBL:Q9VVA9,FlyMine:FBpp0075089,modMin…	1.176	Zcchc7-PA	[K].SADTTVRSDEDIDASNDLEETNPDK.[N]	1xDeamidated [N16]; 1xTMTpro [K25]; 1xTMTpro [N-Term]; 1xPhospho [S8(100)]	4.66185e-05	0.000318296	1	1	2	2	FBpp0075089 [742-766]	FBpp0075089 1xPhospho [S749(100)]	1	3426.56	1.176	1.064	1.149		1.05	0.901	0.988				0.991	1.004		1.055	1.153		0.893	0.992		0.0272568	0.555121	0.293499		0.824039	0.622381	0.953509			0.965671	0.951522		0.706543	0.248024
FBpp0083988	type=polypeptide; loc=3R:join(24319115..24319157,24319409..24319467,24319592..24319621,24320017..24320076,24320668..24320914,24320976..24321783,24321863..24321959,24322024..24322338,24322397..24324403,24324459..24324718,24324777..24324947,24325005..24325278,24325750..24326895,24326957..24327137,24327189..24328189); ID=FBpp0083988; name=BRWD3-PA; parent=FBgn0011785,FBtr0084604; dbxref=FlyBase:FBpp…	0.807	BRWD3-PA	[R].RLPVANSSEDEDEEDDDDDDDDDDEEEASTR.[G]	1xDeamidated [N6]; 1xTMTpro [N-Term]; 2xPhospho [S7(100); S8(100)]	2.45165e-10	0.00028586	1	1	1	2	FBpp0083988 [1528-1558]	FBpp0083988 2xPhospho [S1534(100); S1535(100)]	1	4007.43	1.176	0.911	1.163		0.807	1.108	1.161				0.999	1.02		0.91	1.186		1.106	1.184		0.0605208	0.35422	0.259644		0.197683	0.620846	0.272795			0.996409	0.899387		0.594622	0.216746
FBpp0071690	type=polypeptide; loc=2R:complement(join(22226625..22226941,22226317..22226546,22225914..22226246,22224545..22225407,22224032..22224483,22223803..22223977)); ID=FBpp0071690; name=Oatp58Dc-PA; parent=FBgn0034716,FBtr0071777; dbxref=FlyBase:FBpp0071690,FlyBase_Annotation_IDs:CG3380-PA,GB_protein:AAF46826.1,REFSEQ:NP_611659,GB_protein:AAF46826,UniProt/TrEMBL:Q9W269,FlyMine:FBpp0071690,modMine:FBpp00…	0.647	Oatp58Dc-PA	[K].EAGNQDGEETTPK.[T]	1xTMTpro [K13]; 1xTMTpro [N-Term]; 1xPhospho [T11(100)]	7.88649e-06	0.00028586	1	1	1	1	FBpp0071690 [46-58]	FBpp0071690 1xPhospho [T56(100)]	0	2063.98	1.176	0.929	0.935		1.05	0.82	0.933				0.79	0.695		0.734	0.649		0.647	0.648		0.0464871	0.472782	0.503449		0.867924	0.308966	0.545515			0.221794	0.0094951		0.0648787	0.000500025
FBpp0071590	type=polypeptide; loc=2R:complement(join(21698388..21698540,21698122..21698304)); ID=FBpp0071590; name=HmgZ-PB; parent=FBgn0010228,FBtr0071673; dbxref=FlyBase:FBpp0071590,FlyBase_Annotation_IDs:CG17921-PB,GB_protein:AAM70934.1,REFSEQ:NP_726107,GB_protein:AAM70934,UniProt/Swiss-Prot:Q06943; MD5=fa03e2dfaa943545f87ea018ae9e6289; length=111; release=r6.47; species=Dmel;	0.42	HmgZ-PB	[K].KKESSEEEEEDESE.[-]	2xTMTpro [K1; K2]; 1xTMTpro [N-Term]; 2xPhospho [S4(100); S5(100)]	0.00143583	0.000439195	1	1	1	3	FBpp0071590 [98-111]	FBpp0071590 2xPhospho [S101(100); S102(100)]	2	2756.23	1.176	0.894	1.784		0.42	2.133	1.221				0.496	0.593		0.443	1.057		1.057	0.724		0.00240651	0.263979	1.60221e-08		1.05533e-08	4.82405e-05	0.136831			1.23589e-07	3.24701e-06		1.71418e-13	0.453008
FBpp0297547	type=polypeptide; loc=2L:complement(join(17053..17136,14933..15711,13683..14874,13520..13625,12286..12928,11779..12221,11410..11518,11215..11344)); ID=FBpp0297547; name=l(2)gl-PJ; parent=FBgn0002121,FBtr0306592; dbxref=REFSEQ:NP_001245804,GB_protein:AFH03481,FlyBase:FBpp0297547,FlyBase_Annotation_IDs:CG2671-PJ,UniProt/Swiss-Prot:P08111; MD5=966bafb869b14c2e1dcf4d9e28b0687a; length=1161; release=r…	0.324	l(2)gl-PJ	[R].VVQPTGVVPVEPLENEESVLEENDAENNK.[E]	1xTMTpro [K29]; 1xTMTpro [N-Term]; 1xPhospho [S18(100)]	2.45944e-06	0.00028586	1	4	1	2	FBpp0297547 [967-995]	FBpp0297547 1xPhospho [S984(100)]	0	3865.92	1.176	0.882	1.786		1.697	1.56	1.739				0.368	0.61		0.324	1.09		0.573	1.061		0.0728768	0.303952	0.000181626		0.0031609	0.0592859	0.000454047			8.44345e-07	0.00298071		8.1857e-10	0.529622
FBpp0290502	type=polypeptide; loc=2L:complement(join(19386087..19386135,19385780..19385792,19385670..19385705,19383881..19385363,19383610..19383762)); ID=FBpp0290502; name=fon-PC; parent=FBgn0032773,FBtr0301287; dbxref=REFSEQ:NP_001163013,GB_protein:ACZ94299,FlyBase:FBpp0290502,FlyBase_Annotation_IDs:CG15825-PC,UniProt/TrEMBL:Q9VIX7; MD5=68d375459e3c286774360e4d4e8ca3c1; length=577; release=r6.47; species=Dm…	1.778	fon-PC	[R].AGYHAVTASVDDNGK.[I]	1xDeamidated [N13]; 1xTMTpro [K15]; 1xTMTpro [N-Term]; 1xPhospho [T7(97.9)]	0.0381252	0.00155784	1	3	1	1	FBpp0290502 [555-569]	FBpp0290502 1xPhospho [T561(97.9)]	0	2194.07	1.175	1.092	1.144		1.761	1.562	1.506				1.077	1.18		1.176	1.35		1.682	1.778		0.0974773	0.510111	0.473172		0.00357794	0.0276575	0.0149525			0.591621	0.298314		0.290164	0.0426537
FBpp0086222	type=polypeptide; loc=2R:complement(join(16867326..16867397,16866155..16867246,16865944..16866096,16865394..16865881,16865092..16865329,16864686..16865036)); ID=FBpp0086222; name=Psi-PC; parent=FBgn0014870,FBtr0087074; dbxref=FlyBase:FBpp0086222,FlyBase_Annotation_IDs:CG8912-PC,GB_protein:AAS64831.1,REFSEQ:NP_995862,GB_protein:AAS64831,UniProt/TrEMBL:A1ZAK8,FlyMine:FBpp0086222,modMine:FBpp0086222…	1.466	Psi-PC	[K].IQPSQQGGGTAGPSPPSSGGGPGFK.[R]	1xDeamidated [Q6]; 1xTMTpro [K25]; 1xTMTpro [N-Term]; 1xPhospho [S14(98.2)]	4.53215e-06	0.00028586	1	2	1	1	FBpp0086222 [29-53]	FBpp0086222 1xPhospho [S42(98.2)]	0	2942.45	1.175	1.167	1.24		1.282	1.449	0.989				0.88	1.183		1.027	1.466		1.275	1.17		0.0541318	0.169718	0.125517		0.134948	0.0593358	0.935496			0.469355	0.31253		0.832786	0.00460103
FBpp0083709	type=polypeptide; loc=3R:complement(join(22767648..22767665,22767505..22767581,22767170..22767437)); ID=FBpp0083709; name=CG13841-PA; parent=FBgn0040588,FBtr0084316; dbxref=FlyBase:FBpp0083709,FlyBase_Annotation_IDs:CG13841-PA,GB_protein:AAF56065.2,REFSEQ:NP_652241,GB_protein:AAF56065,UniProt/TrEMBL:Q9VCU0,FlyMine:FBpp0083709,modMine:FBpp0083709; MD5=fe926a360f1efbb894333fd61b20e7d6; length=120; …	1.396	CG13841-PA	[K].DTSEESDEEPELIITGK.[R]	1xTMTpro [K17]; 1xTMTpro [N-Term]; 2xPhospho [S3(98.1); S6(100)]	0.0227768	0.000930591	1	1	1	1	FBpp0083709 [48-64]	FBpp0083709 2xPhospho [S50(98.1); S53(100)]	0	2660.21	1.175	0.972	0.891		0.978	1.396	1.136				0.779	1.161		0.757	1.034		1.087	1.318		0.223083	0.756824	0.266647		0.727104	0.250125	0.538424			0.47417	0.374345		0.312467	0.970272
FBpp0083079	type=polypeptide; loc=3R:join(18671351..18671374,18672822..18674411); ID=FBpp0083079; name=CG7702-PA; parent=FBgn0038638,FBtr0083664; dbxref=FlyBase:FBpp0083079,FlyBase_Annotation_IDs:CG7702-PA,GB_protein:AAF55580.1,REFSEQ:NP_650740,GB_protein:AAF55580,UniProt/TrEMBL:Q9VE49,FlyMine:FBpp0083079; MD5=5274eee301366ff195cd2a26d1b0c1c9; length=537; release=r6.47; species=Dmel;	1.362	CG7702-PA	[R].GSNLSQFSQLQPVSVASK.[F]	1xTMTpro [K18]; 1xTMTpro [N-Term]; 3xPhospho [S2(100); S5(100); S8(100)]	3.47766e-05	0.000318296	1	1	1	1	FBpp0083079 [501-518]	FBpp0083079 3xPhospho [S502(100); S505(100); S508(100)]	0	2725.29	1.175	0.997	1.362		0.867	1.118	0.875				0.738	0.892		0.736	1.215		0.826	0.78		0.0633417	0.916275	0.0180446		0.375651	0.618491	0.404624			0.129347	0.423911		0.0621666	0.103486
FBpp0428439	type=polypeptide; loc=2R:join(9508118..9508253,9509888..9510004,9510221..9510654,9510832..9511078,9511144..9511199,9522938..9524293,9527288..9527377,9527437..9527682,9528139..9528627,9528971..9529003,9530090..9530206,9530900..9530920,9532346..9532528,9532664..9532984,9533346..9533534,9533802..9535568,9535841..9536092,9536152..9536594,9536805..9536939,9537013..9537076,9537139..9537174); ID=FBpp042…	1.175	brp-PN	[R].LQQSSVSPGDPVR.[A]	1xTMTpro [N-Term]; 1xPhospho [S7(100)]	2.0238e-05	0.000318296	1	12	1	2	FBpp0428439 [1667-1679]	FBpp0428439 1xPhospho [S1673(100)]	0	1753.88	1.175	0.929	0.961		1.171	1.001	0.891				0.964	1.08		0.895	1.038		0.965	0.963		0.0218745	0.498332	0.789646		0.393085	0.999203	0.428512			0.808409	0.597879		0.384343	0.737232
FBpp0083425; FBpp0290804; FBpp0083427	type=polypeptide; loc=3R:join(21200971..21201408,21201685..21202330,21202452..21202585,21207619..21207667,21210789..21211079,21211141..21211319,21211387..21211590,21211748..21212527); ID=FBpp0083425; name=SNF4Agamma-PE; parent=FBgn0264357,FBtr0084022; dbxref=FlyBase:FBpp0083425,FlyBase_Annotation_IDs:CG17299-PE,GB_protein:AAN13853.1,REFSEQ:NP_732600,GB_protein:AAN13853,UniProt/TrEMBL:Q8SXT8; MD5=…	0.573	SNF4Agamma-PE	[K].VAEVEIPATAAAATTTTPPRSPSAGSGNR.[S]	1xDeamidated [N28]; 1xTMTpro [N-Term]; 3xPhospho [S21(97.7); T/S]	0.0123286	0.000840438	3	6	1	1	FBpp0083425 [749-777]; FBpp0290804 [1243-1271]; FBpp0083427 [657-685]	FBpp0083425 3xPhospho [S769(97.7); T/S]; FBpp0290804 3xPhospho [S1263(97.7); T/S]; FBpp0083427 3xPhospho [S677(97.7); T/S]	1	3325.51	1.175	1.122	1.364		1.469	1.708	1.23				0.573	0.769		0.643	1.049		0.979	0.945		0.0577284	0.33141	0.0163928		0.0294298	0.00905411	0.107669			0.0010532	0.0555637		0.00654813	0.810736
FBpp0293286	type=polypeptide; loc=3R:join(12414157..12414286,12414352..12414756,12414871..12416588,12416648..12417129,12417218..12417392,12417448..12417975,12418041..12419981,12420040..12420175,12420230..12420426,12420500..12420662,12420726..12420907); ID=FBpp0293286; name=pps-PB; parent=FBgn0082831,FBtr0304744; dbxref=REFSEQ:NP_001247075,GB_protein:AFH06393,FlyBase:FBpp0293286,FlyBase_Annotation_IDs:CG6525-…	1.5	pps-PB	[K].VVPQPSVPNDADEPYSPGGSDDELVPSAPQRPNDLER.[Q]	1xTMTpro [N-Term]; 2xPhospho [S16(100); S20(100)]	3.59517e-07	0.00028586	1	2	1	4	FBpp0293286 [1843-1879]	FBpp0293286 2xPhospho [S1858(100); S1862(100)]	0	4408	1.174	0.915	0.9		1.046	0.874	0.962				1.028	1.5		0.941	1.35		0.898	1.444		0.0630152	0.382954	0.375503		0.909076	0.499441	0.802			0.874663	0.00964082		0.772641	0.0203999
FBpp0290739	type=polypeptide; loc=3R:complement(join(9239490..9239904,9238519..9239171)); ID=FBpp0290739; name=D1-PD; parent=FBgn0000412,FBtr0301524; dbxref=REFSEQ:NP_731319,GB_protein:AAN13411,FlyBase:FBpp0290739,FlyBase_Annotation_IDs:CG9745-PD,UniProt/Swiss-Prot:P22058; MD5=27491c3a75fdf5c1c8fa3e7977520c6b; length=355; release=r6.47; species=Dmel;	1.392	D1-PD	[K].KHQPSDSENEDDQDEDDDGNSSIEER.[R]	1xTMTpro [K1]; 1xTMTpro [N-Term]; 3xPhospho [S21(100); S22(100); S]	0.00297707	0.000686577	1	1	2	4	FBpp0290739 [129-154]	FBpp0290739 3xPhospho [S149(100); S150(100); S]	1	3838.48	1.174	0.855	0.907		1.392	1.007	1.022				1.251	1.266		1.069	1.149		1.259	1.294		0.0790878	0.134402	0.409727		0.081501	0.977281	0.853938			0.195364	0.103828		0.578335	0.30185
FBpp0087010	type=polypeptide; loc=2R:join(12326674..12326775,12326839..12327037,12327093..12328078,12328140..12329120,12329191..12329399,12329464..12329690,12329750..12330980,12331038..12332098,12332473..12332726,12332795..12333496); ID=FBpp0087010; name=garz-PB; parent=FBgn0264560,FBtr0087897; dbxref=FlyBase:FBpp0087010,FlyBase_Annotation_IDs:CG8487-PB,GB_protein:AAF58532.2,REFSEQ:NP_610761,GB_protein:AAF58…	1.288	garz-PB	[R].HNSGLEGIVIDSGNSVAAEEK.[V]	1xTMTpro [K21]; 1xTMTpro [N-Term]; 2xPhospho [S3(100); S15(100)]	1.29283e-06	0.00028586	1	3	1	1	FBpp0087010 [586-606]	FBpp0087010 2xPhospho [S588(100); S600(100)]	0	2894.38	1.174	1.121	1.083		1.115	1.111	1.148				1.008	1.122		1.13	1.214		1.12	1.288		0.0787538	0.337633	0.740873		0.64498	0.644778	0.439353			0.855118	0.447679		0.366262	0.164749
FBpp0077262	type=polypeptide; loc=2L:complement(join(3456871..3457035,3456302..3456814,3455757..3456244,3455564..3455703,3455344..3455504,3455156..3455285,3454359..3455101,3453923..3454300)); ID=FBpp0077262; name=Cog3-PA; parent=FBgn0031536,FBtr0077573; dbxref=FlyBase:FBpp0077262,FlyBase_Annotation_IDs:CG3248-PA,GB_protein:AAF51107.2,REFSEQ:NP_608779,GB_protein:AAF51107,UniProt/Swiss-Prot:Q961G1,FlyMine:FBpp…	1.237	Cog3-PA	[R].DSGPSAPAPTTPTQVGPTDSSAAATSQSGDDIR.[L]	1xTMTpro [N-Term]; 1xPhospho [S28(100)]	3.48251e-07	0.00028586	1	1	1	2	FBpp0077262 [51-83]	FBpp0077262 1xPhospho [S78(100)]	0	3526.61	1.174	0.832	0.968		1.157	0.916	1.069				1.237	1.124		1.029	1.087		1.133	1.202		0.106998	0.109617	0.710441		0.456973	0.565638	0.683634			0.203562	0.446208		0.806429	0.622166
FBpp0297915	type=polypeptide; loc=2L:complement(join(6999742..6999856,6987119..6987200,6983583..6985013,6983316..6983518,6981760..6983250,6976373..6981691,6975925..6976300,6975731..6975856,6975514..6975609,6973745..6975132,6973574..6973684,6973477..6973508)); ID=FBpp0297915; name=uif-PD; parent=FBgn0031879,FBtr0307072; dbxref=REFSEQ:NP_001245922,GB_protein:AFH03596,FlyBase:FBpp0297915,FlyBase_Annotation_IDs:…	0.703	uif-PD	[K].SDSDSEVQ.[-]	1xTMTpro [N-Term]; 1xPhospho [S3(100)]	0.0133981	0.000840438	1	2	4	5	FBpp0297915 [3582-3589]	FBpp0297915 1xPhospho [S3584(100)]	0	1250.51	1.174	0.873	0.974		0.756	0.737	0.826				1.114	0.852		0.973	0.829		0.821	0.703		0.0026727	0.170099	0.958579		0.0586425	0.127081	0.183086			0.521212	0.125837		0.737214	0.0576173
FBpp0289067	type=polypeptide; loc=3R:join(11667572..11670981,11671404..11671500,11672577..11673124,11673228..11673462); ID=FBpp0289067; name=CG42327-PE; parent=FBgn0259227,FBtr0299789; dbxref=FlyBase:FBpp0289067,FlyBase_Annotation_IDs:CG42327-PE,REFSEQ:NP_001036706,GB_protein:ABI31163,UniProt/TrEMBL:Q0KI81,FlyMine:FBpp0289067,modMine:FBpp0289067; MD5=51a28760c9509aeee450b3a04ca95931; length=1429; release=r6.…	1.416	CG42327-PE	[K].AEAGSTSSHEINGNISSR.[S]	1xTMTpro [N-Term]; 3xPhospho [T6(98.2); S7(100); S8(100)]	3.75393e-05	0.000318296	1	1	1	1	FBpp0289067 [1327-1344]	FBpp0289067 3xPhospho [T1332(98.2); S1333(100); S1334(100)]	0	2360.95	1.173	0.945	0.905		1.416	0.835	0.964				1.22	1.233		1.154	1.116		1.02	1.188		0.083597	0.57525	0.392588		0.0819811	0.332226	0.86499			0.218357	0.158515		0.301026	0.420508
FBpp0291704	type=polypeptide; loc=3L:complement(join(7368890..7368934,7367559..7367984,7366442..7366516,7366162..7366210,7365246..7366108)); ID=FBpp0291704; name=Sh3beta-PE; parent=FBgn0035772,FBtr0302548; dbxref=FlyBase:FBpp0291704,FlyBase_Annotation_IDs:CG8582-PE,REFSEQ:NP_001189057,GB_protein:ADV37494,UniProt/TrEMBL:M9MRQ6,FlyMine:FBpp0291704,modMine:FBpp0291704; MD5=6f733ee14ec448aa53106390d43dc815; leng…	1.333	Sh3beta-PE	[K].SEVESTK.[D]	1xTMTpro [K7]; 1xTMTpro [N-Term]; 1xPhospho [S5(99.4)]	0.0951453	0.00501531	1	1	1	1	FBpp0291704 [217-223]	FBpp0291704 1xPhospho [S221(99.4)]	0	1467.76	1.173	0.915	0.86		1.083	0.976	1.077				1.333	1.06		1.22	0.911		1.301	1.141		0.0234049	0.380642	0.301238		0.639716	0.92099	0.561312			0.0872632	0.686432		0.0876947	0.425386
FBpp0311155	type=polypeptide; loc=3L:complement(join(211292..211308,210815..211219,209784..210738,209435..209713,209142..209374,208971..209079,208372..208908,208114..208317)); ID=FBpp0311155; name=Prp4k-PC; parent=FBgn0027587,FBtr0344840; dbxref=FlyBase:FBpp0311155,FlyBase_Annotation_IDs:CG7028-PC,GB_protein:AHN57909,REFSEQ:NP_001286884,UniProt/TrEMBL:X2JAG8; MD5=7e0ce5465786a70ef60004f54106924b; length=912;…	1.215	Prp4k-PC	[R].TSESTNESDAPENAK.[L]	1xTMTpro [K15]; 1xTMTpro [N-Term]; 1xPhospho [S2(99.3)]	5.64385e-05	0.000318296	1	4	2	2	FBpp0311155 [59-73]	FBpp0311155 1xPhospho [S60(99.3)]	0	2268.05	1.173	0.946	1.099		1.018	0.902	1.158				1.201	1.049		1.136	1.153		1.083	1.215		0.0533003	0.583346	0.571422		0.971276	0.606444	0.325228			0.308928	0.752555		0.365892	0.282773
FBpp0112987	type=polypeptide; loc=2R:complement(join(13959568..13960088,13959205..13959398,13958645..13959099)); ID=FBpp0112987; name=Rpn13-PF; parent=FBgn0033886,FBtr0114495; dbxref=FlyBase_Annotation_IDs:CG13349-PF,FlyBase:FBpp0112987,REFSEQ:NP_001137664,GB_protein:ACL83118,UniProt/Swiss-Prot:Q7K2G1; MD5=fc07f5d055821428f9a70a7ef39a2131; length=389; release=r6.47; species=Dmel;	1.173	Rpn13-PF	[R].NTSSSGGGGASALQTPENVSVPR.[T]	1xTMTpro [N-Term]; 1xPhospho [T15(98.9)]	4.95082e-09	0.00028586	1	2	2	2	FBpp0112987 [182-204]	FBpp0112987 1xPhospho [T196(98.9)]	0	2557.22	1.173	0.99	1.053		1.097	0.945	1.068				1.106	1.084		1.095	1.141		1.045	1.157		0.0924139	0.865124	0.88461		0.641586	0.685835	0.717197			0.492247	0.590685		0.552469	0.399368
FBpp0304920	type=polypeptide; loc=3L:complement(join(2114126..2114297,2105150..2106734,2104855..2105084,2103428..2104792,2100565..2103363,2094926..2100484,2094573..2094860,2094276..2094507,2094008..2094179,2093761..2093947,2092621..2092969,2091248..2092559,2091000..2091129,2081689..2087184,2080164..2081390,2079736..2079803,2079373..2079676,2079240..2079302,2078963..2079037,2078036..2078140,2076902..2077962,2…	0.684	sls-PP	[K].ITEEVPQEIPILEEVSEEEVITETK.[K]	1xTMTpro [K25]; 1xTMTpro [N-Term]; 1xPhospho [S16(97.4)]	0.0638055	0.00330123	1	11	1	1	FBpp0304920 [15955-15979]	FBpp0304920 1xPhospho [S15970(97.4)]	0	3571.84	1.173	1.006	0.994		1.394	0.868	0.866				0.788	1.11		0.793	1.103		0.684	0.962		0.264887	0.940062	0.618271		0.16428	0.307146	0.351915			0.582875	0.533043		0.509235	0.712466
FBpp0293353; FBpp0293352	type=polypeptide; loc=3L:join(8579513..8579624,8581763..8581855,8585971..8586956,8587344..8588818,8593467..8595441,8595553..8595794,8595861..8596103,8596412..8598908); ID=FBpp0293353; name=CG43078-PH; parent=FBgn0262508,FBtr0304813; dbxref=FlyBase:FBpp0293353,FlyBase_Annotation_IDs:CG43078-PH,REFSEQ:NP_001246678,GB_protein:AFH04349,UniProt/TrEMBL:M9NFP8,FlyMine:FBpp0293353,modMine:FBpp0293353; MD…	2.048	CG43078-PH	[K].EDLEGTEDTASEAQPQQEMGILGVVADNK.[Q]	1xTMTpro [K29]; 1xTMTpro [N-Term]; 2xPhospho [T6(97.7); T9(97.7)]	1.19297e-05	0.00028586	2	11	1	1	FBpp0293353 [1206-1234]; FBpp0293352 [1121-1149]	FBpp0293353 2xPhospho [T1211(97.7); T1214(97.7)]; FBpp0293352 2xPhospho [T1126(97.7); T1129(97.7)]	0	3842.76	1.172	1.426	1.496		1.474	2.048	1.596				0.586	0.935		0.835	1.398		1.199	1.492		0.227201	0.0191373	0.051797		0.0690795	0.00357772	0.00967357			0.0538262	0.758697		0.533745	0.0658015
FBpp0428085	type=polypeptide; loc=X:join(10857922..10857935,10858288..10858379,10858445..10859125,10859198..10860897,10860962..10861090,10861818..10862783); ID=FBpp0428085; name=CG2186-PC; parent=FBgn0030243,FBtr0479742; dbxref=REFSEQ:NP_001368978,GB_protein:QJC18365,FlyBase:FBpp0428085,FlyBase_Annotation_IDs:CG2186-PC; MD5=b2d5ccff1c4f3fdd65e844a6a9133b7b; length=1193; release=r6.47; species=Dmel;	2.011	CG2186-PC	[R].AEQHNTSPARDDQEVAAGQGSAAPTPAASK.[H]	1xTMTpro [K30]; 1xTMTpro [N-Term]; 1xPhospho [T/S]	1.37674e-09	0.00028586	1	2	1	1	FBpp0428085 [876-905]		1	3650.77	1.172	0.977	0.963		2.011	1.061	0.877				1.087	1.255		1.061	1.208		1.153	1.1		0.146374	0.781433	0.665254		9.468e-05	0.905321	0.304717			0.625785	0.162287		0.716279	0.224106
FBpp0311873	type=polypeptide; loc=X:complement(join(8436273..8436347,8435018..8436211,8434645..8434953)); ID=FBpp0311873; name=Miga-PC; parent=FBgn0030037,FBtr0345986; dbxref=FlyBase:FBpp0311873,FlyBase_Annotation_IDs:CG12125-PC,GB_protein:AHN59488,REFSEQ:NP_001285017,UniProt/Swiss-Prot:Q9W3F7; MD5=ff3641bc3bcb864981b74436de373cb2; length=525; release=r6.47; species=Dmel;	1.589	Miga-PC	[R].AGSDPNFDSAESFASALDQVADLR.[E]	1xTMTpro [N-Term]; 3xPhospho [S3(100); S9(100); S12(100)]	1.18257e-06	0.00028586	1	1	2	2	FBpp0311873 [235-258]	FBpp0311873 3xPhospho [S237(100); S243(100); S246(100)]	0	3027.24	1.172	0.993	1.105		1.589	1.134	0.98				0.977	1.383		0.971	1.528		1.109	1.356		0.103694	0.881721	0.634939		0.014792	0.675516	0.877212			0.92237	0.0422337		0.979998	0.00296155
FBpp0311740	type=polypeptide; loc=3L:join(15098351..15098516,15110816..15110986,15111087..15111588,15111653..15112697); ID=FBpp0311740; name=CTPsyn-PC; parent=FBgn0266452,FBtr0345691; dbxref=FlyBase:FBpp0311740,FlyBase_Annotation_IDs:CG45070-PC,GB_protein:AHN58092,REFSEQ:NP_001287067,UniProt/Swiss-Prot:Q9VUL1; MD5=1027d3ae429e8d0258fdf08f6ae43958; length=627; release=r6.47; species=Dmel;	1.412	CTPsyn-PC	[R].QLSDASSDEEDSVVGLAGATK.[S]	1xDeamidated [Q1]; 1xTMTpro [K21]; 1xTMTpro [N-Term]; 3xPhospho [S3(100); S6(100); S7(100)]	0.00113333	0.000439195	1	2	1	1	FBpp0311740 [565-585]	FBpp0311740 3xPhospho [S567(100); S570(100); S571(100)]	0	2928.27	1.172	1.027	1.16		1.184	1.412	1.154				0.743	1.076		0.763	1.248		1.049	1.242		0.161007	0.944164	0.543509		0.518072	0.178005	0.465847			0.217874	0.648555		0.191707	0.184427
FBpp0072192	type=polypeptide; loc=2R:complement(join(24114005..24114006,24110833..24113271,24110159..24110766,24109902..24110100,24109169..24109838,24108992..24109103,24108701..24108934,24107906..24108651)); ID=FBpp0072192; name=CG4049-PA; parent=FBgn0034976,FBtr0072285; dbxref=GB_protein:AAF47165.2,FlyBase_Annotation_IDs:CG4049-PA,FlyBase:FBpp0072192,GB_protein:AAF47165.3,REFSEQ:NP_611885,GB_protein:AAF4716…	1.399	CG4049-PA	[K].DDVIDITDDGDTDTTKPQSPEEDVK.[D]	2xTMTpro [K16; K25]; 1xTMTpro [N-Term]; 1xPhospho [S19(100)]	0.00134689	0.000439195	1	1	1	1	FBpp0072192 [1400-1424]	FBpp0072192 1xPhospho [S1418(100)]	0	3740.81	1.172	1.183	1.081		1.244	1.159	1.044				1.097	1.295		1.298	1.399		1.272	1.352		0.21468	0.252062	0.890976		0.351816	0.651401	0.906599			0.558745	0.138964		0.147815	0.0558731
FBpp0308852	type=polypeptide; loc=X:complement(join(7283941..7284714,7282242..7283868,7282024..7282176,7281823..7281960,7281439..7281749)); ID=FBpp0308852; name=CG1677-PC; parent=FBgn0029941,FBtr0339819; dbxref=FlyBase:FBpp0308852,FlyBase_Annotation_IDs:CG1677-PC,GB_protein:AHN59447,REFSEQ:NP_001284976,UniProt/TrEMBL:Q9W3R9; MD5=8a487ec36a85d7be6c21413076ebd54a; length=1000; release=r6.47; species=Dmel;	1.388	CG1677-PC	[R].AARSPSQIPR.[R]	1xTMTpro [N-Term]; 2xPhospho [S4(100); S6(100)]	0.0265433	0.00114608	1	2	1	2	FBpp0308852 [785-794]	FBpp0308852 2xPhospho [S788(100); S790(100)]	1	1546.75	1.172	0.852	1.191		1.313	1.091	1.145				1.022	1.166		0.871	1.388		1.114	1.335		0.0236283	0.122825	0.157954		0.143282	0.674523	0.261509			0.899757	0.263245		0.276034	0.000864061
FBpp0083876	type=polypeptide; loc=3R:complement(join(23589524..23589794,23589093..23589459,23588968..23589041,23588704..23588906,23588525..23588637,23588253..23588463,23588013..23588194,23587488..23587953,23587207..23587419)); ID=FBpp0083876; name=CG10182-PA; parent=FBgn0039091,FBtr0084486; dbxref=FlyBase:FBpp0083876,FlyBase_Annotation_IDs:CG10182-PA,GB_protein:AAF56149.2,REFSEQ:NP_651158,GB_protein:AAF56149…	1.346	CG10182-PA	[K].SQIDDNGHNNLEELK.[V]	1xDeamidated [N]; 1xTMTpro [K15]; 1xTMTpro [N-Term]; 1xPhospho [S1(100)]	1.22278e-08	0.00028586	1	1	2	7	FBpp0083876 [676-690]	FBpp0083876 1xPhospho [S676(100)]	0	2415.17	1.172	0.895	1.054		1.049	0.861	1.106				1.346	0.99		1.204	1.044		1.159	1.096		0.0028627	0.26647	0.446411		0.740642	0.478344	0.465263			0.0325033	0.819511		0.0822415	0.536316
FBpp0290490	type=polypeptide; loc=X:join(9243876..9244146,9244207..9245723); ID=FBpp0290490; name=Larp7-PA; parent=FBgn0260771,FBtr0301275; dbxref=REFSEQ:NP_524795,GB_protein:AAF46473,FlyBase_Annotation_IDs:CG42569-PA,FlyBase:FBpp0290490,FlyBase:FBpp0071247,FlyBase_Annotation_IDs:CG12058-PA,UniProt/TrEMBL:Q9W362,FlyMine:FBpp0290490,modMine:FBpp0290490; MD5=0c7a8c9df4bc89bebdae4e14c32e65aa; length=595; releas…	1.268	Larp7-PA	[K].AEQPQSEAEQVELPK.[R]	1xTMTpro [K15]; 1xTMTpro [N-Term]; 1xPhospho [S6(100)]	2.04974e-05	0.000318296	1	1	1	1	FBpp0290490 [240-254]	FBpp0290490 1xPhospho [S245(100)]	0	2371.2	1.172	1	1.15		1.225	0.951	1.044				1.009	1.103		1.009	1.268		0.96	1.151		0.0255549	0.967612	0.277305		0.304129	0.814517	0.68391			0.931097	0.532444		0.950873	0.0389535
FBpp0293353; FBpp0293352	type=polypeptide; loc=3L:join(8579513..8579624,8581763..8581855,8585971..8586956,8587344..8588818,8593467..8595441,8595553..8595794,8595861..8596103,8596412..8598908); ID=FBpp0293353; name=CG43078-PH; parent=FBgn0262508,FBtr0304813; dbxref=FlyBase:FBpp0293353,FlyBase_Annotation_IDs:CG43078-PH,REFSEQ:NP_001246678,GB_protein:AFH04349,UniProt/TrEMBL:M9NFP8,FlyMine:FBpp0293353,modMine:FBpp0293353; MD…	1.59	CG43078-PH	[K].FSDVSYNDSEGSR.[Y]	1xTMTpro [N-Term]; 2xPhospho [S5(100); S9(100)]	0.00118521	0.000439195	2	11	1	1	FBpp0293353 [1171-1183]; FBpp0293352 [1086-1098]	FBpp0293353 2xPhospho [S1175(100); S1179(100)]; FBpp0293352 2xPhospho [S1090(100); S1094(100)]	0	1926.75	1.171	1.158	0.943		1.227	1.054	0.844				1.043	1.59		1.208	1.5		1.1	1.342		0.0801749	0.20328	0.511786		0.332173	0.817247	0.219701			0.707226	0.000939063		0.142893	0.000975953
FBpp0302789	type=polypeptide; loc=2R:complement(join(14152064..14152414,14151607..14151926,14151020..14151546,14150517..14150962,14150226..14150454,14150036..14150095,14149234..14149953,14148437..14149179)); ID=FBpp0302789; name=Rcd1-PE; parent=FBgn0033897,FBtr0310669; dbxref=FlyBase:FBpp0302789,FlyBase_Annotation_IDs:CG8233-PE,REFSEQ:NP_001260963,GB_protein:AGB93495,UniProt/TrEMBL:A0A0B4KF25; MD5=5b698adcb4…	1.48	Rcd1-PE	[K].LSGEEPNQSIEFILDDAQDYGDAQTTAGGSASLPK.[V]	2xDeamidated [N7; Q8]; 1xTMTpro [K35]; 1xTMTpro [N-Term]; 2xPhospho [S/Y/T]	0.105436	0.0054863	1	4	1	1	FBpp0302789 [676-710]		0	4395	1.171	1.149	1.268		0.939	1.48	1.465				0.814	0.785		0.935	0.996		1.204	1.15		0.0942095	0.313175	0.167124		0.63509	0.0649604	0.0166797			0.385443	0.160685		0.742573	0.860496
FBpp0083876	type=polypeptide; loc=3R:complement(join(23589524..23589794,23589093..23589459,23588968..23589041,23588704..23588906,23588525..23588637,23588253..23588463,23588013..23588194,23587488..23587953,23587207..23587419)); ID=FBpp0083876; name=CG10182-PA; parent=FBgn0039091,FBtr0084486; dbxref=FlyBase:FBpp0083876,FlyBase_Annotation_IDs:CG10182-PA,GB_protein:AAF56149.2,REFSEQ:NP_651158,GB_protein:AAF56149…	1.441	CG10182-PA	[K].SQIDDNGHNNLEELK.[V]	2xDeamidated [N6; N9]; 1xTMTpro [K15]; 1xTMTpro [N-Term]; 1xPhospho [S1(100)]	0.000199459	0.000318296	1	1	1	2	FBpp0083876 [676-690]	FBpp0083876 1xPhospho [S676(100)]	0	2416.15	1.171	0.895	1.008		1.04	0.813	1.071				1.441	0.978		1.29	0.986		1.172	1.048		0.0206955	0.272942	0.958216		0.833973	0.349199	0.595813			0.0103607	0.837859		0.036499	0.870818
FBpp0112403	type=polypeptide; loc=3L:complement(join(27858191..27858203,27856784..27857935,27847425..27847485,27844505..27844604,27842725..27842778)); ID=FBpp0112403; name=eIF4B-PB; parent=FBgn0020660,FBtr0113680; dbxref=FlyBase_Annotation_IDs:CG10837-PB,FlyBase:FBpp0112403,REFSEQ:NP_001015319,GB_protein:EAA46129,UniProt/TrEMBL:Q7PLL3,FlyMine:FBpp0112403,modMine:FBpp0112403; MD5=306bffcd0c36cac1cd2a95af1bd56…	1.412	eIF4B-PB	[K].YSGLDNEGSE.[-]	1xDeamidated [N6]; 1xTMTpro [N-Term]; 1xPhospho [S9(100)]	0.00295808	0.000686577	1	1	1	2	FBpp0112403 [450-459]	FBpp0112403 1xPhospho [S458(100)]	0	1455.58	1.171	1.082	1.109		1.412	1.08	1.143				1.081	1.187		1.169	1.317		1.167	1.357		0.0288234	0.346926	0.288682		0.032212	0.667021	0.214003			0.633802	0.175243		0.244411	0.00960225
FBpp0072704	type=polypeptide; loc=3L:complement(1611046..1615575); ID=FBpp0072704; name=CG12105-PA; parent=FBgn0035241,FBtr0072824; dbxref=GB_protein:AAF47521.1,GB_protein:AAF47521.2,FlyBase:FBpp0072704,FlyBase_Annotation_IDs:CG12105-PA,REFSEQ:NP_647632,GB_protein:AAF47521,UniProt/TrEMBL:Q9W0C9,FlyMine:FBpp0072704,modMine:FBpp0072704; MD5=cc121aff7d3cc4e50aceb81113e076db; length=1509; release=r6.47; species=…	1.356	CG12105-PA	[R].VRSQDSVEEKPEDVIER.[L]	1xTMTpro [K10]; 1xTMTpro [N-Term]; 2xPhospho [S3(100); S6(100)]	0.000113786	0.000318296	1	2	1	2	FBpp0072704 [624-640]	FBpp0072704 2xPhospho [S626(100); S629(100)]	1	2783.35	1.171	0.987	1.138		0.94	1.078	0.993				0.817	1.191		0.806	1.356		0.881	1.183		0.0235211	0.922763	0.30818		0.549414	0.681914	0.95392			0.223796	0.21222		0.0877916	0.00441284
FBpp0300574	type=polypeptide; loc=2L:complement(join(242244..242287,234237..242143,233997..234174,232292..232379,231963..232101,230758..231034,230538..230627,228133..228281,227372..227547,226116..226508,216632..218885,216345..216573,216077..216275,215773..216007,215034..215676,212185..214942)); ID=FBpp0300574; name=kis-PE; parent=FBgn0266557,FBtr0308254; dbxref=FlyBase:FBpp0300574,FlyBase_Annotation_IDs:CG36…	1.334	kis-PE	[R].FSDDENSLLVASPVK.[K]	1xTMTpro [K15]; 1xTMTpro [N-Term]; 3xPhospho [S2(100); S7(100); S12(100)]	2.35803e-05	0.000318296	1	5	1	1	FBpp0300574 [1539-1553]	FBpp0300574 3xPhospho [S1540(100); S1545(100); S1550(100)]	0	2469.12	1.171	1.112	1.211		1.077	0.785	0.984				1.116	1.102		1.241	1.334		0.876	1.085		0.152004	0.466112	0.34811		0.857902	0.177078	0.784406			0.531889	0.548692		0.242725	0.0507063
FBpp0307488; FBpp0300854	type=polypeptide; loc=3R:join(26573515..26573770,26573854..26574461,26574580..26574780,26574851..26575037,26575165..26575448,26578721..26578831,26579102..26579281,26579644..26579802,26579889..26580102,26580178..26580266,26580333..26580626,26580696..26581022,26589908..26590058,26590441..26590717,26597647..26598123,26598577..26598712,26601247..26602875); ID=FBpp0307488; name=scrib-PS; parent=FBgn02…	1.303	scrib-PS	[R].ASETGSELSQSQSVSSLDHEEDER.[L]	1xDeamidated [Q12]; 1xTMTpro [N-Term]; 1xPhospho [S16(94.8)]	1.80462e-05	0.000318296	2	16	1	1	FBpp0307488 [737-760]; FBpp0300854 [1488-1511]	FBpp0307488 1xPhospho [S752(94.8)]; FBpp0300854 1xPhospho [S1503(94.8)]	0	2992.29	1.171	1.303	1.181		1.04	1.207	1.024				0.815	0.922		1.062	1.089		0.984	0.944		0.0816865	0.0314291	0.338083		0.934437	0.411973	0.946356			0.324862	0.669837		0.657545	0.576983
FBpp0087975	type=polypeptide; loc=2R:complement(join(7803512..7804736,7802181..7803201,7801986..7802118,7801443..7801568)); ID=FBpp0087975; name=Nop17l-PC; parent=FBgn0033224,FBtr0088901; dbxref=FlyBase:FBpp0087975,FlyBase_Annotation_IDs:CG1553-PC,GB_protein:AAM68862.1,REFSEQ:NP_724605,GB_protein:AAM68862,UniProt/Swiss-Prot:Q0E9G3; MD5=582cb86b737e81d610eefca25b94ccb7; length=834; release=r6.47; species=Dmel;	1.217	Nop17l-PC	[K].ENQDQEPESDQQQQQQVQNK.[K]	1xDeamidated [Q12]; 1xTMTpro [K20]; 1xTMTpro [N-Term]; 1xPhospho [S9(100)]	0.00073852	0.000318296	1	1	1	1	FBpp0087975 [588-607]	FBpp0087975 1xPhospho [S596(100)]	0	3117.43	1.171	0.919	1.149		1.079	1.018	0.848				1.164	1.059		1.07	1.217		1.185	0.899		0.15146	0.455161	0.558654		0.84517	0.93439	0.246263			0.432012	0.708569		0.680464	0.223847
FBpp0298358	type=polypeptide; loc=X:join(10017724..10017732,10030267..10030330,10030407..10030592,10030731..10031245,10031312..10031497,10031563..10031828,10031889..10032359,10032420..10033376,10033438..10038138,10038252..10038703,10038848..10043541,10048005..10048497,10049514..10049831,10049892..10050415); ID=FBpp0298358; name=Cht6-PC; parent=FBgn0263132,FBtr0307369; dbxref=REFSEQ:NP_001245598,GB_protein:AF…	0.744	Cht6-PC	[K].GDSREEEK.[E]	1xTMTpro [K8]; 1xTMTpro [N-Term]; 1xPhospho [S3(100)]	0.060706	0.00311631	1	4	1	1	FBpp0298358 [3277-3284]	FBpp0298358 1xPhospho [S3279(100)]	1	1637.8	1.171	0.87	0.773		0.952	0.744	0.992				1.265	0.966		1.1	0.747		0.941	0.958		0.00311458	0.156876	0.0319427		0.778571	0.14051	0.967691			0.105338	0.670129		0.384921	0.00308902
FBpp0080284	type=polypeptide; loc=2L:complement(join(15038640..15038775,15038054..15038550,15037872..15037985)); ID=FBpp0080284; name=CIAPIN1-PA; parent=FBgn0001977,FBtr0080725; dbxref=FlyBase:FBpp0080284,FlyBase_Annotation_IDs:CG4180-PA,GB_protein:AAF53433.1,REFSEQ:NP_524938,GB_protein:AAF53433,UniProt/Swiss-Prot:Q9V3Y2,FlyMine:FBpp0080284,modMine:FBpp0080284; MD5=2b985930e366a07045844962f2d5d5f5; length=24…	0.571	CIAPIN1-PA	[K].NCSCGLAEELETEK.[Q]	2xCarbamidomethyl [C2; C4]; 1xTMTpro [K14]; 1xTMTpro [N-Term]; 1xPhospho [S3(100)]	5.28045e-06	0.00028586	1	1	1	1	FBpp0080284 [183-196]	FBpp0080284 2xCarbamidomethyl [C184; C186]; 1xPhospho [S185(100)]	0	2328.07	1.171	1.04	1.364		0.737	0.887	0.829				0.887	0.689		0.923	0.94		0.787	0.571		0.015533	0.610956	0.0153724		0.0710069	0.571634	0.208188			0.421405	0.00381124		0.497049	0.53214
FBpp0293684	type=polypeptide; loc=3R:join(7187412..7187547,7190124..7190266,7190721..7190796,7191132..7191164,7191389..7191491,7191557..7191678,7191736..7191929,7191995..7192131,7192540..7192654,7192721..7192970,7193593..7193688,7195616..7195895,7196294..7196393,7197570..7197659,7198328..7198510); ID=FBpp0293684; name=lap-PF; parent=FBgn0086372,FBtr0305154; dbxref=REFSEQ:NP_001246959,GB_protein:AFH06278,FlyB…	1.481	lap-PF	[R].KVSAANTPTQSSSSAFGTAAASSK.[F]	2xTMTpro [K1; K24]; 1xTMTpro [N-Term]; 2xPhospho [S3(100); T7(100)]	7.05415e-05	0.000318296	1	4	1	1	FBpp0293684 [303-326]	FBpp0293684 2xPhospho [S305(100); T309(100)]	1	3328.66	1.17	0.945	1.481		1.113	1.116	1.039				0.757	0.904		0.715	1.339		0.845	0.939		0.0923863	0.58917	0.0111968		0.626201	0.732601	0.862919			0.209375	0.55329		0.0769559	0.040669
[truncated: 8,749 more rows]
[truncated: 62 more columns]

## Sheet: B. Master proteins >2 peptides
Checked	Protein FDR Confidence: Combined	Master	Accession	Description	Exp. q-value: Combined	Sum PEP Score	Coverage [%]	# Peptides	# Isoforms	# PSMs	# Unique Peptides	# AAs	MW [kDa]	calc. pI	Score Sequest HT: Sequest HT	# Peptides (by Search Engine): Sequest HT	Abundance Ratio: (HT1) / (HT0)	Abundance Ratio: (HT6) / (HT0)	Abundance Ratio: (TT6) / (HT6)	Abundance Ratio: (TT1) / (TT0)	Abundance Ratio: (TT6) / (TT0)	Abundance Ratio: (HT0) / (WT0)	Abundance Ratio: (HT1) / (WT0)	Abundance Ratio: (HT6) / (WT0)	Abundance Ratio: (TT0) / (WT0)	Abundance Ratio: (TT1) / (WT0)	Abundance Ratio: (TT6) / (WT0)	Abundance Ratio: (WT1) / (WT0)	Abundance Ratio: (WT6) / (WT0)	Abundance Ratio: (TT6) / (WT6)	Abundance Ratio P-Value: (HT1) / (HT0)	Abundance Ratio P-Value: (HT6) / (HT0)	Abundance Ratio P-Value: (TT6) / (HT6)	Abundance Ratio P-Value: (TT1) / (TT0)	Abundance Ratio P-Value: (TT6) / (TT0)	Abundance Ratio P-Value: (HT0) / (WT0)	Abundance Ratio P-Value: (HT1) / (WT0)	Abundance Ratio P-Value: (HT6) / (WT0)	Abundance Ratio P-Value: (TT0) / (WT0)	Abundance Ratio P-Value: (TT1) / (WT0)	Abundance Ratio P-Value: (TT6) / (WT0)	Abundance Ratio P-Value: (WT1) / (WT0)	Abundance Ratio P-Value: (WT6) / (WT0)	Abundance Ratio P-Value: (TT6) / (WT6)	Abundances (Grouped): HT0	Abundances (Grouped): HT1	Abundances (Grouped): HT6	Abundances (Grouped): TT0	Abundances (Grouped): TT1
[truncated: 3,136 more rows]
[truncated: 32 more columns]

[truncated: 2 more sheets: C. Pathway analysis control T1, D. Pathway analysis control T6]
