# Supplementary material for: HR3/RORα-mediated cholesterol sensing regulates TOR signaling
Source: Nat Commun. 2026 Mar 30;17:4609. doi: 10.1038/s41467-026-71059-x (PMC13199448; doi:10.1038/s41467-026-71059-x)
Supplement: Supplementary file 8 — Supplementary Data 5 [file 41467_2026_71059_MOESM8_ESM.xlsx]

## Sheet: Legend
Supplementary Data 5
Related to Fig. 7d, 7e, 7g, and 7h.
Phosphoproteomic changes in Karpas 707H cells after cholesterol stimulation. P-values for differences were computed using two-sided ANOVA with Benjamini-Hochberg FDR estimation.
Page A	Detected phosphopeptides. P-values for comparisons between samples were computed by two-sided ANOVA with Benjamini-Hochberg FDR estimation.
Page B	Abundance of proteins derived from peptide detections
Page C	Pathway enrichment analysis for controls between 1 hour and 0 hours
Page D	Pathway enrichment analysis for controls between 6 hours and 0 hours
Relevant headings are explained on each page

## Sheet: A. Karpas 707h phosphopeptides
														Abundance Ratio: (Control T1 B) / (Control T0 A)	Abundance Ratio: (Control T6 C) / (Control T0 A)	Abundance Ratio: (siRORa T0 D) / (Control T0 A)	Abundance Ratio: (siRORa T1 E) / (Control T0 A)	Abundance Ratio: (siRORa T6 F) / (Control T0 A)	Abundance Ratio: (siRORa T1 E) / (Control T1 B)	Abundance Ratio: (siRORa T6 F) / (Control T6 C)	Abundance Ratio: (siRORa T1 E) / (siRORa T0 D)	Abundance Ratio: (siRORa T6 F) / (sisRORa T0 D)
Master Protein Accessions	Master Protein Descriptions	Annotated Sequence	Modifications	Qvality PEP	Qvality q-value	# Protein Groups	# Proteins	# Isoforms	# PSMs	Positions in Master Proteins	Modifications in Master Proteins	# Missed Cleavages	Theo. MH+ [Da]	Abundance Ratio: (Sample B) / (Sample A)	Abundance Ratio: (Sample C) / (Sample A)	Abundance Ratio: (Sample D) / (Sample A)	Abundance Ratio: (Sample E) / (Sample A)	Abundance Ratio: (Sample F) / (Sample A)	Abundance Ratio: (Sample E) / (Sample B)	Abundance Ratio: (Sample F) / (Sample C)	Abundance Ratio: (Sample E) / (Sample D)	Abundance Ratio: (Sample F) / (Sample D)	Abundance Ratio P-Value: (Sample B) / (Sample A)	Abundance Ratio P-Value: (Sample C) / (Sample A)	Abundance Ratio P-Value: (Sample D) / (Sample A)	Abundance Ratio P-Value: (Sample E) / (Sample A)	Abundance Ratio P-Value: (Sample F) / (Sample A)	Abundance Ratio P-Value: (Sample E) / (Sample B)	Abundance Ratio P-Value: (Sample F) / (Sample C)	Abundance Ratio P-Value: (Sample E) / (Sample D)	Abundance Ratio P-Value: (Sample F) / (Sample D)	Abundance Ratio Adj. P-Value: (Sample B) / (Sample A)	Abundance Ratio Adj. P-Value: (Sample C) / (Sample A)	Abundance Ratio Adj. P-Value: (Sample D) / (Sample A)	Abundance Ratio Adj. P-Value: (Sample E) / (Sample A)	Abundance Ratio Adj. P-Value: (Sample F) / (Sample A)	Abundance Ratio Adj. P-Value: (Sample E) / (Sample B)	Abundance Ratio Adj. P-Value: (Sample F) / (Sample C)	Abundance Ratio Adj. P-Value: (Sample E) / (Sample D)	Abundance Ratio Adj. P-Value: (Sample F) / (Sample D)	Abundances (Grouped): Sample A	Abundances (Grouped): Sample B	Abundances (Grouped): Sample C	Abundances (Grouped): Sample D	Abundances (Grouped): Sample E	Abundances (Grouped): Sample F	Abundances (Grouped) CV [%]: Sample A	Abundances (Grouped) CV [%]: Sample B	Abundances (Grouped) CV [%]: Sample C
Q99613	Eukaryotic translation initiation factor 3 subunit C OS=Homo sapiens OX=9606 GN=EIF3C PE=1 SV=1	[K].QNPEQSADEDAEK.[N]	1xTMTpro [K13]; 1xTMTpro [N-Term]; 1xPhospho [S6(100)]	2.52275e-07	0.000188487	1	2	1	3	Q99613 [161-173]	Q99613 1xPhospho [S166(100)]	0	2148.99	0.868	1.501	1.048	1.109	1.612	1.277	1.074	1.059	1.539	0.882913	0.77896	0.999999	0.999996	0.109199	0.83281	0.623545	0.999927	0.0941604	1	1	1	1	0.481035	1	1	1	0.50121	310.4	269.5	465.9	325.3	344.3	500.5	10.18	10.97	28.76
Q9UBN7	Histone deacetylase 6 OS=Homo sapiens OX=9606 GN=HDAC6 PE=1 SV=2	[R].QNPQSPPQDSSVTSK.[R]	1xTMTpro [K15]; 1xTMTpro [N-Term]; 1xPhospho [S5(100)]	9.45191e-07	0.000188487	1	1	1	1	Q9UBN7 [18-32]	Q9UBN7 1xPhospho [S22(100)]	0	2288.14	0.809	1.359	0.951	1.14	1.56	1.409	1.148	1.198	1.639	0.988759	0.998287	0.999999	0.999999	0.30008	0.994168	0.494703	1	0.265884	1	1	1	1	0.869231	1	1	1	0.822802	96.9	78.4	131.6	92.2	110.5	151.1	20.17	26.52	42.77
Q8IYB3	Serine/arginine repetitive matrix protein 1 OS=Homo sapiens OX=9606 GN=SRRM1 PE=1 SV=2	[R].QNQQSSSDSGSSSSSEDERPK.[R]	1xTMTpro [K21]; 1xTMTpro [N-Term]; 1xPhospho [S12(99)]	3.33963e-09	0.000188487	1	1	1	3	Q8IYB3 [488-508]	Q8IYB3 1xPhospho [S499(99)]	1	2915.31	0.661	1.123	0.853	1.105	1.214	1.671	1.082	1.294	1.423	0.941212	1	0.993169	0.999851	0.706763	0.984361	0.722463	0.999596	0.407257	1	1	1	1	1	1	1	1	0.96623	88.8	58.7	99.7	75.8	98.1	107.9	14.37	31.29	28.72
Q8IYB3	Serine/arginine repetitive matrix protein 1 OS=Homo sapiens OX=9606 GN=SRRM1 PE=1 SV=2	[R].QNQQSSSDSGSSSSSEDERPK.[R]	1xTMTpro [K21]; 1xTMTpro [N-Term]; 2xPhospho [S13(97.6); S15(100)]	6.68831e-08	0.000188487	1	2	3	4	Q8IYB3 [488-508]	Q8IYB3 2xPhospho [S500(97.6); S502(100)]	1	2995.28	0.856	1.068	1.033	1.206	1.531	1.408	1.434	1.167	1.482	0.981835	1	0.999453	0.998635	0.345759	0.889637	0.334424	1	0.506304	1	1	1	1	0.934656	1	1	1	1	378.8	324.4	404.4	391.5	456.8	580.1	10.75	20.8	32.56
Q9Y2H0	Disks large-associated protein 4 OS=Homo sapiens OX=9606 GN=DLGAP4 PE=1 SV=3	[R].QNSATESADSIEIYVPEAQTR.[L]	1xTMTpro [N-Term]; 1xPhospho [S3(100)]	5.65356e-15	0.000188487	1	1	1	4	Q9Y2H0 [971-991]	Q9Y2H0 1xPhospho [S973(100)]	0	2693.26	0.791	0.931	1.129	0.83	1.083	1.05	1.164	0.735	0.96	0.089627	0.860443	0.872947	0.448771	0.997791	0.867809	0.640757	0.0914919	0.981577	1	1	1	1	1	1	1	1	1	284.1	224.7	264.5	320.8	235.8	307.9	1.42	1.63	10.62
Q99700	Ataxin-2 OS=Homo sapiens OX=9606 GN=ATXN2 PE=1 SV=2	[R].QNSIGNTPSGPVLASPQAGIIPTEAVAMPIPAASPTPASPASNR.[A]	1xTMTpro [N-Term]; 1xPhospho [S34(99.9)]	2.2573e-08	0.000188487	1	1	1	1	Q99700 [695-738]	Q99700 1xPhospho [S728(99.9)]	0	4619.35	1.2	1.246	0.889	1.114	1.314	0.928	1.054	1.253	1.478	0.953168	0.622403	0.405756	0.996556	0.234496	0.998734	0.961663	0.215339	0.00917162	1	1	1	1	0.756257	1	1	1	0.125399	30.3	36.4	37.8	26.9	33.8	39.8	14.11	11.44	7.35
O75554	WW domain-binding protein 4 OS=Homo sapiens OX=9606 GN=WBP4 PE=1 SV=1	[K].QNSLGSNEEK.[S]	1xTMTpro [K10]; 1xTMTpro [N-Term]; 1xPhospho [S3(100)]	0.000477122	0.000188487	1	1	1	1	O75554 [275-284]	O75554 1xPhospho [S277(100)]	0	1793.89	0.616	0.697	0.921	0.672	0.828	1.09	1.188	0.73	0.9	0.0443446	0.0902797	0.999994	0.120323	0.984112	0.988441	0.247302	0.14688	0.993972	1	0.848698	1	1	1	1	1	1	1	307.2	189.4	214.2	282.8	206.4	254.5	13.48	14.73	19.25
Q6P1N0	Coiled-coil and C2 domain-containing protein 1A OS=Homo sapiens OX=9606 GN=CC2D1A PE=1 SV=1	[K].QNSPVAPTAQPK.[A]	1xTMTpro [K12]; 1xTMTpro [N-Term]; 1xPhospho [S3(100)]	9.3137e-05	0.000188487	1	1	1	1	Q6P1N0 [453-464]	Q6P1N0 1xPhospho [S455(100)]	0	1926.03	0.96	1.086	0.976	1.011	1.164	1.053	1.071	1.035	1.192	0.987847	0.586362	0.999984	0.999711	0.0113967	0.999273	0.173529	0.99758	0.0147694	1	1	1	1	0.113382	1	1	1	0.168413	139.9	134.4	152	136.6	141.5	162.8	0.63	3.12	2.27
Q15648	Mediator of RNA polymerase II transcription subunit 1 OS=Homo sapiens OX=9606 GN=MED1 PE=1 SV=4	[R].QNSSSGSPR.[M]	1xTMTpro [N-Term]; 1xPhospho [S7(100)]	4.59928e-05	0.000188487	1	1	2	2	Q15648 [669-677]	Q15648 1xPhospho [S675(100)]	0	1303.6	0.906	0.972	0.884	0.769	1.063	0.848	1.093	0.87	1.202	0.702828	0.986037	0.735884	0.0435878	0.999172	0.396686	0.916381	0.367851	0.540153	1	1	1	1	1	1	1	1	1	1147.9	1040.5	1115.7	1015.1	882.7	1219.7	6.32	5.51	11.79
Q8TEW0	Partitioning defective 3 homolog OS=Homo sapiens OX=9606 GN=PARD3 PE=1 SV=2	[K].QNTAGSPK.[T]	1xTMTpro [K8]; 1xTMTpro [N-Term]; 1xPhospho [S6(100)]	0.000294055	0.000188487	1	1	1	2	Q8TEW0 [182-189]	Q8TEW0 1xPhospho [S187(100)]	0	1490.79	1.034	1.791	1.03	1.187	1.888	1.148	1.054	1.153	1.833	0.999492	0.16124	0.999951	0.987031	0.012194	0.929637	0.637057	0.95879	0.0088167	1	1	1	1	0.119182	1	1	1	0.122489	574.1	593.5	1028.3	591.2	681.5	1083.8	14.75	14.98	29.16
Q8NDX1	PH and SEC7 domain-containing protein 4 OS=Homo sapiens OX=9606 GN=PSD4 PE=1 SV=2	[R].QNTASPGSPVNSHLPGSPK.[Q]	1xTMTpro [K19]; 1xTMTpro [N-Term]; 1xPhospho [S17(100)]	3.35674e-06	0.000188487	1	1	2	3	Q8NDX1 [127-145]	Q8NDX1 1xPhospho [S143(100)]	0	2563.32	1.018	0.973	1.013	1.018	1.067	1	1.097	1.006	1.054	0.996838	0.989263	1	1	0.920101	0.997309	0.634473	1	0.934121	1	1	1	1	1	1	1	1	1	253.5	258	246.6	256.7	258.1	270.5	6.99	13.72	7.08
Q8NDX1	PH and SEC7 domain-containing protein 4 OS=Homo sapiens OX=9606 GN=PSD4 PE=1 SV=2	[R].QNTASPGSPVNSHLPGSPK.[Q]	1xTMTpro [K19]; 1xTMTpro [N-Term]; 2xPhospho [S8(100); S17(100)]	4.59463e-08	0.000188487	1	1	1	2	Q8NDX1 [127-145]	Q8NDX1 2xPhospho [S134(100); S143(100)]	0	2643.28	0.712	1.338	0.972	0.853	1.429	1.198	1.068	0.878	1.47	0.928689	0.999999	0.997954	0.977706	0.771932	0.999878	0.811736	0.999654	0.537812	1	1	1	1	1	1	1	1	1	152.7	108.8	204.4	148.5	130.3	218.3	16.84	45.02	43.39
O75521	Enoyl-CoA delta isomerase 2 OS=Homo sapiens OX=9606 GN=ECI2 PE=1 SV=4	[R].QNYVDLVSSLSPSLESSSQVEPGTDR.[K]	1xTMTpro [N-Term]; 1xPhospho [S11(97.9)]	2.97151e-08	0.000188487	1	1	1	1	O75521 [109-134]	O75521 1xPhospho [S119(97.9)]	0	3178.51	1.188	1.078	1.257	1.205	0.959	1.014	0.89	0.959	0.763	0.685847	0.998385	0.953063	0.964144	0.995469	0.980432	0.941635	1	0.760532	1	1	1	1	1	1	1	1	1	22.2	26.4	23.9	27.9	26.8	21.3	9.44	23.92	17.13
Q9UPN4	Centrosomal protein of 131 kDa OS=Homo sapiens OX=9606 GN=CEP131 PE=1 SV=3	[R].QPAQELSPTPGGTAHQALK.[A]	1xTMTpro [K19]; 1xTMTpro [N-Term]; 1xPhospho [S7(100)]	7.59701e-08	0.000188487	1	1	1	3	Q9UPN4 [375-393]	Q9UPN4 1xPhospho [S381(100)]	0	2619.38	1.252	1.234	1.275	1.115	1.084	0.891	0.878	0.874	0.85	0.450108	0.327139	0.235513	0.90295	1	0.945773	0.345271	0.745641	0.249782	1	1	1	1	1	1	1	1	0.799868	365.7	457.8	451.2	466.3	407.8	396.2	12.04	12.99	13.95
Q9P2M7	Cingulin OS=Homo sapiens OX=9606 GN=CGN PE=1 SV=3	[K].QPAQSQNLSPLSGFSR.[S]	1xTMTpro [N-Term]; 1xPhospho [S9(100)]	2.53276e-06	0.000188487	1	1	1	1	Q9P2M7 [250-265]	Q9P2M7 1xPhospho [S258(100)]	0	2101.04	1.033	1.145	1.009	0.981	0.961	0.95	0.839	0.973	0.952	0.999986	0.533862	0.996515	0.983276	0.932679	0.95997	0.154766	0.861274	0.731684	1	1	1	1	1	1	1	1	1	70.9	73.2	81.1	71.5	69.5	68.1	4.68	9.49	6.54
Q96A73	Putative monooxygenase p33MONOX OS=Homo sapiens OX=9606 GN=KIAA1191 PE=1 SV=1	[R].QPASAQSTPSTTPHSSPK.[Q]	1xTMTpro [K18]; 1xTMTpro [N-Term]; 1xPhospho [S16(100)]	5.09504e-09	0.000188487	1	1	1	10	Q96A73 [168-185]	Q96A73 1xPhospho [S183(100)]	0	2497.26	1.144	1.221	1.079	1.08	1.165	0.944	0.954	1.001	1.08	0.472916	0.0845594	0.77679	0.660634	0.400436	0.999311	0.890899	0.999924	0.980452	1	0.812194	1	1	1	1	1	1	1	323.3	370	394.8	348.8	349.2	376.7	3.88	9.48	6.23
Q96A73	Putative monooxygenase p33MONOX OS=Homo sapiens OX=9606 GN=KIAA1191 PE=1 SV=1	[R].QPASAQSTPSTTPHSSPK.[Q]	1xTMTpro [K18]; 1xTMTpro [N-Term]; 2xPhospho [T12(98.3); S16(100)]	1.3485e-06	0.000188487	1	1	2	6	Q96A73 [168-185]	Q96A73 2xPhospho [T179(98.3); S183(100)]	0	2577.22	0.929	1.002	1.261	1.02	1.055	1.098	1.053	0.809	0.837	0.670387	0.989436	0.0509525	0.999986	0.454265	0.584263	0.784967	0.065438	0.69182	1	1	1	1	1	1	1	1	1	157.9	146.6	158.3	199	161	166.6	6.44	9.99	5.61
Q9UJF2	Ras GTPase-activating protein nGAP OS=Homo sapiens OX=9606 GN=RASAL2 PE=1 SV=2	[R].QNSTGQAQIR.[K]	1xTMTpro [N-Term]; 1xPhospho [S3(100)]	0.000151124	0.000188487	1	1	1	2	Q9UJF2 [862-871]	Q9UJF2 1xPhospho [S864(100)]	0	1486.73	0.848	1.019	1.047	0.895	1.06	1.055	1.04	0.854	1.012	0.0984153	0.976176	0.431504	0.409995	0.520412	0.916478	0.89264	0.020101	0.999978	1	1	1	1	1	1	1	0.819245	1	425.7	360.9	433.9	445.8	380.9	451.1	5.17	2.35	3.31
P79522-2	Isoform 2 of Proline-rich protein 3 OS=Homo sapiens OX=9606 GN=PRR3	[K].QNHHQPPTQQQPPLPEREETGDEEDGSPIALHR.[G]	1xTMTpro [N-Term]; 1xPhospho [S27(100)]	0.000991853	0.000188487	1	1	1	3	P79522-2 [7-39]	P79522-2 1xPhospho [S33(100)]	1	4151.95	0.939	1.106	0.949	0.915	0.951	0.974	0.86	0.964	1.002	0.991973	0.898268	0.999353	0.997637	0.865048	0.999993	0.326246	0.999998	0.96405	1	1	1	1	1	1	1	1	1	94.2	88.4	104.1	89.3	86.1	89.5	6.9	8.27	14.35
P42166	Lamina-associated polypeptide 2, isoform alpha OS=Homo sapiens OX=9606 GN=TMPO PE=1 SV=2	[R].QNGSNDSDRYSDNEEGK.[K]	1xTMTpro [K17]; 1xTMTpro [N-Term]; 1xPhospho [S11(100)]	4.60065e-06	0.000188487	1	1	1	1	P42166 [174-190]	P42166 1xPhospho [S184(100)]	1	2603.15	0.807	1.077	0.857	1.198	1.508	1.485	1.401	1.398	1.759	0.991361	0.999985	0.999881	0.999828	0.414242	0.999432	0.495088	1	0.307304	1	1	1	1	1	1	1	1	0.870703	377.1	304.2	406	323.3	451.9	568.6	9.91	27.58	34.08
P33527	Multidrug resistance-associated protein 1 OS=Homo sapiens OX=9606 GN=ABCC1 PE=1 SV=3	[R].QLSSSSSYSGDISR.[H]	1xTMTpro [N-Term]; 1xPhospho [S3(100)]	1.78714e-06	0.000188487	1	1	1	1	P33527 [913-926]	P33527 1xPhospho [S915(100)]	0	1857.86	0.955	0.902	1.104	0.957	0.858	1.001	0.952	0.867	0.778	0.99988	0.988357	0.513102	0.834541	0.985131	0.715815	1	0.989898	0.223756	1	1	1	1	1	1	1	1	0.764527	86.2	82.4	77.8	95.2	82.5	74	13.07	12.6	8.41
P33527	Multidrug resistance-associated protein 1 OS=Homo sapiens OX=9606 GN=ABCC1 PE=1 SV=3	[R].QLSSSSSYSGDISR.[H]	1xTMTpro [N-Term]; 2xPhospho [S3(100); S9(100)]	9.75299e-06	0.000188487	1	1	5	8	P33527 [913-926]	P33527 2xPhospho [S915(100); S921(100)]	0	1937.82	1.046	0.991	1.076	1.143	1.055	1.093	1.065	1.062	0.981	0.393689	0.999468	0.0414083	0.0011685	0.168661	0.0310694	0.268117	0.315698	0.948338	1	1	1	0.099037	0.623624	1	1	1	1	453.7	474.5	449.7	488.2	518.5	478.8	3.55	0.52	4.08
P33527	Multidrug resistance-associated protein 1 OS=Homo sapiens OX=9606 GN=ABCC1 PE=1 SV=3	[R].QLSSSSSYSGDISR.[H]	1xTMTpro [N-Term]; 3xPhospho [S6(100); S7(100); S9(100)]	7.27705e-07	0.000188487	1	1	3	9	P33527 [913-926]	P33527 3xPhospho [S918(100); S919(100); S921(100)]	0	2017.79	1.06	0.847	0.903	0.899	0.766	0.848	0.904	0.995	0.848	0.68937	0.429093	0.625048	0.974354	0.014007	0.306571	0.313084	0.95125	0.188737	1	1	1	1	0.13075	1	1	1	0.707239	555.7	588.8	470.6	501.9	499.6	425.6	4.33	9.59	11.13
P33527	Multidrug resistance-associated protein 1 OS=Homo sapiens OX=9606 GN=ABCC1 PE=1 SV=3	[R].QLSSSSSYSGDISR.[H]	1xTMTpro [N-Term]; 4xPhospho [S3(100); S6(100); S7(100); S9(100)]	6.13885e-06	0.000188487	1	1	1	2	P33527 [913-926]	P33527 4xPhospho [S915(100); S918(100); S919(100); S921(100)]	0	2097.75	0.86	0.694	0.69	0.752	0.476	0.874	0.686	1.089	0.689	0.683091	0.0345944	0.0250214	0.10748	9.99416e-05	0.717985	0.0246963	0.945454	0.0341459	1	0.443122	1	1	0.00399789	1	1	1	0.284263	122.6	105.4	85.1	84.7	92.2	58.4	8.53	6.15	18.83
Q9Y6Y0	Influenza virus NS1A-binding protein OS=Homo sapiens OX=9606 GN=IVNS1ABP PE=1 SV=3	[K].QISSSSTGCLSSPNATVQSPK.[H]	1xCarbamidomethyl [C9]; 1xTMTpro [K21]; 1xTMTpro [N-Term]; 1xPhospho [S19(100)]	2.85123e-10	0.000188487	1	1	3	5	Q9Y6Y0 [266-286]	Q9Y6Y0 1xCarbamidomethyl [C274]; 1xPhospho [S284(100)]	0	2824.4	0.982	0.947	0.955	0.955	0.954	0.973	1.008	1.001	0.999	0.997268	0.869685	0.936843	0.468467	0.637354	0.718536	0.997008	0.925344	0.98439	1	1	1	1	1	1	1	1	1	304.9	299.5	288.7	291.2	291.3	290.9	4.05	1.77	3.01
Q9Y6Y0	Influenza virus NS1A-binding protein OS=Homo sapiens OX=9606 GN=IVNS1ABP PE=1 SV=3	[K].QISSSSTGCLSSPNATVQSPK.[H]	1xCarbamidomethyl [C9]; 1xTMTpro [K21]; 1xTMTpro [N-Term]; 2xPhospho [S19(100); S/T]	3.42079e-08	0.000188487	1	1	1	4	Q9Y6Y0 [266-286]	Q9Y6Y0 1xCarbamidomethyl [C274]; 2xPhospho [S284(100); S/T]	0	2904.37	1.138	0.989	0.961	1.023	0.906	0.899	0.916	1.064	0.943	0.561835	1	0.968821	0.958926	0.575422	0.945802	0.588189	0.625474	0.938417	1	1	1	1	1	1	1	1	1	131.3	149.4	129.9	126.2	134.3	119	6.12	2.94	6.88
Q9ULD2	Microtubule-associated tumor suppressor 1 OS=Homo sapiens OX=9606 GN=MTUS1 PE=1 SV=2	[R].QLSTEQAVLQESLEK.[E]	1xTMTpro [K15]; 1xTMTpro [N-Term]; 1xPhospho [S3(99.3)]	0.000100285	0.000188487	1	1	1	2	Q9ULD2 [1201-1215]	Q9ULD2 1xPhospho [S1203(99.3)]	0	2391.27	0.744	0.691	1.059	0.744	0.712	1	1.03	0.702	0.672	0.00114125	0.000136853	1	0.000300449	0.000152727	0.939539	0.999999	0.000274276	0.000139937	0.158967	0.00768365	1	0.0411091	0.00529813	1	1	0.0441918	0.00645096	217.7	161.9	150.5	230.6	162	155	4.76	8.41	6.25
Q9HA65	TBC1 domain family member 17 OS=Homo sapiens OX=9606 GN=TBC1D17 PE=1 SV=3	[R].QLTACPELPHNVQEILGLAPPAEPHSPSPTASPLPLSPTR.[A]	1xCarbamidomethyl [C5]; 1xTMTpro [N-Term]; 2xPhospho [S26(100); S28(100)]	3.57514e-07	0.000188487	1	1	4	6	Q9HA65 [577-616]	Q9HA65 1xCarbamidomethyl [C581]; 2xPhospho [S602(100); S604(100)]	0	4684.32	1.251	1.059	1.064	1.152	1.094	0.921	1.033	1.083	1.029	0.0599512	0.8278	0.791958	0.266323	0.763891	0.92433	0.999994	0.901974	1	1	1	1	1	1	1	1	1	1	108.6	135.9	115.1	115.6	125.1	118.9	6.45	9.03	6.51
Q99613	Eukaryotic translation initiation factor 3 subunit C OS=Homo sapiens OX=9606 GN=EIF3C PE=1 SV=1	[R].QLTPPEGSSK.[S]	1xTMTpro [K10]; 1xTMTpro [N-Term]; 1xPhospho [T3(100)]	6.34969e-05	0.000188487	1	2	1	2	Q99613 [522-531]	Q99613 1xPhospho [T524(100)]	0	1731.92	0.933	1.041	1.022	1.057	1.027	1.133	0.987	1.034	1.005	0.863973	0.999985	0.999994	0.999756	0.986883	0.732913	0.966621	0.998446	0.971099	1	1	1	1	1	1	1	1	1	278	259.5	289.3	284.1	293.8	285.4	1.29	9.65	8.62
P78527	DNA-dependent protein kinase catalytic subunit OS=Homo sapiens OX=9606 GN=PRKDC PE=1 SV=3	[K].QITPQQQEKSPVNTK.[S]	2xTMTpro [K9; K15]; 1xTMTpro [N-Term]; 1xPhospho [S10(100)]	3.11527e-05	0.000188487	1	1	1	1	P78527 [1043-1057]	P78527 1xPhospho [S1052(100)]	1	2718.5	1.018	0.975	0.986	1.144	0.968	1.123	0.993	1.16	0.982	0.9882	0.88557	0.963404	0.999938	0.996013	0.998177	0.990153	0.989776	0.999486	1	1	1	1	1	1	1	1	1	394.7	402	384.6	389.1	451.4	382	11.48	29.49	18.17
Q92733	Proline-rich protein PRCC OS=Homo sapiens OX=9606 GN=PRCC PE=1 SV=1	[K].QITQEEDDSDEEVAPENFFSLPEK.[A]	1xTMTpro [K24]; 1xTMTpro [N-Term]; 1xPhospho [S9(100)]	5.99489e-12	0.000188487	1	1	1	11	Q92733 [259-282]	Q92733 1xPhospho [S267(100)]	0	3484.62	1.053	0.992	1.014	1.026	0.943	0.975	0.951	1.012	0.929	0.998751	0.999322	0.999978	0.999986	0.446318	0.999894	0.631322	1	0.364397	1	1	1	1	1	1	1	1	0.930061	1407.3	1481.7	1395.6	1427.4	1444.2	1326.8	3.3	9.13	4.99
Q9UJU6	Drebrin-like protein OS=Homo sapiens OX=9606 GN=DBNL PE=1 SV=1	[K].QLTQPETHFGR.[E]	1xTMTpro [N-Term]; 1xPhospho [T3(100)]	1.5497e-05	0.000188487	1	6	1	3	Q9UJU6 [289-299]	Q9UJU6 1xPhospho [T291(100)]	0	1697.83	0.848	0.614	0.882	0.766	0.499	0.904	0.813	0.868	0.565	0.940147	0.10074	0.999999	0.587372	0.00434067	0.971198	0.454433	0.633732	0.00495275	1	0.910307	1	1	0.058194	1	1	1	0.0839629	475.2	402.8	291.7	419.3	364.1	237.1	11.66	21.66	20.04
Q96EU6	Ribosomal RNA processing protein 36 homolog OS=Homo sapiens OX=9606 GN=RRP36 PE=1 SV=1	[K].QLVAGNSPK.[K]	1xTMTpro [K9]; 1xTMTpro [N-Term]; 1xPhospho [S7(100)]	9.43975e-05	0.000188487	1	1	1	2	Q96EU6 [67-75]	Q96EU6 1xPhospho [S73(100)]	0	1601.89	0.913	1.459	0.901	1.065	1.443	1.167	0.989	1.182	1.601	0.86879	0.510794	0.923479	0.998213	0.186306	0.977939	0.969116	0.992567	0.0396089	1	1	1	1	0.661881	1	1	1	0.310267	629.1	574.1	918	567	670	907.8	8.45	13.27	23.29
Q96I25	Splicing factor 45 OS=Homo sapiens OX=9606 GN=RBM17 PE=1 SV=1	[R].QIVDTPPHVAAGLK.[D]	1xTMTpro [K14]; 1xTMTpro [N-Term]; 1xPhospho [T5(100)]	4.44315e-08	0.000188487	1	1	1	1	Q96I25 [67-80]	Q96I25 1xPhospho [T71(100)]	0	2134.19	1.155	1.067	1.005	1.066	0.939	0.923	0.88	1.061	0.935	0.868898	0.989527	0.977872	0.996753	0.929635	0.984503	0.654597	0.999847	0.591274	1	1	1	1	1	1	1	1	1	166.2	192	177.3	167	177.2	156.1	5.14	11.59	11.14
Q5QJE6	Deoxynucleotidyltransferase terminal-interacting protein 2 OS=Homo sapiens OX=9606 GN=DNTTIP2 PE=1 SV=2	[K].QIVGTPVNSEDSDTR.[Q]	1xTMTpro [N-Term]; 3xPhospho [T5(100); S9(100); S12(98.7)]	0.000384787	0.000188487	1	1	1	1	Q5QJE6 [228-242]	Q5QJE6 3xPhospho [T232(100); S236(100); S239(98.7)]	0	2161.88	1.11	0.97	1.013	1.029	0.874	0.927	0.901	1.016	0.862	0.526194	0.951979	0.999991	0.961611	0.375688	0.924968	0.832113	0.982524	0.314464	1	1	1	1	0.970662	1	1	1	0.878574	34.6	38.4	33.5	35.1	35.6	30.2	9.99	18.72	9.73
P42167	Lamina-associated polypeptide 2, isoforms beta/gamma OS=Homo sapiens OX=9606 GN=TMPO PE=1 SV=2	[R].QNGSNDSDRYSDNEEDSK.[I]	1xTMTpro [K18]; 1xTMTpro [N-Term]; 1xPhospho [S11(100)]	2.85123e-10	0.000188487	1	1	1	1	P42167 [174-191]	P42167 1xPhospho [S184(100)]	1	2748.19	0.793	1.062	0.873	1.148	1.396	1.448	1.314	1.314	1.599	0.843209	0.999861	0.965305	0.999598	0.75751	0.946506	0.623825	0.995806	0.336558	1	1	1	1	1	1	1	1	0.901865	316	250.5	335.8	276	362.7	441.3	11.82	39.19	36.55
P42167	Lamina-associated polypeptide 2, isoforms beta/gamma OS=Homo sapiens OX=9606 GN=TMPO PE=1 SV=2	[R].QNGSNDSDRYSDNEEDSK.[I]	1xTMTpro [K18]; 1xTMTpro [N-Term]; 2xPhospho [S7(99.9); S11(99.9)]	1.20083e-05	0.000188487	1	1	1	1	P42167 [174-191]	P42167 2xPhospho [S180(99.9); S184(99.9)]	1	2828.15	0.912	1.153	0.944	1.057	1.473	1.16	1.277	1.12	1.56	0.985162	0.999925	0.918903	0.997093	0.434508	0.999952	0.549391	0.994204	0.107686	1	1	1	1	1	1	1	1	0.537648	194.4	177.2	224.2	183.5	205.5	286.3	16.28	22.24	25.66
P42167	Lamina-associated polypeptide 2, isoforms beta/gamma OS=Homo sapiens OX=9606 GN=TMPO PE=1 SV=2	[R].QNGSNDSDRYSDNEEDSKIELK.[L]	2xTMTpro [K18; K22]; 1xTMTpro [N-Term]; 1xPhospho [Y/S]	0.000161635	0.000188487	1	3	3	4	P42167 [174-195]		2	3535.7	0.761	1.117	0.913	1.098	1.355	1.442	1.214	1.203	1.485	0.879854	0.999989	0.996053	0.996136	0.841893	0.988718	0.77279	1	0.58417	1	1	1	1	1	1	1	1	1	646.6	492	722	590.1	709.7	876.2	17.57	41.37	41.23
Q96A73	Putative monooxygenase p33MONOX OS=Homo sapiens OX=9606 GN=KIAA1191 PE=1 SV=1	[R].QPASAQSTPSTTPHSSPK.[Q]	1xTMTpro [K18]; 1xTMTpro [N-Term]; 3xPhospho [S4(95.3); S7(98.4); S16(100)]	1.53933e-05	0.000188487	1	1	1	1	Q96A73 [168-185]	Q96A73 3xPhospho [S171(95.3); S174(98.4); S183(100)]	0	2657.19	0.747	0.76	0.908	0.723	0.815	0.967	1.072	0.796	0.897	0.0183125	0.0259849	0.590998	0.00969483	0.0812836	0.998713	0.980775	0.147665	0.711818	0.891828	0.364825	1	0.400753	0.401665	1	1	1	1	95.9	71.7	72.8	87	69.3	78.1	8.17	0.21	3.94
Q96S55	ATPase WRNIP1 OS=Homo sapiens OX=9606 GN=WRNIP1 PE=1 SV=2	[K].QPATPTAAESSEGEGEEGDDGGETESR.[E]	1xTMTpro [N-Term]; 1xPhospho [S11(98.2)]	9.64996e-12	0.000188487	1	1	1	1	Q96S55 [82-108]	Q96S55 1xPhospho [S92(98.2)]	0	3077.27	0.896	0.852	1	0.988	1.019	1.102	1.196	0.987	1.018	0.996668	0.953799	0.682141	0.825546	0.890096	0.971885	0.449428	0.999735	0.997741	1	1	1	1	1	1	1	1	1	34.5	30.9	29.4	34.5	34	35.1	22.25	5.68	11.06
Q96S55	ATPase WRNIP1 OS=Homo sapiens OX=9606 GN=WRNIP1 PE=1 SV=2	[K].QPATPTAAESSEGEGEEGDDGGETESR.[E]	1xTMTpro [N-Term]; 3xPhospho [T4(100); S10(100); S11(100)]	1.11403e-12	0.000188487	1	1	1	2	Q96S55 [82-108]	Q96S55 3xPhospho [T85(100); S91(100); S92(100)]	0	3237.2	1.017	0.749	0.813	0.989	0.674	0.972	0.9	1.216	0.829	1	0.987579	0.986423	0.999996	0.315893	0.999996	0.638262	0.994701	0.645432	1	1	1	1	0.893496	1	1	1	1	35.4	36	26.5	28.8	35	23.9	5.25	29.47	28.58
Q6ZRS2	Helicase SRCAP OS=Homo sapiens OX=9606 GN=SRCAP PE=1 SV=3	[R].QPQGQGESEGSSSDEDGSRPLTR.[L]	1xTMTpro [N-Term]; 4xPhospho [S8(100); S11(100); S12(100); S13(100)]	0.000251922	0.000188487	1	1	1	1	Q6ZRS2 [3043-3065]	Q6ZRS2 4xPhospho [S3050(100); S3053(100); S3054(100); S3055(100)]	1	3028.13	1.222	0.768	1.109	0.995	0.777	0.815	1.012	0.898	0.7	0.867755	0.989893	0.999997	0.999586	0.491474	0.959697	0.816227	0.999955	0.433457	1	1	1	1	1	1	1	1	0.990751	34.8	42.5	26.7	38.6	34.7	27	5.99	11.49	34.57
O15085	Rho guanine nucleotide exchange factor 11 OS=Homo sapiens OX=9606 GN=ARHGEF11 PE=1 SV=1	[R].QPSDASETTGLVQR.[C]	1xTMTpro [N-Term]; 1xPhospho [S3(100)]	1.09422e-08	0.000188487	1	1	1	1	O15085 [33-46]	O15085 1xPhospho [S35(100)]	0	1872.9	1.095	1.592	1.22	1.109	1.528	1.013	0.959	0.909	1.253	0.839968	0.0093683	0.577227	0.911302	0.0103186	0.999964	1	0.982215	0.162371	1	0.17092	1	1	0.10558	1	1	1	0.656068	79.2	86.7	126.1	96.6	87.8	121	12.08	13.2	3.77
Q15121	Astrocytic phosphoprotein PEA-15 OS=Homo sapiens OX=9606 GN=PEA15 PE=1 SV=2	[R].QPSEEEIIK.[L]	1xTMTpro [K9]; 1xTMTpro [N-Term]; 1xPhospho [S3(100)]	9.25131e-05	0.000188487	1	1	1	7	Q15121 [114-122]	Q15121 1xPhospho [S116(100)]	0	1760.93	0.658	0.686	1.024	0.699	0.744	1.061	1.084	0.682	0.726	8.90134e-05	0.00011434	0.970881	0.000112536	0.00132561	0.99997	0.561043	4.22796e-05	0.000427996	0.0356882	0.00675112	1	0.0233516	0.0247883	1	1	0.0137528	0.0144972	2117.9	1394.4	1452.8	2169.2	1479.6	1575.4	1.27	5.73	2.98
Q5T5C0	Syntaxin-binding protein 5 OS=Homo sapiens OX=9606 GN=STXBP5 PE=1 SV=1	[R].QPSGAGLCDISEGTVVPEDR.[C]	1xCarbamidomethyl [C8]; 1xTMTpro [N-Term]; 1xPhospho [S3(100)]	7.96207e-08	0.000188487	1	1	1	1	Q5T5C0 [690-709]	Q5T5C0 1xCarbamidomethyl [C697]; 1xPhospho [S692(100)]	0	2471.14	0.946	0.788	1.069	0.856	0.729	0.905	0.925	0.801	0.682	0.999916	0.568128	0.981926	0.997932	0.199681	0.985998	0.958703	0.876462	0.0687624	1	1	1	1	0.686957	1	1	1	0.425685	52.9	50.1	41.7	56.6	45.3	38.6	7.47	12.03	22.58
Q4VC05	B-cell CLL/lymphoma 7 protein family member A OS=Homo sapiens OX=9606 GN=BCL7A PE=1 SV=1	[R].QPSGDSGLAAETSAISQDLEGVPPSK.[K]	1xTMTpro [K26]; 1xTMTpro [N-Term]; 1xPhospho [S3(100)]	1.67969e-05	0.000188487	1	1	1	2	Q4VC05 [171-196]	Q4VC05 1xPhospho [S173(100)]	0	3229.61	0.984	0.788	0.977	0.907	0.915	0.922	1.161	0.929	0.936	0.996931	0.311602	0.978748	0.752342	0.680035	0.49622	0.97838	0.983762	0.964692	1	1	1	1	1	1	1	1	1	125.3	123.3	98.7	122.4	113.7	114.6	4.69	7.5	12.58
Q5K651	Sterile alpha motif domain-containing protein 9 OS=Homo sapiens OX=9606 GN=SAMD9 PE=1 SV=1	[R].QPSIDLTCVSYPFDEFSNPYR.[Y]	1xCarbamidomethyl [C8]; 1xTMTpro [N-Term]; 1xPhospho [S3(100)]	1.53433e-09	0.000188487	1	1	1	2	Q5K651 [154-174]	Q5K651 1xCarbamidomethyl [C161]; 1xPhospho [S156(100)]	0	2919.32	1.253	0.807	1.08	1.312	0.848	1.047	1.05	1.214	0.785	0.0352512	0.0891315	0.954026	0.015604	0.153653	0.995941	0.999211	0.0640548	0.0389932	1	0.84296	1	0.548944	0.590703	1	1	1	0.306838	74.6	93.5	60.2	80.6	97.9	63.3	1.48	2.61	13.41
Q9UN86	Ras GTPase-activating protein-binding protein 2 OS=Homo sapiens OX=9606 GN=G3BP2 PE=1 SV=2	[R].QPSPEPVQENANSGYYEAHPVTNGIEEPLEESSHEPEPEPESETK.[T]	1xTMTpro [K45]; 1xTMTpro [N-Term]; 1xPhospho [S3(100)]	0.000827562	0.000188487	1	1	1	1	Q9UN86 [161-205]	Q9UN86 1xPhospho [S163(100)]	0	5676.59	1.096	1.083	1.015	1.148	1.243	1.047	1.148	1.131	1.225	0.990958	0.944302	0.976338	0.994949	0.272505	1	0.72618	0.999928	0.632858	1	1	1	1	0.821639	1	1	1	1	44	48.2	47.6	44.6	50.4	54.6	7.44	15.83	6.1
P29590	Protein PML OS=Homo sapiens OX=9606 GN=PML PE=1 SV=3	[R].QPSPSPSPTER.[A]	1xTMTpro [N-Term]; 1xPhospho [S7(100)]	5.74089e-05	0.000188487	1	1	2	4	P29590 [34-44]	P29590 1xPhospho [S40(100)]	0	1566.75	1.031	0.85	0.912	0.891	0.755	0.865	0.888	0.977	0.828	0.931806	0.985758	0.991568	1	0.128634	0.908056	0.328014	0.995669	0.29832	1	1	1	1	0.530914	1	1	1	0.858366	1128.6	1163.1	959.6	1029.3	1006	852.2	5.69	13.05	19.46
P29590	Protein PML OS=Homo sapiens OX=9606 GN=PML PE=1 SV=3	[R].QPSPSPSPTER.[A]	1xTMTpro [N-Term]; 2xPhospho [S3(100); T9(99.2)]	0.000210097	0.000188487	1	1	3	12	P29590 [34-44]	P29590 2xPhospho [S36(100); T42(99.2)]	0	1646.71	1.171	0.929	1.005	1.006	0.896	0.859	0.964	1.001	0.891	0.638511	0.999975	0.989626	0.96428	0.876432	0.968028	0.800539	0.999948	0.566392	1	1	1	1	1	1	1	1	1	1304.5	1527.5	1211.6	1310.9	1312.1	1168.4	6.94	13.63	18.51
P29590	Protein PML OS=Homo sapiens OX=9606 GN=PML PE=1 SV=3	[R].QPSPSPSPTER.[A]	1xTMTpro [N-Term]; 3xPhospho [S3(100); S5(100); S7(98.8)]	6.01736e-05	0.000188487	1	1	1	2	P29590 [34-44]	P29590 3xPhospho [S36(100); S38(100); S40(98.8)]	0	1726.68	1.152	0.932	1.001	1.026	0.894	0.891	0.959	1.025	0.894	0.799776	0.975173	0.999502	1	0.363	0.785965	0.756529	0.999249	0.237281	1	1	1	1	0.955592	1	1	1	0.782781	347	399.6	323.5	347.2	355.8	310.3	7.77	12.86	9.59
P78314	SH3 domain-binding protein 2 OS=Homo sapiens OX=9606 GN=SH3BP2 PE=1 SV=2	[R].QPSQADTGGDDSDEDYEK.[V]	1xTMTpro [K18]; 1xTMTpro [N-Term]; 1xPhospho [S12(100)]	2.45599e-07	0.000188487	1	1	1	1	P78314 [433-450]	P78314 1xPhospho [S444(100)]	0	2645.14	0.989	1.274	1.007	1.02	1.166	1.031	0.915	1.013	1.158	0.995875	0.896034	0.998786	0.997205	0.742965	1	0.999311	1	0.531381	1	1	1	1	1	1	1	1	1	96.9	95.8	123.5	97.6	98.8	113	6.72	6.31	20.67
O15061	Synemin OS=Homo sapiens OX=9606 GN=SYNM PE=1 SV=3	[K].QPQENTTHVEEVTEAGDSEGEQSYFVSTPDEHPGGHDR.[D]	1xTMTpro [N-Term]; 1xPhospho [T/S/Y]	2.98313e-07	0.000188487	1	1	1	1	O15061 [807-844]		0	4579.97	0.947	0.84	0.876	1.134	1.058	1.197	1.26	1.294	1.208	0.982519	0.807109	0.999089	1	0.997462	0.980414	0.566361	0.998847	0.964312	1	1	1	1	1	1	1	1	1	43.1	40.8	36.2	37.8	48.8	45.6	8.08	13.54	28.7
Q9UIF9	Bromodomain adjacent to zinc finger domain protein 2A OS=Homo sapiens OX=9606 GN=BAZ2A PE=1 SV=4	[R].QPSSPSHNTNLR.[A]	1xTMTpro [N-Term]; 1xPhospho [S4(100)]	2.99505e-06	0.000188487	1	1	1	4	Q9UIF9 [132-143]	Q9UIF9 1xPhospho [S135(100)]	0	1721.83	1.094	0.737	0.938	0.805	0.604	0.735	0.819	0.858	0.644	0.998738	0.928237	0.999984	0.92481	0.0680325	0.765479	0.290744	0.962884	0.0878042	1	1	1	1	0.360127	1	1	1	0.483807	812.5	888.9	599.1	762.2	653.8	490.9	10.71	22.57	36.06
Q9UQ35	Serine/arginine repetitive matrix protein 2 OS=Homo sapiens OX=9606 GN=SRRM2 PE=1 SV=2	[K].QPSSPYEDKDK.[D]	2xTMTpro [K9; K11]; 1xTMTpro [N-Term]; 1xPhospho [S4(100)]	0.000125193	0.000188487	1	3	1	5	Q9UQ35 [330-340]	Q9UQ35 1xPhospho [S333(100)]	1	2286.18	0.818	1.281	0.988	1.172	1.285	1.433	1.003	1.186	1.3	0.902786	0.999998	0.99429	0.999907	0.910509	0.962367	0.941231	0.999586	0.66181	1	1	1	1	1	1	1	1	1	1321.5	1081	1693.3	1305.9	1549.2	1697.6	16.71	38.73	36.03
Q5JTV8	Torsin-1A-interacting protein 1 OS=Homo sapiens OX=9606 GN=TOR1AIP1 PE=1 SV=2	[K].QPSVLSSGYQK.[T]	1xTMTpro [K11]; 1xTMTpro [N-Term]; 1xPhospho [S3(100)]	2.32131e-06	0.000188487	1	1	1	1	Q5JTV8 [275-285]	Q5JTV8 1xPhospho [S277(100)]	0	1882	0.961	0.987	0.725	0.738	0.863	0.768	0.874	1.018	1.19	0.989108	0.907816	0.357906	0.452632	0.98622	0.202418	0.592927	0.999954	0.700419	1	1	1	1	1	1	1	1	1	137	131.6	135.2	99.3	101.1	118.2	23.41	6.56	10.04
Q9NQC3	Reticulon-4 OS=Homo sapiens OX=9606 GN=RTN4 PE=1 SV=2	[R].QPSWDPSPVSSTVPAPSPLSAAAVSPSK.[L]	1xTMTpro [K28]; 1xTMTpro [N-Term]; 1xPhospho [S3(100)]	6.96287e-08	0.000188487	1	1	2	8	Q9NQC3 [105-132]	Q9NQC3 1xPhospho [S107(100)]	0	3435.77	0.809	0.667	0.988	0.732	0.635	0.905	0.953	0.742	0.643	0.00898353	3.70086e-05	0.999983	0.000670597	4.21256e-06	0.59476	0.458718	0.000847961	4.9831e-06	0.561478	0.00311251	1	0.0696452	0.00041983	1	1	0.0937106	0.000600794	499.6	404.2	333.1	493.4	365.9	317.3	3.03	1.94	8.24
Q9BWN1	Proline-rich protein 14 OS=Homo sapiens OX=9606 GN=PRR14 PE=1 SV=1	[R].QPTPPPGDLEPPFQPSALPADPLESPPTAPDPALELPSTPPPSSLLR.[P]	1xTMTpro [N-Term]; 1xPhospho [T3(100)]	1.91108e-06	0.000188487	1	1	1	4	Q9BWN1 [192-238]	Q9BWN1 1xPhospho [T194(100)]	0	5215.65	1.298	1.008	1.057	1.099	1.085	0.847	1.076	1.04	1.026	0.153605	0.903826	0.99487	0.877975	0.890798	0.623495	1	0.99069	0.992897	1	1	1	1	1	1	1	1	1	73.5	95.4	74.1	77.6	80.8	79.7	2.49	5.05	25.21
Q9BWN1	Proline-rich protein 14 OS=Homo sapiens OX=9606 GN=PRR14 PE=1 SV=1	[R].QPTPPPGDLEPPFQPSALPADPLESPPTAPDPALELPSTPPPSSLLR.[P]	1xTMTpro [N-Term]; 2xPhospho [T3(100); T39(99.5)]	0.000861556	0.000188487	1	1	1	2	Q9BWN1 [192-238]	Q9BWN1 2xPhospho [T194(100); T230(99.5)]	0	5295.61	0.942	0.7	0.919	0.89	0.524	0.945	0.748	0.968	0.57	0.945382	0.152999	0.99236	0.951108	0.00867582	1	0.540061	0.999591	0.0220064	1	1	1	1	0.0941346	1	1	1	0.217678	23.3	21.9	16.3	21.4	20.7	12.2	13.94	26.59	22.52
Q9BWN1	Proline-rich protein 14 OS=Homo sapiens OX=9606 GN=PRR14 PE=1 SV=1	[R].QPTPPPGDLEPPFQPSALPADPLESPPTAPDPALELPSTPPPSSLLRPR.[L]	1xTMTpro [N-Term]; 2xPhospho [T3(100); S/T]	5.01903e-05	0.000188487	1	1	1	2	Q9BWN1 [192-240]	Q9BWN1 2xPhospho [T194(100); S/T]	1	5548.77	0.993	0.759	1.059	1.047	0.803	1.054	1.058	0.988	0.758	0.999898	0.533456	0.999387	0.999999	0.426719	0.999993	0.999946	0.997902	0.279926	1	1	1	1	1	1	1	1	0.837476	58.8	58.4	44.6	62.3	61.5	47.2	17.74	6.74	19.56
Q86UP2	Kinectin OS=Homo sapiens OX=9606 GN=KTN1 PE=1 SV=1	[K].QPTPPSEAAASK.[K]	1xTMTpro [K12]; 1xTMTpro [N-Term]; 1xPhospho [T3(100)]	1.10792e-05	0.000188487	1	1	1	3	Q86UP2 [151-162]	Q86UP2 1xPhospho [T153(100)]	0	1871.98	1.03	0.861	1.046	0.959	0.821	0.931	0.954	0.917	0.785	0.990864	0.0990153	0.999954	0.99348	0.00520937	0.868008	0.520951	0.974747	0.00381144	1	0.900856	1	1	0.0659432	1	1	1	0.0693617	366.3	377.3	315.4	383.2	351.3	300.8	3.66	3.2	9.16
Q6ZRI6	Uncharacterized protein C15orf39 OS=Homo sapiens OX=9606 GN=C15orf39 PE=1 SV=3	[R].QQAAQAPYIPPLGLDAYPYPSAPLPAPSPGLK.[L]	1xTMTpro [K32]; 1xTMTpro [N-Term]; 1xPhospho [S28(100)]	2.31217e-07	0.000188487	1	1	1	1	Q6ZRI6 [327-358]	Q6ZRI6 1xPhospho [S354(100)]	0	3977.11	0.997	1.127	1.091	0.861	0.974	0.864	0.864	0.79	0.893	0.996301	0.955557	0.999983	0.747566	0.989568	0.48124	0.712957	0.826648	0.997467	1	1	1	1	1	1	1	1	1	53.6	53.4	60.4	58.4	46.1	52.2	3.22	14.63	12.02
Q86SQ7	Serologically defined colon cancer antigen 8 OS=Homo sapiens OX=9606 GN=SDCCAG8 PE=1 SV=1	[R].QQADKESEVSPSR.[R]	1xTMTpro [K5]; 1xTMTpro [N-Term]; 1xPhospho [S10(99.2)]	5.40402e-05	0.000188487	1	1	1	1	Q86SQ7 [83-95]	Q86SQ7 1xPhospho [S92(99.2)]	1	2149.08	0.865	1.239	1.049	0.985	1.231	1.138	0.994	0.939	1.174	0.622002	0.998476	0.999593	0.913124	0.879844	0.989277	0.979804	0.979649	0.738163	1	1	1	1	1	1	1	1	1	287.6	248.9	356.2	301.7	283.3	354.2	11.57	18.75	19.3
Q9UQ35	Serine/arginine repetitive matrix protein 2 OS=Homo sapiens OX=9606 GN=SRRM2 PE=1 SV=2	[K].QPSSPYEDK.[D]	1xTMTpro [K9]; 1xTMTpro [N-Term]; 1xPhospho [S4(100)]	0.00112654	0.000188487	1	1	1	3	Q9UQ35 [330-338]	Q9UQ35 1xPhospho [S333(100)]	0	1738.85	1.024	1.049	0.963	1.04	1.025	1.015	0.977	1.08	1.064	0.999776	0.999088	0.967635	0.999934	0.998964	1	1	0.991666	0.859239	1	1	1	1	1	1	1	1	1	943.5	966.3	989.5	908.4	981.1	966.8	2.97	10.94	9.01
P17096	High mobility group protein HMG-I/HMG-Y OS=Homo sapiens OX=9606 GN=HMGA1 PE=1 SV=3	[K].QPPVSPGTALVGSQKEPSEVPTPK.[R]	2xTMTpro [K15; K24]; 1xTMTpro [N-Term]; 1xPhospho [S13(100)]	1.31913e-05	0.000188487	1	1	2	2	P17096 [32-55]	P17096 1xPhospho [S44(100)]	1	3422.88	0.678	0.71	0.964	1.261	1.202	1.859	1.692	1.308	1.246	0.831378	0.758031	0.947823	0.626198	0.738193	0.130514	0.141507	0.976755	0.9946	1	1	1	1	1	1	1	1	1	300.5	203.9	213.5	289.8	379	361.2	22.52	17.17	16.13
P17096	High mobility group protein HMG-I/HMG-Y OS=Homo sapiens OX=9606 GN=HMGA1 PE=1 SV=3	[K].QPPVSPGTALVGSQK.[E]	1xTMTpro [K15]; 1xTMTpro [N-Term]; 1xPhospho [S5(100)]	4.84781e-08	0.000188487	1	2	2	6	P17096 [32-46]	P17096 1xPhospho [S36(100)]	0	2154.18	0.888	0.954	1.029	1.035	1.005	1.165	1.053	1.006	0.977	0.632824	0.999993	0.88051	0.987405	0.89224	0.311076	0.838939	0.996731	1	1	1	1	1	1	1	1	1	1	682.5	606.1	651.3	702.3	706.2	686.1	9.63	5.46	4.14
Q8TF74	WAS/WASL-interacting protein family member 2 OS=Homo sapiens OX=9606 GN=WIPF2 PE=1 SV=1	[R].QPPGVPNGPSSPTNESAPELPQR.[H]	1xTMTpro [N-Term]; 1xPhospho [S11(99.9)]	3.11527e-05	0.000188487	1	1	1	2	Q8TF74 [257-279]	Q8TF74 1xPhospho [S267(99.9)]	0	2740.33	0.992	1.01	1.102	0.96	1.297	0.968	1.284	0.871	1.177	0.999525	0.883708	0.686166	0.966039	0.127812	0.996355	0.547892	0.979202	0.773324	1	1	1	1	0.529287	1	1	1	1	46.5	46.2	47	51.3	44.7	60.3	17.01	10.58	17.57
O75475	PC4 and SFRS1-interacting protein OS=Homo sapiens OX=9606 GN=PSIP1 PE=1 SV=1	[K].QPCPSESDIITEEDK.[S]	1xCarbamidomethyl [C3]; 1xTMTpro [K15]; 1xTMTpro [N-Term]; 1xPhospho [S5(100)]	3.81069e-05	0.000188487	1	1	1	4	O75475 [202-216]	O75475 1xCarbamidomethyl [C204]; 1xPhospho [S206(100)]	0	2436.15	0.849	0.999	0.938	0.907	1.074	1.069	1.076	0.967	1.145	0.885914	0.997361	0.966067	0.951816	0.965492	0.999915	0.81847	1	0.635923	1	1	1	1	1	1	1	1	1	429.7	364.7	429.1	402.9	389.7	461.5	6.36	13.79	15.85
P57740	Nuclear pore complex protein Nup107 OS=Homo sapiens OX=9606 GN=NUP107 PE=1 SV=1	[R].QPDISCILGTGGKSPR.[L]	1xCarbamidomethyl [C6]; 1xTMTpro [K13]; 1xTMTpro [N-Term]; 1xPhospho [S14(100)]	3.36578e-07	0.000188487	1	1	1	3	P57740 [73-88]	P57740 1xCarbamidomethyl [C78]; 1xPhospho [S86(100)]	1	2374.24	0.982	0.823	0.866	0.797	0.687	0.811	0.835	0.92	0.794	0.99911	0.0867138	0.215032	0.0528039	0.000453655	0.0941469	0.060158	0.944268	0.0226448	1	0.827357	1	1	0.0114684	1	1	1	0.221829	415.7	408.4	342.2	360	331.1	285.7	10.54	8.42	4.5
Q8TDD1	ATP-dependent RNA helicase DDX54 OS=Homo sapiens OX=9606 GN=DDX54 PE=1 SV=2	[K].QPEKEEEEEAGESVEDIFSEVVGR.[K]	1xTMTpro [K4]; 1xTMTpro [N-Term]; 1xPhospho [S13(100)]	6.64782e-13	0.000188487	1	1	1	4	Q8TDD1 [632-655]	Q8TDD1 1xPhospho [S644(100)]	1	3409.62	0.888	1.057	0.714	1.038	1.148	1.169	1.086	1.454	1.608	0.913429	1	0.659916	0.997872	0.76143	0.991485	0.722076	0.87287	0.11453	1	1	1	1	1	1	1	1	0.556768	232.1	206	245.4	165.7	240.9	266.5	9.17	17.76	21.14
Q9H6F5	Coiled-coil domain-containing protein 86 OS=Homo sapiens OX=9606 GN=CCDC86 PE=1 SV=1	[R].QPEYSPESPR.[C]	1xTMTpro [N-Term]; 1xPhospho [S8(100)]	1.36671e-06	0.000188487	1	1	2	6	Q9H6F5 [106-115]	Q9H6F5 1xPhospho [S113(100)]	0	1573.72	1.153	0.845	0.969	0.962	0.794	0.835	0.939	0.993	0.819	0.77136	0.989671	0.999961	0.999948	0.350052	0.863784	0.668383	1	0.272527	1	1	1	1	0.939022	1	1	1	0.829854	1162.6	1340	982.5	1126.9	1118.5	922.9	7.88	16.55	20.07
Q9H6F5	Coiled-coil domain-containing protein 86 OS=Homo sapiens OX=9606 GN=CCDC86 PE=1 SV=1	[R].QPEYSPESPR.[C]	1xTMTpro [N-Term]; 2xPhospho [S5(100); S8(100)]	0.000119438	0.000188487	1	1	1	2	Q9H6F5 [106-115]	Q9H6F5 2xPhospho [S110(100); S113(100)]	0	1653.69	1.063	0.826	0.944	0.896	0.752	0.843	0.911	0.949	0.797	0.923624	0.542076	0.988154	0.998909	0.0329813	0.769317	0.4561	0.999844	0.0911434	1	1	1	1	0.228916	1	1	1	0.492912	376.3	399.9	310.7	355.3	337.2	283.1	3.29	9.26	13.77
P61129	Zinc finger CCCH domain-containing protein 6 OS=Homo sapiens OX=9606 GN=ZC3H6 PE=1 SV=2	[R].QPGQGSPTPDNDPGR.[E]	1xTMTpro [N-Term]; 1xPhospho [T8(100)]	4.66279e-06	0.000188487	1	1	2	3	P61129 [1153-1167]	P61129 1xPhospho [T1160(100)]	0	1906.86	1.018	0.83	0.928	0.95	0.841	0.934	1.013	1.024	0.906	0.998183	0.0730555	0.727781	0.881525	0.112292	0.680225	0.999774	0.999412	0.688444	1	0.740272	1	1	0.489168	1	1	1	1	209.1	212.9	173.7	194.1	198.8	175.9	9.93	4.97	6.71
Q9ULM3	YEATS domain-containing protein 2 OS=Homo sapiens OX=9606 GN=YEATS2 PE=1 SV=2	[K].QPGQVIGATTPSTGSPTNK.[I]	1xTMTpro [K19]; 1xTMTpro [N-Term]; 1xPhospho [S15(100)]	3.67232e-07	0.000188487	1	1	1	1	Q9ULM3 [505-523]	Q9ULM3 1xPhospho [S519(100)]	0	2529.32	1.062	0.928	0.958	1.039	0.904	0.979	0.975	1.085	0.944	0.999998	0.996997	0.999833	0.998811	0.66619	0.999759	0.889515	0.999995	0.52435	1	1	1	1	1	1	1	1	1	76.1	80.8	70.6	72.9	79.1	68.8	5.85	5.46	14.55
O14976	Cyclin-G-associated kinase OS=Homo sapiens OX=9606 GN=GAK PE=1 SV=2	[R].QPGSTAQYDAGAGSPEAEPTDSDSPPSSSADASR.[F]	1xTMTpro [N-Term]; 1xPhospho [S24(100)]	3.43259e-14	0.000188487	1	1	1	2	O14976 [757-790]	O14976 1xPhospho [S780(100)]	0	3677.57	1.126	0.895	1.049	1.027	0.871	0.912	0.973	0.979	0.83	0.906899	0.999905	0.928774	0.999338	0.778572	0.981219	0.879703	0.988321	0.288458	1	1	1	1	1	1	1	1	0.847254	86	96.8	76.9	90.2	88.3	74.9	5.08	13.8	11.64
O75362	Zinc finger protein 217 OS=Homo sapiens OX=9606 GN=ZNF217 PE=1 SV=1	[R].QPGTCSPDLAAPLDENGAVDR.[G]	1xCarbamidomethyl [C5]; 1xTMTpro [N-Term]; 1xPhospho [S6(100)]	2.06887e-08	0.000188487	1	1	1	1	O75362 [416-436]	O75362 1xCarbamidomethyl [C420]; 1xPhospho [S421(100)]	0	2567.18	1.127	1.002	1.029	0.952	0.966	0.845	0.964	0.925	0.939	0.749446	0.999999	0.944249	0.957058	1	0.993559	0.999997	1	0.940399	1	1	1	1	1	1	1	1	1	68.9	77.7	69.1	70.9	65.6	66.6	0.48	15.43	9.13
Q9UBW7	Zinc finger MYM-type protein 2 OS=Homo sapiens OX=9606 GN=ZMYM2 PE=1 SV=1	[K].QPGVDSLSPVASLPK.[Q]	1xTMTpro [K15]; 1xTMTpro [N-Term]; 1xPhospho [S8(100)]	5.08693e-05	0.000188487	1	1	1	1	Q9UBW7 [298-312]	Q9UBW7 1xPhospho [S305(100)]	0	2183.2	0.984	0.739	0.988	0.873	0.696	0.887	0.942	0.883	0.704	0.999948	0.0762813	0.986513	0.919716	0.0194135	0.967273	0.959083	0.999235	0.0559637	1	0.761973	1	1	0.161929	1	1	1	0.377788	63.9	62.8	47.2	63.1	55.7	44.4	8.75	5.95	9.04
Q9BUL9	Ribonuclease P protein subunit p25 OS=Homo sapiens OX=9606 GN=RPP25 PE=1 SV=1	[R].QPGYQPPNPHPGPSSPPAAPASK.[R]	1xTMTpro [K23]; 1xTMTpro [N-Term]; 1xPhospho [S/Y]	4.41758e-05	0.000188487	1	1	1	2	Q9BUL9 [148-170]		0	2967.5	1.112	1.037	1.059	1.071	0.959	0.963	0.924	1.012	0.906	0.563598	0.98952	0.775945	0.979878	0.931235	0.909796	0.657738	0.98736	0.289837	1	1	1	1	1	1	1	1	0.848331	80.8	89.9	83.8	85.6	86.6	77.5	5.45	4.28	15.06
Q9UQR1	Zinc finger protein 148 OS=Homo sapiens OX=9606 GN=ZNF148 PE=1 SV=2	[K].QPLEQNQTISPLSTYEESK.[V]	1xTMTpro [K19]; 1xTMTpro [N-Term]; 1xPhospho [S10(100)]	4.02494e-11	0.000188487	1	1	1	3	Q9UQR1 [403-421]	Q9UQR1 1xPhospho [S412(100)]	0	2880.45	0.999	0.712	1.027	0.962	0.655	0.963	0.921	0.937	0.638	0.998747	0.00225902	0.998799	0.776828	3.95613e-05	0.566337	0.116051	0.56823	2.49446e-05	1	0.0607609	1	1	0.00204215	1	1	1	0.00182233	367.4	366.9	261.5	377.3	353.4	240.7	3.64	6.86	10.84
Q96T58	Msx2-interacting protein OS=Homo sapiens OX=9606 GN=SPEN PE=1 SV=1	[K].QPLFVPTTSGPSTPPGLVLPHTEFQPAPK.[Q]	1xTMTpro [K29]; 1xTMTpro [N-Term]; 1xPhospho [T13(98)]	1.87302e-06	0.000188487	1	1	1	1	Q96T58 [3455-3483]	Q96T58 1xPhospho [T3467(98)]	0	3728.99	0.917	0.988	0.81	0.742	0.885	0.809	0.896	0.916	1.093	0.999991	0.970641	0.996475	0.959867	0.941726	0.98176	0.588906	0.999193	0.997828	1	1	1	1	1	1	1	1	1	39	35.8	38.6	31.6	28.9	34.5	18.21	9.27	12.4
Q99613	Eukaryotic translation initiation factor 3 subunit C OS=Homo sapiens OX=9606 GN=EIF3C PE=1 SV=1	[K].QPLLLSEDEEDTK.[R]	1xTMTpro [K13]; 1xTMTpro [N-Term]; 1xPhospho [S6(100)]	8.34468e-08	0.000188487	1	2	1	2	Q99613 [34-46]	Q99613 1xPhospho [S39(100)]	0	2205.12	0.793	1.318	0.968	1.06	1.329	1.338	1.008	1.095	1.372	0.932692	0.928035	0.999945	0.999852	0.410714	0.980719	0.899206	1	0.318544	1	1	1	1	1	1	1	1	0.883319	229.8	182.2	302.9	222.5	243.7	305.3	5.52	16.72	28.11
Q99613	Eukaryotic translation initiation factor 3 subunit C OS=Homo sapiens OX=9606 GN=EIF3C PE=1 SV=1	[K].QPLLLSEDEEDTKR.[V]	1xTMTpro [K13]; 1xTMTpro [N-Term]; 1xPhospho [S6(100)]	1.21813e-08	0.000188487	1	3	1	12	Q99613 [34-47]	Q99613 1xPhospho [S39(100)]	1	2361.22	0.899	1.213	0.994	0.998	1.171	1.111	0.965	1.004	1.178	0.903016	0.889957	0.999997	0.99669	0.668337	0.992176	0.997077	0.999115	0.604113	1	1	1	1	1	1	1	1	1	2030.1	1824.7	2463	2018.5	2026.7	2376.8	8.32	19.04	17.02
O14647	Chromodomain-helicase-DNA-binding protein 2 OS=Homo sapiens OX=9606 GN=CHD2 PE=1 SV=2	[K].QPLPPLHPAVSDPRSPPSQK.[S]	1xTMTpro [K20]; 1xTMTpro [N-Term]; 1xPhospho [S15(100)]	3.24605e-06	0.000188487	1	1	1	1	O14647 [1775-1794]	O14647 1xPhospho [S1789(100)]	1	2836.54	1.064	1.105	0.956	1.048	1.064	0.985	0.964	1.096	1.114	0.789468	0.811348	0.999246	0.994707	0.926307	0.967597	0.999638	0.951676	0.787816	1	1	1	1	1	1	1	1	1	68.8	73.2	76	65.7	72.1	73.2	11.12	8.66	1.44
Q9NQW6	Anillin OS=Homo sapiens OX=9606 GN=ANLN PE=1 SV=2	[R].QPLSEASNQQPLSGGEEK.[S]	1xTMTpro [K18]; 1xTMTpro [N-Term]; 1xPhospho [S13(100)]	2.92873e-10	0.000188487	1	1	1	2	Q9NQW6 [42-59]	Q9NQW6 1xPhospho [S54(100)]	0	2587.29	0.933	1.366	1.022	0.966	1.25	1.036	0.915	0.945	1.223	1	0.0107392	0.988182	0.999988	0.0158597	0.999987	0.999881	0.970078	0.0444012	1	0.189707	1	1	0.141751	1	1	1	0.328691	183.9	171.5	251.1	187.9	177.7	229.8	6.61	10.89	13.11
A5PL33	Protein KRBA1 OS=Homo sapiens OX=9606 GN=KRBA1 PE=1 SV=3	[R].QPLSPSATGDTR.[G]	1xTMTpro [N-Term]; 1xPhospho [S4(100)]	7.15214e-08	0.000188487	1	1	1	1	A5PL33 [352-363]	A5PL33 1xPhospho [S355(100)]	0	1613.79	1.101	0.754	0.996	0.803	0.661	0.729	0.876	0.806	0.664	0.99763	0.997673	0.999788	0.999941	0.385117	0.986257	0.617572	0.996703	0.272252	1	1	1	1	0.983383	1	1	1	0.829312	423.2	466	319.2	421.4	339.6	279.7	12.92	27.13	39.79
Q08495	Dematin OS=Homo sapiens OX=9606 GN=DMTN PE=1 SV=3	[K].QPLTSPGSVSPSR.[D]	1xTMTpro [N-Term]; 1xPhospho [S/T]	4.85427e-06	0.000188487	1	1	1	2	Q08495 [7-19]		0	1696.86	1.149	0.915	1.061	0.985	0.95	0.858	1.039	0.928	0.896	0.613987	0.983698	0.8904	0.854114	0.999999	0.996897	0.972281	0.999999	0.855865	1	1	1	1	1	1	1	1	1	495.3	569	453	525.6	488	470.7	15.24	19.35	25.47
P43358	Melanoma-associated antigen 4 OS=Homo sapiens OX=9606 GN=MAGEA4 PE=1 SV=2	[R].QPNEGSSSQEEEGPSTSPDAESLFR.[E]	1xTMTpro [N-Term]; 1xPhospho [S17(100)]	2.23734e-12	0.000188487	1	1	3	6	P43358 [83-107]	P43358 1xPhospho [S99(100)]	0	3049.32	0.996	1.045	1.2	1.168	1.302	1.173	1.246	0.973	1.084	0.972922	0.995996	0.536593	0.721287	0.0973308	0.326919	0.206145	0.999383	0.818974	1	1	1	1	0.449646	1	1	1	1	108.1	107.7	113	129.8	126.3	140.7	5.59	14.58	15.31
P43358	Melanoma-associated antigen 4 OS=Homo sapiens OX=9606 GN=MAGEA4 PE=1 SV=2	[R].QPNEGSSSQEEEGPSTSPDAESLFR.[E]	1xTMTpro [N-Term]; 2xPhospho [S7(98.2); S8(100)]	6.48598e-09	0.000188487	1	1	1	5	P43358 [83-107]	P43358 2xPhospho [S89(98.2); S90(100)]	0	3129.29	0.853	0.988	0.906	0.933	0.977	1.095	0.988	1.03	1.078	0.065536	0.949584	0.75217	0.73558	1	0.493062	0.93018	1	0.711607	1	1	1	1	1	1	1	1	1	86.6	73.8	85.5	78.4	80.8	84.5	5.48	2.27	9.56
Q03519	Antigen peptide transporter 2 OS=Homo sapiens OX=9606 GN=TAP2 PE=1 SV=1	[R].QPNLPSPGTLAPTTLQGVVK.[F]	1xTMTpro [K20]; 1xTMTpro [N-Term]; 1xPhospho [S6(100)]	4.03374e-07	0.000188487	1	1	1	2	Q03519 [450-469]	Q03519 1xPhospho [S455(100)]	0	2706.51	1.07	0.855	0.934	1.027	0.869	0.96	1.017	1.1	0.931	0.942227	0.636855	0.999809	0.999836	0.443511	0.985275	0.99916	0.995088	0.58467	1	1	1	1	1	1	1	1	1	387.4	414.6	331.1	361.7	398	336.6	5.53	8.75	11.51
Q9BWN1	Proline-rich protein 14 OS=Homo sapiens OX=9606 GN=PRR14 PE=1 SV=1	[R].QPPASPPR.[Q]	1xTMTpro [N-Term]; 1xPhospho [S5(100)]	0.000369576	0.000188487	1	1	1	1	Q9BWN1 [89-96]	Q9BWN1 1xPhospho [S93(100)]	0	1233.63	1.161	0.866	0.94	0.948	0.72	0.816	0.83	1.009	0.765	0.789069	0.978121	0.999938	0.999997	0.0472111	0.841387	0.14824	0.999488	0.0662261	1	1	1	1	0.28813	1	1	1	0.416869	374.8	435.3	324.7	352.3	355.3	269.7	5.17	8.89	16.65
Q5TDH0	Protein DDI1 homolog 2 OS=Homo sapiens OX=9606 GN=DDI2 PE=1 SV=1	[R].QPPGTQQSHSSPGEITSSPQGLDNPALLR.[D]	1xTMTpro [N-Term]; 1xPhospho [S11(100)]	9.37843e-09	0.000188487	1	1	2	5	Q5TDH0 [111-139]	Q5TDH0 1xPhospho [S121(100)]	0	3383.66	1.228	0.899	1.01	0.93	0.876	0.758	0.974	0.921	0.867	0.664433	0.999976	0.982927	0.973985	0.952968	0.965857	0.905284	1	0.667022	1	1	1	1	1	1	1	1	1	125.1	153.6	112.5	126.4	116.4	109.6	6.3	15.63	19.07
Q96S55	ATPase WRNIP1 OS=Homo sapiens OX=9606 GN=WRNIP1 PE=1 SV=2	[K].QPATPTAAESSEGEGEEGDDGGETESR.[E]	1xTMTpro [N-Term]; 2xPhospho [S10(100); S11(100)]	4.31617e-12	0.000188487	1	1	1	2	Q96S55 [82-108]	Q96S55 2xPhospho [S91(100); S92(100)]	0	3157.23	1.341	0.945	1.238	0.915	0.767	0.682	0.812	0.739	0.62	0.890183	0.999957	0.998042	0.998832	0.582887	0.98053	0.690897	1	0.363728	1	1	1	1	1	1	1	1	0.929454	49.5	66.4	46.8	61.3	45.3	38	15.4	25.25	33.09
P04792	Heat shock protein beta-1 OS=Homo sapiens OX=9606 GN=HSPB1 PE=1 SV=2	[R].QLSSGVSEIR.[H]	1xTMTpro [N-Term]; 1xPhospho [S3(100)]	9.3137e-05	0.000188487	1	1	2	6	P04792 [80-89]	P04792 1xPhospho [S82(100)]	0	1459.75	0.735	0.674	1.056	0.683	0.727	0.928	1.077	0.646	0.688	0.000355428	2.29823e-05	0.404184	3.96642e-05	9.74977e-05	0.598505	0.856983	3.99028e-06	8.55236e-06	0.0798944	0.00224996	1	0.0124329	0.00394591	1	1	0.0038218	0.00086736	2012.7	1480.1	1357.5	2126.3	1373.7	1462.5	6.2	4.44	4.89
P55199	RNA polymerase II elongation factor ELL OS=Homo sapiens OX=9606 GN=ELL PE=1 SV=1	[R].QLSQGSEEYETTR.[G]	1xTMTpro [N-Term]; 1xPhospho [S3(100)]	3.03549e-06	0.000188487	1	1	1	1	P55199 [559-571]	P55199 1xPhospho [S561(100)]	0	1911.87	1.07	0.874	1.043	1.012	0.788	0.946	0.902	0.97	0.756	0.873655	0.71631	0.993938	0.999975	0.177066	0.931573	0.848356	0.999018	0.07663	1	1	1	1	0.643043	1	1	1	0.448922	79.2	84.8	69.3	82.6	80.2	62.5	10.66	13.39	16.2
Q14147	Probable ATP-dependent RNA helicase DHX34 OS=Homo sapiens OX=9606 GN=DHX34 PE=1 SV=2	[R].QLAHQAQQQLEEEEEDTPVSPK.[E]	1xTMTpro [K22]; 1xTMTpro [N-Term]; 1xPhospho [S20(100)]	1.13666e-12	0.000188487	1	1	1	1	Q14147 [957-978]	Q14147 1xPhospho [S976(100)]	0	3222.58	0.757	1.035	0.94	1.037	1.2	1.369	1.159	1.103	1.276	0.473551	0.999957	0.99773	0.973233	0.742431	0.867109	0.636502	0.999508	0.501564	1	1	1	1	1	1	1	1	1	98.8	74.9	102.3	92.9	102.5	118.6	7.28	13.1	27.5
Q9NZM5	Ribosome biogenesis protein NOP53 OS=Homo sapiens OX=9606 GN=NOP53 PE=1 SV=2	[R].QLALPATEQAATQESTFQELCEGLLEESDGEGEPGQGEGPEAGDAEVCPTPAR.[L]	2xCarbamidomethyl [C21; C48]; 1xTMTpro [N-Term]; 1xPhospho [T16(97.6)]	1.46903e-15	0.000188487	1	1	2	11	Q9NZM5 [278-330]	Q9NZM5 2xCarbamidomethyl [C298; C325]; 1xPhospho [T293(97.6)]	0	5940.65	1.072	1.061	0.861	1.037	0.917	0.967	0.864	1.204	1.064	0.931642	0.976194	0.645783	0.921394	0.991916	1	0.791842	0.196697	0.914794	1	1	1	1	1	1	1	1	1	116.9	125.4	124.1	100.7	121.2	107.2	6.46	6.8	10.58
P10155	RNA-binding protein RO60 OS=Homo sapiens OX=9606 GN=RO60 PE=1 SV=2	[K].QIANSQDGYVWQVTDMNR.[L]	1xTMTpro [N-Term]; 1xPhospho [S5(100)]	0.000181207	0.000188487	1	1	1	1	P10155 [15-32]	P10155 1xPhospho [S19(100)]	0	2509.15	0.716	1.11	1.142	0.995	1.08	1.39	0.973	0.871	0.945	0.827493	0.990952	0.999974	0.953476	0.999936	0.998963	0.966075	0.981941	0.998781	1	1	1	1	1	1	1	1	1	38	27.2	42.1	43.4	37.8	41	9.12	29.28	29.22
Q15365	Poly(rC)-binding protein 1 OS=Homo sapiens OX=9606 GN=PCBP1 PE=1 SV=2	[K].QICLVMLETLSQSPQGR.[V]	1xCarbamidomethyl [C3]; 1xTMTpro [N-Term]; 1xPhospho [S13(100)]	3.08676e-12	0.000188487	1	1	1	6	Q15365 [161-177]	Q15365 1xCarbamidomethyl [C163]; 1xPhospho [S173(100)]	0	2344.17	1.054	1.083	1.061	0.985	1.105	0.935	1.02	0.928	1.041	0.997372	0.715629	0.99782	1	0.985655	0.998593	0.965314	0.998867	0.999919	1	1	1	1	1	1	1	1	1	232.9	245.4	252.2	247.2	229.4	257.3	7.8	6.54	14.4
Q15366	Poly(rC)-binding protein 2 OS=Homo sapiens OX=9606 GN=PCBP2 PE=1 SV=1	[K].QICVVMLETLSQSPPK.[G]	1xCarbamidomethyl [C3]; 1xTMTpro [K16]; 1xTMTpro [N-Term]; 1xPhospho [S13(100)]	1.60806e-09	0.000188487	1	1	1	2	Q15366 [161-176]	Q15366 1xCarbamidomethyl [C163]; 1xPhospho [S173(100)]	0	2518.33	1.039	1.319	1.008	1.222	1.42	1.176	1.077	1.212	1.409	1	0.881027	1	0.98028	0.298684	0.980369	0.856956	0.974236	0.281072	1	1	1	1	0.867523	1	1	1	0.838688	237.9	247.3	313.8	239.9	290.8	338	7.79	21.76	19.3
Q99447	Ethanolamine-phosphate cytidylyltransferase OS=Homo sapiens OX=9606 GN=PCYT2 PE=1 SV=1	[R].QIDSGSNLTTDLIVQR.[I]	1xTMTpro [N-Term]; 1xPhospho [T10(100)]	2.53276e-06	0.000188487	1	1	1	1	Q99447 [333-348]	Q99447 1xPhospho [T342(100)]	0	2144.09	0.981	0.745	0.839	0.861	0.722	0.877	0.968	1.026	0.86	0.999871	0.916035	0.99674	0.999597	0.434837	0.993568	0.927316	0.999979	0.692437	1	1	1	1	1	1	1	1	1	68.9	67.6	51.4	57.8	59.3	49.7	13.72	5.15	25.41
O14646	Chromodomain-helicase-DNA-binding protein 1 OS=Homo sapiens OX=9606 GN=CHD1 PE=1 SV=2	[R].QIDSSEEDDDEEDYDNDKR.[S]	1xTMTpro [K18]; 1xTMTpro [N-Term]; 2xPhospho [S4(100); S5(100)]	1.01642e-08	0.000188487	1	2	1	4	O14646 [212-230]	O14646 2xPhospho [S215(100); S216(100)]	1	3085.23	1.034	1.093	0.923	1.058	1.132	1.022	1.035	1.146	1.227	0.9626	1	0.967245	0.979685	0.951567	0.999997	0.963329	0.999999	0.600739	1	1	1	1	1	1	1	1	1	523.8	541.8	572.8	483.5	554	593.1	4.13	18.01	13.36
Q01970	1-phosphatidylinositol 4,5-bisphosphate phosphodiesterase beta-3 OS=Homo sapiens OX=9606 GN=PLCB3 PE=1 SV=2	[R].QLAALIGESEAQAGQETCQDTQSQQLGSQPSSNPTPSPLDASPR.[R]	1xCarbamidomethyl [C18]; 1xTMTpro [N-Term]; 1xPhospho [S42(100)]	4.92171e-11	0.000188487	1	1	1	3	Q01970 [875-918]	Q01970 1xCarbamidomethyl [C892]; 1xPhospho [S916(100)]	0	4964.32	1.108	1.161	1.045	0.997	0.978	0.9	0.843	0.954	0.936	0.532044	0.491875	0.831586	0.96312	0.999067	0.925756	0.692668	0.998333	0.953695	1	1	1	1	1	1	1	1	1	78.8	87.3	91.5	82.3	78.6	77.1	14.58	12.64	11.85
Q63ZY6	Putative methyltransferase NSUN5C OS=Homo sapiens OX=9606 GN=NSUN5P2 PE=5 SV=2	[R].QLEEPGAGTPSPVR.[L]	1xTMTpro [N-Term]; 1xPhospho [S11(100)]	2.75251e-07	0.000188487	1	2	1	2	Q63ZY6 [133-146]	Q63ZY6 1xPhospho [S143(100)]	0	1821.91	1.003	0.851	0.985	0.918	0.806	0.915	0.947	0.932	0.819	0.995162	0.865338	0.998545	0.999449	0.11852	0.958442	0.547031	1	0.215355	1	1	1	1	0.507299	1	1	1	0.753588	321.2	322.3	273.5	316.3	294.9	259	4.64	4.7	15.89
Q13884	Beta-1-syntrophin OS=Homo sapiens OX=9606 GN=SNTB1 PE=1 SV=3	[R].QLEIHSPDAK.[H]	1xTMTpro [K10]; 1xTMTpro [N-Term]; 1xPhospho [S6(100)]	2.66942e-05	0.000188487	1	1	1	1	Q13884 [264-273]	Q13884 1xPhospho [S269(100)]	0	1825.97	0.987	0.865	0.876	0.984	0.845	0.997	0.977	1.123	0.964	0.999927	0.0337771	0.103378	0.927737	0.0248395	0.973973	0.999964	0.406837	0.950207	1	0.435724	1	1	0.189915	1	1	1	1	297.7	293.8	257.6	260.8	293	251.6	4.96	3.82	2.03
Q9UNL4	Inhibitor of growth protein 4 OS=Homo sapiens OX=9606 GN=ING4 PE=1 SV=1	[K].QIESSDYDSSSSK.[G]	1xTMTpro [K13]; 1xTMTpro [N-Term]; 1xPhospho [S9(100)]	3.10558e-07	0.000188487	1	1	2	4	Q9UNL4 [115-127]	Q9UNL4 1xPhospho [S123(100)]	0	2120.99	0.982	0.988	1.068	1.012	0.873	1.031	0.883	0.948	0.817	0.999971	0.999992	0.993269	0.999999	0.322998	0.999764	0.383663	0.986273	0.147267	1	1	1	1	0.905203	1	1	1	0.625808	274.8	269.9	271.6	293.3	278.2	239.8	3.78	4.61	14.96
Q9NTI5	Sister chromatid cohesion protein PDS5 homolog B OS=Homo sapiens OX=9606 GN=PDS5B PE=1 SV=1	[K].QLEVLVSPTCSCK.[Q]	2xCarbamidomethyl [C10; C12]; 1xTMTpro [K13]; 1xTMTpro [N-Term]; 1xPhospho [S7(100)]	3.81293e-06	0.000188487	1	1	1	1	Q9NTI5 [562-574]	Q9NTI5 2xCarbamidomethyl [C571; C573]; 1xPhospho [S568(100)]	0	2209.13	1.007	0.81	0.977	1.064	0.897	1.057	1.108	1.088	0.918	0.992166	0.021719	0.999993	0.864689	0.415555	0.991822	0.449605	0.805385	0.484179	1	0.319231	1	1	1	1	1	1	1	79.6	80.1	64.5	77.8	84.7	71.4	3.26	4.18	6.8
Q14839	Chromodomain-helicase-DNA-binding protein 4 OS=Homo sapiens OX=9606 GN=CHD4 PE=1 SV=2	[R].QLGDSSGEGPEFVEEEEEVALRSDSEGSDYTPGK.[K]	1xTMTpro [K34]; 1xTMTpro [N-Term]; 1xPhospho [S23(97.1)]	1.01537e-05	0.000188487	1	1	2	9	Q14839 [81-114]	Q14839 1xPhospho [S103(97.1)]	1	4317.97	1.15	1.151	0.972	1.095	1.258	0.952	1.093	1.126	1.294	0.897694	0.876363	0.999978	0.684431	0.180636	0.997291	0.686205	0.773958	0.230592	1	1	1	1	0.650817	1	1	1	0.774426	91.2	104.8	104.9	88.6	99.8	114.6	14	13.63	13.4
O15027	Protein transport protein Sec16A OS=Homo sapiens OX=9606 GN=SEC16A PE=1 SV=4	[K].QIDSSPVGGETDETTVSQNYR.[G]	1xTMTpro [N-Term]; 1xPhospho [S5(100)]	9.67711e-13	0.000188487	1	1	1	8	O15027 [565-585]	O15027 1xPhospho [S569(100)]	0	2667.21	1.048	1.155	1.057	1.019	1.089	0.972	0.943	0.963	1.029	0.497781	0.106396	0.767418	0.999998	0.540362	0.555793	0.841358	0.819218	0.998244	1	0.941668	1	1	1	1	1	1	1	246.8	258.7	285.1	261	251.4	268.7	1.8	7.55	6.48
P07910	Heterogeneous nuclear ribonucleoproteins C1/C2 OS=Homo sapiens OX=9606 GN=HNRNPC PE=1 SV=4	[K].QKVDSLLENLEK.[I]	2xTMTpro [K2; K12]; 1xTMTpro [N-Term]; 1xPhospho [S5(100)]	4.98542e-05	0.000188487	1	4	1	1	P07910 [205-216]	P07910 1xPhospho [S209(100)]	1	2408.36	0.775	1.008	1.024	1.124	1.241	1.452	1.232	1.098	1.212	0.925297	0.999964	0.999651	1	0.873141	0.912684	0.790015	0.999343	0.734068	1	1	1	1	1	1	1	1	1	119.8	92.8	120.7	122.7	134.7	148.7	15	32.2	31.61
Q9UNZ2	NSFL1 cofactor p47 OS=Homo sapiens OX=9606 GN=NSFL1C PE=1 SV=2	[R].QHSSQDVHVVLK.[L]	1xTMTpro [K12]; 1xTMTpro [N-Term]; 1xPhospho [S4(99.5)]	2.51288e-05	0.000188487	1	1	1	2	Q9UNZ2 [174-185]	Q9UNZ2 1xPhospho [S177(99.5)]	0	2065.11	0.979	0.802	0.971	0.967	0.887	0.987	1.106	0.995	0.914	0.995548	0.276423	0.999286	0.999315	0.669108	0.999981	0.967978	1	0.843263	1	1	1	1	1	1	1	1	1	133.6	130.8	107.2	129.8	129.1	118.6	4.86	12.63	9.22
Q8NFC6	Biorientation of chromosomes in cell division protein 1-like 1 OS=Homo sapiens OX=9606 GN=BOD1L1 PE=1 SV=2	[K].QHYLSSEDEPDDNPDVLDSR.[I]	1xTMTpro [N-Term]; 1xPhospho [S5(100)]	6.46076e-10	0.000188487	1	1	2	2	Q8NFC6 [2775-2794]	Q8NFC6 1xPhospho [S2779(100)]	0	2715.17	0.867	1.234	1.001	0.975	1.297	1.125	1.051	0.974	1.295	0.91898	0.989721	0.999834	0.999973	0.293608	0.854716	0.592604	1	0.405743	1	1	1	1	0.85769	1	1	1	0.965057	117.9	102.2	145.6	118.1	115.1	152.9	10.58	0.62	26.98
Q8NFC6	Biorientation of chromosomes in cell division protein 1-like 1 OS=Homo sapiens OX=9606 GN=BOD1L1 PE=1 SV=2	[K].QHYLSSEDEPDDNPDVLDSR.[I]	1xTMTpro [N-Term]; 2xPhospho [S5(100); S6(100)]	5.08398e-13	0.000188487	1	1	1	1	Q8NFC6 [2775-2794]	Q8NFC6 2xPhospho [S2779(100); S2780(100)]	0	2795.14	0.95	0.942	0.882	0.918	0.857	0.967	0.91	1.041	0.973	0.991515	0.999799	0.992419	0.999985	0.999992	0.998005	0.998502	0.977798	0.997885	1	1	1	1	1	1	1	1	1	63.3	60.1	59.7	55.8	58.1	54.3	17.39	6.2	8.11
Q96KC8	DnaJ homolog subfamily C member 1 OS=Homo sapiens OX=9606 GN=DNAJC1 PE=1 SV=1	[R].QKDFDIAEQNESSDEESLR.[K]	1xTMTpro [K2]; 1xTMTpro [N-Term]; 1xPhospho [S13(99.2)]	2.23594e-07	0.000188487	1	1	1	2	Q96KC8 [468-486]	Q96KC8 1xPhospho [S480(99.2)]	1	2928.38	0.931	0.907	1.261	1.245	1.045	1.337	1.153	0.987	0.829	0.979967	0.941017	0.0665154	0.170461	0.985891	0.0562514	0.654855	0.990041	0.183301	1	1	1	1	1	1	1	1	0.695953	185.4	172.6	168.1	233.9	230.8	193.8	6	9.4	4.6
Q96KC8	DnaJ homolog subfamily C member 1 OS=Homo sapiens OX=9606 GN=DNAJC1 PE=1 SV=1	[R].QKDFDIAEQNESSDEESLR.[K]	1xTMTpro [K2]; 1xTMTpro [N-Term]; 2xPhospho [S12(100); S13(100)]	1.18257e-07	0.000188487	1	1	1	2	Q96KC8 [468-486]	Q96KC8 2xPhospho [S479(100); S480(100)]	1	3008.34	0.996	1.119	0.93	0.952	1.073	0.956	0.959	1.024	1.155	0.966602	0.99987	0.852104	0.756748	0.957557	0.991382	0.990064	0.999948	0.410036	1	1	1	1	1	1	1	1	0.968109	170.5	169.9	190.8	158.5	162.3	183	7.69	8.53	15.51
Q96KC8	DnaJ homolog subfamily C member 1 OS=Homo sapiens OX=9606 GN=DNAJC1 PE=1 SV=1	[R].QKDFDIAEQNESSDEESLRK.[E]	2xTMTpro [K2; K20]; 1xTMTpro [N-Term]; 2xPhospho [S12(100); S13(100)]	2.52981e-05	0.000188487	1	1	1	5	Q96KC8 [468-487]	Q96KC8 2xPhospho [S479(100); S480(100)]	2	3440.64	0.911	0.996	0.955	0.946	1.006	1.039	1.009	0.991	1.053	0.838266	0.971045	0.979705	0.791471	1	0.999998	0.962765	0.990015	0.973144	1	1	1	1	1	1	1	1	1	677.5	617	675.1	646.9	640.8	681.3	9.49	19.03	19.79
Q96ST2	Protein IWS1 homolog OS=Homo sapiens OX=9606 GN=IWS1 PE=1 SV=2	[R].QKDSDSESEER.[A]	1xTMTpro [K2]; 1xTMTpro [N-Term]; 2xPhospho [S4(100); S6(100)]	1.67969e-05	0.000188487	1	1	1	2	Q96ST2 [90-100]	Q96ST2 2xPhospho [S93(100); S95(100)]	1	2077.9	0.929	1.337	0.852	1	1.246	1.077	0.932	1.173	1.462	0.939483	0.999751	0.923743	0.966219	0.964852	0.999995	0.994455	0.999969	0.533451	1	1	1	1	1	1	1	1	1	1115.4	1035.9	1490.9	950.6	1115.3	1389.7	16.71	28.03	33.9
Q9BQK8	Phosphatidate phosphatase LPIN3 OS=Homo sapiens OX=9606 GN=LPIN3 PE=1 SV=3	[K].QKEDAVATDSSPEELEAGAESELSLPEK.[L]	2xTMTpro [K2; K28]; 1xTMTpro [N-Term]; 3xPhospho [T8(100); S10(100); S11(100)]	8.24683e-06	0.000188487	1	1	3	8	Q9BQK8 [152-179]	Q9BQK8 3xPhospho [T159(100); S161(100); S162(100)]	1	4111.91	0.876	1.178	1.09	0.996	1.118	1.136	0.949	0.913	1.025	0.776021	0.998163	0.999998	0.986758	0.95582	0.980708	0.997808	0.99425	0.929215	1	1	1	1	1	1	1	1	1	91.9	80.5	108.2	100.2	91.4	102.7	2.94	19.75	19.09
Q8NHZ8	Anaphase-promoting complex subunit CDC26 OS=Homo sapiens OX=9606 GN=CDC26 PE=1 SV=1	[K].QKEDVEVVGGSDGEGAIGLSSDPK.[S]	2xTMTpro [K2; K24]; 1xTMTpro [N-Term]; 1xPhospho [S11(100)]	4.79667e-09	0.000188487	1	1	1	2	Q8NHZ8 [32-55]	Q8NHZ8 1xPhospho [S42(100)]	1	3365.73	0.794	1.041	0.946	0.985	1.044	1.24	1.002	1.041	1.103	0.596476	0.999558	0.948872	0.935399	0.996323	0.976291	0.966683	1	0.762367	1	1	1	1	1	1	1	1	1	170.2	135.2	177.3	161	167.6	177.6	10.96	13.08	15.58
O15164	Transcription intermediary factor 1-alpha OS=Homo sapiens OX=9606 GN=TRIM24 PE=1 SV=3	[R].QKEEVSPEAVGVTSQR.[P]	1xTMTpro [K2]; 1xTMTpro [N-Term]; 1xPhospho [S6(100)]	3.91661e-06	0.000188487	1	1	1	1	O15164 [204-219]	O15164 1xPhospho [S209(100)]	1	2432.27	0.989	0.922	0.935	0.902	0.877	0.912	0.951	0.965	0.938	0.997395	0.853442	0.441321	0.683013	0.344738	0.437313	0.921312	0.997604	0.999945	1	1	1	1	0.933404	1	1	1	1	81.5	80.6	75.2	76.3	73.5	71.5	3.38	9.2	2.2
Q9NYF8	Bcl-2-associated transcription factor 1 OS=Homo sapiens OX=9606 GN=BCLAF1 PE=1 SV=2	[K].QKFNDSEGDDTEETEDYR.[Q]	1xTMTpro [K2]; 1xTMTpro [N-Term]; 1xPhospho [S6(100)]	7.53802e-10	0.000188487	1	1	1	3	Q9NYF8 [392-409]	Q9NYF8 1xPhospho [S397(100)]	1	2866.25	0.945	1.069	0.99	1.052	1.005	1.113	0.941	1.062	1.015	0.957766	0.999709	0.994204	0.99782	1	0.998342	0.9999	0.999998	0.996527	1	1	1	1	1	1	1	1	1	655.7	619.7	700.6	649.2	689.7	659.2	9.35	17.8	20.43
Q9NYF8	Bcl-2-associated transcription factor 1 OS=Homo sapiens OX=9606 GN=BCLAF1 PE=1 SV=2	[K].QKFNDSEGDDTEETEDYR.[Q]	1xTMTpro [K2]; 1xTMTpro [N-Term]; 2xPhospho [S6(100); T11(100)]	5.46965e-08	0.000188487	1	1	1	1	Q9NYF8 [392-409]	Q9NYF8 2xPhospho [S397(100); T402(100)]	1	2946.22	1.163	1.202	0.933	1.136	1.096	0.976	0.912	1.218	1.175	0.999921	0.98462	0.991032	0.999941	0.972077	0.998008	0.999998	0.998806	0.771165	1	1	1	1	1	1	1	1	1	141.6	164.8	170.2	132.1	160.8	155.2	12.61	21.75	14.11
P35611	Alpha-adducin OS=Homo sapiens OX=9606 GN=ADD1 PE=1 SV=2	[K].QKGSEENLDEAR.[E]	1xTMTpro [K2]; 1xTMTpro [N-Term]; 1xPhospho [S4(100)]	3.42496e-06	0.000188487	1	1	1	1	P35611 [583-594]	P35611 1xPhospho [S586(100)]	1	2064.03	0.547	0.304	1.037	0.569	0.257	1.04	0.847	0.549	0.248	0.00534475	8.46023e-06	0.887892	0.00188567	1.54043e-06	0.984703	0.608287	0.0106186	4.61722e-06	0.404138	0.00107252	1	0.139523	0.000216111	1	1	0.515673	0.000564578	145.1	79.4	44.1	150.4	82.6	37.3	5.31	10.89	13.14
P35579	Myosin-9 OS=Homo sapiens OX=9606 GN=MYH9 PE=1 SV=4	[R].QKHSQAVEELAEQLEQTK.[R]	2xTMTpro [K2; K18]; 1xTMTpro [N-Term]; 1xPhospho [S4(100)]	2.34338e-07	0.000188487	1	1	1	1	P35579 [1192-1209]	P35579 1xPhospho [S1195(100)]	1	3088.65	0.967	1.174	0.95	1.096	1.205	1.133	1.026	1.154	1.269	0.999999	0.800011	0.949585	0.771574	0.151808	0.72041	0.718066	0.315496	0.0372408	1	1	1	1	0.587634	1	1	1	0.298359	70.8	68.5	83.1	67.2	77.6	85.3	4.88	7.29	18.69
P51532	Transcription activator BRG1 OS=Homo sapiens OX=9606 GN=SMARCA4 PE=1 SV=2	[R].QKIEKEDDSEGEESEEEEEGEEEGSESESR.[S]	2xTMTpro [K2; K5]; 1xTMTpro [N-Term]; 3xPhospho [S9(100); S14(100); S25(99.9)]	1.07662e-07	0.000188487	1	1	1	2	P51532 [1562-1591]	P51532 3xPhospho [S1570(100); S1575(100); S1586(99.9)]	2	4596.89	0.815	1.341	0.959	1.18	1.775	1.447	1.324	1.23	1.851	0.707892	1	0.999695	0.990374	0.61581	0.95118	0.657905	0.999567	0.458578	1	1	1	1	1	1	1	1	1	77.7	63.3	104.2	74.5	91.7	137.9	14.4	30.68	31.03
P27824	Calnexin OS=Homo sapiens OX=9606 GN=CANX PE=1 SV=2	[K].QKSDAEEDGGTVSQEEEDR.[K]	1xTMTpro [K2]; 1xTMTpro [N-Term]; 1xPhospho [S3(100)]	5.20752e-12	0.000188487	1	3	2	43	P27824 [552-570]	P27824 1xPhospho [S554(100)]	1	2797.27	0.874	1.076	1.003	1.013	1.111	1.159	1.033	1.01	1.108	0.831204	1	0.999947	0.987827	0.916781	0.990495	0.919237	0.997951	0.840774	1	1	1	1	1	1	1	1	1	6048.9	5284.6	6508.1	6067.2	6125.4	6722	8.86	16.23	18.41
P27824	Calnexin OS=Homo sapiens OX=9606 GN=CANX PE=1 SV=2	[K].QKSDAEEDGGTVSQEEEDR.[K]	1xTMTpro [K2]; 1xTMTpro [N-Term]; 2xPhospho [S3(100); S13(100)]	2.7388e-10	0.000188487	1	3	3	57	P27824 [552-570]	P27824 2xPhospho [S554(100); S564(100)]	1	2877.23	0.899	1.181	0.949	1.094	1.203	1.216	1.018	1.154	1.268	0.949874	0.999998	0.987873	0.99861	0.912948	0.996308	0.942945	0.999888	0.612102	1	1	1	1	1	1	1	1	1	8357.7	7517.7	9874.2	7927.8	9144.9	10050.5	13.65	22.35	25.13
P27824	Calnexin OS=Homo sapiens OX=9606 GN=CANX PE=1 SV=2	[K].QKSDAEEDGGTVSQEEEDR.[K]	1xTMTpro [K2]; 1xTMTpro [N-Term]; 3xPhospho [S3(100); T11(100); S13(100)]	5.60262e-07	0.000188487	1	1	1	3	P27824 [552-570]	P27824 3xPhospho [S554(100); T562(100); S564(100)]	1	2957.2	0.876	1.479	1.054	1.002	1.628	1.143	1.101	0.95	1.545	0.91962	0.49777	1	0.999258	0.0370609	0.98628	0.53755	0.999573	0.0348569	1	1	1	1	0.247088	1	1	1	0.288372	250.1	219.1	369.9	263.6	250.5	407.2	9.88	17.46	21.17
P27824	Calnexin OS=Homo sapiens OX=9606 GN=CANX PE=1 SV=2	[K].QKSDAEEDGGTVSQEEEDRKPK.[A]	3xTMTpro [K2; K20; K22]; 1xTMTpro [N-Term]; 1xPhospho [S3(100)]	7.97967e-05	0.000188487	1	3	1	7	P27824 [552-573]	P27824 1xPhospho [S554(100)]	2	3758.92	0.76	1.197	1.007	1.143	1.369	1.504	1.144	1.135	1.359	0.881065	0.999997	0.999962	0.998796	0.896888	0.97774	0.933272	0.999957	0.819558	1	1	1	1	1	1	1	1	1	796	605	952.4	801.8	909.7	1089.4	18.12	49.19	42.02
Q9Y4B6	DDB1- and CUL4-associated factor 1 OS=Homo sapiens OX=9606 GN=DCAF1 PE=1 SV=3	[R].QKSDHGAYSQSPAIK.[K]	2xTMTpro [K2; K15]; 1xTMTpro [N-Term]; 1xPhospho [S3(100)]	5.08763e-06	0.000188487	1	1	1	2	Q9Y4B6 [977-991]	Q9Y4B6 1xPhospho [S979(100)]	1	2609.39	0.6	0.346	1.008	0.509	0.32	0.847	0.925	0.505	0.318	0.000206449	4.12723e-07	0.999764	1.85e-05	1.24588e-07	0.463932	0.739513	2.55138e-05	1.5591e-07	0.0603252	0.000127067	1	0.00839316	4.2118e-05	1	1	0.0112784	6.00229e-05	475	285.2	164.4	478.7	241.6	152.1	2.34	7.84	18.38
Q9UBU7	Protein DBF4 homolog A OS=Homo sapiens OX=9606 GN=DBF4 PE=1 SV=1	[K].QKSDTVLFPAK.[D]	2xTMTpro [K2; K11]; 1xTMTpro [N-Term]; 1xPhospho [S3(100)]	7.92622e-05	0.000188487	1	1	1	1	Q9UBU7 [506-516]	Q9UBU7 1xPhospho [S508(100)]	1	2226.27	1.095	0.944	0.953	0.828	0.823	0.756	0.871	0.869	0.863	0.999682	0.998647	0.999659	0.97813	0.257168	0.914129	0.42556	0.998007	0.378516	1	1	1	1	0.793314	1	1	1	0.941024	154.3	169	145.7	147	127.8	126.9	5.25	13.93	9.49
Q03001	Dystonin OS=Homo sapiens OX=9606 GN=DST PE=1 SV=4	[R].QKSFSEDVISHK.[G]	2xTMTpro [K2; K12]; 1xTMTpro [N-Term]; 1xPhospho [S3(100)]	5.22598e-06	0.000188487	1	1	1	1	Q03001 [3966-3977]	Q03001 1xPhospho [S3968(100)]	1	2397.3	0.958	1.106	1.057	1.028	1.215	1.073	1.099	0.973	1.15	0.999857	0.931311	1	0.996517	0.495634	0.977386	0.944528	0.99773	0.518135	1	1	1	1	1	1	1	1	1	157.5	150.8	174.1	166.4	161.9	191.3	6.39	11.54	18.13
Q14161	ARF GTPase-activating protein GIT2 OS=Homo sapiens OX=9606 GN=GIT2 PE=1 SV=2	[R].QKSLDSDLSDGPVTVQEFMEVK.[N]	2xTMTpro [K2; K22]; 1xTMTpro [N-Term]; 1xPhospho [S3(100)]	9.26369e-07	0.000188487	1	1	1	1	Q14161 [413-434]	Q14161 1xPhospho [S415(100)]	1	3444.78	0.864	0.718	1.08	1.195	1.004	1.384	1.397	1.106	0.929	0.967577	0.439793	0.99982	0.999998	1	0.982386	0.428681	0.999986	0.999731	1	1	1	1	1	1	1	1	1	120	103.7	86.2	129.6	143.4	120.5	5.13	27.91	11.36
Q9UHB7	AF4/FMR2 family member 4 OS=Homo sapiens OX=9606 GN=AFF4 PE=1 SV=1	[R].QKSPAQSDSTTQR.[R]	1xTMTpro [K2]; 1xTMTpro [N-Term]; 1xPhospho [S3(100)]	4.88694e-06	0.000188487	1	1	1	1	Q9UHB7 [547-559]	Q9UHB7 1xPhospho [S549(100)]	1	2122.08	1.012	1.687	1	0.986	1.648	0.973	0.977	0.986	1.648	0.993058	0.0299888	0.999999	0.999989	0.0098666	0.980251	0.983297	0.999882	0.00852217	1	0.40299	1	1	0.102414	1	1	1	0.120411	133.8	135.5	225.7	133.8	131.9	220.5	3.64	13.28	17.68
Q6GYQ0	Ral GTPase-activating protein subunit alpha-1 OS=Homo sapiens OX=9606 GN=RALGAPA1 PE=1 SV=1	[R].QKTVDIDDAQILPR.[S]	1xTMTpro [K2]; 1xTMTpro [N-Term]; 1xPhospho [T3(100)]	0.000122693	0.000188487	1	1	1	1	Q6GYQ0 [752-765]	Q6GYQ0 1xPhospho [T754(100)]	1	2300.25	0.9	1.178	1.057	1.039	1.405	1.155	1.193	0.983	1.329	0.909221	1	1	0.994241	0.759843	0.996046	0.794648	0.990644	0.790079	1	1	1	1	1	1	1	1	1	184.5	166	217.4	195	191.7	259.3	6.98	19.61	31.11
Q14839	Chromodomain-helicase-DNA-binding protein 4 OS=Homo sapiens OX=9606 GN=CHD4 PE=1 SV=2	[R].QLGDSSGEGPEFVEEEEEVALRSDSEGSDYTPGK.[K]	1xTMTpro [K34]; 1xTMTpro [N-Term]; 3xPhospho [S23(100); S25(100); S28(99.9)]	6.58077e-07	0.000188487	1	1	2	14	Q14839 [81-114]	Q14839 3xPhospho [S103(100); S105(100); S108(99.9)]	1	4477.9	1.082	1.059	1.055	1.12	1.03	1.035	0.972	1.062	0.977	0.999589	0.999805	0.996159	0.906711	0.993335	0.977174	0.999694	0.993693	1	1	1	1	1	1	1	1	1	1	254.7	275.7	269.9	268.6	285.3	262.4	3.75	9.76	4.24
Q14839	Chromodomain-helicase-DNA-binding protein 4 OS=Homo sapiens OX=9606 GN=CHD4 PE=1 SV=2	[R].QLGDSSGEGPEFVEEEEEVALRSDSEGSDYTPGK.[K]	1xTMTpro [K34]; 1xTMTpro [N-Term]; 4xPhospho [S5(97.1); S23(100); S25(100); S28(100)]	0.000121054	0.000188487	1	1	1	4	Q14839 [81-114]	Q14839 4xPhospho [S85(97.1); S103(100); S105(100); S108(100)]	1	4557.87	1.062	1.144	1.046	1.036	1.088	0.975	0.951	0.991	1.04	0.997632	0.577826	1	0.961224	0.75916	0.812511	0.999405	0.973579	0.720943	1	1	1	1	1	1	1	1	1	171.8	182.5	196.6	179.6	178	186.9	2.41	4.29	6.67
Q6ZU65	Ubinuclein-2 OS=Homo sapiens OX=9606 GN=UBN2 PE=1 SV=2	[K].QLGVVALNSHKSEK.[K]	2xTMTpro [K11; K14]; 1xTMTpro [N-Term]; 1xPhospho [S12(100)]	3.38843e-07	0.000188487	1	1	1	1	Q6ZU65 [300-313]	Q6ZU65 1xPhospho [S311(100)]	1	2502.43	0.93	1.155	1.298	1.12	1.455	1.204	1.26	0.863	1.12	0.992488	0.999988	0.541334	0.992334	0.175387	0.870062	0.217928	0.841547	0.950179	1	1	1	1	0.639582	1	1	1	1	104	96.7	120.1	135.1	116.5	151.3	21.28	13.42	30.73
O95219	Sorting nexin-4 OS=Homo sapiens OX=9606 GN=SNX4 PE=1 SV=1	[R].QLQPAPLEPLGSPDAGLGAAVGK.[E]	1xTMTpro [K23]; 1xTMTpro [N-Term]; 1xPhospho [S12(100)]	1.66288e-09	0.000188487	1	1	1	2	O95219 [11-33]	O95219 1xPhospho [S22(100)]	0	2874.56	0.976	0.86	0.953	0.897	0.842	0.919	0.979	0.942	0.884	0.999965	0.248548	0.999894	0.557795	0.118517	0.457806	0.995765	0.687296	0.168864	1	1	1	1	0.507299	1	1	1	0.672084	158.5	154.7	136.4	151	142.2	133.5	6.24	5.27	6.97
Q01196	Runt-related transcription factor 1 OS=Homo sapiens OX=9606 GN=RUNX1 PE=1 SV=3	[R].QIQPSPPWSYDQSYQYLGSIASPSVHPATPISPGR.[A]	1xTMTpro [N-Term]; 2xPhospho [S5(100); S32(100)]	7.02032e-06	0.000188487	1	1	1	2	Q01196 [245-279]	Q01196 2xPhospho [S249(100); S276(100)]	0	4276.01	1.277	1.032	0.985	0.886	0.818	0.693	0.793	0.899	0.83	0.745763	0.990615	0.971242	0.935069	0.714604	0.272829	0.394844	0.576673	0.317146	1	1	1	1	1	1	1	1	0.882518	42.7	54.5	44	42	37.8	34.9	8.77	20.56	3.67
Q9Y2K2	Serine/threonine-protein kinase SIK3 OS=Homo sapiens OX=9606 GN=SIK3 PE=1 SV=4	[K].QLSADSAEAHSLNVNR.[F]	1xTMTpro [N-Term]; 1xPhospho [S3(100)]	1.26676e-10	0.000188487	1	1	1	1	Q9Y2K2 [864-879]	Q9Y2K2 1xPhospho [S866(100)]	0	2096.01	0.93	0.901	0.955	0.83	0.946	0.892	1.05	0.869	0.991	0.988198	1	0.957559	0.99975	1	0.999228	1	0.992408	0.944497	1	1	1	1	1	1	1	1	1	86.7	80.6	78.1	82.8	71.9	82	11.81	34.29	8.17
P55060	Exportin-2 OS=Homo sapiens OX=9606 GN=CSE1L PE=1 SV=3	[K].QLSDAISIIGR.[E]	1xTMTpro [N-Term]; 1xPhospho [S3(100)]	8.30235e-06	0.000188487	1	1	2	3	P55060 [110-120]	P55060 1xPhospho [S112(100)]	0	1556.84	1.031	0.933	0.978	0.987	0.904	0.957	0.969	1.009	0.924	0.999913	0.9633	0.999866	0.99903	0.399374	0.99999	0.829617	0.989486	0.525355	1	1	1	1	1	1	1	1	1	524.9	541.1	489.6	513.5	518	474.2	0.78	4.7	7.28
Q9H4Z3	mRNA (2'-O-methyladenosine-N(6)-)-methyltransferase OS=Homo sapiens OX=9606 GN=PCIF1 PE=1 SV=1	[R].QLSEEQPSGNGVK.[K]	1xTMTpro [K13]; 1xTMTpro [N-Term]; 1xPhospho [S3(100)]	3.78518e-05	0.000188487	1	1	1	1	Q9H4Z3 [114-126]	Q9H4Z3 1xPhospho [S116(100)]	0	2061.05	0.878	1.038	0.989	0.986	1.075	1.124	1.035	0.997	1.087	0.95945	0.998537	0.997174	0.947164	0.673277	1	0.869448	0.772142	0.891979	1	1	1	1	1	1	1	1	1	123.6	108.5	128.4	122.2	121.9	132.9	5.15	8.27	8.15
Q99618	Cell division cycle-associated protein 3 OS=Homo sapiens OX=9606 GN=CDCA3 PE=1 SV=1	[K].QLSEVFETEDSK.[S]	1xTMTpro [K12]; 1xTMTpro [N-Term]; 1xPhospho [S3(100)]	1.23112e-07	0.000188487	1	1	1	4	Q99618 [92-103]	Q99618 1xPhospho [S94(100)]	0	2100.04	0.577	0.992	1.035	0.682	1.051	1.183	1.059	0.659	1.015	0.00371412	0.999942	0.999713	0.0566644	0.987836	0.595845	0.959296	0.0355759	0.999266	0.324489	1	1	1	1	1	1	1	1	1112	641.4	1103.3	1151.1	758.9	1168.3	5.43	6	16.68
Q7RTP6	[F-actin]-monooxygenase MICAL3 OS=Homo sapiens OX=9606 GN=MICAL3 PE=1 SV=2	[R].QLSFSEDSDLSSDDVLEK.[S]	1xTMTpro [K18]; 1xTMTpro [N-Term]; 1xPhospho [S3(100)]	1.5524e-06	0.000188487	1	1	1	2	Q7RTP6 [1790-1807]	Q7RTP6 1xPhospho [S1792(100)]	0	2702.29	1.107	1.569	1.128	1.265	1.669	1.143	1.064	1.121	1.48	0.827943	0.000176093	0.643157	0.150003	4.21997e-05	0.681198	0.880128	0.857672	0.000341117	1	0.00908987	1	1	0.00212989	1	1	1	0.012499	125.1	138.5	196.4	141.2	158.3	208.9	7.29	2.8	6.94
Q8NFI3	Cytosolic endo-beta-N-acetylglucosaminidase OS=Homo sapiens OX=9606 GN=ENGASE PE=1 SV=1	[R].QLQGLAAPEAGTQEEQEDQEPRPR.[R]	1xTMTpro [N-Term]; 1xPhospho [T12(100)]	1.03417e-07	0.000188487	1	1	1	2	Q8NFI3 [19-42]	Q8NFI3 1xPhospho [T30(100)]	1	3061.45	1.103	0.824	1.136	1.121	0.723	1.016	0.878	0.987	0.637	0.794511	0.336368	0.862417	0.751685	0.0233332	0.999999	0.564923	0.999886	0.00359344	1	1	1	1	0.182444	1	1	1	0.0662615	95.3	105.2	78.6	108.3	106.9	69	20.12	5.34	3.89
Q9UGU0	Transcription factor 20 OS=Homo sapiens OX=9606 GN=TCF20 PE=1 SV=3	[R].QLSGQSTSSDTTYK.[G]	1xTMTpro [K14]; 1xTMTpro [N-Term]; 1xPhospho [S3(100)]	6.58077e-07	0.000188487	1	1	1	1	Q9UGU0 [536-549]	Q9UGU0 1xPhospho [S538(100)]	0	2191.08	1.005	1.215	1.083	1.136	1.155	1.131	0.951	1.05	1.067	1	0.92023	0.998216	0.990258	0.239132	0.984427	0.722864	0.999967	0.411376	1	1	1	1	0.76345	1	1	1	0.96925	72.3	72.6	87.8	78.2	82.1	83.5	7.58	7.79	0.55
Q8TER5	Rho guanine nucleotide exchange factor 40 OS=Homo sapiens OX=9606 GN=ARHGEF40 PE=1 SV=3	[K].QISLAPETLDSSGDVSPGPR.[N]	1xTMTpro [N-Term]; 1xPhospho [S16(100)]	7.58873e-10	0.000188487	1	1	1	1	Q8TER5 [1459-1478]	Q8TER5 1xPhospho [S1474(100)]	0	2410.18	0.774	0.753	0.983	0.793	0.772	1.024	1.025	0.806	0.785	0.212768	0.0393712	0.925375	0.0943954	0.0487318	0.994195	0.999994	0.3832	0.22174	1	0.481636	1	1	0.292951	1	1	1	0.762149	74.9	58	56.4	73.6	59.3	57.8	4.4	6.2	10.63
Q9UMZ2	Synergin gamma OS=Homo sapiens OX=9606 GN=SYNRG PE=1 SV=2	[R].QLSLEGSGLGVEDLK.[D]	1xTMTpro [K15]; 1xTMTpro [N-Term]; 1xPhospho [S3(100)]	2.1805e-10	0.000188487	1	1	1	3	Q9UMZ2 [750-764]	Q9UMZ2 1xPhospho [S752(100)]	0	2233.2	0.831	0.98	0.984	0.82	1.008	0.986	1.029	0.833	1.025	0.107846	0.98273	0.972265	0.173285	1	0.999565	0.982028	0.474128	0.97129	1	1	1	1	1	1	1	1	1	363.2	302	355.8	357.2	297.7	366	1.73	11.8	8.9
Q9UMZ2	Synergin gamma OS=Homo sapiens OX=9606 GN=SYNRG PE=1 SV=2	[R].QLSLEGSGLGVEDLKDNTPSGK.[S]	2xTMTpro [K15; K22]; 1xTMTpro [N-Term]; 1xPhospho [S3(100)]	4.78958e-06	0.000188487	1	1	1	1	Q9UMZ2 [750-771]	Q9UMZ2 1xPhospho [S752(100)]	1	3236.72	0.733	0.997	0.954	0.866	0.94	1.182	0.943	0.907	0.985	0.249214	0.999599	0.995205	0.534988	0.99993	0.988435	0.999999	0.811178	0.99963	1	1	1	1	1	1	1	1	1	265.3	194.4	264.4	253.2	229.6	249.4	4.76	25.67	16.19
Q9BZ67	FERM domain-containing protein 8 OS=Homo sapiens OX=9606 GN=FRMD8 PE=1 SV=1	[R].QLSLGQGSYTVVQPGDSLEQG.[-]	1xTMTpro [N-Term]; 1xPhospho [S3(100)]	1.81127e-06	0.000188487	1	1	1	3	Q9BZ67 [444-464]	Q9BZ67 1xPhospho [S446(100)]	0	2547.23	1.218	0.972	1.145	1.114	1.023	0.915	1.052	0.973	0.894	0.532368	0.9837	0.877945	0.95421	0.999931	0.938151	0.948329	0.999835	0.783191	1	1	1	1	1	1	1	1	1	102.1	124.3	99.3	116.8	113.7	104.5	8.89	7.65	27.46
Q15390	Mitochondrial fission regulator 1 OS=Homo sapiens OX=9606 GN=MTFR1 PE=1 SV=2	[R].QISLPDLSQEEPQLK.[T]	1xTMTpro [K15]; 1xTMTpro [N-Term]; 1xPhospho [S3(100)]	6.49311e-07	0.000188487	1	1	1	5	Q15390 [117-131]	Q15390 1xPhospho [S119(100)]	0	2413.29	0.885	0.828	0.972	0.842	0.777	0.952	0.938	0.866	0.799	0.257996	0.135884	0.988544	0.0827301	0.00145444	0.973345	0.133664	0.213872	0.00381387	1	1	1	1	0.026705	1	1	1	0.0693617	762.4	674.6	631.5	741.4	642	592.2	0.76	4.2	11.12
Q9C0I1	Myotubularin-related protein 12 OS=Homo sapiens OX=9606 GN=MTMR12 PE=1 SV=2	[R].QLSLPLTQSK.[S]	1xTMTpro [K10]; 1xTMTpro [N-Term]; 1xPhospho [S3(100)]	9.25131e-05	0.000188487	1	1	1	2	Q9C0I1 [562-571]	Q9C0I1 1xPhospho [S564(100)]	0	1803.03	0.989	1.007	1.038	0.818	0.941	0.827	0.935	0.788	0.907	0.999995	0.806007	0.999882	0.630718	0.997901	0.699133	0.574896	0.499351	0.98427	1	1	1	1	1	1	1	1	1	337.1	333.2	339.3	349.9	275.7	317.2	4.71	8.71	21.47
Q96AY2	Crossover junction endonuclease EME1 OS=Homo sapiens OX=9606 GN=EME1 PE=1 SV=2	[K].QLSPEDSSSPVK.[S]	1xTMTpro [K12]; 1xTMTpro [N-Term]; 1xPhospho [S3(100)]	4.14338e-07	0.000188487	1	1	2	3	Q96AY2 [109-120]	Q96AY2 1xPhospho [S111(100)]	0	1962.01	0.979	0.937	0.952	0.937	0.868	0.957	0.925	0.985	0.911	0.903466	0.813316	0.787276	0.783976	0.0971856	0.999725	0.542749	1	0.57271	1	1	1	1	0.449096	1	1	1	1	490.5	480.4	459.8	466.8	459.6	425.5	1.18	7.5	2.76
Q96AY2	Crossover junction endonuclease EME1 OS=Homo sapiens OX=9606 GN=EME1 PE=1 SV=2	[K].QLSPEDSSSPVK.[S]	1xTMTpro [K12]; 1xTMTpro [N-Term]; 2xPhospho [S3(100); S]	0.000467599	0.000188487	1	1	2	2	Q96AY2 [109-120]	Q96AY2 2xPhospho [S111(100); S]	0	2041.97	0.952	1.093	0.862	0.949	1.029	0.997	0.941	1.101	1.194	0.748836	0.782772	0.444305	0.960309	0.995307	0.992572	0.962757	0.874405	0.229465	1	1	1	1	1	1	1	1	0.772135	190.2	181	207.9	163.9	180.5	195.8	8.4	17.3	7.49
P78559	Microtubule-associated protein 1A OS=Homo sapiens OX=9606 GN=MAP1A PE=1 SV=6	[K].QLSPESLGTLQFGELNLGK.[E]	1xTMTpro [K19]; 1xTMTpro [N-Term]; 1xPhospho [S3(100)]	1.22633e-08	0.000188487	1	1	1	2	P78559 [1216-1234]	P78559 1xPhospho [S1218(100)]	0	2719.46	1.101	0.965	1.099	0.958	0.934	0.87	0.968	0.872	0.85	0.857987	0.999999	0.425138	0.999711	0.980673	0.720008	0.988739	0.297188	0.164725	1	1	1	1	1	1	1	1	0.662759	203.1	223.7	196	223.2	194.6	189.7	4.95	8.97	13.8
Q9NSV4	Protein diaphanous homolog 3 OS=Homo sapiens OX=9606 GN=DIAPH3 PE=1 SV=4	[R].QISPQEFIHELK.[M]	1xTMTpro [K12]; 1xTMTpro [N-Term]; 1xPhospho [S3(100)]	2.88478e-07	0.000188487	1	1	1	1	Q9NSV4 [173-184]	Q9NSV4 1xPhospho [S175(100)]	0	2157.16	1.044	0.927	1	1.037	0.908	0.994	0.979	1.038	0.908	0.999304	0.446682	0.999155	0.996177	0.0391919	0.999989	0.610764	0.957496	0.0699264	1	1	1	1	0.256435	1	1	1	0.428582	295	308.1	273.6	294.9	306.1	267.9	5.01	3.56	3.54
Q9BY89	Uncharacterized protein KIAA1671 OS=Homo sapiens OX=9606 GN=KIAA1671 PE=1 SV=2	[R].QLSQEVTPADLECGLEGQAGSVQR.[A]	1xCarbamidomethyl [C13]; 1xTMTpro [N-Term]; 1xPhospho [S3(100)]	2.24608e-11	0.000188487	1	1	1	1	Q9BY89 [772-795]	Q9BY89 1xCarbamidomethyl [C784]; 1xPhospho [S774(100)]	0	2956.4	1.036	1.03	1.113	1.19	1.113	1.149	1.081	1.069	1	0.945529	0.999996	0.939779	0.776562	0.9917	0.997601	0.997226	0.998141	0.999291	1	1	1	1	1	1	1	1	1	64.1	66.4	66	71.4	76.3	71.4	12.21	21.46	19.44
Q9UGU0	Transcription factor 20 OS=Homo sapiens OX=9606 GN=TCF20 PE=1 SV=3	[R].QLSGQSTSSDTTYK.[G]	1xTMTpro [K14]; 1xTMTpro [N-Term]; 3xPhospho [S3(100); S6(100); S9(100)]	0.00107492	0.000188487	1	1	1	2	Q9UGU0 [536-549]	Q9UGU0 3xPhospho [S538(100); S541(100); S544(100)]	0	2351.01	0.89	1.034	0.933	0.919	0.928	1.032	0.897	0.985	0.994	0.789353	0.999776	0.772215	0.934254	0.936182	0.998942	0.984571	0.998388	0.998248	1	1	1	1	1	1	1	1	1	100.8	89.7	104.2	94	92.7	93.5	2.25	8.66	9.43
Q9UNY4	Transcription termination factor 2 OS=Homo sapiens OX=9606 GN=TTF2 PE=1 SV=2	[K].QIQELEEVLSGLTLSPEQGTNEK.[S]	1xTMTpro [K23]; 1xTMTpro [N-Term]; 1xPhospho [S15(100)]	2.26119e-11	0.000188487	1	1	1	3	Q9UNY4 [446-468]	Q9UNY4 1xPhospho [S460(100)]	0	3230.67	0.992	0.956	0.877	0.988	0.954	0.995	0.998	1.127	1.089	1	0.673841	0.165111	0.769991	0.82512	0.759411	0.999663	0.778732	0.719326	1	1	1	1	1	1	1	1	1	155.7	154.5	148.8	136.5	153.8	148.6	4.86	9.21	7.46
P17480	Nucleolar transcription factor 1 OS=Homo sapiens OX=9606 GN=UBTF PE=1 SV=1	[R].QLQEERPELSESELTR.[L]	1xTMTpro [N-Term]; 1xPhospho [S10(100)]	2.1533e-05	0.000188487	1	1	1	1	P17480 [424-439]	P17480 1xPhospho [S433(100)]	1	2328.14	1.234	0.995	1.076	1.085	1.011	0.879	1.016	1.008	0.94	0.33946	0.986298	0.759986	0.853574	0.999997	0.917536	0.994236	0.999951	0.815567	1	1	1	1	1	1	1	1	1	117.7	145.2	117.1	126.7	127.7	119	3.71	11.3	10.43
Q92576	PHD finger protein 3 OS=Homo sapiens OX=9606 GN=PHF3 PE=1 SV=3	[R].QLQEDQENNLQDNQTSNSSPCR.[S]	1xCarbamidomethyl [C21]; 1xTMTpro [N-Term]; 1xPhospho [S19(98.8)]	1.13152e-08	0.000188487	1	1	1	2	Q92576 [1596-1617]	Q92576 1xCarbamidomethyl [C1616]; 1xPhospho [S1614(98.8)]	0	2989.29	0.998	0.956	0.866	0.89	0.764	0.892	0.799	1.027	0.882	0.997403	0.810763	0.18287	0.731636	0.00958482	0.48391	0.0767036	0.845434	0.508362	1	1	1	1	0.100731	1	1	1	1	146.7	146.4	140.2	127.1	130.6	112	5.41	11.89	9.22
P51957	Serine/threonine-protein kinase Nek4 OS=Homo sapiens OX=9606 GN=NEK4 PE=1 SV=2	[K].QIHCLSEDELSSSTSSTDK.[S]	1xCarbamidomethyl [C4]; 1xTMTpro [K19]; 1xTMTpro [N-Term]; 1xPhospho [S6(100)]	4.41346e-08	0.000188487	1	1	1	1	P51957 [672-690]	P51957 1xCarbamidomethyl [C675]; 1xPhospho [S677(100)]	0	2812.32	1.358	0.587	0.999	0.736	0.537	0.541	0.914	0.736	0.537	0.966488	0.960917	1	0.997684	0.442333	0.826732	0.871662	0.997141	0.432171	1	1	1	1	1	1	1	1	0.989874	157.1	213.4	92.3	157	115.5	84.3	23.26	27.49	59.84
P35580	Myosin-10 OS=Homo sapiens OX=9606 GN=MYH10 PE=1 SV=3	[R].QLHLEGASLELSDDDTESK.[T]	1xTMTpro [K19]; 1xTMTpro [N-Term]; 1xPhospho [S12(100)]	3.5259e-14	0.000188487	1	1	2	12	P35580 [1945-1963]	P35580 1xPhospho [S1956(100)]	0	2775.36	1.097	1.114	0.974	1.066	1.051	0.972	0.944	1.095	1.08	0.999997	0.69703	0.998613	0.999455	0.997997	0.999934	0.895876	0.9783	0.962231	1	1	1	1	1	1	1	1	1	992.3	1088.7	1105.4	966.4	1057.9	1043.4	4.02	11.14	3.32
P35580	Myosin-10 OS=Homo sapiens OX=9606 GN=MYH10 PE=1 SV=3	[R].QLHLEGASLELSDDDTESK.[T]	1xTMTpro [K19]; 1xTMTpro [N-Term]; 2xPhospho [S8(100); S12(100)]	1.37675e-11	0.000188487	1	1	1	2	P35580 [1945-1963]	P35580 2xPhospho [S1952(100); S1956(100)]	0	2855.32	0.552	0.741	1.022	0.586	0.89	1.062	1.2	0.574	0.871	0.000529658	0.0363637	1	0.00221483	0.63764	0.930184	0.40019	0.00231742	0.653968	0.0992533	0.457292	1	0.153348	1	1	1	0.186693	1	561.8	310	416.4	574.1	329.3	499.8	4.73	9.63	17.63
P35580	Myosin-10 OS=Homo sapiens OX=9606 GN=MYH10 PE=1 SV=3	[R].QLHLEGASLELSDDDTESKTSDVNETQPPQSE.[-]	1xTMTpro [K19]; 1xTMTpro [N-Term]; 2xPhospho [S12(100); T/S]	1.77236e-05	0.000188487	1	1	1	3	P35580 [1945-1976]	P35580 2xPhospho [S1956(100); T/S]	1	4267.93	1.145	1.443	1.063	1.18	1.563	1.03	1.083	1.11	1.471	0.68321	0.0232129	0.994424	0.481722	0.00470328	0.999043	0.923421	0.771182	0.0110778	1	0.33612	1	1	0.0615712	1	1	1	0.140745	39	44.7	56.3	41.5	46	61	10.82	9.36	6.97
O95402	Mediator of RNA polymerase II transcription subunit 26 OS=Homo sapiens OX=9606 GN=MED26 PE=1 SV=2	[R].QLHVLVPQSPPTDLPGLTR.[E]	1xTMTpro [N-Term]; 1xPhospho [S9(100)]	1.21813e-08	0.000188487	1	1	1	2	O95402 [527-545]	O95402 1xPhospho [S535(100)]	0	2452.33	1.137	1.051	1.047	0.989	0.881	0.869	0.838	0.944	0.841	0.581801	0.992591	0.78935	0.999502	0.248409	0.756706	0.107081	0.918747	0.0317888	1	1	1	1	0.778128	1	1	1	0.27213	118.4	134.6	124.4	123.9	117	104.2	3.96	4.89	8.5
O14662	Syntaxin-16 OS=Homo sapiens OX=9606 GN=STX16 PE=1 SV=3	[R].QLLAEQVSSHITSSPLHSR.[S]	1xTMTpro [N-Term]; 1xPhospho [S/T]	6.3321e-10	0.000188487	1	1	1	5	O14662 [22-40]		0	2474.27	0.888	1.309	0.975	1.096	1.508	1.235	1.152	1.124	1.547	0.898233	0.999999	0.998085	0.99319	0.69665	0.995551	0.744964	0.999994	0.464622	1	1	1	1	1	1	1	1	1	587.3	521.5	768.6	572.6	643.8	885.5	16.66	31.79	36.5
Q9UNS1	Protein timeless homolog OS=Homo sapiens OX=9606 GN=TIMELESS PE=1 SV=2	[R].QLLDSDEEQEEDEGR.[N]	1xTMTpro [N-Term]; 1xPhospho [S5(100)]	4.40865e-10	0.000188487	1	1	1	4	Q9UNS1 [1169-1183]	Q9UNS1 1xPhospho [S1173(100)]	0	2175.93	1.071	0.879	0.928	0.987	0.808	0.922	0.919	1.064	0.871	0.85446	0.365225	0.844585	0.999998	0.00233895	0.805732	0.0720605	0.888045	0.0159296	1	1	1	1	0.0371527	1	1	1	0.175827	428.3	458.5	376.7	397.5	422.9	346.1	2.97	4.2	8.41
Q5QJE6	Deoxynucleotidyltransferase terminal-interacting protein 2 OS=Homo sapiens OX=9606 GN=DNTTIP2 PE=1 SV=2	[R].QILIACSPVSSVR.[K]	1xCarbamidomethyl [C6]; 1xTMTpro [N-Term]; 1xPhospho [S7(100)]	1.28525e-08	0.000188487	1	1	1	3	Q5QJE6 [111-123]	Q5QJE6 1xCarbamidomethyl [C116]; 1xPhospho [S117(100)]	0	1813.96	1.076	1.042	0.955	0.981	0.915	0.912	0.878	1.027	0.957	0.987426	0.832452	1	0.999246	0.822913	0.999699	0.228365	0.999143	0.827207	1	1	1	1	1	1	1	1	1	229.9	247.3	239.5	219.6	225.6	210.3	3.77	13.05	10.46
P24666	Low molecular weight phosphotyrosine protein phosphatase OS=Homo sapiens OX=9606 GN=ACP1 PE=1 SV=3	[K].QLIIEDPYYGNDSDFETVYQQCVR.[C]	1xCarbamidomethyl [C22]; 1xTMTpro [N-Term]; 1xPhospho [S13(100)]	2.90601e-12	0.000188487	1	1	1	3	P24666 [125-148]	P24666 1xCarbamidomethyl [C146]; 1xPhospho [S137(100)]	0	3336.51	1.02	0.869	1.018	0.865	0.849	0.848	0.978	0.849	0.834	0.893007	1	0.995928	0.998835	0.952328	0.981438	0.937451	0.999997	0.764723	1	1	1	1	1	1	1	1	1	113.4	115.7	98.5	115.4	98	96.3	13.1	18	20.43
Q8N196	Homeobox protein SIX5 OS=Homo sapiens OX=9606 GN=SIX5 PE=1 SV=3	[R].QLLQTLQAAEGEAAAAAGAGAGAAAAGAEGPGSPGVPGSPPEAASEPPTGLR.[F]	1xTMTpro [N-Term]; 2xPhospho [S33(100); S39(100)]	8.98339e-08	0.000188487	1	1	1	1	Q8N196 [34-85]	Q8N196 2xPhospho [S66(100); S72(100)]	0	5069.42	0.804	0.726	0.828	0.884	0.871	1.099	1.201	1.067	1.052	0.831125	0.449173	0.549454	0.99964	0.610937	0.938013	0.999642	0.715015	0.999997	1	1	1	1	1	1	1	1	1	18.9	15.2	13.7	15.6	16.7	16.5	14.77	13.58	17.57
Q9NVU0	DNA-directed RNA polymerase III subunit RPC5 OS=Homo sapiens OX=9606 GN=POLR3E PE=1 SV=1	[K].QILVPFPPQTAASPDEQK.[V]	1xTMTpro [K18]; 1xTMTpro [N-Term]; 1xPhospho [S13(100)]	1.44909e-05	0.000188487	1	1	1	1	Q9NVU0 [618-635]	Q9NVU0 1xPhospho [S630(100)]	0	2654.41	1.172	0.937	1.091	1.057	0.941	0.902	1.004	0.969	0.862	0.977119	0.760607	0.999859	0.999102	0.731841	0.999005	1	0.999997	0.595829	1	1	1	1	1	1	1	1	1	43	50.3	40.2	46.9	45.4	40.4	5.67	18.16	8.26
Q9H4L5	Oxysterol-binding protein-related protein 3 OS=Homo sapiens OX=9606 GN=OSBPL3 PE=1 SV=1	[K].QLMEQDASSSPSAQVIGLK.[N]	1xTMTpro [K19]; 1xTMTpro [N-Term]; 1xPhospho [S10(98.9)]	1.40779e-07	0.000188487	1	1	1	1	Q9H4L5 [363-381]	Q9H4L5 1xPhospho [S372(98.9)]	0	2677.38	0.99	0.887	0.867	0.998	0.869	1.008	0.98	1.151	1.002	0.696898	0.32315	0.447933	0.983618	0.507622	0.962672	0.998839	0.183111	0.999997	1	1	1	1	1	1	1	1	1	59	58.4	52.3	51.1	58.8	51.2	5.92	10.2	10.47
Q96T23	Remodeling and spacing factor 1 OS=Homo sapiens OX=9606 GN=RSF1 PE=1 SV=2	[R].QINYKEDSESDGSQK.[S]	2xTMTpro [K5; K15]; 1xTMTpro [N-Term]; 2xPhospho [S8(100); S10(100)]	0.000227752	0.000188487	1	1	1	2	Q96T23 [1214-1228]	Q96T23 2xPhospho [S1221(100); S1223(100)]	1	2800.33	0.841	1.394	0.926	1.132	2.31	1.346	1.658	1.223	2.495	0.9193	0.999273	0.982712	0.999999	0.138763	0.888461	0.230813	0.970314	0.0468096	1	1	1	1	0.555422	1	1	1	0.340018	169.4	142.5	236.1	156.9	191.8	391.4	20.88	28.56	38.78
Q8N9T8	Protein KRI1 homolog OS=Homo sapiens OX=9606 GN=KRI1 PE=1 SV=3	[R].QLPALDGSLMGPESPPAQEEEAPVSPHK.[K]	1xTMTpro [K28]; 1xTMTpro [N-Term]; 1xPhospho [S25(100)]	1.56285e-06	0.000188487	1	1	2	2	Q8N9T8 [615-642]	Q8N9T8 1xPhospho [S639(100)]	0	3599.79	1.093	1.018	1.104	0.991	0.946	0.906	0.929	0.897	0.856	0.903014	0.999999	0.397368	1	0.799242	0.898773	0.841582	0.391465	0.059195	1	1	1	1	1	1	1	1	0.391027	147.3	161.1	150	162.7	145.9	139.4	4.51	6.77	1.54
Q8N9T8	Protein KRI1 homolog OS=Homo sapiens OX=9606 GN=KRI1 PE=1 SV=3	[R].QLPALDGSLMGPESPPAQEEEAPVSPHK.[K]	1xTMTpro [K28]; 1xTMTpro [N-Term]; 2xPhospho [S14(100); S25(100)]	1.18128e-09	0.000188487	1	1	1	2	Q8N9T8 [615-642]	Q8N9T8 2xPhospho [S628(100); S639(100)]	0	3679.76	1.011	0.99	0.966	1.047	0.992	1.036	1.002	1.084	1.027	0.996725	0.999988	0.999531	0.999589	1	0.99998	0.999996	1	0.999254	1	1	1	1	1	1	1	1	1	129.3	130.7	128	124.9	135.4	128.3	7.83	4.87	6.56
Q3KQU3	MAP7 domain-containing protein 1 OS=Homo sapiens OX=9606 GN=MAP7D1 PE=1 SV=1	[K].QLPLEPESPSGQVGPR.[P]	1xTMTpro [N-Term]; 1xPhospho [S8(100)]	1.44606e-07	0.000188487	1	1	1	4	Q3KQU3 [63-78]	Q3KQU3 1xPhospho [S70(100)]	0	2075.05	0.931	1.114	0.987	0.903	1.08	0.971	0.969	0.915	1.094	0.246346	0.337965	0.983766	0.0220594	0.859725	0.675421	0.911794	0.0663811	0.507972	1	1	1	0.682772	1	1	1	1	1	319.1	297	355.5	315	288.3	344.6	4.72	4.78	4.89
Q8WUI4	Histone deacetylase 7 OS=Homo sapiens OX=9606 GN=HDAC7 PE=1 SV=2	[R].QIPSAEDLETDGGGPGQVVDDGLEHR.[E]	1xTMTpro [N-Term]; 1xPhospho [S4(100)]	7.16444e-11	0.000188487	1	1	1	1	Q8WUI4 [402-427]	Q8WUI4 1xPhospho [S405(100)]	0	3075.42	1.013	0.917	1.143	0.967	0.842	0.955	0.918	0.846	0.736	0.999991	0.924717	0.494513	0.998061	0.391787	0.999724	0.88934	0.295623	0.0230694	1	1	1	1	0.993118	1	1	1	0.224205	50.8	51.5	46.6	58.1	49.2	42.8	6.63	7.45	14.2
Q5VVJ2	Deubiquitinase MYSM1 OS=Homo sapiens OX=9606 GN=MYSM1 PE=1 SV=1	[R].QLPSPEPCEIQK.[N]	1xCarbamidomethyl [C8]; 1xTMTpro [K12]; 1xTMTpro [N-Term]; 1xPhospho [S4(100)]	1.14573e-05	0.000188487	1	1	1	3	Q5VVJ2 [337-348]	Q5VVJ2 1xCarbamidomethyl [C344]; 1xPhospho [S340(100)]	0	2114.08	0.993	0.859	0.948	0.943	0.827	0.95	0.963	0.994	0.872	1	0.0214647	0.611158	0.548694	0.00345661	0.509439	0.872848	0.999997	0.0503254	1	0.317314	1	1	0.0488888	1	1	1	0.354147	568.8	564.8	488.6	539.4	536.3	470.6	2.18	6.46	3.43
A8MYZ6	Forkhead box protein O6 OS=Homo sapiens OX=9606 GN=FOXO6 PE=1 SV=1	[K].QLQAPERSPDDSSPSAPAPGPVPAAAK.[W]	1xTMTpro [K27]; 1xTMTpro [N-Term]; 2xPhospho [S8(100); S]	0.000235539	0.000188487	1	1	1	2	A8MYZ6 [203-229]	A8MYZ6 2xPhospho [S210(100); S]	1	3409.67	1.079	1.042	1.167	1.073	1.032	0.995	0.99	0.919	0.884	0.278222	0.968046	0.00606223	0.0981539	0.691376	0.980434	0.978933	0.576161	0.0705899	1	1	1	1	1	1	1	1	0.431116	111.1	119.8	115.8	129.7	119.2	114.6	4.46	1.69	4.02
Q96KP4	Cytosolic non-specific dipeptidase OS=Homo sapiens OX=9606 GN=CNDP2 PE=1 SV=2	[K].QLGGSVELVDIGK.[Q]	1xTMTpro [K13]; 1xTMTpro [N-Term]; 1xPhospho [S5(100)]	2.58129e-05	0.000188487	1	1	1	1	Q96KP4 [54-66]	Q96KP4 1xPhospho [S58(100)]	0	2003.11	0.968	0.892	1.044	0.911	0.946	0.942	1.06	0.873	0.906	0.835943	0.591423	0.999749	0.776845	0.80563	0.999995	0.998518	0.627377	0.660205	1	1	1	1	1	1	1	1	1	142.5	137.8	127.1	148.7	129.8	134.8	4.3	7.22	8.97
Q9H6F5	Coiled-coil domain-containing protein 86 OS=Homo sapiens OX=9606 GN=CCDC86 PE=1 SV=1	[R].QQDLHLESPQR.[Q]	1xTMTpro [N-Term]; 1xPhospho [S8(100)]	7.64812e-08	0.000188487	1	1	1	5	Q9H6F5 [95-105]	Q9H6F5 1xPhospho [S102(100)]	0	1734.85	1.086	1.066	0.972	1.038	1.071	0.956	1.005	1.068	1.102	0.338851	0.286872	1	0.899312	0.721164	0.875502	0.955065	0.903716	0.728056	1	1	1	1	1	1	1	1	1	1184.7	1286.4	1262.9	1151.9	1229.8	1269.1	1.13	5.3	4.31
Q9H6F5	Coiled-coil domain-containing protein 86 OS=Homo sapiens OX=9606 GN=CCDC86 PE=1 SV=1	[R].QQDLHLESPQRQPEYSPESPR.[C]	1xTMTpro [N-Term]; 1xPhospho [S8(100)]	5.65613e-08	0.000188487	1	1	1	4	Q9H6F5 [95-115]	Q9H6F5 1xPhospho [S102(100)]	1	2905.38	1.133	1.032	1.019	0.998	0.915	0.881	0.886	0.98	0.898	0.698839	0.990641	0.99659	0.996238	0.674324	0.917225	0.360761	1	0.416184	1	1	1	1	1	1	1	1	0.97472	245.8	278.4	253.7	250.5	245.3	224.8	2.54	5.39	13.83
Q9H6F5	Coiled-coil domain-containing protein 86 OS=Homo sapiens OX=9606 GN=CCDC86 PE=1 SV=1	[R].QQDLHLESPQRQPEYSPESPR.[C]	1xTMTpro [N-Term]; 2xPhospho [S8(100); S16(98.4)]	2.8386e-06	0.000188487	1	1	1	2	Q9H6F5 [95-115]	Q9H6F5 2xPhospho [S102(100); S110(98.4)]	1	2985.35	1.073	0.989	1.021	1.047	1.114	0.976	1.126	1.026	1.092	0.960325	0.999297	0.999999	0.959627	0.156745	1	0.0922297	0.974468	0.178444	1	1	1	1	0.599319	1	1	1	0.687129	160.1	171.7	158.4	163.4	167.6	178.4	7.77	5.47	3.99
Q9H1B7	Probable E3 ubiquitin-protein ligase IRF2BPL OS=Homo sapiens OX=9606 GN=IRF2BPL PE=1 SV=1	[R].QSPNSSSAAASVASR.[R]	1xTMTpro [N-Term]; 1xPhospho [S2(100)]	6.57354e-09	0.000188487	1	1	1	3	Q9H1B7 [214-228]	Q9H1B7 1xPhospho [S215(100)]	0	1803.86	0.984	1.002	0.907	1.03	1.073	1.047	1.07	1.135	1.182	0.999769	0.995431	0.706414	0.996793	0.957109	0.999951	0.769806	0.916463	0.280161	1	1	1	1	1	1	1	1	0.837784	484	476.4	485	439.2	498.6	519.1	6.21	4.44	11.52
Q9C0B5	Palmitoyltransferase ZDHHC5 OS=Homo sapiens OX=9606 GN=ZDHHC5 PE=1 SV=2	[R].QSPPLPGREEEPGLGDSGIQSTPGSGHAPR.[T]	1xTMTpro [N-Term]; 1xPhospho [S2(100)]	7.41675e-09	0.000188487	1	1	1	2	Q9C0B5 [553-582]	Q9C0B5 1xPhospho [S554(100)]	1	3394.63	0.941	1.006	0.863	1.017	1.034	1.081	1.028	1.178	1.197	1	0.98059	0.482071	0.995578	0.570164	0.996565	0.911719	0.256393	0.0388973	1	1	1	1	1	1	1	1	0.306643	103.2	97.1	103.8	89.1	105	106.7	7.72	5.41	3.48
P33981	Dual specificity protein kinase TTK OS=Homo sapiens OX=9606 GN=TTK PE=1 SV=2	[K].QSPPISTSK.[W]	1xTMTpro [K9]; 1xTMTpro [N-Term]; 1xPhospho [S2(100)]	2.85484e-05	0.000188487	1	1	1	2	P33981 [435-443]	P33981 1xPhospho [S436(100)]	0	1632.89	0.939	1.425	0.966	1.099	1.502	1.171	1.054	1.138	1.555	0.984488	0.0254356	0.993941	0.916428	0.00151652	0.598086	0.546395	0.668304	0.000678116	1	0.358574	1	1	0.0274935	1	1	1	0.0199853	281.9	264.6	401.7	272.3	309.8	423.5	5.4	10.8	10.75
P55201	Peregrin OS=Homo sapiens OX=9606 GN=BRPF1 PE=1 SV=2	[K].QSPSPSEVSQSPGR.[E]	1xTMTpro [N-Term]; 1xPhospho [S11(100)]	0.000176399	0.000188487	1	1	1	1	P55201 [74-87]	P55201 1xPhospho [S84(100)]	0	1826.86	1.099	1.004	1.004	1.012	1.038	0.921	1.033	1.008	1.033	0.533612	0.998226	0.983214	0.991702	0.978557	0.839774	0.999618	0.817507	0.7489	1	1	1	1	1	1	1	1	1	201	220.8	201.9	201.9	203.5	208.6	1.74	5.86	5.92
Q8NEJ9	Neuroguidin OS=Homo sapiens OX=9606 GN=NGDN PE=1 SV=1	[R].QSQEDQHR.[I]	1xTMTpro [N-Term]; 1xPhospho [S2(100)]	0.00114941	0.000188487	1	1	1	2	Q8NEJ9 [231-238]	Q8NEJ9 1xPhospho [S232(100)]	0	1411.63	0.95	0.808	0.917	1.02	0.999	1.073	1.237	1.112	1.09	0.997832	0.170937	0.626194	0.996652	0.99743	0.943087	0.0853276	0.375764	0.387961	1	1	1	1	1	1	1	1	0.948501	312.9	297.4	252.7	286.8	319	312.5	6.48	2.63	9.27
P18858	DNA ligase 1 OS=Homo sapiens OX=9606 GN=LIG1 PE=1 SV=1	[K].QSQIQNQQGEDSGSDPEDTY.[-]	1xTMTpro [N-Term]; 1xPhospho [T19(99.9)]	6.18129e-05	0.000188487	1	1	1	1	P18858 [900-919]	P18858 1xPhospho [T918(99.9)]	0	2610.08	1.083	1.104	1.169	1.126	0.988	1.04	0.895	0.963	0.845	0.946059	0.999711	0.687611	0.67046	1	0.986597	0.999424	1	0.663539	1	1	1	1	1	1	1	1	1	60.1	65.1	66.4	70.3	67.7	59.4	0.78	3.82	16.43
P18858	DNA ligase 1 OS=Homo sapiens OX=9606 GN=LIG1 PE=1 SV=1	[K].QSQIQNQQGEDSGSDPEDTY.[-]	1xTMTpro [N-Term]; 2xPhospho [S12(100); S14(100)]	3.36209e-09	0.000188487	1	1	2	17	P18858 [900-919]	P18858 2xPhospho [S911(100); S913(100)]	0	2690.05	1.025	1.127	1.042	1.044	1.142	1.018	1.014	1.001	1.096	0.999997	0.78201	0.999144	1	0.0850404	1	0.532066	0.998423	0.14826	1	1	1	1	0.414041	1	1	1	0.627841	304.5	312.1	343.2	317.4	317.8	347.8	4	3.03	7.4
Q15291	Retinoblastoma-binding protein 5 OS=Homo sapiens OX=9606 GN=RBBP5 PE=1 SV=2	[R].QSSADGSQPPK.[K]	1xTMTpro [K11]; 1xTMTpro [N-Term]; 1xPhospho [S3(100)]	2.34969e-05	0.000188487	1	1	1	3	Q15291 [439-449]	Q15291 1xPhospho [S441(100)]	0	1789.9	0.851	1.018	0.933	0.931	1.075	1.093	1.056	0.998	1.152	0.282035	0.999316	0.921034	0.653965	0.962979	0.974579	0.861137	0.991554	0.52291	1	1	1	1	1	1	1	1	1	455.9	388.2	464.2	425.4	424.5	490.3	5.99	12.05	12.75
Q92504	Zinc transporter SLC39A7 OS=Homo sapiens OX=9606 GN=SLC39A7 PE=1 SV=2	[K].QSSEEEEK.[E]	1xTMTpro [K8]; 1xTMTpro [N-Term]; 1xPhospho [S3(99.6)]	0.000553133	0.000188487	1	1	1	1	Q92504 [274-281]	Q92504 1xPhospho [S276(99.6)]	0	1653.79	0.989	1.26	1.032	1.287	1.46	1.302	1.159	1.248	1.415	0.966769	0.999982	0.997984	1	0.75782	0.96616	0.670032	0.997904	0.523408	1	1	1	1	1	1	1	1	1	545.8	539.9	687.8	563.2	702.7	796.9	16.45	28.68	34.17
O43159	Ribosomal RNA-processing protein 8 OS=Homo sapiens OX=9606 GN=RRP8 PE=1 SV=2	[K].QSPGSTSPKPPHTLSR.[K]	1xTMTpro [K9]; 1xTMTpro [N-Term]; 1xPhospho [S7(99.1)]	5.4406e-06	0.000188487	1	1	1	3	O43159 [170-185]	O43159 1xPhospho [S176(99.1)]	1	2365.25	0.968	1.158	0.985	0.987	1.177	1.019	1.017	1.003	1.196	0.947198	0.00732912	0.99974	0.998693	0.000679838	0.995682	0.670166	0.984213	0.00102595	1	0.141979	1	1	0.0155004	1	1	1	0.0263219	494	478.4	572.1	486.4	487.7	581.7	3.95	1.8	6.51
Q92504	Zinc transporter SLC39A7 OS=Homo sapiens OX=9606 GN=SLC39A7 PE=1 SV=2	[K].QSSEEEEKETR.[G]	1xTMTpro [K8]; 1xTMTpro [N-Term]; 1xPhospho [S3(100)]	1.63519e-05	0.000188487	1	1	1	2	Q92504 [274-284]	Q92504 1xPhospho [S276(100)]	1	2039.98	0.914	1.108	1.025	1.163	1.276	1.272	1.152	1.134	1.245	0.939742	0.999802	0.998391	0.999982	0.889662	0.972626	0.773553	0.999864	0.698065	1	1	1	1	1	1	1	1	1	653.7	597.5	724.6	670	760	834.4	13.6	25.56	28.04
O00571	ATP-dependent RNA helicase DDX3X OS=Homo sapiens OX=9606 GN=DDX3X PE=1 SV=3	[R].QSSGASSSSFSSSR.[A]	1xTMTpro [N-Term]; 1xPhospho [S9(100)]	6.84338e-09	0.000188487	1	1	2	3	O00571 [604-617]	O00571 1xPhospho [S612(100)]	0	1745.77	0.714	0.924	1.077	0.801	1.115	1.122	1.206	0.744	1.035	0.0357383	0.886002	1	0.237991	0.925383	0.837003	0.388558	0.242774	0.921185	1	1	1	1	1	1	1	1	1	592.9	423.6	548	638.7	475	661	24.79	11.97	6.04
P29692-3	Isoform 3 of Elongation factor 1-delta OS=Homo sapiens OX=9606 GN=EEF1D	[R].QSSGPGASSGTSGDHGELVVR.[I]	1xTMTpro [N-Term]; 1xPhospho [S3(99.2)]	0.000101642	0.000188487	1	1	2	2	P29692-3 [39-59]	P29692-3 1xPhospho [S41(99.2)]	0	2369.11	1.147	0.885	1.078	0.895	0.814	0.78	0.92	0.83	0.755	0.967127	0.998862	0.999384	0.999985	0.674592	0.932547	0.86218	0.996185	0.490351	1	1	1	1	1	1	1	1	1	252.7	289.8	223.6	272.4	226.1	205.6	10.08	21.52	26.66
Q7Z460	CLIP-associating protein 1 OS=Homo sapiens OX=9606 GN=CLASP1 PE=1 SV=1	[R].QSSGSATNVASTPDNR.[G]	1xTMTpro [N-Term]; 1xPhospho [S2(100)]	1.50214e-11	0.000188487	1	1	2	7	Q7Z460 [645-660]	Q7Z460 1xPhospho [S646(100)]	0	1975.9	0.972	0.998	1	0.92	1.129	0.946	1.131	0.919	1.129	0.958319	0.999992	0.999935	0.527063	0.120982	0.930212	0.0976253	0.644033	0.0869457	1	1	1	1	0.513376	1	1	1	0.481761	349.7	339.9	349.1	349.7	321.5	394.8	1.6	1.26	4.68
O43572	A-kinase anchor protein 10, mitochondrial OS=Homo sapiens OX=9606 GN=AKAP10 PE=1 SV=2	[K].QSSLAEPVSPSK.[K]	1xTMTpro [K12]; 1xTMTpro [N-Term]; 1xPhospho [S9(100)]	3.10558e-07	0.000188487	1	1	3	6	O43572 [179-190]	O43572 1xPhospho [S187(100)]	0	1918.02	0.904	1.315	1.002	1.125	1.414	1.244	1.076	1.122	1.411	0.786977	0.955522	0.999546	0.999954	0.281902	0.874258	0.713022	0.999996	0.180889	1	1	1	1	0.838743	1	1	1	0.692847	629.5	569.1	827.7	631	708.1	890.3	7.43	19.45	22.9
Q9P2Y5	UV radiation resistance-associated gene protein OS=Homo sapiens OX=9606 GN=UVRAG PE=1 SV=1	[R].QSSIFGGADVGFSGGIPSPDK.[G]	1xTMTpro [K21]; 1xTMTpro [N-Term]; 1xPhospho [S18(100)]	2.72519e-13	0.000188487	1	1	1	1	Q9P2Y5 [481-501]	Q9P2Y5 1xPhospho [S498(100)]	0	2711.36	0.806	1.588	1.026	0.928	1.525	1.152	0.961	0.905	1.487	0.944303	0.118558	0.99953	0.999474	0.0379676	0.991543	0.979705	0.987199	0.0634724	1	1	1	1	0.252254	1	1	1	0.407539	56	45.1	88.9	57.4	52	85.4	4.8	16.32	18.5
Q9Y4B4	Helicase ARIP4 OS=Homo sapiens OX=9606 GN=RAD54L2 PE=1 SV=4	[R].QSSPSTNAALPGPPAQLMDSSAVPGTALGTEPR.[L]	1xTMTpro [N-Term]; 1xPhospho [S/T]	1.60007e-12	0.000188487	1	1	1	6	Q9Y4B4 [1193-1225]		0	3589.75	1.084	1.088	1.016	1.161	0.985	1.071	0.905	1.142	0.969	0.98296	0.727617	0.998158	0.952602	0.999995	0.999963	0.660028	0.803492	0.999659	1	1	1	1	1	1	1	1	1	67.3	72.9	73.3	68.4	78.1	66.3	7.43	12.36	19.71
Q86YS7	C2 domain-containing protein 5 OS=Homo sapiens OX=9606 GN=C2CD5 PE=1 SV=1	[R].QSSSSDTDLSLTPK.[T]	1xTMTpro [K14]; 1xTMTpro [N-Term]; 1xPhospho [S/T]	0.000158407	0.000188487	1	1	1	3	Q86YS7 [303-316]		0	2154.08	0.805	0.702	0.94	0.797	0.689	0.99	0.981	0.848	0.733	0.155206	0.00112208	0.942486	0.0955445	0.000558904	0.999541	0.9967	0.357553	0.00218314	1	0.0362223	1	1	0.0133649	1	1	1	0.0462971	219.2	176.4	154	206	174.6	151	4.36	9.47	7.35
Q93100	Phosphorylase b kinase regulatory subunit beta OS=Homo sapiens OX=9606 GN=PHKB PE=1 SV=3	[R].QSSTPSAPELGQQPDVNISEWK.[D]	1xTMTpro [K22]; 1xTMTpro [N-Term]; 1xPhospho [S3(97.7)]	9.13024e-09	0.000188487	1	1	2	2	Q93100 [699-720]	Q93100 1xPhospho [S701(97.7)]	0	3086.53	0.801	0.938	0.897	0.946	1.146	1.181	1.222	1.055	1.278	0.17853	0.975853	0.99159	0.847976	0.448579	0.719783	0.167003	0.989636	0.210295	1	1	1	1	1	1	1	1	0.745262	168	134.5	157.5	150.6	158.9	192.5	7.91	10.79	7.08
Q96RT1	Erbin OS=Homo sapiens OX=9606 GN=ERBIN PE=1 SV=2	[R].QSSVSSTASVNLGDPGSTR.[R]	1xTMTpro [N-Term]; 1xPhospho [S/T]	8.62917e-08	0.000188487	1	1	1	1	Q96RT1 [1077-1095]		0	2234.06	0.973	0.965	1.086	0.937	1.22	0.963	1.264	0.863	1.124	0.999998	0.999271	0.837496	0.998065	0.146182	0.999466	0.0853634	0.617339	0.659938	1	1	1	1	0.575416	1	1	1	1	68.4	66.5	66	74.3	64.1	83.5	6.99	5.14	7.1
Q6P4F7	Rho GTPase-activating protein 11A OS=Homo sapiens OX=9606 GN=ARHGAP11A PE=1 SV=2	[R].QSSVTNVGK.[V]	1xTMTpro [K9]; 1xTMTpro [N-Term]; 1xPhospho [S3(100)]	0.000758421	0.000188487	1	1	1	1	Q6P4F7 [618-626]	Q6P4F7 1xPhospho [S620(100)]	0	1607.86	0.695	0.526	0.887	0.606	0.509	0.872	0.968	0.683	0.574	0.00178754	2.76136e-05	0.306745	0.000129672	4.5327e-06	0.505724	0.629618	0.00341372	6.05468e-05	0.206827	0.00252558	1	0.0249846	0.000439036	1	1	0.247273	0.00355064	236.4	164.4	124.3	209.8	143.3	120.4	8.96	2.21	16.86
Q9H9A7	RecQ-mediated genome instability protein 1 OS=Homo sapiens OX=9606 GN=RMI1 PE=1 SV=3	[R].QSSFEPEFVISPR.[P]	1xTMTpro [N-Term]; 1xPhospho [S3(99.5)]	4.60065e-06	0.000188487	1	1	2	3	Q9H9A7 [282-294]	Q9H9A7 1xPhospho [S284(99.5)]	0	1906.93	1.05	0.857	1.001	0.949	0.78	0.904	0.91	0.948	0.779	0.99974	0.199234	0.999691	0.961396	0.0186086	0.882009	0.700424	0.878221	0.0115829	1	1	1	1	0.157502	1	1	1	0.144084	362.1	380.2	310.3	362.5	343.6	282.4	1.7	6.38	11.41
Q8N1G0	Zinc finger protein 687 OS=Homo sapiens OX=9606 GN=ZNF687 PE=1 SV=1	[K].QSPGHQSPLASPK.[V]	1xTMTpro [K13]; 1xTMTpro [N-Term]; 3xPhospho [S2(100); S7(100); S11(100)]	0.000855795	0.000188487	1	1	1	1	Q8N1G0 [265-277]	Q8N1G0 3xPhospho [S266(100); S271(100); S275(100)]	0	2182	0.937	1.06	0.995	1.003	0.991	1.071	0.935	1.008	0.995	0.924487	0.999991	1	0.894143	0.994289	0.999999	0.998636	0.918812	0.997163	1	1	1	1	1	1	1	1	1	113.9	106.7	120.7	113.4	114.3	112.8	3.13	9.43	13.12
Q8N1G0	Zinc finger protein 687 OS=Homo sapiens OX=9606 GN=ZNF687 PE=1 SV=1	[K].QSPGHQSPLASPK.[V]	1xTMTpro [K13]; 1xTMTpro [N-Term]; 2xPhospho [S7(100); S11(100)]	1.20083e-05	0.000188487	1	1	2	2	Q8N1G0 [265-277]	Q8N1G0 2xPhospho [S271(100); S275(100)]	0	2102.03	0.965	1.051	1	1.018	1.101	1.055	1.048	1.019	1.101	0.825689	0.998838	0.997404	0.899656	0.994767	0.999967	0.94436	0.989863	0.925669	1	1	1	1	1	1	1	1	1	260.1	251	273.4	260	264.9	286.4	9.31	18.81	14.23
Q8N1G0	Zinc finger protein 687 OS=Homo sapiens OX=9606 GN=ZNF687 PE=1 SV=1	[K].QSPGHQSPLASPK.[V]	1xTMTpro [K13]; 1xTMTpro [N-Term]; 1xPhospho [S2(100)]	1.05931e-06	0.000188487	1	1	2	3	Q8N1G0 [265-277]	Q8N1G0 1xPhospho [S266(100)]	0	2022.07	1.214	0.889	0.974	1.036	0.871	0.853	0.979	1.063	0.894	0.753693	1	0.999984	0.991576	0.927278	0.965038	0.909234	0.998081	0.873487	1	1	1	1	1	1	1	1	1	416	505	370	405.3	430.9	362.3	7.74	20.22	30.23
Q96JM3	Chromosome alignment-maintaining phosphoprotein 1 OS=Homo sapiens OX=9606 GN=CHAMP1 PE=1 SV=2	[K].QSHFPETLGPPSASSPESPVLAASPEPWGPSPAASPESR.[K]	1xTMTpro [N-Term]; 1xPhospho [S12(93.6)]	1.00398e-06	0.000188487	1	1	2	5	Q96JM3 [230-268]	Q96JM3 1xPhospho [S241(93.6)]	0	4323.06	1.105	1.087	1.15	1.029	1.091	0.931	1.004	0.894	0.949	0.998234	0.999997	0.871883	0.999482	0.999998	0.999999	0.999923	0.964414	0.828993	1	1	1	1	1	1	1	1	1	25	27.6	27.2	28.8	25.7	27.3	19.11	33.79	13.02
Q96JM3	Chromosome alignment-maintaining phosphoprotein 1 OS=Homo sapiens OX=9606 GN=CHAMP1 PE=1 SV=2	[K].QSHFPETLGPPSASSPESPVLAASPEPWGPSPAASPESR.[K]	1xTMTpro [N-Term]; 2xPhospho [S31(100); S35(99.9)]	3.57514e-07	0.000188487	1	1	2	3	Q96JM3 [230-268]	Q96JM3 2xPhospho [S260(100); S264(99.9)]	0	4403.02	1.258	1.073	1.126	1.045	1.032	0.831	0.961	0.928	0.916	0.0958977	0.850828	0.198734	0.899089	0.988143	0.428004	0.993131	0.687942	0.452198	1	1	1	1	1	1	1	1	1	46.8	58.9	50.2	52.7	48.9	48.3	4.28	3.78	11.22
Q96JM3	Chromosome alignment-maintaining phosphoprotein 1 OS=Homo sapiens OX=9606 GN=CHAMP1 PE=1 SV=2	[K].QSHFPETLGPPSASSPESPVLAASPEPWGPSPAASPESR.[K]	1xTMTpro [N-Term]; 3xPhospho [S24(100); S31(100); S35(99.9)]	4.57675e-09	0.000188487	1	1	4	6	Q96JM3 [230-268]	Q96JM3 3xPhospho [S253(100); S260(100); S264(99.9)]	0	4482.99	1.204	0.866	0.984	0.942	0.794	0.782	0.917	0.957	0.807	0.811015	1	0.999722	0.999999	0.750963	0.846931	0.781291	0.999945	0.595767	1	1	1	1	1	1	1	1	1	125.3	150.8	108.5	123.2	118	99.4	4.82	28.58	36.15
Q96JM3	Chromosome alignment-maintaining phosphoprotein 1 OS=Homo sapiens OX=9606 GN=CHAMP1 PE=1 SV=2	[K].QSHFPETLGPPSASSPESPVLAASPEPWGPSPAASPESR.[K]	1xTMTpro [N-Term]; 4xPhospho [S15(99.9); S18(100); S24(100); S35(99.9)]	8.92336e-08	0.000188487	1	1	4	6	Q96JM3 [230-268]	Q96JM3 4xPhospho [S244(99.9); S247(100); S253(100); S264(99.9)]	0	4562.96	1.077	0.818	0.978	0.952	0.814	0.884	0.996	0.974	0.833	0.791852	0.94093	0.99888	1	0.566994	0.820625	0.964478	0.999518	0.372135	1	1	1	1	1	1	1	1	0.936696	146.3	157.6	119.6	143	139.3	119.1	9.15	16.97	20.92
Q9UQ35	Serine/arginine repetitive matrix protein 2 OS=Homo sapiens OX=9606 GN=SRRM2 PE=1 SV=2	[R].QSHSESPSLQSK.[S]	1xTMTpro [K12]; 1xTMTpro [N-Term]; 1xPhospho [S6(100)]	1.64714e-08	0.000188487	1	1	1	4	Q9UQ35 [1078-1089]	Q9UQ35 1xPhospho [S1083(100)]	0	2003.01	1.028	0.874	0.936	0.941	0.806	0.916	0.922	1.006	0.861	0.999918	0.330866	0.794266	0.994276	0.00606714	0.999546	0.205717	0.970701	0.0513364	1	1	1	1	0.0732518	1	1	1	0.358845	1035.7	1064.5	905.1	969.7	975.1	834.9	2.03	7.15	6.41
Q9UQ35	Serine/arginine repetitive matrix protein 2 OS=Homo sapiens OX=9606 GN=SRRM2 PE=1 SV=2	[R].QSHSESPSLQSK.[S]	1xTMTpro [K12]; 1xTMTpro [N-Term]; 2xPhospho [S4(100); S6(100)]	7.30868e-06	0.000188487	1	1	2	4	Q9UQ35 [1078-1089]	Q9UQ35 2xPhospho [S1081(100); S1083(100)]	0	2082.98	1.028	0.95	1.031	0.995	0.894	0.968	0.941	0.966	0.868	0.968594	0.974235	0.998348	0.999996	0.55966	0.944719	0.920741	0.994628	0.351677	1	1	1	1	1	1	1	1	0.91798	719.1	739.4	683.1	741.1	715.8	643	9.24	5.53	10.04
Q9UQ35	Serine/arginine repetitive matrix protein 2 OS=Homo sapiens OX=9606 GN=SRRM2 PE=1 SV=2	[R].QSHSGSISPYPK.[V]	1xTMTpro [K12]; 1xTMTpro [N-Term]; 1xPhospho [S8(100)]	4.11118e-09	0.000188487	1	1	1	7	Q9UQ35 [987-998]	Q9UQ35 1xPhospho [S994(100)]	0	1976.01	1.023	1.106	0.982	0.999	1.021	0.976	0.923	1.018	1.04	0.98758	0.873939	0.760942	0.881537	0.925247	0.996754	0.373502	0.999792	0.998568	1	1	1	1	1	1	1	1	1	900.3	921.2	996	883.8	899.5	919.4	5.2	8.73	3.16
Q9UQ35	Serine/arginine repetitive matrix protein 2 OS=Homo sapiens OX=9606 GN=SRRM2 PE=1 SV=2	[R].QSHSGSISPYPK.[V]	1xTMTpro [K12]; 1xTMTpro [N-Term]; 2xPhospho [S6(100); S8(100)]	9.06663e-05	0.000188487	1	1	2	3	Q9UQ35 [987-998]	Q9UQ35 2xPhospho [S992(100); S994(100)]	0	2055.98	1.121	1.085	1.106	1.096	0.997	0.977	0.918	0.991	0.901	0.830671	0.999867	0.911102	0.79455	0.999999	1	0.999346	0.999717	0.877816	1	1	1	1	1	1	1	1	1	313.7	351.8	340.5	346.9	343.8	312.6	10.11	9.58	10.99
Q9UQ35	Serine/arginine repetitive matrix protein 2 OS=Homo sapiens OX=9606 GN=SRRM2 PE=1 SV=2	[R].QSHSSSSPHPK.[V]	1xTMTpro [K11]; 1xTMTpro [N-Term]; 1xPhospho [S]	1.61338e-05	0.000188487	1	1	2	5	Q9UQ35 [833-843]		0	1866.94	1.122	0.88	0.984	0.962	0.832	0.858	0.946	0.978	0.846	0.887285	0.996965	0.999732	0.986321	0.326703	0.56073	0.558952	0.999026	0.459491	1	1	1	1	0.910406	1	1	1	1	377.2	423.1	331.8	371.1	363	313.8	1.98	10.87	17.63
Q9UQ35	Serine/arginine repetitive matrix protein 2 OS=Homo sapiens OX=9606 GN=SRRM2 PE=1 SV=2	[R].QSHSSSSPHPK.[V]	1xTMTpro [K11]; 1xTMTpro [N-Term]; 2xPhospho [S6(99.3); S7(99.3)]	3.66017e-05	0.000188487	1	1	2	6	Q9UQ35 [833-843]	Q9UQ35 2xPhospho [S838(99.3); S839(99.3)]	0	1946.9	0.98	0.965	0.936	0.979	0.793	0.998	0.821	1.046	0.847	0.999961	0.990269	0.671371	0.929305	0.00852558	0.970907	0.022761	0.991746	0.104639	1	1	1	1	0.0929137	1	1	1	0.529513	1378.9	1351.8	1330.5	1290.1	1349.6	1093	3.09	4.99	11.7
Q9UQ35	Serine/arginine repetitive matrix protein 2 OS=Homo sapiens OX=9606 GN=SRRM2 PE=1 SV=2	[R].QSHSSSSPHPK.[V]	1xTMTpro [K11]; 1xTMTpro [N-Term]; 3xPhospho [S4(98.8); S6(98.8); S7(98.8)]	0.000493426	0.000188487	1	2	2	2	Q9UQ35 [833-843]	Q9UQ35 3xPhospho [S836(98.8); S838(98.8); S839(98.8)]	0	2026.87	1.104	1.268	0.944	0.954	1.044	0.864	0.823	1.01	1.106	0.995006	0.263468	0.922702	0.911724	0.99997	0.672383	0.204176	1	0.965453	1	1	1	1	1	1	1	1	1	158.3	174.7	200.8	149.4	151	165.2	6.96	5.12	15.71
Q8IZ73	Pseudouridylate synthase RPUSD2 OS=Homo sapiens OX=9606 GN=RPUSD2 PE=1 SV=2	[K].QSLDVLDLCEGDLSPGLTDSTAPSSELGKDDLEELAAAAQK.[M]	1xCarbamidomethyl [C9]; 2xTMTpro [K29; K41]; 1xTMTpro [N-Term]; 1xPhospho [S14(97.6)]	1.09542e-06	0.000188487	1	1	1	1	Q8IZ73 [423-463]	Q8IZ73 1xCarbamidomethyl [C431]; 1xPhospho [S436(97.6)]	1	5251.63	0.848	1.111	0.934	0.93	1.002	1.096	0.902	0.995	1.073	0.555527	0.988721	0.768605	0.992707	1	0.849955	0.988854	0.966959	0.767769	1	1	1	1	1	1	1	1	1	31.9	27	35.4	29.8	29.6	31.9	3.5	23.14	8.35
P60174	Triosephosphate isomerase OS=Homo sapiens OX=9606 GN=TPI1 PE=1 SV=4	[K].QSLGELIGTLNAAK.[V]	1xTMTpro [K14]; 1xTMTpro [N-Term]; 1xPhospho [S2(100)]	1.76136e-08	0.000188487	1	1	1	4	P60174 [20-33]	P60174 1xPhospho [S21(100)]	0	2103.17	0.962	0.994	0.991	1.037	1.284	1.078	1.291	1.047	1.295	0.808304	0.997039	0.991496	1	0.0536508	0.773857	0.112478	0.995286	0.135196	1	1	1	1	0.311341	1	1	1	0.601767	381.9	367.6	379.8	378.5	396.2	490.3	1.75	13.58	8.25
Q9Y6D5	Brefeldin A-inhibited guanine nucleotide-exchange protein 2 OS=Homo sapiens OX=9606 GN=ARFGEF2 PE=1 SV=3	[R].QSLSSADNLESDAQGHQVAAR.[F]	1xTMTpro [N-Term]; 1xPhospho [S5(100)]	8.51961e-13	0.000188487	1	1	1	1	Q9Y6D5 [345-365]	Q9Y6D5 1xPhospho [S349(100)]	0	2568.2	0.971	1.296	0.88	0.917	1.214	0.945	0.937	1.041	1.379	0.996318	0.0279814	0.941567	0.999443	0.0413957	0.963942	0.99988	0.991062	0.0092254	1	0.386138	1	1	0.264548	1	1	1	0.125735	52.4	50.9	67.9	46.1	48	63.6	12.92	13.84	8.47
Q9Y6D5	Brefeldin A-inhibited guanine nucleotide-exchange protein 2 OS=Homo sapiens OX=9606 GN=ARFGEF2 PE=1 SV=3	[R].QSLSSADNLESDAQGHQVAAR.[F]	1xTMTpro [N-Term]; 2xPhospho [S4(100); S5(100)]	2.28922e-13	0.000188487	1	1	1	1	Q9Y6D5 [345-365]	Q9Y6D5 2xPhospho [S348(100); S349(100)]	0	2648.17	1.244	1.464	1.219	1.323	1.491	1.064	1.019	1.085	1.223	0.46579	0.0232878	0.70926	0.190293	0.0157659	0.982706	0.999883	0.873719	0.16765	1	0.336833	1	1	0.141071	1	1	1	0.669369	57.8	71.9	84.6	70.5	76.5	86.2	13.61	1.05	3.45
O75475	PC4 and SFRS1-interacting protein OS=Homo sapiens OX=9606 GN=PSIP1 PE=1 SV=1	[K].QSNASSDVEVEEK.[E]	1xTMTpro [K13]; 1xTMTpro [N-Term]; 1xPhospho [S6(100)]	8.91363e-10	0.000188487	1	3	3	12	O75475 [101-113]	O75475 1xPhospho [S106(100)]	0	2110.02	0.902	1.075	0.971	1.024	1.13	1.136	1.051	1.055	1.164	0.831258	1	0.997781	0.991388	0.815234	0.986693	0.833539	0.999989	0.582971	1	1	1	1	1	1	1	1	1	1204.1	1085.8	1294.9	1169.2	1233.4	1361.1	4.35	16.84	14.34
O75475	PC4 and SFRS1-interacting protein OS=Homo sapiens OX=9606 GN=PSIP1 PE=1 SV=1	[K].QSNASSDVEVEEK.[E]	1xTMTpro [K13]; 1xTMTpro [N-Term]; 2xPhospho [S5(100); S6(100)]	7.18012e-07	0.000188487	1	1	1	3	O75475 [101-113]	O75475 2xPhospho [S105(100); S106(100)]	0	2189.99	0.976	1.049	1.046	1.074	1.087	1.1	1.036	1.027	1.039	0.948328	0.999984	0.999024	1	0.920462	0.95766	0.864265	0.999464	0.768329	1	1	1	1	1	1	1	1	1	286.4	279.6	300.4	299.6	307.6	311.3	5.54	4.8	11.4
O75475	PC4 and SFRS1-interacting protein OS=Homo sapiens OX=9606 GN=PSIP1 PE=1 SV=1	[K].QSNASSDVEVEEKETSVSK.[E]	2xTMTpro [K13; K19]; 1xTMTpro [N-Term]; 1xPhospho [S6(100)]	1.10051e-05	0.000188487	1	1	1	2	O75475 [101-119]	O75475 1xPhospho [S106(100)]	1	3045.54	0.912	1.258	1.026	0.987	1.265	1.082	1.006	0.962	1.234	0.918578	0.999644	0.998094	0.988837	0.839075	0.998854	0.942387	0.999954	0.620095	1	1	1	1	1	1	1	1	1	157	143.2	197.5	161	154.9	198.6	21.68	15.43	22.37
Q9NZJ5	Eukaryotic translation initiation factor 2-alpha kinase 3 OS=Homo sapiens OX=9606 GN=EIF2AK3 PE=1 SV=3	[R].QSNNSHSPLPSN.[-]	1xTMTpro [N-Term]; 1xPhospho [S5(99.3)]	0.000467599	0.000188487	1	1	1	3	Q9NZJ5 [1105-1116]	Q9NZJ5 1xPhospho [S1109(99.3)]	0	1665.76	0.901	1.386	1.145	1.065	1.639	1.182	1.183	0.93	1.431	0.972798	0.12553	0.849837	0.995003	0.0241921	0.999875	0.911699	0.984462	0.161406	1	1	1	1	0.186871	1	1	1	0.654118	145.9	131.5	202.2	167.1	155.4	239.2	11.28	33.06	12.88
Q14160	Protein scribble homolog OS=Homo sapiens OX=9606 GN=SCRIB PE=1 SV=5	[R].QSPASPPPLGGGAPVR.[T]	1xTMTpro [N-Term]; 1xPhospho [S5(100)]	8.45733e-08	0.000188487	1	1	1	1	Q14160 [1444-1459]	Q14160 1xPhospho [S1448(100)]	0	1871.97	1.027	1.049	0.999	1.032	1.177	1.005	1.122	1.033	1.179	1	0.996816	0.999999	0.987396	0.60035	0.991734	0.844839	0.994037	0.654596	1	1	1	1	1	1	1	1	1	54.8	56.2	57.5	54.7	56.5	64.5	8.29	18.77	6.49
Q12968	Nuclear factor of activated T-cells, cytoplasmic 3 OS=Homo sapiens OX=9606 GN=NFATC3 PE=1 SV=1	[R].QSPCHSPR.[S]	1xCarbamidomethyl [C4]; 1xTMTpro [N-Term]; 1xPhospho [S6(100)]	0.000940052	0.000188487	1	1	1	2	Q12968 [239-246]	Q12968 1xCarbamidomethyl [C242]; 1xPhospho [S244(100)]	0	1352.61	0.985	0.771	0.924	0.789	0.711	0.802	0.922	0.854	0.769	0.999292	0.983103	0.999996	0.999999	0.522169	0.99774	0.872745	0.999924	0.456905	1	1	1	1	1	1	1	1	1	486.4	478.9	375	449.5	383.9	345.8	15.11	28.6	25.78
P46821	Microtubule-associated protein 1B OS=Homo sapiens OX=9606 GN=MAP1B PE=1 SV=2	[R].QSPDHPTVGAGVLHITENGPTEVDYSPSDMQDSSLSHK.[I]	1xTMTpro [K38]; 1xTMTpro [N-Term]; 1xPhospho [S2(100)]	2.71585e-07	0.000188487	1	1	1	2	P46821 [1665-1702]	P46821 1xPhospho [S1666(100)]	0	4721.23	1.298	1.113	0.986	1.172	1.057	0.902	0.95	1.188	1.072	0.882489	0.919284	0.955901	0.949971	0.999997	0.999913	0.949074	1	0.975371	1	1	1	1	1	1	1	1	1	20.8	27	23.2	20.5	24.4	22	13.38	9.67	26.57
Q03989	AT-rich interactive domain-containing protein 5A OS=Homo sapiens OX=9606 GN=ARID5A PE=1 SV=2	[K].QSTEGDALDPPASPKPAGK.[Q]	2xTMTpro [K15; K19]; 1xTMTpro [N-Term]; 1xPhospho [S13(100)]	2.97221e-05	0.000188487	1	1	1	1	Q03989 [11-29]	Q03989 1xPhospho [S23(100)]	1	2858.51	1.111	1.866	1.014	1.243	1.969	1.119	1.055	1.226	1.942	1	0.0485052	1	0.881722	0.00267461	0.875695	0.53278	0.875249	0.00260506	1	0.558637	1	1	0.0409528	1	1	1	0.0525308	102.9	114.3	192	104.3	127.9	202.6	8.05	13.46	26.44
P52597	Heterogeneous nuclear ribonucleoprotein F OS=Homo sapiens OX=9606 GN=HNRNPF PE=1 SV=3	[R].QSGEAFVELGSEDDVK.[M]	1xTMTpro [K16]; 1xTMTpro [N-Term]; 1xPhospho [S11(100)]	1.691e-05	0.000188487	1	1	1	1	P52597 [53-68]	P52597 1xPhospho [S63(100)]	0	2398.17	1.063	0.908	1.028	1.077	1.068	1.013	1.176	1.047	1.038	0.84877	0.999214	0.990858	0.473067	0.782018	0.979205	0.592065	0.793251	0.975632	1	1	1	1	1	1	1	1	1	46.7	49.6	42.4	48	50.3	49.8	5.96	8.05	9.04
Q6P4F7	Rho GTPase-activating protein 11A OS=Homo sapiens OX=9606 GN=ARHGAP11A PE=1 SV=2	[R].QSVGDFVSGALNK.[F]	1xTMTpro [K13]; 1xTMTpro [N-Term]; 1xPhospho [S2(100)]	6.91634e-08	0.000188487	1	1	1	1	Q6P4F7 [284-296]	Q6P4F7 1xPhospho [S285(100)]	0	2010.06	1.012	0.741	0.613	0.904	0.623	0.894	0.841	1.476	1.017	0.995086	0.00707095	0.000331041	0.241009	0.000382815	0.46487	0.462731	0.0137564	0.999998	1	0.138377	0.951247	1	0.0103612	1	1	0.619217	1	207.2	209.6	153.4	127	187.4	129.1	9.18	5.82	8.03
Q8N1G4	Leucine-rich repeat-containing protein 47 OS=Homo sapiens OX=9606 GN=LRRC47 PE=1 SV=1	[R].QSVSGLHR.[Y]	1xTMTpro [N-Term]; 1xPhospho [S2(100)]	0.000758421	0.000188487	1	1	1	1	Q8N1G4 [430-437]	Q8N1G4 1xPhospho [S431(100)]	0	1267.65	1.157	1.027	0.928	1.034	0.93	0.893	0.906	1.113	1.001	0.0869395	0.903545	0.880714	0.984363	0.451744	0.23841	0.105378	0.539991	0.959943	1	1	1	1	1	1	1	1	1	244.9	283.4	251.4	227.4	253.1	227.7	6.76	8.41	3.76
Q9H0X9	Oxysterol-binding protein-related protein 5 OS=Homo sapiens OX=9606 GN=OSBPL5 PE=1 SV=1	[R].QTTFLGSPGPR.[H]	1xTMTpro [N-Term]; 1xPhospho [S7(100)]	8.58559e-06	0.000188487	1	1	1	2	Q9H0X9 [741-751]	Q9H0X9 1xPhospho [S747(100)]	0	1544.78	0.966	0.983	0.839	0.904	0.962	0.936	0.979	1.078	1.147	0.942663	0.999998	0.00103808	0.129933	0.870949	0.452362	0.906985	0.0986734	0.00602576	1	1	1	1	1	1	1	1	0.0964625	193.6	187	190.2	162.4	175.1	186.2	3.7	0.89	3.74
Q99728	BRCA1-associated RING domain protein 1 OS=Homo sapiens OX=9606 GN=BARD1 PE=1 SV=2	[K].QTVPSENIPLPECSSPPSCK.[R]	2xCarbamidomethyl [C13; C19]; 1xTMTpro [K20]; 1xTMTpro [N-Term]; 1xPhospho [S15(100)]	1.99507e-07	0.000188487	1	1	1	3	Q99728 [350-369]	Q99728 2xCarbamidomethyl [C362; C368]; 1xPhospho [S364(100)]	0	2915.42	1.004	1.107	0.955	1.019	1.195	1.014	1.08	1.067	1.251	0.999957	0.589905	0.999426	0.926276	0.0452027	0.96981	0.512208	0.797072	0.0263573	1	1	1	1	0.281147	1	1	1	0.245106	156.8	157.5	173.6	149.7	159.7	187.4	4.55	9.61	8.84
O94804	Serine/threonine-protein kinase 10 OS=Homo sapiens OX=9606 GN=STK10 PE=1 SV=1	[K].QVAEQGGDLSPAANR.[S]	1xTMTpro [N-Term]; 1xPhospho [S10(100)]	1.03999e-09	0.000188487	1	1	1	4	O94804 [429-443]	O94804 1xPhospho [S438(100)]	0	1896.91	1.104	0.997	0.998	1.058	1.012	0.958	1.016	1.06	1.014	0.874372	0.910848	0.999972	0.998727	0.999988	0.975987	0.854807	0.992533	1	1	1	1	1	1	1	1	1	1	397	438.2	395.7	396.2	420	401.9	12.43	7.8	19.68
Q92766	Ras-responsive element-binding protein 1 OS=Homo sapiens OX=9606 GN=RREB1 PE=1 SV=3	[R].QVAGDAPVEQATAETASPVHR.[E]	1xTMTpro [N-Term]; 1xPhospho [S17(100)]	5.95111e-07	0.000188487	1	1	1	1	Q92766 [1304-1324]	Q92766 1xPhospho [S1320(100)]	0	2518.23	1.041	1.429	1.151	1.176	1.608	1.129	1.125	1.021	1.397	0.994186	0.951282	0.988546	0.995863	0.0660296	0.907275	0.250398	0.999995	0.174195	1	1	1	1	0.353326	1	1	1	0.681019	53.3	55.5	76.2	61.4	62.7	85.7	10.27	14.47	30.88
Q9C0H9	SRC kinase signaling inhibitor 1 OS=Homo sapiens OX=9606 GN=SRCIN1 PE=1 SV=4	[R].QVDEGVWPPPNNLLSQSPK.[K]	1xTMTpro [K19]; 1xTMTpro [N-Term]; 1xPhospho [S17(100)]	9.82825e-05	0.000188487	1	1	1	1	Q9C0H9 [828-846]	Q9C0H9 1xPhospho [S844(100)]	0	2793.45	1.022	1.131	1.097	1.04	1.175	1.018	1.039	0.948	1.071	0.972471	0.59789	0.426496	0.780235	0.055457	0.99205	0.573302	0.985485	0.749081	1	1	1	1	0.316915	1	1	1	1	107.2	109.6	121.3	117.6	111.6	126	1.6	3.44	11.2
Q8N302	Angiogenic factor with G patch and FHA domains 1 OS=Homo sapiens OX=9606 GN=AGGF1 PE=1 SV=2	[R].QVDHFASNSQEPASALATEDTSLEGSSLAESLR.[A]	1xTMTpro [N-Term]; 1xPhospho [S9(100)]	9.63949e-14	0.000188487	1	1	1	1	Q8N302 [163-195]	Q8N302 1xPhospho [S171(100)]	0	3831.79	1.184	0.967	1.079	0.942	1.266	0.796	1.309	0.873	1.174	0.914411	1	0.8714	0.996568	0.295652	0.994312	0.273962	0.98569	0.86404	1	1	1	1	0.861644	1	1	1	1	14.4	17.1	14	15.6	13.6	18.3	31.47	14.11	11.79
P42694	Probable helicase with zinc finger domain OS=Homo sapiens OX=9606 GN=HELZ PE=1 SV=2	[K].QVDLESNPQNRSPESR.[P]	1xTMTpro [N-Term]; 1xPhospho [S12(100)]	4.35862e-05	0.000188487	1	1	1	1	P42694 [1306-1321]	P42694 1xPhospho [S1317(100)]	1	2240.06	1.111	1.09	0.972	1.001	1.041	0.902	0.955	1.031	1.071	0.808329	0.50089	0.999992	0.999999	0.997868	0.844753	0.738723	0.99992	0.99221	1	1	1	1	1	1	1	1	1	244.1	271.1	266.2	237.2	244.5	254.1	0.86	7.92	5.49
Q8NCN4	E3 ubiquitin-protein ligase RNF169 OS=Homo sapiens OX=9606 GN=RNF169 PE=1 SV=2	[K].QTSYEASPR.[I]	1xTMTpro [N-Term]; 1xPhospho [S3(100)]	0.000260535	0.000188487	1	1	1	1	Q8NCN4 [421-429]	Q8NCN4 1xPhospho [S423(100)]	0	1422.66	0.812	0.752	0.915	0.818	0.84	1.007	1.117	0.893	0.917	0.958949	0.494921	1	0.473163	0.545114	0.897577	0.999999	0.471158	0.543007	1	1	1	1	1	1	1	1	1	547.3	444.4	411.6	501	447.6	459.6	5.96	19.08	12.86
Q9NZN5	Rho guanine nucleotide exchange factor 12 OS=Homo sapiens OX=9606 GN=ARHGEF12 PE=1 SV=1	[K].QVGETSAPGDTLDGTPR.[T]	1xTMTpro [N-Term]; 1xPhospho [T15(100)]	3.22047e-08	0.000188487	1	1	2	2	Q9NZN5 [689-705]	Q9NZN5 1xPhospho [T703(100)]	0	2084.98	0.911	0.694	0.95	0.824	0.607	0.904	0.875	0.867	0.639	0.99018	0.307122	1	0.900003	0.01706	0.997314	0.499038	0.904448	0.0174301	1	1	1	1	0.14916	1	1	1	0.186119	245.2	223.5	170.1	232.9	202	148.9	7.52	0.72	20.98
Q16778	Histone H2B type 2-E OS=Homo sapiens OX=9606 GN=H2BC21 PE=1 SV=3	[K].QVHPDTGISSK.[A]	1xTMTpro [K11]; 1xTMTpro [N-Term]; 1xPhospho [S10(99.5)]	3.92699e-07	0.000188487	1	15	2	2	Q16778 [48-58]	Q16778 1xPhospho [S57(99.5)]	0	1856.98	0.92	0.957	0.945	0.953	0.941	1.036	0.984	1.008	0.996	0.837261	0.926303	0.826815	0.738017	0.992803	0.999946	0.998326	0.99997	0.983475	1	1	1	1	1	1	1	1	1	399.6	367.6	382.4	377.7	380.7	376.2	9.36	12.12	10.72
Q8IW41	MAP kinase-activated protein kinase 5 OS=Homo sapiens OX=9606 GN=MAPKAPK5 PE=1 SV=2	[K].QVIEEQTTSHESQ.[-]	1xTMTpro [N-Term]; 1xPhospho [S12(100)]	1.42281e-06	0.000188487	1	1	1	2	Q8IW41 [461-473]	Q8IW41 1xPhospho [S472(100)]	0	1899.87	1.054	0.924	1.039	1.088	0.942	1.033	1.019	1.047	0.906	0.839584	0.649087	0.992629	0.836554	0.870512	1	0.99754	0.985966	0.582631	1	1	1	1	1	1	1	1	1	121.5	128	112.2	126.2	132.1	114.4	5.05	10.49	6.3
Q9HAP2	MLX-interacting protein OS=Homo sapiens OX=9606 GN=MLXIP PE=1 SV=2	[R].QVLLKPQVSEDDDDSDTDEPSPPPASGAATPAR.[A]	1xTMTpro [K5]; 1xTMTpro [N-Term]; 2xPhospho [S9(100); T17(97.7)]	1.71475e-08	0.000188487	1	1	1	1	Q9HAP2 [19-51]	Q9HAP2 2xPhospho [S27(100); T35(97.7)]	1	4173.94	0.944	1.119	0.976	0.909	1.029	0.963	0.92	0.931	1.055	0.948942	0.959848	0.997137	0.759135	0.991173	0.996084	0.999859	0.941276	0.902684	1	1	1	1	1	1	1	1	1	42.8	40.4	47.9	41.7	38.9	44	7.7	16.49	9.76
Q9Y2D5	A-kinase anchor protein 2 OS=Homo sapiens OX=9606 GN=AKAP2 PE=1 SV=3	[R].QVLQSTQSPR.[T]	1xTMTpro [N-Term]; 1xPhospho [S8(100)]	8.64339e-06	0.000188487	1	1	1	4	Q9Y2D5 [741-750]	Q9Y2D5 1xPhospho [S748(100)]	0	1527.79	1.279	0.909	0.959	1.015	0.832	0.794	0.916	1.058	0.868	0.424072	1	0.999869	0.993181	0.409962	0.725078	0.417885	0.966565	0.536522	1	1	1	1	1	1	1	1	1	751.9	962	683.4	721.3	763.4	625.9	2.98	11.92	19.47
Q8TBB5	Kelch domain-containing protein 4 OS=Homo sapiens OX=9606 GN=KLHDC4 PE=1 SV=1	[K].QVLTAPGSAGQPRSEDEDSLEEAGSPAPGPCPR.[S]	1xCarbamidomethyl [C31]; 1xTMTpro [N-Term]; 1xPhospho [S14(100)]	4.19471e-09	0.000188487	1	1	1	2	Q8TBB5 [400-432]	Q8TBB5 1xCarbamidomethyl [C430]; 1xPhospho [S413(100)]	1	3746.73	1.062	0.771	1.071	0.816	0.817	0.768	1.06	0.762	0.763	1	0.975317	0.9945	0.987581	0.830076	0.985227	0.996216	0.859079	0.549022	1	1	1	1	1	1	1	1	1	57.6	61.2	44.4	61.7	47	47.1	12.51	12.96	26.47
Q8TBB5	Kelch domain-containing protein 4 OS=Homo sapiens OX=9606 GN=KLHDC4 PE=1 SV=1	[K].QVLTAPGSAGQPRSEDEDSLEEAGSPAPGPCPR.[S]	1xCarbamidomethyl [C31]; 1xTMTpro [N-Term]; 2xPhospho [S14(100); S19(100)]	2.59859e-08	0.000188487	1	1	3	10	Q8TBB5 [400-432]	Q8TBB5 1xCarbamidomethyl [C430]; 2xPhospho [S413(100); S418(100)]	1	3826.7	0.925	1.077	1.042	0.98	0.998	1.059	0.927	0.94	0.958	0.999777	0.472086	0.742287	0.999958	0.988949	1	0.804666	0.63709	0.967538	1	1	1	1	1	1	1	1	1	211.1	195.2	227.4	220	206.8	210.7	3.35	9.6	2.91
Q12873	Chromodomain-helicase-DNA-binding protein 3 OS=Homo sapiens OX=9606 GN=CHD3 PE=1 SV=3	[K].QVNYNDAAQEDQDNQSEYSVGSEEEDEDFDERPEGR.[R]	1xTMTpro [N-Term]; 2xPhospho [S19(93.2); S22(99.6)]	0.000112425	0.000188487	1	1	1	1	Q12873 [1346-1381]	Q12873 2xPhospho [S1364(93.2); S1367(99.6)]	1	4657.82	0.91	1.019	0.875	1.174	0.674	1.29	0.662	1.342	0.771	0.997704	0.98202	0.998046	0.898831	0.610974	0.69483	0.930001	0.702843	0.832847	1	1	1	1	1	1	1	1	1	9.5	8.6	9.7	8.3	11.1	6.4	28.79	20.86	26.09
Q12873	Chromodomain-helicase-DNA-binding protein 3 OS=Homo sapiens OX=9606 GN=CHD3 PE=1 SV=3	[K].QVNYNDAAQEDQDNQSEYSVGSEEEDEDFDERPEGR.[R]	1xTMTpro [N-Term]; 3xPhospho [S16(100); S19(100); S22(100)]	1.01531e-10	0.000188487	1	1	2	2	Q12873 [1346-1381]	Q12873 3xPhospho [S1361(100); S1364(100); S1367(100)]	1	4737.79	1.105	0.884	1.069	1.042	0.843	0.943	0.953	0.975	0.788	0.964349	0.999997	0.853878	0.999157	0.968227	0.997309	0.983837	0.962526	0.44067	1	1	1	1	1	1	1	1	0.996311	19.6	21.7	17.4	21	20.5	16.5	30.03	21.14	16.24
Q14839	Chromodomain-helicase-DNA-binding protein 4 OS=Homo sapiens OX=9606 GN=CHD4 PE=1 SV=2	[K].QVNYNDGSQEDR.[D]	1xTMTpro [N-Term]; 1xPhospho [S8(100)]	2.70843e-06	0.000188487	1	1	1	4	Q14839 [1342-1353]	Q14839 1xPhospho [S1349(100)]	0	1808.78	0.954	0.896	1.133	1.2	1.107	1.258	1.235	1.059	0.977	1	0.918578	0.470622	0.198722	0.431682	0.191493	0.106564	0.984862	1	1	1	1	1	1	1	1	1	1	437.9	417.7	392.5	495.9	525.4	484.7	16.88	6.78	4.4
O60759	Cytohesin-interacting protein OS=Homo sapiens OX=9606 GN=CYTIP PE=1 SV=2	[R].QTSTDDECFIPK.[E]	1xCarbamidomethyl [C8]; 1xTMTpro [K12]; 1xTMTpro [N-Term]; 1xPhospho [S3(100)]	8.47115e-06	0.000188487	1	1	2	4	O60759 [277-288]	O60759 1xCarbamidomethyl [C284]; 1xPhospho [S279(100)]	0	2129.01	0.711	0.92	0.844	0.649	0.929	0.912	1.01	0.768	1.1	0.511466	0.760033	0.960162	0.208766	0.985991	0.980124	0.977797	0.581148	0.999969	1	1	1	1	1	1	1	1	1	233.2	165.9	214.4	196.9	151.3	216.5	4.93	7.25	28.96
Q9Y624	Junctional adhesion molecule A OS=Homo sapiens OX=9606 GN=F11R PE=1 SV=1	[K].QTSSFLV.[-]	1xTMTpro [N-Term]; 1xPhospho [S/T]	0.000681175	0.000188487	1	1	1	1	Q9Y624 [293-299]		0	1165.58	0.831	0.8	0.763	0.672	0.694	0.808	0.867	0.88	0.909	0.0315775	0.0150228	0.0139099	0.000595796	0.00090427	0.21123	0.533011	0.409089	0.558878	1	0.245505	1	0.065085	0.0186246	1	1	1	1	110.5	91.9	88.4	84.4	74.2	76.7	3.93	8.71	6.93
Q5D1E8	Endoribonuclease ZC3H12A OS=Homo sapiens OX=9606 GN=ZC3H12A PE=1 SV=1	[R].QTSPDPCPQLPLVPR.[G]	1xCarbamidomethyl [C7]; 1xTMTpro [N-Term]; 1xPhospho [S3(99.1)]	1.94991e-06	0.000188487	1	1	1	3	Q5D1E8 [97-111]	Q5D1E8 1xCarbamidomethyl [C103]; 1xPhospho [S99(99.1)]	0	2089.05	0.947	1.126	1.063	0.967	1.091	1.021	0.969	0.91	1.026	0.999318	0.19206	0.905479	1	0.251715	0.998815	0.999961	0.918721	0.766335	1	1	1	1	0.783786	1	1	1	1	164.1	155.5	184.8	174.5	158.8	179.1	2.39	4.96	2.37
P50402	Emerin OS=Homo sapiens OX=9606 GN=EMD PE=1 SV=1	[R].QSVTSFPDADAFHHQVHDDDLLSSSEEECK.[D]	1xCarbamidomethyl [C29]; 1xTMTpro [K30]; 1xTMTpro [N-Term]; 1xPhospho [S/T]	1.10158e-08	0.000188487	1	1	1	1	P50402 [119-148]	P50402 1xCarbamidomethyl [C147]	0	4118.86	0.781	1.047	0.889	0.826	1.227	1.057	1.171	0.929	1.38	0.767984	0.999979	0.901758	0.983813	0.848644	0.982337	0.911396	0.998886	0.313997	1	1	1	1	1	1	1	1	0.878574	50.1	39.2	52.5	44.6	41.4	61.5	18.5	3.58	18.9
P50402	Emerin OS=Homo sapiens OX=9606 GN=EMD PE=1 SV=1	[R].QSVTSFPDADAFHHQVHDDDLLSSSEEECKDR.[E]	1xCarbamidomethyl [C29]; 1xTMTpro [K30]; 1xTMTpro [N-Term]; 1xPhospho [S25(97.8)]	1.69191e-08	0.000188487	1	1	2	5	P50402 [119-150]	P50402 1xCarbamidomethyl [C147]; 1xPhospho [S143(97.8)]	1	4389.99	0.887	0.883	0.85	0.904	0.974	1.018	1.104	1.063	1.147	0.700756	0.848905	0.956453	0.829641	1	0.999832	0.861613	0.998833	0.962472	1	1	1	1	1	1	1	1	1	183	162.4	161.5	155.5	165.3	178.3	15.37	20.75	12.55
P50402	Emerin OS=Homo sapiens OX=9606 GN=EMD PE=1 SV=1	[R].QSVTSFPDADAFHHQVHDDDLLSSSEEECKDR.[E]	1xCarbamidomethyl [C29]; 1xTMTpro [K30]; 1xTMTpro [N-Term]; 2xPhospho [S24(97.3); S25(97.3)]	3.58959e-06	0.000188487	1	1	1	1	P50402 [119-150]	P50402 1xCarbamidomethyl [C147]; 2xPhospho [S142(97.3); S143(97.3)]	1	4469.95	0.763	1.174	0.974	1.05	1.368	1.375	1.165	1.078	1.405	0.852355	1	0.990376	0.996123	0.550595	0.982132	0.552248	0.999998	0.268279	1	1	1	1	1	1	1	1	0.825011	73.1	55.8	85.9	71.2	76.8	100.1	10.43	22.8	30.68
P50402	Emerin OS=Homo sapiens OX=9606 GN=EMD PE=1 SV=1	[R].QSVTSFPDADAFHHQVHDDDLLSSSEEECKDR.[E]	1xCarbamidomethyl [C29]; 1xTMTpro [K30]; 1xTMTpro [N-Term]; 3xPhospho [S23(100); S24(100); S25(100)]	3.17067e-12	0.000188487	1	1	1	4	P50402 [119-150]	P50402 1xCarbamidomethyl [C147]; 3xPhospho [S141(100); S142(100); S143(100)]	1	4549.92	0.99	1.279	0.968	1.272	1.521	1.285	1.189	1.315	1.572	0.991916	0.985597	0.96521	0.999924	0.340265	0.967329	0.682143	0.910982	0.106262	1	1	1	1	0.926897	1	1	1	0.534287	195.8	193.9	250.6	189.5	249.1	297.9	17.46	17.07	23.14
O14686	Histone-lysine N-methyltransferase 2D OS=Homo sapiens OX=9606 GN=KMT2D PE=1 SV=2	[K].QTAGQGSPCEEQEEPR.[A]	1xCarbamidomethyl [C9]; 1xTMTpro [N-Term]; 1xPhospho [S7(100)]	8.3122e-09	0.000188487	1	1	1	6	O14686 [1174-1189]	O14686 1xCarbamidomethyl [C1182]; 1xPhospho [S1180(100)]	0	2186.93	1.123	0.885	0.991	0.965	0.846	0.859	0.955	0.974	0.853	0.62019	0.925206	0.999999	1	0.289129	0.599938	0.785612	0.999994	0.253933	1	1	1	1	0.849961	1	1	1	0.805221	599	672.5	530.2	593.7	577.9	506.5	0.99	15.33	10.28
Q8WVK7	Spindle and kinetochore-associated protein 2 OS=Homo sapiens OX=9606 GN=SKA2 PE=1 SV=1	[K].QTDLELSPLTK.[E]	1xTMTpro [K11]; 1xTMTpro [N-Term]; 1xPhospho [S7(100)]	7.16614e-05	0.000188487	1	1	1	1	Q8WVK7 [95-105]	Q8WVK7 1xPhospho [S101(100)]	0	1933.05	0.946	1.03	1.002	1.045	1.068	1.105	1.037	1.043	1.066	0.995512	0.999833	0.993106	0.998084	0.997989	0.999999	0.982834	0.999993	0.923121	1	1	1	1	1	1	1	1	1	260.7	246.7	268.6	261.3	272.6	278.5	3.34	8.12	11.51
Q14004	Cyclin-dependent kinase 13 OS=Homo sapiens OX=9606 GN=CDK13 PE=1 SV=2	[K].QTDPSTPQQESSKPLGGIQPSSQTIQPK.[V]	2xTMTpro [K13; K28]; 1xTMTpro [N-Term]; 1xPhospho [T6(98.1)]	9.24325e-06	0.000188487	1	1	1	2	Q14004 [1142-1169]	Q14004 1xPhospho [T1147(98.1)]	1	3957.08	0.971	0.979	0.812	0.886	0.778	0.912	0.795	1.09	0.958	0.981462	0.992437	0.399061	0.426695	0.239343	0.79896	0.489052	1	0.998689	1	1	1	1	0.76345	1	1	1	1	131.3	127.5	128.6	106.7	116.3	102.2	18.61	20.9	7.46
Q8N4S0	Coiled-coil domain-containing protein 82 OS=Homo sapiens OX=9606 GN=CCDC82 PE=1 SV=2	[K].QTGQIIEDDQEKHLSQEDNDLNK.[Q]	2xTMTpro [K12; K23]; 1xTMTpro [N-Term]; 1xPhospho [S15(100)]	2.41661e-06	0.000188487	1	1	1	1	Q8N4S0 [140-162]	Q8N4S0 1xPhospho [S154(100)]	1	3689.85	0.672	0.892	0.989	0.878	1.079	1.306	1.21	0.888	1.091	0.714719	0.991919	0.997255	0.996821	0.925148	0.920892	0.664824	1	0.730178	1	1	1	1	1	1	1	1	1	67.6	45.4	60.2	66.8	59.3	72.9	19.92	24.21	30.56
P27348	14-3-3 protein theta OS=Homo sapiens OX=9606 GN=YWHAQ PE=1 SV=1	[K].QTIDNSQGAYQEAFDISK.[K]	1xTMTpro [K18]; 1xTMTpro [N-Term]; 1xPhospho [S6(100)]	2.99224e-05	0.000188487	1	1	1	1	P27348 [140-157]	P27348 1xPhospho [S145(100)]	0	2703.32	1.252	0.912	1.12	1.245	1.007	0.994	1.104	1.111	0.899	0.71823	0.993731	0.816189	0.565208	0.999979	0.999754	0.979255	0.996841	0.88655	1	1	1	1	1	1	1	1	1	58.3	72.9	53.2	65.3	72.5	58.7	16.69	14.9	6.46
Q8IZD4	mRNA-decapping enzyme 1B OS=Homo sapiens OX=9606 GN=DCP1B PE=1 SV=2	[R].QTLPISGSQTGSSGVISPQELLK.[K]	1xTMTpro [K23]; 1xTMTpro [N-Term]; 1xPhospho [S17(100)]	7.32261e-14	0.000188487	1	1	1	5	Q8IZD4 [432-454]	Q8IZD4 1xPhospho [S448(100)]	0	3015.63	1.029	0.975	1.029	0.962	0.989	0.936	1.014	0.936	0.961	0.975765	0.985688	0.999257	0.607573	0.994121	0.254658	0.999996	0.421717	0.949179	1	1	1	1	1	1	1	1	1	297.2	305.8	289.8	305.7	286.1	293.9	3.33	2.22	4.02
P46013	Proliferation marker protein Ki-67 OS=Homo sapiens OX=9606 GN=MKI67 PE=1 SV=2	[K].QTPAPAASVTGSR.[R]	1xTMTpro [N-Term]; 1xPhospho [S8(100)]	0.000327453	0.000188487	1	1	2	3	P46013 [2772-2784]	P46013 1xPhospho [S2779(100)]	0	1626.82	0.952	0.973	1.132	0.892	1.119	0.938	1.149	0.788	0.988	0.801702	0.816955	0.842614	0.213412	0.998963	0.831426	0.621022	0.0321756	0.960477	1	1	1	1	1	1	1	1	1	383.8	365.2	373.5	434.5	342.4	429.3	9.15	4.85	5.36
Q09472	Histone acetyltransferase p300 OS=Homo sapiens OX=9606 GN=EP300 PE=1 SV=2	[R].QTPTPPTTQLPQQVQPSLPAAPSADQPQQQPR.[S]	1xTMTpro [N-Term]; 1xPhospho [T4(98.3)]	5.8326e-07	0.000188487	1	1	2	6	Q09472 [884-915]	Q09472 1xPhospho [T887(98.3)]	0	3816.92	1.08	0.944	1.155	0.968	0.923	0.896	0.977	0.838	0.799	0.721828	0.999933	0.869689	0.992972	0.997749	0.947918	0.99991	0.991757	0.652566	1	1	1	1	1	1	1	1	1	76.6	82.7	72.3	88.5	74.1	70.7	5.55	18.61	11.81
P46100	Transcriptional regulator ATRX OS=Homo sapiens OX=9606 GN=ATRX PE=1 SV=6	[R].QTQSESSNYDSELEK.[E]	1xTMTpro [K15]; 1xTMTpro [N-Term]; 1xPhospho [S11(100)]	2.7788e-08	0.000188487	1	1	1	1	P46100 [809-823]	P46100 1xPhospho [S819(100)]	0	2433.13	0.904	0.896	0.889	0.913	1.072	1.01	1.197	1.027	1.206	0.722051	0.965318	0.871236	0.785816	0.998698	0.999995	0.846011	0.99996	0.681104	1	1	1	1	1	1	1	1	1	93.8	84.8	84	83.3	85.6	100.5	14.33	23.5	20.91
P46100	Transcriptional regulator ATRX OS=Homo sapiens OX=9606 GN=ATRX PE=1 SV=6	[R].QTQSESSNYDSELEK.[E]	1xTMTpro [K15]; 1xTMTpro [N-Term]; 4xPhospho [S4(100); S6(100); S7(100); S11(100)]	1.56013e-05	0.000188487	1	1	1	3	P46100 [809-823]	P46100 4xPhospho [S812(100); S814(100); S815(100); S819(100)]	0	2673.03	0.874	1.325	0.906	0.985	1.367	1.128	1.032	1.088	1.51	0.962646	0.993781	0.974128	0.999995	0.453991	0.981524	0.750442	0.988344	0.166624	1	1	1	1	1	1	1	1	0.666849	177.8	155.3	235.6	161	175.1	243.1	16.64	19.87	32.36
P46100	Transcriptional regulator ATRX OS=Homo sapiens OX=9606 GN=ATRX PE=1 SV=6	[R].QTQSESSNYDSELEKEIK.[S]	2xTMTpro [K15; K18]; 1xTMTpro [N-Term]; 4xPhospho [S4(100); S6(100); S7(100); S11(100)]	0.00108943	0.000188487	1	1	1	1	P46100 [809-826]	P46100 4xPhospho [S812(100); S814(100); S815(100); S819(100)]	1	3347.46	0.999	1.102	1.032	0.931	1.009	0.932	0.915	0.902	0.977	0.999985	1	0.999998	1	0.996913	0.999994	0.996638	1	0.992102	1	1	1	1	1	1	1	1	1	87.1	87	96	89.9	81.1	87.9	11.17	10.26	18.26
Q9ULV3	Cip1-interacting zinc finger protein OS=Homo sapiens OX=9606 GN=CIZ1 PE=1 SV=2	[K].QTQTPDLLPEALEAQVLPR.[F]	1xTMTpro [N-Term]; 1xPhospho [T4(99.3)]	8.99884e-11	0.000188487	1	1	1	1	Q9ULV3 [292-310]	Q9ULV3 1xPhospho [T295(99.3)]	0	2503.31	1.248	1.124	1.06	0.961	1.016	0.77	0.904	0.907	0.958	0.160951	0.56815	0.679442	1	0.947292	0.154399	0.959933	0.664148	0.987586	1	1	1	1	1	1	1	1	1	55.1	68.8	61.9	58.4	53	56	3.1	8.6	9.59
O95251	Histone acetyltransferase KAT7 OS=Homo sapiens OX=9606 GN=KAT7 PE=1 SV=1	[R].QTRSSGSETEQVVDFSDR.[E]	1xTMTpro [N-Term]; 3xPhospho [S4(100); S5(100); S7(100)]	7.08448e-07	0.000188487	1	1	1	4	O95251 [96-113]	O95251 3xPhospho [S99(100); S100(100); S102(100)]	1	2572.03	1.021	0.959	0.991	0.993	0.935	0.972	0.975	1.002	0.943	0.968431	0.490069	0.992894	0.983667	0.380867	0.714758	0.999924	0.999997	0.679119	1	1	1	1	0.977162	1	1	1	1	168.9	172.5	161.9	167.4	167.7	157.9	6.81	4.72	2.84
O95251	Histone acetyltransferase KAT7 OS=Homo sapiens OX=9606 GN=KAT7 PE=1 SV=1	[R].QTRSSGSETEQVVDFSDRETK.[N]	1xTMTpro [K21]; 1xTMTpro [N-Term]; 4xPhospho [S4(100); S5(100); S7(100); S16(100)]	0.000419925	0.000188487	1	1	1	2	O95251 [96-116]	O95251 4xPhospho [S99(100); S100(100); S102(100); S111(100)]	2	3314.39	0.906	1.226	1.068	1.071	1.338	1.183	1.092	1.003	1.253	0.941054	0.997013	0.996674	0.999985	0.504605	0.972417	0.759039	0.999502	0.28298	1	1	1	1	1	1	1	1	0.840256	122.9	111.3	150.6	131.2	131.7	164.4	9.17	6.35	22.53
Q8NCN4	E3 ubiquitin-protein ligase RNF169 OS=Homo sapiens OX=9606 GN=RNF169 PE=1 SV=2	[R].QTSGEVGLAPTDPVLR.[E]	1xTMTpro [N-Term]; 1xPhospho [T2(99.4)]	4.66279e-06	0.000188487	1	1	1	2	Q8NCN4 [642-657]	Q8NCN4 1xPhospho [T643(99.4)]	0	2024.04	1.266	0.995	1.043	0.949	0.865	0.75	0.87	0.91	0.83	0.7098	0.999982	0.970476	0.998109	0.912402	0.902232	0.851858	0.999193	0.531343	1	1	1	1	1	1	1	1	1	70.8	89.6	70.4	73.8	67.1	61.3	3.39	13.12	3.56
Q9Y2G9	Protein strawberry notch homolog 2 OS=Homo sapiens OX=9606 GN=SBNO2 PE=2 SV=3	[R].QSVIQFSPPFPGAQAPL.[-]	1xTMTpro [N-Term]; 1xPhospho [S7(100)]	3.07371e-05	0.000188487	1	1	1	2	Q9Y2G9 [1350-1366]	Q9Y2G9 1xPhospho [S1356(100)]	0	2168.11	1.207	0.814	1.024	0.938	0.765	0.777	0.941	0.916	0.747	0.906932	0.587612	0.999817	0.9992	0.181029	0.75402	0.934852	0.989374	0.122158	1	1	1	1	0.651185	1	1	1	0.575128	103.9	125.4	84.5	106.4	97.5	79.5	2.99	18.55	15.09
O15234	Protein CASC3 OS=Homo sapiens OX=9606 GN=CASC3 PE=1 SV=2	[R].QSGDGQESTEPVENK.[V]	1xTMTpro [K15]; 1xTMTpro [N-Term]; 1xPhospho [S2(100)]	6.3321e-10	0.000188487	1	1	1	3	O15234 [147-161]	O15234 1xPhospho [S148(100)]	0	2293.08	0.785	1.372	0.873	1	1.505	1.273	1.097	1.145	1.724	0.73031	0.668197	0.996015	0.998417	0.0936621	0.909798	0.685067	0.999999	0.0422108	1	1	1	1	0.440488	1	1	1	0.319191	506.5	397.8	694.9	442.1	506.4	762.3	13.45	17.31	23.04
Q2M389	WASH complex subunit 4 OS=Homo sapiens OX=9606 GN=WASHC4 PE=1 SV=2	[K].QQNVQSASQDEK.[L]	1xTMTpro [K12]; 1xTMTpro [N-Term]; 1xPhospho [S8(100)]	4.10487e-06	0.000188487	1	1	1	1	Q2M389 [1090-1101]	Q2M389 1xPhospho [S1097(100)]	0	2050.01	0.752	0.966	1.152	1.041	1.257	1.385	1.302	0.904	1.091	0.999858	0.726813	0.348476	0.573228	0.174457	0.710181	0.835461	0.99765	0.995799	1	1	1	1	0.638212	1	1	1	1	147.9	111.2	142.8	170.4	154	185.9	43.38	9.02	12.71
Q8NE71	ATP-binding cassette sub-family F member 1 OS=Homo sapiens OX=9606 GN=ABCF1 PE=1 SV=2	[K].QQPPEPEWIGDGESTSPSDK.[V]	1xTMTpro [K20]; 1xTMTpro [N-Term]; 1xPhospho [S16(98.9)]	4.64363e-07	0.000188487	1	1	1	5	Q8NE71 [7-26]	Q8NE71 1xPhospho [S22(98.9)]	0	2872.35	0.833	1.071	0.944	0.922	1.131	1.108	1.056	0.977	1.199	0.51648	0.999994	0.998761	0.829895	0.829939	0.991089	0.766989	0.957559	0.629007	1	1	1	1	1	1	1	1	1	204.8	170.5	219.4	193.3	188.9	231.7	6.08	15.16	16.61
Q4KMP7	TBC1 domain family member 10B OS=Homo sapiens OX=9606 GN=TBC1D10B PE=1 SV=3	[R].QQPPLGPSSSLLSLPGLK.[S]	1xTMTpro [K18]; 1xTMTpro [N-Term]; 1xPhospho [S10(99)]	1.40779e-07	0.000188487	1	1	1	1	Q4KMP7 [649-666]	Q4KMP7 1xPhospho [S658(99)]	0	2507.41	1.13	1.233	0.98	1.064	1.182	0.942	0.959	1.085	1.205	0.305698	0.0077217	0.91683	0.848343	0.0881029	0.894929	0.697661	0.333149	0.0171373	1	0.148087	1	1	0.423233	1	1	1	0.184204	139.9	158	172.4	137.2	148.8	165.3	11	2.8	8.53
Q4KMP7	TBC1 domain family member 10B OS=Homo sapiens OX=9606 GN=TBC1D10B PE=1 SV=3	[R].QQPPLGPSSSLLSLPGLK.[S]	1xTMTpro [K18]; 1xTMTpro [N-Term]; 2xPhospho [S10(100); S13(100)]	1.74959e-08	0.000188487	1	1	1	6	Q4KMP7 [649-666]	Q4KMP7 2xPhospho [S658(100); S661(100)]	0	2587.38	1.251	1.487	0.883	1.087	1.452	0.869	0.976	1.231	1.644	0.970794	0.301324	0.466473	0.999908	0.216281	0.918544	0.999876	0.589388	0.0101719	1	1	1	1	0.721119	1	1	1	0.133364	722.1	903.3	1073.6	637.8	784.9	1048.3	22.9	19.17	9.71
O96020	G1/S-specific cyclin-E2 OS=Homo sapiens OX=9606 GN=CCNE2 PE=1 SV=1	[K].QQPQPSQTESPQEAQIIQAK.[K]	1xTMTpro [K20]; 1xTMTpro [N-Term]; 1xPhospho [S10(98.9)]	9.4312e-06	0.000188487	1	1	1	2	O96020 [12-31]	O96020 1xPhospho [S21(98.9)]	0	2924.5	0.984	0.973	1.041	0.918	0.992	0.933	1.02	0.882	0.953	0.998682	0.999994	0.95554	0.999996	0.999951	0.995314	1	0.976413	0.900516	1	1	1	1	1	1	1	1	1	94.5	93	91.9	98.4	86.8	93.8	6.19	5	9.71
Q9HBG7	T-lymphocyte surface antigen Ly-9 OS=Homo sapiens OX=9606 GN=LY9 PE=1 SV=3	[R].QQPTPTSDSSSDSNLTTEEDEDRPEVHKPISGR.[Y]	1xTMTpro [K28]; 1xTMTpro [N-Term]; 1xPhospho [T/S]	6.154e-07	0.000188487	1	3	1	2	Q9HBG7 [527-559]		0	4328.04	1.358	1.503	1.407	1.341	1.639	0.988	1.09	0.953	1.165	0.51003	0.0288807	0.0873992	0.124519	0.00624502	0.902424	0.93587	0.999908	0.627484	1	0.393799	1	1	0.0747823	1	1	1	1	39.9	54.2	60	56.2	53.5	65.4	18.5	21.97	13.85
Q9HBG7	T-lymphocyte surface antigen Ly-9 OS=Homo sapiens OX=9606 GN=LY9 PE=1 SV=3	[R].QQPTPTSDSSSDSNLTTEEDEDRPEVHKPISGR.[Y]	1xTMTpro [K28]; 1xTMTpro [N-Term]; 3xPhospho [S10(96); S11(99.8); S13(100)]	3.81888e-09	0.000188487	1	3	2	3	Q9HBG7 [527-559]	Q9HBG7 3xPhospho [S536(96); S537(99.8); S539(100)]	2	4487.98	1.018	1.076	1.534	1.575	1.57	1.547	1.459	1.026	1.024	1	0.999889	0.00620166	0.00578259	0.00156547	0.00601562	0.00224415	1	0.9503	1	1	1	0.279249	0.0281442	1	1	1	1	77	78.4	82.8	118.1	121.2	120.9	5.04	8.13	13.24
Q9HBG7	T-lymphocyte surface antigen Ly-9 OS=Homo sapiens OX=9606 GN=LY9 PE=1 SV=3	[R].QQPTPTSDSSSDSNLTTEEDEDRPEVHKPISGR.[Y]	1xTMTpro [K28]; 1xTMTpro [N-Term]; 5xPhospho [S9(100); S10(100); S11(100); S13(100); T16(95.7)]	8.72664e-12	0.000188487	1	1	1	1	Q9HBG7 [527-559]	Q9HBG7 5xPhospho [S535(100); S536(100); S537(100); S539(100); T542(95.7)]	2	4647.91	1.023	0.72	0.81	0.93	0.674	0.909	0.936	1.148	0.832	0.999539	0.0307985	0.247393	0.322706	0.00633408	0.471845	0.92752	0.999953	0.288852	1	0.410353	1	1	0.075575	1	1	1	0.848029	99.7	102.1	71.8	80.8	92.8	67.2	10.1	15.06	3.82
Q7Z6Z7	E3 ubiquitin-protein ligase HUWE1 OS=Homo sapiens OX=9606 GN=HUWE1 PE=1 SV=3	[R].QQQAATSESSQSEASVR.[R]	1xTMTpro [N-Term]; 1xPhospho [S/T]	5.57471e-10	0.000188487	1	1	1	1	Q7Z6Z7 [3788-3804]		0	2178	1.138	0.724	1.043	0.881	0.758	0.774	1.046	0.845	0.726	0.98746	0.999856	0.977761	0.999986	0.956047	0.99651	0.989919	0.992353	0.651188	1	1	1	1	1	1	1	1	1	43.6	49.6	31.5	45.4	38.4	33	16.74	33	42.14
Q06587	E3 ubiquitin-protein ligase RING1 OS=Homo sapiens OX=9606 GN=RING1 PE=1 SV=2	[R].QQQEAGEPGGPGGGASDTGGPDGCGGEGGGAGGGDGPEEPALPSLEGVSEK.[Q]	1xCarbamidomethyl [C24]; 1xTMTpro [K51]; 1xTMTpro [N-Term]; 1xPhospho [S/T]	1.03014e-08	0.000188487	1	1	1	2	Q06587 [309-359]	Q06587 1xCarbamidomethyl [C332]	0	5265.33	0.848	1.001	0.778	0.998	0.909	1.176	0.908	1.283	1.169	0.321801	0.999927	0.944589	0.999993	0.996531	0.269593	0.981395	0.906511	0.998054	1	1	1	1	1	1	1	1	1	38.8	33	38.9	30.2	38.8	35.3	7.61	25.92	9.19
P52926	High mobility group protein HMGI-C OS=Homo sapiens OX=9606 GN=HMGA2 PE=1 SV=1	[K].QQQEPTGEPSPK.[R]	1xTMTpro [K12]; 1xTMTpro [N-Term]; 1xPhospho [S10(100)]	3.40207e-06	0.000188487	1	1	1	1	P52926 [35-46]	P52926 1xPhospho [S44(100)]	0	2014.01	0.949	1.242	0.925	1.098	1.501	1.156	1.209	1.187	1.623	0.999953	0.696578	0.998521	0.869733	0.0222563	0.780986	0.235178	0.976068	0.042948	1	1	1	1	0.176342	1	1	1	0.322503	144.2	136.9	179.1	133.4	158.3	216.5	12.2	14.28	21.53
Q9Y618	Nuclear receptor corepressor 2 OS=Homo sapiens OX=9606 GN=NCOR2 PE=1 SV=3	[K].QQQLEEEAAKPPEPEKPVSPPPIESK.[H]	3xTMTpro [K10; K16; K26]; 1xTMTpro [N-Term]; 1xPhospho [S19(100)]	7.53802e-10	0.000188487	1	1	1	3	Q9Y618 [197-222]	Q9Y618 1xPhospho [S215(100)]	2	4179.27	0.722	1.212	1.026	1.078	1.388	1.493	1.146	1.051	1.353	0.797261	1	0.999998	0.999999	0.70598	0.841514	0.712397	1	0.647277	1	1	1	1	1	1	1	1	1	200.7	144.9	243.1	205.9	216.3	278.6	22.53	34.44	34.55
Q9HBG7	T-lymphocyte surface antigen Ly-9 OS=Homo sapiens OX=9606 GN=LY9 PE=1 SV=3	[R].QQPTPTSDSSSDSNLTTEEDEDRPEVHKPISGR.[Y]	1xTMTpro [K28]; 1xTMTpro [N-Term]; 4xPhospho [S9(100); S10(100); S11(100); S13(100)]	5.24825e-10	0.000188487	1	1	1	1	Q9HBG7 [527-559]	Q9HBG7 4xPhospho [S535(100); S536(100); S537(100); S539(100)]	2	4567.94	1.244	1.066	1.634	1.642	1.343	1.32	1.26	1.005	0.822	0.912162	0.992657	0.212435	0.0949106	0.499226	0.405471	0.803602	0.994417	0.984059	1	1	1	1	1	1	1	1	1	19	23.6	20.2	31	31.2	25.5	35.42	9.22	13.96
Q9Y490	Talin-1 OS=Homo sapiens OX=9606 GN=TLN1 PE=1 SV=3	[K].QQLTGHSK.[R]	1xTMTpro [K8]; 1xTMTpro [N-Term]; 1xPhospho [T4(100)]	0.000583674	0.000188487	1	1	1	1	Q9Y490 [2267-2274]	Q9Y490 1xPhospho [T2270(100)]	0	1586.85	0.909	1.048	1.044	0.9	0.976	0.99	0.932	0.862	0.935	0.0944635	0.697807	0.807089	0.0244073	0.950191	0.960043	0.262459	0.00308188	0.347544	1	1	1	0.721794	1	1	1	0.23406	0.913945	701.6	637.9	735.1	732.4	631.5	684.8	4.62	5.7	4.56
Q17RY0	Cytoplasmic polyadenylation element-binding protein 4 OS=Homo sapiens OX=9606 GN=CPEB4 PE=1 SV=1	[K].QQLSPSPGQEAGILPETEK.[A]	1xTMTpro [K19]; 1xTMTpro [N-Term]; 2xPhospho [S4(100); S6(100)]	7.16305e-06	0.000188487	1	1	1	2	Q17RY0 [94-112]	Q17RY0 2xPhospho [S97(100); S99(100)]	0	2777.37	1.045	1.115	1.144	1.118	1.185	1.07	1.062	0.977	1.035	0.905324	0.029019	0.0114372	0.0181978	0.000825901	0.0987736	0.308791	0.99972	0.591332	1	0.394571	1	0.598722	0.0175146	1	1	1	1	230.4	240.7	257	263.7	257.6	273	3.33	4.5	4.4
Q17RY0	Cytoplasmic polyadenylation element-binding protein 4 OS=Homo sapiens OX=9606 GN=CPEB4 PE=1 SV=1	[K].QQLSPSPGQEAGILPETEK.[A]	1xTMTpro [K19]; 1xTMTpro [N-Term]; 1xPhospho [S4(100)]	1.85322e-07	0.000188487	1	1	3	7	Q17RY0 [94-112]	Q17RY0 1xPhospho [S97(100)]	0	2697.4	0.974	1.128	1.199	1.119	1.229	1.149	1.09	0.933	1.025	0.994793	0.0209354	0.00202981	0.0270034	0.000375185	0.011442	0.189774	0.632371	0.866837	1	0.313595	1	0.772038	0.0102445	1	1	1	1	731	711.6	824.4	876.2	817.8	898.3	4.71	1.66	2
Q9H6F5	Coiled-coil domain-containing protein 86 OS=Homo sapiens OX=9606 GN=CCDC86 PE=1 SV=1	[R].QQDLHLESPQRQPEYSPESPR.[C]	1xTMTpro [N-Term]; 3xPhospho [S8(100); S16(100); S19(100)]	7.16614e-05	0.000188487	1	1	1	2	Q9H6F5 [95-115]	Q9H6F5 3xPhospho [S102(100); S110(100); S113(100)]	1	3065.31	1.154	0.952	0.98	0.965	0.941	0.836	0.989	0.985	0.96	0.408384	0.83639	0.999928	0.957289	0.6839	0.125374	0.999623	0.987789	0.796352	1	1	1	1	1	1	1	1	1	104.6	120.8	99.6	102.5	101	98.5	3.44	5.64	3.37
Q9H307	Pinin OS=Homo sapiens OX=9606 GN=PNN PE=1 SV=5	[K].QQDSQPEEVMDVLEMVENVK.[H]	1xTMTpro [K20]; 1xTMTpro [N-Term]; 1xPhospho [S4(100)]	2.37909e-10	0.000188487	1	1	1	2	Q9H307 [378-397]	Q9H307 1xPhospho [S381(100)]	0	3035.46	0.968	0.918	0.958	1.075	1.069	1.111	1.164	1.122	1.115	0.999802	0.927401	0.999885	0.984652	0.999916	0.938142	0.847679	0.945072	0.997187	1	1	1	1	1	1	1	1	1	369.3	357.4	339.2	353.9	396.9	394.7	5.91	19.98	2.2
Q9BYW2	Histone-lysine N-methyltransferase SETD2 OS=Homo sapiens OX=9606 GN=SETD2 PE=1 SV=3	[R].QQEELPIYSSDFEDVPNK.[S]	1xTMTpro [K18]; 1xTMTpro [N-Term]; 1xPhospho [S10(100)]	2.64398e-07	0.000188487	1	1	2	3	Q9BYW2 [1198-1215]	Q9BYW2 1xPhospho [S1207(100)]	0	2826.37	0.916	1.074	0.784	0.821	1.016	0.897	0.946	1.047	1.295	0.994561	0.986447	0.588874	0.708046	0.998872	0.93384	0.999787	0.999929	0.390241	1	1	1	1	1	1	1	1	0.951421	206	188.6	221.3	161.6	169.2	209.2	8.92	2.32	15.26
Q6JBY9	CapZ-interacting protein OS=Homo sapiens OX=9606 GN=RCSD1 PE=1 SV=1	[K].QQEGAVLEPGCSPQTGPAQLETSSEVQSEPAVPKPEDDTPVQDTK.[M]	1xCarbamidomethyl [C11]; 2xTMTpro [K34; K45]; 1xTMTpro [N-Term]; 1xPhospho [S/T]	5.05362e-06	0.000188487	1	1	1	2	Q6JBY9 [371-415]	Q6JBY9 1xCarbamidomethyl [C381]	1	5753.82	0.907	1.093	1.091	1.073	1.26	1.183	1.153	0.983	1.155	0.578937	1	0.999816	1	0.923282	0.611497	0.925101	0.999506	0.978016	1	1	1	1	1	1	1	1	1	37.6	34.1	41.1	41	40.3	47.4	15	35.92	14.31
Q9UMN6	Histone-lysine N-methyltransferase 2B OS=Homo sapiens OX=9606 GN=KMT2B PE=1 SV=1	[R].QQEPETPESGQPPGDPSAAFQGK.[D]	1xTMTpro [K23]; 1xTMTpro [N-Term]; 1xPhospho [T6(100)]	0.000257055	0.000188487	1	1	1	2	Q9UMN6 [1545-1567]	Q9UMN6 1xPhospho [T1550(100)]	0	3070.47	0.898	0.919	1.005	0.903	0.969	1.005	1.054	0.898	0.964	0.346809	0.309703	0.999994	0.538204	0.862352	0.998821	0.886362	0.610787	0.910237	1	1	1	1	1	1	1	1	1	123.3	110.8	113.4	124	111.3	119.5	1.46	5.64	2.55
Q86XP3	ATP-dependent RNA helicase DDX42 OS=Homo sapiens OX=9606 GN=DDX42 PE=1 SV=1	[R].QQFHSKPVDSDSDDDPLEAFMAEVEDQAAR.[D]	1xTMTpro [K6]; 1xTMTpro [N-Term]; 1xPhospho [S]	5.74235e-11	0.000188487	1	1	1	4	Q86XP3 [100-129]		1	4065.87	1.225	1.302	1.682	1.967	2.146	1.605	1.648	1.17	1.276	0.246623	0.120573	0.00432243	0.000220009	0.000110525	0.00827485	0.00786745	0.416508	0.210991	1	1	1	0.0347977	0.00429639	1	1	1	0.746637	41.6	51	54.2	70	81.9	89.4	16.89	4.73	21.38
Q86XP3	ATP-dependent RNA helicase DDX42 OS=Homo sapiens OX=9606 GN=DDX42 PE=1 SV=1	[R].QQFHSKPVDSDSDDDPLEAFMAEVEDQAAR.[D]	1xTMTpro [K6]; 1xTMTpro [N-Term]; 2xPhospho [S10(100); S12(100)]	4.80495e-12	0.000188487	1	1	1	3	Q86XP3 [100-129]	Q86XP3 2xPhospho [S109(100); S111(100)]	1	4145.83	0.89	1.023	0.975	1.016	1.119	1.141	1.094	1.042	1.148	0.993774	0.999929	0.999034	0.997939	0.940767	0.999997	0.871227	1	0.804829	1	1	1	1	1	1	1	1	1	243.4	216.7	249.1	237.4	247.4	272.5	1.91	22.38	14.67
P10398	Serine/threonine-protein kinase A-Raf OS=Homo sapiens OX=9606 GN=ARAF PE=1 SV=2	[R].QQFYHSVQDLSGGSR.[Q]	1xTMTpro [N-Term]; 1xPhospho [S6(100)]	3.7074e-08	0.000188487	1	1	1	2	P10398 [152-166]	P10398 1xPhospho [S157(100)]	0	2092.98	1.073	1.092	1.074	0.964	1.236	0.898	1.132	0.897	1.151	0.998792	0.968244	0.995783	1	0.164589	0.998406	0.469127	0.994807	0.331667	1	1	1	1	0.614883	1	1	1	0.89538	184	197.4	201	197.7	177.3	227.5	7.88	7.12	2.76
Q9BTA9	WW domain-containing adapter protein with coiled-coil OS=Homo sapiens OX=9606 GN=WAC PE=1 SV=3	[K].QQGHEPVSPR.[S]	1xTMTpro [N-Term]; 1xPhospho [S8(100)]	1.45885e-05	0.000188487	1	1	1	4	Q9BTA9 [504-513]	Q9BTA9 1xPhospho [S511(100)]	0	1518.74	1.045	0.935	0.982	0.923	0.954	0.883	1.02	0.94	0.972	0.703507	0.992462	0.995946	0.999366	0.939023	0.517614	0.999128	0.999983	0.99792	1	1	1	1	1	1	1	1	1	1507.1	1575.6	1409	1479.4	1390.5	1437.7	2.98	5.7	5.54
Q9UEY8	Gamma-adducin OS=Homo sapiens OX=9606 GN=ADD3 PE=1 SV=1	[K].QQGLEDAEQELLSDDASSVSQIQSQTQSPQNVPEK.[L]	1xTMTpro [K35]; 1xTMTpro [N-Term]; 1xPhospho [S28(100)]	9.88476e-06	0.000188487	1	1	1	1	Q9UEY8 [573-607]	Q9UEY8 1xPhospho [S600(100)]	0	4502.17	1.189	1.137	1.327	1.138	1.182	0.957	1.04	0.858	0.89	0.679229	0.68847	0.14678	0.887831	0.812952	0.997763	0.999872	0.59199	0.691199	1	1	1	1	1	1	1	1	1	24.6	29.3	28	32.7	28	29.1	11.12	2.84	21.29
P33241	Lymphocyte-specific protein 1 OS=Homo sapiens OX=9606 GN=LSP1 PE=1 SV=1	[R].QQHEGAQGALDSGEPPQCRSPEGEQEDR.[P]	1xCarbamidomethyl [C18]; 1xTMTpro [N-Term]; 1xPhospho [S20(100)]	5.42718e-10	0.000188487	1	1	1	3	P33241 [92-119]	P33241 1xCarbamidomethyl [C109]; 1xPhospho [S111(100)]	1	3476.51	1.05	1.104	0.952	1.006	0.996	0.959	0.903	1.056	1.046	0.585612	0.468286	0.999407	0.963273	0.999995	0.950484	0.535985	0.865797	0.997222	1	1	1	1	1	1	1	1	1	194.8	204.4	215	185.5	196	194.1	4.94	12.91	12.53
P33241	Lymphocyte-specific protein 1 OS=Homo sapiens OX=9606 GN=LSP1 PE=1 SV=1	[R].QQHEGAQGALDSGEPPQCRSPEGEQEDRPGLHAYEK.[E]	1xCarbamidomethyl [C18]; 1xTMTpro [K36]; 1xTMTpro [N-Term]; 1xPhospho [S20(100)]	4.84781e-08	0.000188487	1	1	2	6	P33241 [92-127]	P33241 1xCarbamidomethyl [C109]; 1xPhospho [S111(100)]	2	4676.17	1.003	1.085	0.89	0.992	0.976	0.989	0.9	1.115	1.097	0.997861	0.578797	0.793677	0.970011	0.835586	0.839359	0.116164	0.994426	0.999999	1	1	1	1	1	1	1	1	1	555	556.8	601.9	493.9	550.7	541.9	0.95	7.26	7.9
Q5F1R6	DnaJ homolog subfamily C member 21 OS=Homo sapiens OX=9606 GN=DNAJC21 PE=1 SV=2	[K].QQLEEEEENFSRPQIDENPLDDNSEEEMEDAPK.[Q]	1xTMTpro [K33]; 1xTMTpro [N-Term]; 1xPhospho [S24(100)]	5.65613e-08	0.000188487	1	1	1	2	Q5F1R6 [347-379]	Q5F1R6 1xPhospho [S370(100)]	1	4622.05	0.752	1.252	0.998	1.103	1.558	1.466	1.244	1.105	1.561	0.835918	0.969487	0.99991	1	0.292845	0.858873	0.687736	0.999977	0.214294	1	1	1	1	0.856187	1	1	1	0.751707	151	113.6	189.1	150.7	166.5	235.2	11.98	29.86	26.39
Q9NZL6	Ral guanine nucleotide dissociation stimulator-like 1 OS=Homo sapiens OX=9606 GN=RGL1 PE=1 SV=1	[R].QQLLTEEESYALSCEIEAAADASTTSPKPR.[K]	1xCarbamidomethyl [C14]; 1xTMTpro [K28]; 1xTMTpro [N-Term]; 1xPhospho [S26(99.9)]	6.76387e-12	0.000188487	1	1	2	4	Q9NZL6 [483-512]	Q9NZL6 1xCarbamidomethyl [C496]; 1xPhospho [S508(99.9)]	1	3983.94	0.971	1.128	1.014	0.959	1.161	0.988	1.029	0.945	1.144	0.98034	0.986104	0.994132	0.983946	0.539208	1	0.873366	0.83973	0.825404	1	1	1	1	1	1	1	1	1	96.6	93.8	109	98	92.7	112.1	4.15	3.13	14.67
Q8IY81	pre-rRNA 2'-O-ribose RNA methyltransferase FTSJ3 OS=Homo sapiens OX=9606 GN=FTSJ3 PE=1 SV=2	[K].QQLPQTPPSCLK.[T]	1xCarbamidomethyl [C10]; 1xTMTpro [K12]; 1xTMTpro [N-Term]; 1xPhospho [T6(100)]	3.0124e-05	0.000188487	1	1	1	1	Q8IY81 [568-579]	Q8IY81 1xCarbamidomethyl [C577]; 1xPhospho [T573(100)]	0	2085.11	0.832	0.89	0.831	0.914	0.917	1.098	1.03	1.099	1.103	0.337037	0.379942	0.84168	0.703326	0.928668	0.980609	0.874701	0.999746	0.999876	1	1	1	1	1	1	1	1	1	116.5	96.9	103.7	96.9	106.5	106.8	2.76	9.75	13.18
P55769	NHP2-like protein 1 OS=Homo sapiens OX=9606 GN=SNU13 PE=1 SV=3	[K].QQIQSIQQSIER.[L]	1xTMTpro [N-Term]; 1xPhospho [S9(100)]	4.95294e-06	0.000188487	1	1	1	2	P55769 [114-125]	P55769 1xPhospho [S122(100)]	0	1841.94	1.069	1.011	1.021	0.997	0.972	0.933	0.961	0.977	0.952	0.80795	0.993443	0.999986	0.97918	0.73004	0.426649	0.949526	0.952942	0.645778	1	1	1	1	1	1	1	1	1	278.9	298.1	282	284.7	278.1	271.1	4.73	0.81	2.22
Q86V81	THO complex subunit 4 OS=Homo sapiens OX=9606 GN=ALYREF PE=1 SV=3	[K].QQLSAEELDAQLDAYNAR.[M]	1xTMTpro [N-Term]; 1xPhospho [S4(100)]	7.41675e-09	0.000188487	1	1	1	1	Q86V81 [236-253]	Q86V81 1xPhospho [S239(100)]	0	2419.15	1.024	0.975	1.012	0.832	0.816	0.812	0.837	0.822	0.806	0.868013	1	0.996008	0.562702	0.174462	0.125119	0.175547	0.317736	0.0812653	1	1	1	1	0.638212	1	1	1	0.463977	47.2	48.3	46	47.8	39.2	38.5	11.83	10.05	2.01
P12694	2-oxoisovalerate dehydrogenase subunit alpha, mitochondrial OS=Homo sapiens OX=9606 GN=BCKDHA PE=1 SV=2	[R].QQQQFSSLDDKPQFPGASAEFIDK.[L]	2xTMTpro [K11; K24]; 1xTMTpro [N-Term]; 1xPhospho [S]	1.691e-05	0.000188487	1	1	1	2	P12694 [41-64]		1	3703.88	1.053	0.955	0.907	1.124	0.883	1.067	0.924	1.239	0.973	0.980802	0.840663	0.996573	0.998905	0.971781	0.999464	0.997663	0.999998	0.999699	1	1	1	1	1	1	1	1	1	142.9	150.5	136.6	129.6	160.6	126.1	10.27	21.88	23.47
Q9UMN6	Histone-lysine N-methyltransferase 2B OS=Homo sapiens OX=9606 GN=KMT2B PE=1 SV=1	[K].QRPSYDIFEDSDDSEPGGPPAPR.[R]	1xTMTpro [N-Term]; 2xPhospho [S11(100); S14(100)]	4.65158e-10	0.000188487	1	1	1	4	Q9UMN6 [1082-1104]	Q9UMN6 2xPhospho [S1092(100); S1095(100)]	1	2996.27	1.017	1.046	0.986	0.929	0.952	0.913	0.911	0.942	0.966	0.999977	0.993978	1	0.997084	0.944949	0.987719	0.725049	0.99686	0.943154	1	1	1	1	1	1	1	1	1	352.4	358.5	368.6	347.3	327.2	335.6	1.34	8.2	6.86
Q969T4	Ubiquitin-conjugating enzyme E2 E3 OS=Homo sapiens OX=9606 GN=UBE2E3 PE=1 SV=1	[R].QRSDDESPSTSSGSSDADQR.[D]	1xTMTpro [N-Term]; 1xPhospho [S3(100)]	2.27887e-09	0.000188487	1	1	1	1	Q969T4 [6-25]	Q969T4 1xPhospho [S8(100)]	1	2496.04	1.049	0.966	0.963	1	0.938	0.954	0.971	1.038	0.974	0.577548	0.99775	0.937492	0.996797	0.945977	0.827021	0.997129	0.745704	1	1	1	1	1	1	1	1	1	1	176.5	185.1	170.5	170	176.5	165.5	2.1	10.97	5.11
Q969T4	Ubiquitin-conjugating enzyme E2 E3 OS=Homo sapiens OX=9606 GN=UBE2E3 PE=1 SV=1	[R].QRSDDESPSTSSGSSDADQRDPAAPEPEEQEER.[K]	1xTMTpro [N-Term]; 1xPhospho [S3(100)]	5.14935e-08	0.000188487	1	1	1	2	Q969T4 [6-38]	Q969T4 1xPhospho [S8(100)]	2	3973.68	1.095	0.985	1.017	1.006	0.878	0.919	0.891	0.989	0.864	0.809586	0.979269	0.987885	0.999992	0.454442	0.740412	0.832885	0.996075	0.794481	1	1	1	1	1	1	1	1	1	121.7	133.2	119.9	123.8	122.4	106.9	10.78	2.16	9.51
Q6PD62	RNA polymerase-associated protein CTR9 homolog OS=Homo sapiens OX=9606 GN=CTR9 PE=1 SV=1	[R].QRSDQDSDSDQPSR.[K]	1xTMTpro [N-Term]; 2xPhospho [S3(100); S7(100)]	1.94227e-07	0.000188487	1	1	1	1	Q6PD62 [1079-1092]	Q6PD62 2xPhospho [S1081(100); S1085(100)]	1	2084.82	1.233	1.15	1.127	0.968	1.151	0.785	1.001	0.858	1.021	0.92734	0.973557	0.993227	0.994975	1	0.997436	0.974681	1	0.993646	1	1	1	1	1	1	1	1	1	63.3	78.1	72.8	71.4	61.3	72.9	26.27	27.38	23.14
Q6PD62	RNA polymerase-associated protein CTR9 homolog OS=Homo sapiens OX=9606 GN=CTR9 PE=1 SV=1	[R].QRSDQDSDSDQPSR.[K]	1xTMTpro [N-Term]; 3xPhospho [S3(100); S7(100); S9(100)]	1.07361e-06	0.000188487	1	1	2	4	Q6PD62 [1079-1092]	Q6PD62 3xPhospho [S1081(100); S1085(100); S1087(100)]	1	2164.79	1.033	0.975	0.821	0.882	0.869	0.854	0.891	1.074	1.058	0.989417	0.695235	0.00161179	0.0227533	0.00664019	0.00836775	0.076436	0.606363	0.944849	1	1	1	0.691765	0.0778887	1	1	1	1	277	286	270	227.4	244.3	240.6	7.8	5.46	4.49
Q6PD62	RNA polymerase-associated protein CTR9 homolog OS=Homo sapiens OX=9606 GN=CTR9 PE=1 SV=1	[R].QRSDQDSDSDQPSRK.[R]	1xTMTpro [K15]; 1xTMTpro [N-Term]; 3xPhospho [S3(100); S7(98.8); S13(100)]	0.000850073	0.000188487	1	1	2	2	Q6PD62 [1079-1093]	Q6PD62 3xPhospho [S1081(100); S1085(98.8); S1091(100)]	2	2597.09	0.945	1.001	0.774	0.841	0.85	0.889	0.849	1.086	1.098	0.963751	0.982604	0.340054	0.499882	0.876375	0.906217	0.997785	0.999444	0.899489	1	1	1	1	1	1	1	1	1	633	598.4	633.4	490.1	532.2	537.9	6.64	9.19	17.5
Q8TF01	Arginine/serine-rich protein PNISR OS=Homo sapiens OX=9606 GN=PNISR PE=1 SV=2	[R].QRSPIALPVK.[Q]	1xTMTpro [K10]; 1xTMTpro [N-Term]; 1xPhospho [S3(100)]	5.01983e-06	0.000188487	1	1	1	1	Q8TF01 [209-218]	Q8TF01 1xPhospho [S211(100)]	1	1797.06	1.037	0.937	0.988	1.045	0.94	1.007	1.003	1.058	0.951	0.945146	0.43773	0.999981	0.947358	0.0724817	1	0.819795	0.899877	0.0941239	1	1	1	1	0.376091	1	1	1	0.50121	341.7	354.3	320.2	337.5	357	321.1	3.73	1.54	5.2
Q9NPI6	mRNA-decapping enzyme 1A OS=Homo sapiens OX=9606 GN=DCP1A PE=1 SV=3	[R].QRSPLLNQPVPELSHASLIANQSPFR.[A]	1xTMTpro [N-Term]; 1xPhospho [S3(100)]	1.12289e-05	0.000188487	1	1	1	2	Q9NPI6 [351-376]	Q9NPI6 1xPhospho [S353(100)]	1	3283.73	1.414	0.996	1.173	1.025	0.924	0.725	0.928	0.873	0.788	0.813236	0.995423	0.986673	0.885768	0.999801	0.999976	0.970599	0.99739	0.943326	1	1	1	1	1	1	1	1	1	59.5	84.1	59.2	69.8	61	55	5.81	56.69	55.13
Q9H7N4	Splicing factor, arginine/serine-rich 19 OS=Homo sapiens OX=9606 GN=SCAF1 PE=1 SV=3	[R].QRSPSPAPAPAPAAAAGPPTR.[K]	1xTMTpro [N-Term]; 2xPhospho [S3(100); S5(100)]	2.58123e-08	0.000188487	1	1	1	5	Q9H7N4 [496-516]	Q9H7N4 2xPhospho [S498(100); S500(100)]	1	2432.18	1.05	1.048	1.002	0.993	1.037	0.945	0.989	0.991	1.035	0.983979	0.793604	0.997712	0.999758	0.561678	0.99859	0.997946	0.999981	0.798408	1	1	1	1	1	1	1	1	1	343.4	360.7	360	344.1	341	356.1	6.74	4.19	4.89
A7E2V4	Zinc finger SWIM domain-containing protein 8 OS=Homo sapiens OX=9606 GN=ZSWIM8 PE=1 SV=1	[K].QSAGPNSPTGGGGGGGSGGTR.[M]	1xTMTpro [N-Term]; 1xPhospho [S7(100)]	4.06341e-12	0.000188487	1	1	1	2	A7E2V4 [47-67]	A7E2V4 1xPhospho [S53(100)]	0	2099.94	0.961	0.927	0.926	0.889	1.051	0.925	1.134	0.96	1.135	0.853298	0.969704	0.736103	0.335418	0.547362	0.914828	0.206469	0.971708	0.0770901	1	1	1	1	1	1	1	1	0.450393	160.8	154.5	149	148.9	142.9	169	9.14	7.85	5.13
Q5ZPR3	CD276 antigen OS=Homo sapiens OX=9606 GN=CD276 PE=1 SV=1	[K].QSCEEENAGAEDQDGEGEGSKTALQPLK.[H]	1xCarbamidomethyl [C3]; 2xTMTpro [K21; K28]; 1xTMTpro [N-Term]; 1xPhospho [S20(98.6)]	1.83366e-08	0.000188487	1	1	2	4	Q5ZPR3 [494-521]	Q5ZPR3 1xCarbamidomethyl [C496]; 1xPhospho [S513(98.6)]	1	3969.88	1.078	1.286	1.071	1.456	1.375	1.351	1.069	1.359	1.283	1	0.999981	0.998935	0.996969	0.842658	0.996845	0.905869	0.958734	0.651765	1	1	1	1	1	1	1	1	1	88.2	95	113.4	94.5	128.3	121.2	17.96	24.59	29
O95477	Phospholipid-transporting ATPase ABCA1 OS=Homo sapiens OX=9606 GN=ABCA1 PE=1 SV=3	[K].QSCLRPFTEDDAADPNDSDIDPESR.[E]	1xCarbamidomethyl [C3]; 1xTMTpro [N-Term]; 1xPhospho [S18(100)]	2.12457e-05	0.000188487	1	1	1	1	O95477 [1279-1303]	O95477 1xCarbamidomethyl [C1281]; 1xPhospho [S1296(100)]	1	3234.39	1	0.875	1	1.179	1.026	1.179	1.172	1.18	1.026	0.998522	0.544008	0.999854	0.861476	0.997561	0.661842	0.785695	0.744186	0.999954	1	1	1	1	1	1	1	1	1	42	42	36.8	42	49.5	43.1	13.38	6.73	23.02
Q9UHR5	SAP30-binding protein OS=Homo sapiens OX=9606 GN=SAP30BP PE=1 SV=1	[R].QSEDDDSETEKPEADDPK.[D]	2xTMTpro [K11; K18]; 1xTMTpro [N-Term]; 1xPhospho [S7(100)]	1.08584e-05	0.000188487	1	1	1	2	Q9UHR5 [71-88]	Q9UHR5 1xPhospho [S77(100)]	1	3027.41	0.942	1.387	1.551	1.434	2.372	1.521	1.71	0.924	1.529	0.967885	0.821653	0.671787	0.694439	0.0221459	0.293872	0.163829	1	0.249437	1	1	1	1	0.175791	1	1	1	0.799531	292.3	275.5	405.6	453.5	419.1	693.6	10.68	31.89	18.6
Q96T58	Msx2-interacting protein OS=Homo sapiens OX=9606 GN=SPEN PE=1 SV=1	[K].QSEKPHSTPPQSCTSDLSK.[I]	1xCarbamidomethyl [C13]; 2xTMTpro [K4; K19]; 1xTMTpro [N-Term]; 1xPhospho [T8(99.1)]	8.047e-07	0.000188487	1	1	1	1	Q96T58 [2386-2404]	Q96T58 1xCarbamidomethyl [C2398]; 1xPhospho [T2393(99.1)]	1	3106.57	1.017	0.987	1.021	1.07	0.958	1.052	0.971	1.048	0.938	0.999964	0.94637	0.981524	0.996347	0.895986	0.999644	0.999977	0.852743	0.998943	1	1	1	1	1	1	1	1	1	110.2	112.1	108.8	112.6	118	105.6	5.33	6.91	6.99
Q567U6	Coiled-coil domain-containing protein 93 OS=Homo sapiens OX=9606 GN=CCDC93 PE=1 SV=2	[K].QSELSAEESPEK.[L]	1xTMTpro [K12]; 1xTMTpro [N-Term]; 1xPhospho [S9(100)]	1.61613e-06	0.000188487	1	1	1	2	Q567U6 [297-308]	Q567U6 1xPhospho [S305(100)]	0	2021.99	0.955	1.339	1.089	1.367	1.635	1.431	1.221	1.255	1.501	0.956493	0.999182	0.99954	0.999999	0.473489	0.933287	0.668079	0.998321	0.324081	1	1	1	1	1	1	1	1	0.887326	174.6	166.8	233.8	190.2	238.7	285.5	16.62	25.43	28.21
P46100	Transcriptional regulator ATRX OS=Homo sapiens OX=9606 GN=ATRX PE=1 SV=6	[K].QSETVDQNSDSDEMLAILK.[E]	1xTMTpro [K19]; 1xTMTpro [N-Term]; 1xPhospho [S9(100)]	1.97333e-05	0.000188487	1	1	1	1	P46100 [721-739]	P46100 1xPhospho [S729(100)]	0	2811.36	1.027	1.086	1.034	0.97	1.132	0.945	1.042	0.938	1.094	0.993187	0.919049	0.998828	1	0.731091	0.995696	0.99783	0.999427	0.902052	1	1	1	1	1	1	1	1	1	58	59.6	63	60	56.3	65.6	12.68	11.34	10.15
P46100	Transcriptional regulator ATRX OS=Homo sapiens OX=9606 GN=ATRX PE=1 SV=6	[K].QSETVDQNSDSDEMLAILK.[E]	1xTMTpro [K19]; 1xTMTpro [N-Term]; 2xPhospho [S9(100); S11(100)]	6.88044e-06	0.000188487	1	6	1	3	P46100 [721-739]	P46100 2xPhospho [S729(100); S731(100)]	0	2891.33	0.937	0.978	0.961	1.061	1.092	1.132	1.117	1.104	1.137	0.99386	0.999633	0.9996	0.999931	0.999623	0.973407	0.990195	0.99503	0.989802	1	1	1	1	1	1	1	1	1	230.9	216.4	225.9	222	245	252.3	2.47	15.71	7.96
Q92888	Rho guanine nucleotide exchange factor 1 OS=Homo sapiens OX=9606 GN=ARHGEF1 PE=1 SV=2	[R].QSFALEQLK.[A]	1xTMTpro [K9]; 1xTMTpro [N-Term]; 1xPhospho [S2(100)]	0.00053486	0.000188487	1	1	1	1	Q92888 [519-527]	Q92888 1xPhospho [S520(100)]	0	1751.96	0.996	0.847	0.935	1.11	1.014	1.114	1.197	1.187	1.084	0.999815	0.89482	0.966378	0.99978	1	1	0.867007	0.994538	0.9518	1	1	1	1	1	1	1	1	1	74.2	73.9	62.8	69.4	82.4	75.2	5.55	21.84	10.58
Q66K14	TBC1 domain family member 9B OS=Homo sapiens OX=9606 GN=TBC1D9B PE=1 SV=3	[R].QSFCAQEAPTASQGLLK.[L]	1xCarbamidomethyl [C4]; 1xTMTpro [K17]; 1xTMTpro [N-Term]; 1xPhospho [S2(100)]	5.58079e-08	0.000188487	1	1	1	1	Q66K14 [441-457]	Q66K14 1xCarbamidomethyl [C444]; 1xPhospho [S442(100)]	0	2524.28	1.415	1.018	1.066	1.532	0.945	1.083	0.928	1.437	0.886	0.0328141	0.999986	0.999658	0.0137944	0.919511	0.994598	0.958412	0.0224058	0.802132	1	1	1	0.50924	1	1	1	0.8799	1	49.4	69.9	50.3	52.7	75.7	46.7	13.59	7.74	7.14
O60841	Eukaryotic translation initiation factor 5B OS=Homo sapiens OX=9606 GN=EIF5B PE=1 SV=4	[K].QSFDDNDSEELEDK.[D]	1xTMTpro [K14]; 1xTMTpro [N-Term]; 1xPhospho [S8(100)]	0.000318764	0.000188487	1	1	1	1	O60841 [106-119]	O60841 1xPhospho [S113(100)]	0	2359.05	0.86	1.298	1.087	1.18	1.446	1.373	1.114	1.086	1.33	0.795537	0.897804	0.998363	0.999992	0.380228	0.725451	0.909809	0.993678	0.220373	1	1	1	1	0.976395	1	1	1	0.760707	165.4	142.2	214.8	179.8	195.2	239.1	8.18	20.13	25.06
O60841	Eukaryotic translation initiation factor 5B OS=Homo sapiens OX=9606 GN=EIF5B PE=1 SV=4	[K].QSFDDNDSEELEDKDSK.[S]	2xTMTpro [K14; K17]; 1xTMTpro [N-Term]; 1xPhospho [S8(100)]	1.13277e-06	0.000188487	1	1	1	6	O60841 [106-122]	O60841 1xPhospho [S113(100)]	1	2993.41	0.79	1.512	1.044	1.042	1.707	1.32	1.129	0.998	1.636	0.886846	0.871872	1	1	0.144863	0.884765	0.610631	1	0.129866	1	1	1	1	0.57271	1	1	1	0.592649	554.2	437.7	838.2	578.6	577.6	946.3	18.97	16.64	33.94
P48634	Protein PRRC2A OS=Homo sapiens OX=9606 GN=PRRC2A PE=1 SV=3	[R].QRGSETGSETHESDLAPSDK.[E]	1xTMTpro [K20]; 1xTMTpro [N-Term]; 4xPhospho [S4(100); T6(97.5); T10(99.9); S13(99.9)]	0.00101881	0.000188487	1	1	1	1	P48634 [1103-1122]	P48634 4xPhospho [S1106(100); T1108(97.5); T1112(99.9); S1115(99.9)]	1	3059.23	0.961	1.387	0.8	0.89	1.347	0.926	0.971	1.113	1.684	0.901682	0.436565	0.324851	0.627338	0.323135	0.992351	0.999864	0.990793	0.0100806	1	1	1	1	0.905387	1	1	1	0.132671	69.8	67.1	96.9	55.8	62.1	94.1	15.35	11.28	18.66
Q8N1G2	Cap-specific mRNA (nucleoside-2'-O-)-methyltransferase 1 OS=Homo sapiens OX=9606 GN=CMTR1 PE=1 SV=1	[K].QHSSDSFDDAFK.[A]	1xTMTpro [K12]; 1xTMTpro [N-Term]; 1xPhospho [S6(100)]	7.10434e-08	0.000188487	1	1	1	2	Q8N1G2 [61-72]	Q8N1G2 1xPhospho [S66(100)]	0	2071.96	0.899	0.881	1.079	1.076	1.122	1.197	1.274	0.998	1.041	0.676189	0.842631	0.925863	0.937264	0.692577	0.230745	0.162664	1	0.994565	1	1	1	1	1	1	1	1	1	243.7	219.1	214.7	262.9	262.2	273.5	9.75	10.25	14.34
P48634	Protein PRRC2A OS=Homo sapiens OX=9606 GN=PRRC2A PE=1 SV=3	[R].QRGSETGSETHESDLAPSDK.[E]	1xTMTpro [K20]; 1xTMTpro [N-Term]; 2xPhospho [S4(100); T/S]	4.21466e-05	0.000188487	1	1	1	3	P48634 [1103-1122]	P48634 2xPhospho [S1106(100); T/S]	1	2899.3	0.947	0.936	1.012	1.032	1.014	1.09	1.083	1.02	1.002	0.952155	0.999606	0.918958	0.714972	0.991322	0.99099	0.999733	0.997032	0.998304	1	1	1	1	1	1	1	1	1	88.7	84	83	89.8	91.6	89.9	10.92	31.71	8.4
Q9Y520	Protein PRRC2C OS=Homo sapiens OX=9606 GN=PRRC2C PE=1 SV=4	[R].QRGSETDTDSEIHESASDK.[D]	1xTMTpro [K19]; 1xTMTpro [N-Term]; 4xPhospho [S4(100); T6(100); T8(100); S10(100)]	3.61133e-05	0.000188487	1	1	1	2	Q9Y520 [1260-1278]	Q9Y520 4xPhospho [S1263(100); T1265(100); T1267(100); S1269(100)]	1	3020.19	0.931	1.043	0.875	0.938	1.033	1.008	0.991	1.072	1.181	0.991039	0.999778	0.929225	0.858066	0.96627	0.991888	0.994536	0.999945	0.548289	1	1	1	1	1	1	1	1	1	124.1	115.5	129.3	108.6	116.4	128.2	9.08	4.03	14.54
Q9UNL2	Translocon-associated protein subunit gamma OS=Homo sapiens OX=9606 GN=SSR3 PE=1 SV=1	[K].QQSEEDLLLQDFSR.[N]	1xTMTpro [N-Term]; 1xPhospho [S3(100)]	4.89414e-09	0.000188487	1	1	1	3	Q9UNL2 [9-22]	Q9UNL2 1xPhospho [S11(100)]	0	2091.99	0.843	0.685	0.899	0.815	0.673	0.967	0.983	0.906	0.748	0.136989	0.000229722	0.600769	0.0653387	7.05625e-05	0.996854	0.946733	0.627014	0.000684789	1	0.0109109	1	1	0.00317642	1	1	1	0.0200449	297.9	251	204	267.8	242.7	200.4	5	7.55	4.67
Q5JSZ5	Protein PRRC2B OS=Homo sapiens OX=9606 GN=PRRC2B PE=1 SV=2	[R].QQSIEDKEDKPPPR.[Q]	2xTMTpro [K7; K10]; 1xTMTpro [N-Term]; 1xPhospho [S3(100)]	3.91446e-05	0.000188487	1	2	1	2	Q5JSZ5 [478-491]	Q5JSZ5 1xPhospho [S480(100)]	1	2659.43	0.681	1.147	0.917	0.89	1.19	1.307	1.038	0.97	1.298	0.643008	0.998671	0.987837	0.930172	0.990634	0.987671	0.92215	0.999433	0.832128	1	1	1	1	1	1	1	1	1	582.3	396.4	667.8	534	518.1	693.1	15.37	29.91	37.37
Q6P4F7	Rho GTPase-activating protein 11A OS=Homo sapiens OX=9606 GN=ARHGAP11A PE=1 SV=2	[K].QQSLETCEK.[T]	1xCarbamidomethyl [C7]; 1xTMTpro [K9]; 1xTMTpro [N-Term]; 1xPhospho [S3(100)]	0.000636933	0.000188487	1	1	1	2	Q6P4F7 [785-793]	Q6P4F7 1xCarbamidomethyl [C791]; 1xPhospho [S787(100)]	0	1810.89	0.623	0.805	0.934	0.714	1.182	1.147	1.468	0.765	1.266	0.0268905	0.720545	0.999854	0.131532	0.962008	0.922209	0.299982	0.190926	0.894567	1	1	1	1	1	1	1	1	1	839.1	522.4	675.8	783.4	599.1	992.2	5.34	13.59	13.5
Q8WXH0	Nesprin-2 OS=Homo sapiens OX=9606 GN=SYNE2 PE=1 SV=3	[R].QQSVESLAEEVK.[D]	1xTMTpro [K12]; 1xTMTpro [N-Term]; 1xPhospho [S3(100)]	1.1872e-06	0.000188487	1	1	1	1	Q8WXH0 [2779-2790]	Q8WXH0 1xPhospho [S2781(100)]	0	2035.06	0.905	0.876	1.058	0.892	1.016	0.986	1.159	0.843	0.959	0.146363	0.0660419	0.791437	0.320265	0.978759	0.993405	0.0204455	0.0435951	0.990558	1	0.696412	1	1	1	1	1	1	1	168.5	152.4	147.6	178.3	150.3	171.1	4.99	3.08	4.67
O60231	Pre-mRNA-splicing factor ATP-dependent RNA helicase DHX16 OS=Homo sapiens OX=9606 GN=DHX16 PE=1 SV=2	[K].QQTEKPESEDEWER.[T]	1xTMTpro [K5]; 1xTMTpro [N-Term]; 1xPhospho [S8(98)]	0.000168289	0.000188487	1	1	1	1	O60231 [153-166]	O60231 1xPhospho [S160(98)]	0	2479.16	0.99	1.264	0.937	1.063	1.456	1.074	1.152	1.135	1.555	0.96408	0.999463	0.99984	0.998488	0.347224	0.998352	0.507448	0.999988	0.247812	1	1	1	1	0.936525	1	1	1	0.797788	354.1	350.5	447.5	331.7	376.4	515.6	14.46	15.2	24.51
Q86YS7	C2 domain-containing protein 5 OS=Homo sapiens OX=9606 GN=C2CD5 PE=1 SV=1	[R].QQTQSALEQR.[E]	1xTMTpro [N-Term]; 1xPhospho [T3(100)]	9.50342e-05	0.000188487	1	1	1	1	Q86YS7 [337-346]	Q86YS7 1xPhospho [T339(100)]	0	1572.77	0.679	0.523	0.902	0.601	0.466	0.885	0.891	0.667	0.517	0.123952	0.00491628	0.999287	0.0201839	0.000375531	0.87555	0.578	0.0355188	0.000613918	1	0.105556	1	0.647039	0.0102445	1	1	1	0.0186959	324.3	220.3	169.7	292.5	195	151.3	4.22	17.76	17.64
Q96I24	Far upstream element-binding protein 3 OS=Homo sapiens OX=9606 GN=FUBP3 PE=1 SV=2	[R].QQVAFYGQTLGQAQAHSQEQ.[-]	1xTMTpro [N-Term]; 1xPhospho [S17(100)]	5.22598e-06	0.000188487	1	1	1	1	Q96I24 [553-572]	Q96I24 1xPhospho [S569(100)]	0	2603.22	1.032	0.924	0.925	0.852	0.794	0.825	0.859	0.921	0.858	0.999999	0.998552	0.986655	0.999441	0.652287	0.998272	0.853659	0.999516	0.937745	1	1	1	1	1	1	1	1	1	48.2	49.7	44.5	44.6	41.1	38.3	1.49	21.59	13.8
P09874	Poly [ADP-ribose] polymerase 1 OS=Homo sapiens OX=9606 GN=PARP1 PE=1 SV=4	[K].QQVPSGESAILDR.[V]	1xTMTpro [N-Term]; 1xPhospho [S8(100)]	1.84807e-06	0.000188487	1	1	2	3	P09874 [270-282]	P09874 1xPhospho [S277(100)]	0	1783.89	0.948	0.839	0.857	0.877	0.769	0.925	0.916	1.023	0.897	0.809569	0.0515438	0.0890866	0.29913	0.00437302	0.917996	0.685749	0.962832	0.497748	1	0.583172	1	1	0.0584913	1	1	1	1	317	300.6	266.1	271.8	278.1	243.8	1.29	7.75	7.98
Q63HK3	Zinc finger protein with KRAB and SCAN domains 2 OS=Homo sapiens OX=9606 GN=ZKSCAN2 PE=1 SV=2	[R].QQVSSPVHR.[E]	1xTMTpro [N-Term]; 1xPhospho [S5(100)]	0.000411542	0.000188487	1	1	1	1	Q63HK3 [132-140]	Q63HK3 1xPhospho [S136(100)]	0	1421.72	1.489	0.494	0.946	0.781	0.42	0.524	0.85	0.826	0.444	0.795399	0.957487	0.999999	1	0.246277	0.79272	0.653739	1	0.275362	1	1	1	1	0.774729	1	1	1	0.83246	251.6	374.8	124.3	238.1	196.6	105.6	25.68	37.76	72.99
Q9BUA3	Spindlin interactor and repressor of chromatin-binding protein OS=Homo sapiens OX=9606 GN=SPINDOC PE=1 SV=3	[K].QQVSWEQEFLVGSSPGGSGR.[A]	1xTMTpro [N-Term]; 1xPhospho [S14(99.1)]	1.58664e-09	0.000188487	1	1	1	3	Q9BUA3 [69-88]	Q9BUA3 1xPhospho [S82(99.1)]	0	2519.19	1.01	1.028	1.048	1.12	1.087	1.109	1.058	1.069	1.038	0.99929	0.883532	0.987402	0.681374	0.993455	0.852602	0.993384	0.948596	0.999999	1	1	1	1	1	1	1	1	1	110	111.1	113.1	115.3	123.2	119.6	3.49	5.61	11.08
P27987	Inositol-trisphosphate 3-kinase B OS=Homo sapiens OX=9606 GN=ITPKB PE=1 SV=5	[R].QQVVAAGTLSPPGPEEAK.[R]	1xTMTpro [K18]; 1xTMTpro [N-Term]; 1xPhospho [S10(100)]	5.08076e-08	0.000188487	1	1	1	2	P27987 [111-128]	P27987 1xPhospho [S120(100)]	0	2467.31	0.98	1.026	1.002	0.964	1.096	0.983	1.068	0.962	1.094	0.952053	0.99984	0.998247	0.997277	0.318001	0.998224	0.434646	0.952301	0.519499	1	1	1	1	0.896298	1	1	1	1	177.9	174.4	182.6	178.2	171.5	195	4.12	1.48	6.42
Q9Y520	Protein PRRC2C OS=Homo sapiens OX=9606 GN=PRRC2C PE=1 SV=4	[R].QREESETRSESSDFEVVPK.[R]	1xTMTpro [K19]; 1xTMTpro [N-Term]; 2xPhospho [S5(98.2); S9(98.2)]	0.000267638	0.000188487	1	1	1	2	Q9Y520 [1238-1256]	Q9Y520 2xPhospho [S1242(98.2); S1246(98.2)]	2	3007.39	0.945	1.227	1.119	1.042	1.189	1.103	0.969	0.932	1.063	0.993617	0.179842	0.887166	0.957839	0.19154	0.751989	1	0.999856	0.692379	1	1	1	1	0.671616	1	1	1	1	66.7	63	81.8	74.6	69.5	79.3	8.6	15.65	9.95
Q9Y520	Protein PRRC2C OS=Homo sapiens OX=9606 GN=PRRC2C PE=1 SV=4	[R].QRGSETDTDSEIHESASDK.[D]	1xTMTpro [K19]; 1xTMTpro [N-Term]; 3xPhospho [S4(100); T6(100); T8(100)]	0.000253621	0.000188487	1	1	1	1	Q9Y520 [1260-1278]	Q9Y520 3xPhospho [S1263(100); T1265(100); T1267(100)]	1	2940.22	1.09	0.895	0.85	0.851	0.808	0.781	0.904	1.001	0.951	0.751968	0.972595	0.349821	0.904027	0.234736	0.24064	0.587108	0.879806	0.999646	1	1	1	1	0.756346	1	1	1	1	106.7	116.3	95.5	90.7	90.8	86.3	4.41	6.53	9.32
P48634	Protein PRRC2A OS=Homo sapiens OX=9606 GN=PRRC2A PE=1 SV=3	[R].QRGSETGSETHESDLAPSDK.[E]	1xTMTpro [K20]; 1xTMTpro [N-Term]; 1xPhospho [S4(100)]	5.74089e-05	0.000188487	1	1	1	1	P48634 [1103-1122]	P48634 1xPhospho [S1106(100)]	1	2819.33	1.116	0.897	1.122	1.055	0.838	0.946	0.933	0.941	0.747	0.996558	0.549341	0.564409	0.972534	0.162314	0.999726	0.93364	0.926628	0.00993467	1	1	1	1	0.610617	1	1	1	0.13147	38.5	42.9	34.5	43.2	40.6	32.2	6.92	11.66	9.31
O43439	Protein CBFA2T2 OS=Homo sapiens OX=9606 GN=CBFA2T2 PE=1 SV=1	[R].QHSPGSADSLSNDSQR.[E]	1xTMTpro [N-Term]; 1xPhospho [S3(100)]	2.01193e-10	0.000188487	1	1	1	2	O43439 [407-422]	O43439 1xPhospho [S409(100)]	0	2069.92	1.033	1.012	1.126	1.082	1.197	1.047	1.183	0.961	1.063	0.967477	0.813231	0.732759	0.984162	0.402716	0.999996	0.97064	0.973033	0.989307	1	1	1	1	1	1	1	1	1	109	112.6	110.3	122.7	117.9	130.4	6.71	7.98	16.9
Q9NWW5	Ceroid-lipofuscinosis neuronal protein 6 OS=Homo sapiens OX=9606 GN=CLN6 PE=1 SV=1	[R].QHLGATGGPGAQLGASFLQAR.[H]	1xTMTpro [N-Term]; 1xPhospho [S16(100)]	9.4578e-12	0.000188487	1	1	1	1	Q9NWW5 [8-28]	Q9NWW5 1xPhospho [S23(100)]	0	2421.24	0.937	0.956	1.069	0.989	1.012	1.056	1.058	0.925	0.946	0.999999	1	0.842995	0.9989	0.998621	0.996754	0.997509	0.961543	0.964916	1	1	1	1	1	1	1	1	1	58.9	55.2	56.3	63	58.3	59.6	9.12	13.35	16.1
O43396	Thioredoxin-like protein 1 OS=Homo sapiens OX=9606 GN=TXNL1 PE=1 SV=3	[K].QHLENDPGSNEDTDIPK.[G]	1xTMTpro [K17]; 1xTMTpro [N-Term]; 1xPhospho [S9(100)]	7.66961e-09	0.000188487	1	1	1	3	O43396 [105-121]	O43396 1xPhospho [S113(100)]	0	2597.24	0.978	1.093	1.05	1.05	1.144	1.074	1.047	1	1.089	0.975634	0.991577	0.998251	0.999999	0.636173	0.985171	0.910982	0.995984	0.848253	1	1	1	1	1	1	1	1	1	418.5	409.5	457.5	439.6	439.6	478.9	5.35	17.44	11.15
Q12789	General transcription factor 3C polypeptide 1 OS=Homo sapiens OX=9606 GN=GTF3C1 PE=1 SV=4	[R].PLEGSSSEDSPPEGQAPPSHSPR.[G]	1xTMTpro [N-Term]; 1xPhospho [S21(99)]	6.39959e-09	0.000188487	1	1	2	3	Q12789 [1836-1858]	Q12789 1xPhospho [S1856(99)]	0	2729.24	1.224	0.777	1.049	0.904	0.774	0.739	0.997	0.862	0.738	0.682069	0.996903	0.984258	0.999995	0.655019	0.611097	0.883227	0.966803	0.313874	1	1	1	1	1	1	1	1	0.878574	271.9	332.7	211.2	285.2	245.9	210.5	11.24	10.28	30.67
Q12789	General transcription factor 3C polypeptide 1 OS=Homo sapiens OX=9606 GN=GTF3C1 PE=1 SV=4	[R].PLEGSSSEDSPPEGQAPPSHSPR.[G]	1xTMTpro [N-Term]; 2xPhospho [S5(98.5); S21(100)]	3.40207e-06	0.000188487	1	1	3	4	Q12789 [1836-1858]	Q12789 2xPhospho [S1840(98.5); S1856(100)]	0	2809.2	1.142	0.904	1.049	0.953	0.978	0.834	1.082	0.908	0.932	0.777609	0.989466	0.999157	0.978768	0.999979	0.988401	0.997607	0.999103	0.994765	1	1	1	1	1	1	1	1	1	127.9	146	115.6	134.2	121.8	125.1	1.08	16.25	9.22
O43663	Protein regulator of cytokinesis 1 OS=Homo sapiens OX=9606 GN=PRC1 PE=1 SV=2	[R].PIFGGTVYHSPVSR.[L]	1xTMTpro [N-Term]; 1xPhospho [S10(100)]	1.02326e-08	0.000188487	1	1	1	1	O43663 [504-517]	O43663 1xPhospho [S513(100)]	0	1900.96	0.827	0.885	0.878	0.828	0.774	1.001	0.875	0.943	0.882	0.461859	0.787119	0.516529	0.151116	0.217018	0.960474	0.849634	0.936965	0.982192	1	1	1	1	0.721899	1	1	1	1	313.9	259.6	277.9	275.6	259.9	243	24.68	9.93	13.03
P20810	Calpastatin OS=Homo sapiens OX=9606 GN=CAST PE=1 SV=4	[K].PIGPDDAIDALSSDFTCGSPTAAGK.[K]	1xCarbamidomethyl [C17]; 1xTMTpro [K25]; 1xTMTpro [N-Term]; 1xPhospho [S19(99.1)]	3.60145e-12	0.000188487	1	1	1	4	P20810 [225-249]	P20810 1xCarbamidomethyl [C241]; 1xPhospho [S243(99.1)]	0	3151.52	0.852	1.168	1.077	0.865	1.332	1.015	1.141	0.803	1.237	0.420175	0.750794	0.982675	0.349603	0.115638	0.999988	0.67476	0.132636	0.311764	1	1	1	1	0.498676	1	1	1	0.876729	230.4	196.4	269.1	248.2	199.4	307	8.8	14.28	9.95
Q8IY26	Polyisoprenoid diphosphate/phosphate phosphohydrolase PLPP6 OS=Homo sapiens OX=9606 GN=PLPP6 PE=1 SV=3	[R].PLGVSASSSSSSPGSPAHGGGGGGSR.[F]	1xTMTpro [N-Term]; 1xPhospho [S15(100)]	4.08371e-09	0.000188487	1	1	1	1	Q8IY26 [12-37]	Q8IY26 1xPhospho [S26(100)]	0	2581.2	0.971	0.777	0.975	0.766	0.79	0.789	1.018	0.786	0.81	0.999998	0.901002	0.998891	0.926032	0.676698	0.952839	0.996565	0.772865	0.46954	1	1	1	1	1	1	1	1	1	47.8	46.4	37.1	46.6	36.6	37.8	11.49	13.26	22.42
P52948	Nuclear pore complex protein Nup98-Nup96 OS=Homo sapiens OX=9606 GN=NUP98 PE=1 SV=4	[K].PIPQTPESAGNK.[H]	1xTMTpro [K12]; 1xTMTpro [N-Term]; 1xPhospho [T5(100)]	0.000169424	0.000188487	1	1	1	3	P52948 [666-677]	P52948 1xPhospho [T670(100)]	0	1927.02	0.866	0.963	0.868	0.813	0.931	0.939	0.966	0.936	1.072	0.597251	0.923572	0.898034	0.251617	0.938413	0.977107	1	0.777226	0.999993	1	1	1	1	1	1	1	1	1	415.4	359.6	400.2	360.7	337.8	386.7	8.92	11.79	14.2
Q8TDD1	ATP-dependent RNA helicase DDX54 OS=Homo sapiens OX=9606 GN=DDX54 PE=1 SV=2	[R].PLPTFPTSECTSDVEPDTR.[E]	1xCarbamidomethyl [C10]; 1xTMTpro [N-Term]; 1xPhospho [S12(99.1)]	3.16868e-07	0.000188487	1	1	1	5	Q8TDD1 [64-82]	Q8TDD1 1xCarbamidomethyl [C73]; 1xPhospho [S75(99.1)]	0	2533.15	1.018	0.994	0.833	0.933	0.977	0.917	0.982	1.12	1.172	0.998987	0.895758	0.245835	0.86919	0.96924	0.689163	0.99971	0.806832	0.617378	1	1	1	1	1	1	1	1	1	168.3	171.3	167.4	140.2	157.1	164.4	3.78	6.38	10.49
Q92560	Ubiquitin carboxyl-terminal hydrolase BAP1 OS=Homo sapiens OX=9606 GN=BAP1 PE=1 SV=2	[R].PIQGSQGSSSPVEK.[E]	1xTMTpro [K14]; 1xTMTpro [N-Term]; 1xPhospho [S10(100)]	1.72821e-06	0.000188487	1	1	1	1	Q92560 [588-601]	Q92560 1xPhospho [S597(100)]	0	2089.08	0.888	1.062	0.923	0.954	1.165	1.075	1.096	1.034	1.262	0.975944	0.999994	0.974358	0.981394	0.863476	1	0.806817	1	0.472825	1	1	1	1	1	1	1	1	1	99.9	88.7	106.1	92.2	95.3	116.3	8.16	5.12	26.85
Q6PKG0	La-related protein 1 OS=Homo sapiens OX=9606 GN=LARP1 PE=1 SV=2	[R].PLQLPGAEGPAISDGEEGGGEPGAGGGAAGAAGAGR.[R]	1xTMTpro [N-Term]; 1xPhospho [S13(100)]	5.17602e-17	0.000188487	1	1	1	3	Q6PKG0 [78-113]	Q6PKG0 1xPhospho [S90(100)]	0	3442.62	0.985	1.107	1.043	1.105	1.192	1.121	1.077	1.059	1.143	1	0.610083	0.995801	0.731868	0.016673	0.728442	0.228619	0.937997	0.0378907	1	1	1	1	0.146438	1	1	1	0.301325	126.3	124.4	139.8	131.7	139.5	150.6	3.2	2.49	5.19
Q8NEZ4	Histone-lysine N-methyltransferase 2C OS=Homo sapiens OX=9606 GN=KMT2C PE=1 SV=3	[R].PLSEEQLDGILSPELDK.[M]	1xTMTpro [K17]; 1xTMTpro [N-Term]; 1xPhospho [S12(100)]	3.65802e-08	0.000188487	1	1	1	1	Q8NEZ4 [1482-1498]	Q8NEZ4 1xPhospho [S1493(100)]	0	2571.35	0.9	0.977	0.995	0.944	1.121	1.048	1.147	0.948	1.126	0.990511	0.992794	0.991912	0.979873	0.949206	0.999997	0.723166	0.999994	0.715404	1	1	1	1	1	1	1	1	1	119.4	107.5	116.7	118.8	112.6	133.8	14.33	11.38	19.5
Q8TEK3	Histone-lysine N-methyltransferase, H3 lysine-79 specific OS=Homo sapiens OX=9606 GN=DOT1L PE=1 SV=3	[R].PLSPGALQLAGEK.[S]	1xTMTpro [K13]; 1xTMTpro [N-Term]; 1xPhospho [S3(100)]	0.000131225	0.000188487	1	1	1	1	Q8TEK3 [832-844]	Q8TEK3 1xPhospho [S834(100)]	0	1969.1	1.225	1.336	1.118	1.182	1.338	0.965	1.001	1.057	1.196	0.415694	0.107998	0.732885	0.430861	0.221454	1	0.996575	0.993121	0.896313	1	0.947216	1	1	0.731436	1	1	1	1	176.3	215.9	235.6	197.2	208.4	235.9	5.23	9.58	16.89
Q8N163	Cell cycle and apoptosis regulator protein 2 OS=Homo sapiens OX=9606 GN=CCAR2 PE=1 SV=2	[K].PLSSGGEEEEKPR.[G]	1xTMTpro [K11]; 1xTMTpro [N-Term]; 1xPhospho [S4(99.3)]	3.49206e-05	0.000188487	1	1	1	1	Q8N163 [624-636]	Q8N163 1xPhospho [S627(99.3)]	1	2103.06	0.785	1.322	1.057	1.196	1.784	1.524	1.35	1.131	1.687	0.937986	0.814948	1	0.999584	0.332166	0.827037	0.937496	0.998782	0.300451	1	1	1	1	0.917039	1	1	1	0.861408	153.1	120.1	202.3	161.8	183.1	273.1	16.48	28.46	23.95
Q96S99	Pleckstrin homology domain-containing family F member 1 OS=Homo sapiens OX=9606 GN=PLEKHF1 PE=1 SV=3	[R].PICGASSGDDDDSDEDKEGSR.[D]	1xCarbamidomethyl [C3]; 1xTMTpro [K17]; 1xTMTpro [N-Term]; 3xPhospho [S6(100); S7(100); S13(100)]	7.66961e-09	0.000188487	1	1	1	3	Q96S99 [237-257]	Q96S99 1xCarbamidomethyl [C239]; 3xPhospho [S242(100); S243(100); S249(100)]	1	3060.17	0.858	1.475	1.003	1.098	1.756	1.279	1.191	1.094	1.751	0.980888	0.939896	0.999994	0.999993	0.13298	0.959751	0.465859	0.999797	0.108641	1	1	1	1	0.541073	1	1	1	0.539324	312.5	268.3	460.9	313.4	343	548.8	12.92	26.47	38.69
Q9NZL9	Methionine adenosyltransferase 2 subunit beta OS=Homo sapiens OX=9606 GN=MAT2B PE=1 SV=1	[R].PITDSPVLGAQRPR.[N]	1xTMTpro [N-Term]; 1xPhospho [S5(100)]	5.13495e-07	0.000188487	1	1	1	1	Q9NZL9 [278-291]	Q9NZL9 1xPhospho [S282(100)]	1	1891.01	1.007	1.134	1.002	1.121	1.211	1.113	1.068	1.119	1.208	0.998653	0.794948	0.999999	0.943496	0.116625	0.79744	0.629026	0.916889	0.10039	1	1	1	1	0.501624	1	1	1	0.519338	91	91.7	103.2	91.2	102	110.2	10.23	5.3	4.18
O95402	Mediator of RNA polymerase II transcription subunit 26 OS=Homo sapiens OX=9606 GN=MED26 PE=1 SV=2	[R].PQALDATQVPSPLPLAQPSTPPVR.[R]	1xTMTpro [N-Term]; 2xPhospho [S11(100); T20(98.5)]	6.92675e-06	0.000188487	1	1	1	4	O95402 [304-327]	O95402 2xPhospho [S314(100); T323(98.5)]	0	2944.49	1.037	1.103	1.024	1.024	1.034	0.987	0.937	1	1.01	0.999345	0.988853	0.999998	0.976899	0.999977	0.998646	0.997489	0.960276	0.999771	1	1	1	1	1	1	1	1	1	97.3	100.9	107.3	99.6	99.6	100.6	13.62	11.75	15.98
P11274	Breakpoint cluster region protein OS=Homo sapiens OX=9606 GN=BCR PE=1 SV=2	[R].PQPAPADGADPPPAEEPEARPDGEGSPGK.[A]	1xTMTpro [K29]; 1xTMTpro [N-Term]; 1xPhospho [S26(100)]	6.479e-05	0.000188487	1	1	1	1	P11274 [97-125]	P11274 1xPhospho [S122(100)]	1	3524.68	0.836	1.663	1.011	1.169	2.07	1.398	1.244	1.156	2.046	0.988678	0.124506	0.999163	0.954023	0.00373047	0.702947	0.343771	0.995509	0.006575	1	1	1	1	0.0517018	1	1	1	0.10231	110	92	183	111.3	128.6	227.7	21.33	17.23	25.95
Q9UHY1	Nuclear receptor-binding protein OS=Homo sapiens OX=9606 GN=NRBP1 PE=1 SV=1	[R].PQQPQQEEVTSPVVPPSVK.[T]	1xTMTpro [K19]; 1xTMTpro [N-Term]; 1xPhospho [S11(99.1)]	8.86373e-08	0.000188487	1	1	1	2	Q9UHY1 [412-430]	Q9UHY1 1xPhospho [S422(99.1)]	0	2762.46	0.956	0.942	1.046	0.963	0.977	1.007	1.037	0.92	0.934	0.994757	0.975694	0.98663	0.993809	1	0.895836	0.978041	0.848825	0.984968	1	1	1	1	1	1	1	1	1	116.9	111.8	110.1	122.3	112.5	114.2	3.12	17.49	6.78
Q9Y6D5	Brefeldin A-inhibited guanine nucleotide-exchange protein 2 OS=Homo sapiens OX=9606 GN=ARFGEF2 PE=1 SV=3	[K].PQSPVIQAAAVSPK.[F]	1xTMTpro [K14]; 1xTMTpro [N-Term]; 1xPhospho [S12(100)]	9.44152e-09	0.000188487	1	1	1	3	Q9Y6D5 [216-229]	Q9Y6D5 1xPhospho [S227(100)]	0	2081.17	0.922	1.222	1.05	1.112	1.464	1.206	1.199	1.059	1.395	0.949949	0.811118	0.999387	0.999951	0.0187944	0.891437	0.145845	0.999993	0.0325102	1	1	1	1	0.158548	1	1	1	0.275163	234.7	216.4	286.7	246.5	261	343.7	7.49	2.56	17.86
Q9Y6D5	Brefeldin A-inhibited guanine nucleotide-exchange protein 2 OS=Homo sapiens OX=9606 GN=ARFGEF2 PE=1 SV=3	[K].PQSPVIQAAAVSPK.[F]	1xTMTpro [K14]; 1xTMTpro [N-Term]; 2xPhospho [S3(100); S12(100)]	7.30868e-06	0.000188487	1	1	1	1	Q9Y6D5 [216-229]	Q9Y6D5 2xPhospho [S218(100); S227(100)]	0	2161.13	0.766	1.462	1.018	1.02	1.843	1.331	1.261	1.001	1.811	0.57085	0.0980019	0.98939	1	0.00145941	0.547381	0.183979	0.992326	0.00376398	1	0.89617	1	1	0.0267431	1	1	1	0.0689636	51.5	39.4	75.3	52.4	52.5	94.9	19.6	2.27	14.51
Q09472; Q92793	Histone acetyltransferase p300 OS=Homo sapiens OX=9606 GN=EP300 PE=1 SV=2 CREB-binding protein OS=Homo sapiens OX=9606 GN=CREBBP PE=1 SV=3	[R].PQSQPPHSSPSPR.[MI]	1xTMTpro [N-Term]; 1xPhospho [S]	0.000595556	0.000188487	2	2	1	3	Q09472 [2318-2330]; Q92793 [2354-2366]		0	1785.86	1.433	0.855	1.061	0.96	0.75	0.67	0.877	0.905	0.707	0.807067	1	0.998638	0.98289	0.65888	0.990382	0.642539	0.999697	0.4444	1	1	1	1	1	1	1	1	0.998554	167.9	240.6	143.5	178.1	161.2	125.9	1.06	23.43	37.69
Q12830	Nucleosome-remodeling factor subunit BPTF OS=Homo sapiens OX=9606 GN=BPTF PE=1 SV=3	[K].PQVAAQSQPQSNVQGQSPVR.[V]	1xTMTpro [N-Term]; 1xPhospho [S17(100)]	2.0164e-06	0.000188487	1	1	1	1	Q12830 [2449-2468]	Q12830 1xPhospho [S2465(100)]	0	2490.24	0.965	0.893	0.927	1.107	0.961	1.147	1.076	1.193	1.036	1	0.418616	0.71372	0.795287	0.936676	0.759282	0.893783	0.147766	0.994555	1	1	1	1	1	1	1	1	1	49.5	47.8	44.2	45.9	54.8	47.6	8.48	10.44	6.62
P67809	Y-box-binding protein 1 OS=Homo sapiens OX=9606 GN=YBX1 PE=1 SV=3	[R].PQYSNPPVQGEVMEGADNQGAGEQGR.[P]	1xTMTpro [N-Term]; 2xPhospho [Y3(100); S4(100)]	5.47712e-05	0.000188487	1	1	1	1	P67809 [206-231]	P67809 2xPhospho [Y208(100); S209(100)]	0	3179.35	1.165	0.876	0.858	0.741	0.558	0.636	0.637	0.864	0.651	0.931497	1	0.996876	1	0.336983	0.942957	0.366834	0.998033	0.175598	1	1	1	1	0.921999	1	1	1	0.682012	19.8	23	17.3	17	14.6	11	23.21	20.67	37.43
Q8WUA7	TBC1 domain family member 22A OS=Homo sapiens OX=9606 GN=TBC1D22A PE=1 SV=2	[K].PRPEAEPPSPPSGDLR.[L]	1xTMTpro [N-Term]; 1xPhospho [S9(100)]	0.000157346	0.000188487	1	1	1	1	Q8WUA7 [124-139]	Q8WUA7 1xPhospho [S132(100)]	1	2086.03	1.067	0.978	1.119	1.025	0.932	0.96	0.954	0.916	0.833	0.905256	0.999981	0.860738	1	0.997713	0.925968	0.999764	0.886612	0.639359	1	1	1	1	1	1	1	1	1	52.7	56.2	51.5	58.9	54	49.1	8.58	6.14	2.78
Q7KZI7	Serine/threonine-protein kinase MARK2 OS=Homo sapiens OX=9606 GN=MARK2 PE=1 SV=2	[R].PSADLTNSSAPSPSHK.[V]	1xTMTpro [K16]; 1xTMTpro [N-Term]; 1xPhospho [S12(100)]	3.83379e-08	0.000188487	1	1	1	1	Q7KZI7 [379-394]	Q7KZI7 1xPhospho [S390(100)]	0	2284.15	0.793	0.824	0.926	0.944	0.897	1.191	1.089	1.019	0.969	0.875832	0.894173	0.999897	0.991702	0.950077	0.993875	0.999959	0.999241	0.986221	1	1	1	1	1	1	1	1	1	149.2	118.2	122.9	138.2	140.8	133.8	18.15	22.75	10.42
Q8N3D4	EH domain-binding protein 1-like protein 1 OS=Homo sapiens OX=9606 GN=EHBP1L1 PE=1 SV=2	[K].PSDVGNLDDFAESDEDEAHGPGAPEAR.[A]	1xTMTpro [N-Term]; 1xPhospho [S13(100)]	5.85266e-13	0.000188487	1	1	1	1	Q8N3D4 [179-205]	Q8N3D4 1xPhospho [S191(100)]	0	3181.36	0.921	1.354	0.978	0.958	1.264	1.04	0.933	0.979	1.292	1	0.176225	0.998881	0.992586	0.055873	0.993778	0.976526	0.999963	0.102249	1	1	1	1	0.31887	1	1	1	0.523745	54.9	50.6	74.3	53.7	52.6	69.4	13.12	7.29	8.88
P31943	Heterogeneous nuclear ribonucleoprotein H OS=Homo sapiens OX=9606 GN=HNRNPH1 PE=1 SV=4	[R].PSGEAFVELESEDEVK.[L]	1xTMTpro [K16]; 1xTMTpro [N-Term]; 1xPhospho [S11(100)]	3.36578e-07	0.000188487	1	1	1	2	P31943 [53-68]	P31943 1xPhospho [S63(100)]	0	2453.2	0.907	1.232	0.993	1.038	1.394	1.144	1.132	1.045	1.403	0.984943	0.982169	0.998389	0.995454	0.143163	0.856257	0.374275	0.941595	0.0756244	1	1	1	1	0.56765	1	1	1	0.446368	118.5	107.5	145.9	117.7	122.9	165.1	10.87	19.2	27.22
P49916	DNA ligase 3 OS=Homo sapiens OX=9606 GN=LIG3 PE=1 SV=2	[K].PNNSGEAPSSPTPK.[R]	1xTMTpro [K14]; 1xTMTpro [N-Term]; 1xPhospho [S10(100)]	7.93981e-07	0.000188487	1	1	1	1	P49916 [233-246]	P49916 1xPhospho [S242(100)]	0	2071.04	1.112	0.983	1.042	0.966	1.106	0.869	1.125	0.928	1.062	0.812576	0.999828	0.998005	1	0.872092	0.827737	0.753586	0.998639	0.980221	1	1	1	1	1	1	1	1	1	122.8	136.6	120.7	127.9	118.7	135.9	5.29	7.63	8.16
Q96S99	Pleckstrin homology domain-containing family F member 1 OS=Homo sapiens OX=9606 GN=PLEKHF1 PE=1 SV=3	[R].PICGASSGDDDDSDEDKEGSR.[D]	1xCarbamidomethyl [C3]; 1xTMTpro [K17]; 1xTMTpro [N-Term]; 2xPhospho [S7(98.4); S13(100)]	9.26369e-07	0.000188487	1	1	1	2	Q96S99 [237-257]	Q96S99 1xCarbamidomethyl [C239]; 2xPhospho [S243(98.4); S249(100)]	1	2980.2	0.794	1.408	0.998	1.072	1.448	1.35	1.028	1.074	1.45	0.986161	0.605171	0.994011	0.9497	0.0505732	0.676514	0.534798	0.999302	0.119621	1	1	1	1	0.301081	1	1	1	0.568935	173	137.4	243.5	172.7	185.4	250.4	16.34	10.27	27.96
Q96S99	Pleckstrin homology domain-containing family F member 1 OS=Homo sapiens OX=9606 GN=PLEKHF1 PE=1 SV=3	[R].PICGASSGDDDDSDEDKEGSR.[D]	1xCarbamidomethyl [C3]; 1xTMTpro [K17]; 1xTMTpro [N-Term]; 1xPhospho [S13(100)]	1.91222e-11	0.000188487	1	1	1	2	Q96S99 [237-257]	Q96S99 1xCarbamidomethyl [C239]; 1xPhospho [S249(100)]	1	2900.24	0.829	1.248	0.927	1.293	1.687	1.56	1.351	1.394	1.819	0.880846	0.999913	0.99082	0.999999	0.294145	0.844264	0.391302	0.982793	0.124418	1	1	1	1	0.858722	1	1	1	0.580855	184.5	152.9	230.3	171.1	238.6	311.3	21.22	34.54	32.46
Q9UKV3	Apoptotic chromatin condensation inducer in the nucleus OS=Homo sapiens OX=9606 GN=ACIN1 PE=1 SV=2	[K].PLAGQEAVVDLHADDSRISEDETER.[N]	1xTMTpro [N-Term]; 1xPhospho [S16(99)]	2.11091e-08	0.000188487	1	1	1	1	Q9UKV3 [880-904]	Q9UKV3 1xPhospho [S895(99)]	1	3136.48	0.994	0.872	0.885	0.84	1.05	0.845	1.204	0.949	1.187	0.987648	0.931782	0.985844	0.417633	0.798461	0.759262	0.308792	0.769368	0.447097	1	1	1	1	1	1	1	1	1	32	31.8	27.9	28.3	26.9	33.6	3.35	14.85	8.46
O15047	Histone-lysine N-methyltransferase SETD1A OS=Homo sapiens OX=9606 GN=SETD1A PE=1 SV=3	[R].PDERPSSPIPLLPPPK.[K]	1xTMTpro [K16]; 1xTMTpro [N-Term]; 1xPhospho [S]	0.000280536	0.000188487	1	1	1	1	O15047 [1147-1162]		1	2428.35	0.991	1.034	1.022	1.049	1.136	1.059	1.098	1.026	1.111	0.982866	0.997101	0.999755	0.999989	0.954152	0.994203	0.786407	0.999994	0.869519	1	1	1	1	1	1	1	1	1	88.6	87.7	91.6	90.5	92.9	100.6	7.9	7.09	8.33
Q6P2E9	Enhancer of mRNA-decapping protein 4 OS=Homo sapiens OX=9606 GN=EDC4 PE=1 SV=1	[R].PELGSEGLGSAAHGSQPDLR.[R]	1xTMTpro [N-Term]; 1xPhospho [S15(100)]	1.18257e-07	0.000188487	1	1	1	1	Q6P2E9 [551-570]	Q6P2E9 1xPhospho [S565(100)]	0	2362.14	0.993	1.15	1.103	1.11	1.168	1.118	1.015	1.006	1.059	0.999929	0.631056	0.846604	0.935945	0.251698	0.86381	0.967988	0.999832	0.839543	1	1	1	1	0.783786	1	1	1	1	66.7	66.2	76.7	73.6	74.1	77.9	13.63	8.15	3.06
Q14814	Myocyte-specific enhancer factor 2D OS=Homo sapiens OX=9606 GN=MEF2D PE=1 SV=1	[R].PEPGDGLSSPAGGSYETGDRDDGR.[G]	1xTMTpro [N-Term]; 1xPhospho [S/Y/T]	7.42491e-07	0.000188487	1	1	1	1	Q14814 [464-487]		1	2776.2	0.914	0.908	1.01	0.875	0.877	0.957	0.966	0.867	0.868	0.943872	0.859657	0.870726	0.65038	0.997469	0.983935	0.979123	0.160575	0.647881	1	1	1	1	1	1	1	1	1	101.8	93.1	92.4	102.8	89.1	89.3	11.81	10.07	8.57
O75643	U5 small nuclear ribonucleoprotein 200 kDa helicase OS=Homo sapiens OX=9606 GN=SNRNP200 PE=1 SV=2	[K].PFGSEEQLLPVEK.[L]	1xTMTpro [K13]; 1xTMTpro [N-Term]; 1xPhospho [S4(100)]	0.0010395	0.000188487	1	1	1	1	O75643 [454-466]	O75643 1xPhospho [S457(100)]	0	2161.14	1.193	1.201	1.119	1.155	1.269	0.968	1.056	1.033	1.134	0.405477	0.195469	0.767539	0.44381	0.0114088	1	0.541837	0.990501	0.104504	1	1	1	1	0.113437	1	1	1	0.529462	150.5	179.5	180.7	168.3	173.8	190.9	5.85	6.34	3.01
Q9H3P7	Golgi resident protein GCP60 OS=Homo sapiens OX=9606 GN=ACBD3 PE=1 SV=4	[R].PGAEGAPLLPPPLPPPSPPGSGR.[G]	1xTMTpro [N-Term]; 1xPhospho [S17(100)]	1.55068e-08	0.000188487	1	1	1	3	Q9H3P7 [27-49]	Q9H3P7 1xPhospho [S43(100)]	0	2542.34	1.109	1.165	1.069	1.116	1.121	1.007	0.963	1.044	1.049	0.349004	0.16176	0.584378	0.284521	0.439554	0.999985	0.975348	0.989045	0.999781	1	1	1	1	1	1	1	1	1	175	194	203.9	187.1	195.4	196.3	1.83	8.02	9.07
Q96C34	RUN domain-containing protein 1 OS=Homo sapiens OX=9606 GN=RUNDC1 PE=1 SV=3	[R].PGATAFLEEATAEEPGAAPGSPPDSPGR.[T]	1xTMTpro [N-Term]; 1xPhospho [S21(100)]	9.13024e-09	0.000188487	1	1	1	1	Q96C34 [51-78]	Q96C34 1xPhospho [S71(100)]	0	3063.43	1.107	0.966	1.184	1.094	1.047	0.989	1.084	0.924	0.884	0.907383	0.896921	0.863761	0.997674	0.999995	0.990773	0.848954	0.979387	0.90897	1	1	1	1	1	1	1	1	1	22.7	25.1	21.9	26.9	24.8	23.8	10.54	23.09	11.54
Q96C34	RUN domain-containing protein 1 OS=Homo sapiens OX=9606 GN=RUNDC1 PE=1 SV=3	[R].PGATAFLEEATAEEPGAAPGSPPDSPGR.[T]	1xTMTpro [N-Term]; 2xPhospho [S21(100); S25(100)]	2.47945e-08	0.000188487	1	1	1	2	Q96C34 [51-78]	Q96C34 2xPhospho [S71(100); S75(100)]	0	3143.39	0.989	0.919	1.013	1.067	0.946	1.079	1.03	1.053	0.933	0.996756	0.43881	0.999046	0.99999	0.490496	0.999429	0.999998	0.995399	0.316186	1	1	1	1	1	1	1	1	0.880815	114.2	112.9	104.9	115.7	121.8	108	5.48	4.68	6.15
P22670	MHC class II regulatory factor RFX1 OS=Homo sapiens OX=9606 GN=RFX1 PE=1 SV=2	[K].PGHVSPLQLTNIQVPQQALPTQR.[L]	1xTMTpro [N-Term]; 1xPhospho [S5(100)]	6.59922e-08	0.000188487	1	1	1	3	P22670 [155-177]	P22670 1xPhospho [S159(100)]	0	2906.56	0.936	0.802	0.897	0.781	0.703	0.835	0.876	0.871	0.784	0.999973	0.956584	0.997661	0.921195	0.153833	0.9638	0.47814	0.993516	0.289215	1	1	1	1	0.591225	1	1	1	0.84814	198.3	185.6	159.1	177.8	154.9	139.4	5.55	12	20.19
Q9P1Y5	Calmodulin-regulated spectrin-associated protein 3 OS=Homo sapiens OX=9606 GN=CAMSAP3 PE=1 SV=2	[R].PGLIEIPLGSLADPAAEDEGDGSPAGAEDSLEEEASSEGEPR.[V]	1xTMTpro [N-Term]; 1xPhospho [S23(97.7)]	1.26538e-12	0.000188487	1	1	2	2	Q9P1Y5 [841-882]	Q9P1Y5 1xPhospho [S863(97.7)]	0	4548.06	0.969	0.996	1.052	1.04	1.021	1.073	1.024	0.989	0.971	0.999992	0.975542	0.997283	0.986056	0.993014	0.995313	0.999968	0.999955	0.999998	1	1	1	1	1	1	1	1	1	139	134.7	138.5	146.2	144.6	141.9	3.36	18.63	17.81
P41162	ETS translocation variant 3 OS=Homo sapiens OX=9606 GN=ETV3 PE=1 SV=2	[R].PGMYPDPHSPFAVSPIPGR.[G]	1xTMTpro [N-Term]; 2xPhospho [S9(100); S14(100)]	4.27343e-06	0.000188487	1	1	1	1	P41162 [237-255]	P41162 2xPhospho [S245(100); S250(100)]	0	2486.13	0.937	1.091	1.031	0.972	1.141	1.038	1.046	0.943	1.107	0.999969	0.995757	0.971253	1	0.633868	0.999991	0.881255	0.964788	0.95892	1	1	1	1	1	1	1	1	1	94.9	88.9	103.5	97.8	92.3	108.3	8.2	5.21	20.29
Q15853	Upstream stimulatory factor 2 OS=Homo sapiens OX=9606 GN=USF2 PE=1 SV=1	[R].PGPAAASVPPGPAAPFPLAVIQNPFSNGGSPAAEAVSGEAR.[F]	1xTMTpro [N-Term]; 1xPhospho [S30(100)]	1.10279e-06	0.000188487	1	1	1	1	Q15853 [126-166]	Q15853 1xPhospho [S155(100)]	0	4208.11	1.071	0.942	0.943	0.757	0.714	0.707	0.758	0.803	0.757	0.997779	0.77669	0.999981	0.513427	0.27264	0.304736	0.917552	0.427705	0.216689	1	1	1	1	0.821639	1	1	1	0.755651	17.7	18.9	16.6	16.7	13.4	12.6	16.24	4.91	24.14
Q9UPT8	Zinc finger CCCH domain-containing protein 4 OS=Homo sapiens OX=9606 GN=ZC3H4 PE=1 SV=3	[K].PGPAEAPSPTASPSGDASPPATAPYDPR.[V]	1xTMTpro [N-Term]; 1xPhospho [S18(100)]	5.19105e-06	0.000188487	1	1	3	5	Q9UPT8 [1097-1124]	Q9UPT8 1xPhospho [S1114(100)]	0	3045.42	1.062	1.059	1.042	1.024	1.114	0.965	1.052	0.983	1.069	0.923167	0.766012	0.932806	0.999995	0.0916323	0.954938	0.575589	0.961758	0.36239	1	1	1	1	0.434378	1	1	1	0.927991	188.3	199.9	199.4	196.2	192.8	209.8	1.92	7	1.94
Q9UPT8	Zinc finger CCCH domain-containing protein 4 OS=Homo sapiens OX=9606 GN=ZC3H4 PE=1 SV=3	[K].PGPAEAPSPTASPSGDASPPATAPYDPR.[V]	1xTMTpro [N-Term]; 2xPhospho [S8(99.9); S18(100)]	3.11802e-06	0.000188487	1	1	2	2	Q9UPT8 [1097-1124]	Q9UPT8 2xPhospho [S1104(99.9); S1114(100)]	0	3125.38	1.018	0.955	0.933	0.938	1.01	0.921	1.058	1.005	1.083	0.999727	0.999996	0.525334	0.95068	1	0.990625	0.999991	0.938975	0.514744	1	1	1	1	1	1	1	1	1	100.7	102.5	96.1	93.9	94.4	101.7	3.86	8.58	7.34
A8MVU1	Putative neutrophil cytosol factor 1C OS=Homo sapiens OX=9606 GN=NCF1C PE=5 SV=1	[R].PGPQSPGSPLEEER.[Q]	1xTMTpro [N-Term]; 1xPhospho [S8(100)]	2.06308e-07	0.000188487	1	3	2	6	A8MVU1 [317-330]	A8MVU1 1xPhospho [S324(100)]	0	1863.88	1.043	1.034	1.005	0.963	0.966	0.923	0.934	0.958	0.961	0.87589	0.997346	0.998511	0.999999	0.998926	0.907177	1	0.999543	1	1	1	1	1	1	1	1	1	1	555.5	579.5	574.5	558.1	534.8	536.5	2.47	10.25	3.55
P08621	U1 small nuclear ribonucleoprotein 70 kDa OS=Homo sapiens OX=9606 GN=SNRNP70 PE=1 SV=2	[R].PGPSPLPHR.[D]	1xTMTpro [N-Term]; 1xPhospho [S4(100)]	0.000873193	0.000188487	1	1	1	1	P08621 [223-231]	P08621 1xPhospho [S226(100)]	0	1341.7	1.013	0.986	0.96	0.972	1.032	0.96	1.046	1.013	1.075	0.999067	0.999999	0.796615	0.953852	0.578264	0.831925	0.626143	0.997703	0.101739	1	1	1	1	1	1	1	1	0.522867	330.1	334.3	325.6	316.9	320.9	340.7	0.83	6.05	2.82
P60468	Protein transport protein Sec61 subunit beta OS=Homo sapiens OX=9606 GN=SEC61B PE=1 SV=2	[M].PGPTPSGTNVGSSGR.[S]	1xTMTpro [N-Term]; 1xPhospho [S12(98.8)]	0.000117053	0.000188487	1	1	1	1	P60468 [2-16]	P60468 1xPhospho [S13(98.8)]	0	1754.84	0.894	0.975	1.138	1.025	1.221	1.146	1.252	0.901	1.073	0.999902	0.955047	0.199958	0.844175	0.0141578	0.732689	0.0577401	0.764992	0.606546	1	1	1	1	0.13173	1	1	1	1	310.8	278	303	353.5	318.5	379.4	12.55	8.68	8.33
P60468	Protein transport protein Sec61 subunit beta OS=Homo sapiens OX=9606 GN=SEC61B PE=1 SV=2	[M].PGPTPSGTNVGSSGRSPSK.[A]	1xTMTpro [K19]; 1xTMTpro [N-Term]; 1xPhospho [S16(100)]	7.16305e-06	0.000188487	1	1	1	2	P60468 [2-20]	P60468 1xPhospho [S17(100)]	1	2458.26	0.93	1.33	0.951	1.02	1.243	1.097	0.934	1.073	1.307	0.985457	0.810302	0.996788	0.99876	0.396884	0.999775	0.969689	0.999999	0.211874	1	1	1	1	0.999661	1	1	1	0.748322	1578.3	1468.4	2099.8	1501.3	1610.4	1961.5	9.92	20.28	21.79
Q96F63	Coiled-coil domain-containing protein 97 OS=Homo sapiens OX=9606 GN=CCDC97 PE=1 SV=1	[K].PGSPGRPACPLSNLLLQSYEER.[E]	1xCarbamidomethyl [C9]; 1xTMTpro [N-Term]; 1xPhospho [S3(100)]	1.09315e-05	0.000188487	1	1	1	1	Q96F63 [210-231]	Q96F63 1xCarbamidomethyl [C218]; 1xPhospho [S212(100)]	1	2825.4	0.994	0.939	0.912	1.08	1.143	1.087	1.218	1.184	1.253	0.99981	0.99831	0.999994	0.947834	0.341231	0.988108	0.547631	0.911429	0.287274	1	1	1	1	0.927798	1	1	1	0.846359	51.7	51.3	48.5	47.1	55.8	59.1	11.69	9.23	12.71
Q6Y7W6	GRB10-interacting GYF protein 2 OS=Homo sapiens OX=9606 GN=GIGYF2 PE=1 SV=1	[R].PGTPSDHQSQEASQFER.[K]	1xTMTpro [N-Term]; 1xPhospho [T3(100)]	3.85538e-10	0.000188487	1	1	3	3	Q6Y7W6 [380-396]	Q6Y7W6 1xPhospho [T382(100)]	0	2285.02	1.092	1.04	1.026	0.917	0.994	0.839	0.956	0.893	0.969	0.991712	0.986375	0.99785	0.999996	0.963475	0.981177	0.714264	0.993419	0.822199	1	1	1	1	1	1	1	1	1	434.7	474.9	452.3	446.1	398.5	432.3	12.8	13.74	17.3
Q9P0L0	Vesicle-associated membrane protein-associated protein A OS=Homo sapiens OX=9606 GN=VAPA PE=1 SV=3	[K].PHSVSLNDTETR.[K]	1xTMTpro [N-Term]; 1xPhospho [S5(100)]	3.09718e-06	0.000188487	1	1	1	1	Q9P0L0 [162-173]	Q9P0L0 1xPhospho [S166(100)]	0	1739.83	1.105	0.789	1.081	0.89	0.826	0.806	1.047	0.824	0.764	0.941182	0.975918	0.993735	0.99878	0.842421	0.994342	0.996999	0.999983	0.556024	1	1	1	1	1	1	1	1	1	182.7	201.9	144.1	197.5	162.7	150.8	3.97	24.59	25.08
Q96L91	E1A-binding protein p400 OS=Homo sapiens OX=9606 GN=EP400 PE=1 SV=4	[R].PKPDGEDTSGEEDADDCPGDR.[E]	1xCarbamidomethyl [C17]; 1xTMTpro [K2]; 1xTMTpro [N-Term]; 1xPhospho [S9(98.9)]	0.000288183	0.000188487	1	1	1	2	Q96L91 [1003-1023]	Q96L91 1xCarbamidomethyl [C1019]; 1xPhospho [S1011(98.9)]	1	2950.25	0.863	1.058	1.373	1.335	2.124	1.546	2.007	0.972	1.546	0.988577	0.968295	0.640142	0.452489	0.0102027	0.200412	0.0371363	0.999285	0.135489	1	1	1	1	0.104893	1	1	1	0.602055	61.5	53.1	65.1	84.5	82.1	130.6	18.92	27.82	13.37
Q96L91	E1A-binding protein p400 OS=Homo sapiens OX=9606 GN=EP400 PE=1 SV=4	[R].PKPDGEDTSGEEDADDCPGDR.[E]	1xCarbamidomethyl [C17]; 1xTMTpro [K2]; 1xTMTpro [N-Term]; 2xPhospho [T8(100); S9(100)]	2.91233e-08	0.000188487	1	1	1	1	Q96L91 [1003-1023]	Q96L91 1xCarbamidomethyl [C1019]; 2xPhospho [T1010(100); S1011(100)]	1	3030.22	0.844	1.345	0.766	1.005	1.342	1.191	0.997	1.313	1.753	0.986748	0.999083	0.970595	0.999963	0.718003	0.997265	0.886622	0.991263	0.318072	1	1	1	1	1	1	1	1	0.882974	114.4	96.6	154	87.6	115.1	153.6	14.62	23.2	39.88
Q15366	Poly(rC)-binding protein 2 OS=Homo sapiens OX=9606 GN=PCBP2 PE=1 SV=1	[R].PKPSSSPVIFAGGQDR.[Y]	1xTMTpro [K2]; 1xTMTpro [N-Term]; 1xPhospho [S6(100)]	0.00035977	0.000188487	1	1	1	1	Q15366 [184-199]	Q15366 1xPhospho [S189(100)]	1	2331.24	0.84	1.28	1.064	1.086	1.266	1.293	0.989	1.021	1.19	0.728877	0.456822	0.999961	0.992519	0.173009	0.421961	0.976909	0.973277	0.129834	1	1	1	1	0.63517	1	1	1	0.592649	125.6	105.6	160.9	133.6	136.5	159.1	5.03	20.77	9.72
P55795	Heterogeneous nuclear ribonucleoprotein H2 OS=Homo sapiens OX=9606 GN=HNRNPH2 PE=1 SV=1	[R].PSGEAFVELESEEEVK.[L]	1xTMTpro [K16]; 1xTMTpro [N-Term]; 1xPhospho [S11(100)]	1.94991e-06	0.000188487	1	1	1	1	P55795 [53-68]	P55795 1xPhospho [S63(100)]	0	2467.21	0.928	1.148	0.998	1.025	1.23	1.104	1.071	1.027	1.232	0.953837	0.98639	0.99954	0.99897	0.175392	0.996089	0.419282	1	0.108618	1	1	1	1	0.639582	1	1	1	0.539324	81.5	75.7	93.6	81.4	83.6	100.3	11.32	6.71	15.58
P16284	Platelet endothelial cell adhesion molecule OS=Homo sapiens OX=9606 GN=PECAM1 PE=1 SV=2	[R].PAVPLLNSNNEK.[M]	1xTMTpro [K12]; 1xTMTpro [N-Term]; 1xPhospho [S8(100)]	0.000527721	0.000188487	1	1	1	1	P16284 [640-651]	P16284 1xPhospho [S647(100)]	0	1984.08	1.19	1.082	0.931	0.968	1.034	0.813	0.956	1.039	1.111	0.504107	0.835265	0.864599	0.99995	0.999997	0.614277	0.880857	0.773201	0.816389	1	1	1	1	1	1	1	1	1	100.4	119.5	108.6	93.5	97.1	103.8	2.79	7.03	10.91
Q03188	Centromere protein C OS=Homo sapiens OX=9606 GN=CENPC PE=1 SV=2	[R].PSGGFVISGVLSPDTISSK.[R]	1xTMTpro [K19]; 1xTMTpro [N-Term]; 1xPhospho [S12(100)]	6.04178e-10	0.000188487	1	1	1	2	Q03188 [762-780]	Q03188 1xPhospho [S773(100)]	0	2536.36	0.829	1.297	0.897	1.021	1.424	1.232	1.098	1.138	1.587	0.836582	0.625153	0.951588	0.967538	0.0902421	0.998055	0.714337	0.999999	0.0217774	1	1	1	1	0.429738	1	1	1	0.217157	139.1	115.3	180.4	124.8	142.1	198.1	6.05	15.73	19.69
O43379	WD repeat-containing protein 62 OS=Homo sapiens OX=9606 GN=WDR62 PE=1 SV=4	[R].PSLPAPESPGLPAHPSNPQLPEAR.[P]	1xTMTpro [N-Term]; 1xPhospho [S8(100)]	1.21339e-09	0.000188487	1	1	1	2	O43379 [1341-1364]	O43379 1xPhospho [S1348(100)]	0	2843.44	1.191	1.063	1.078	1.12	1.062	0.941	0.999	1.039	0.985	0.562938	0.581265	0.963547	0.723289	0.964625	0.99969	0.946986	0.987842	1	1	1	1	1	1	1	1	1	1	66.5	79.2	70.6	71.7	74.5	70.6	6.09	17.25	17.48
Q9Y4B4	Helicase ARIP4 OS=Homo sapiens OX=9606 GN=RAD54L2 PE=1 SV=4	[R].PVSPDSPEIISELQQYADVAAAR.[E]	1xTMTpro [N-Term]; 1xPhospho [S3(100)]	5.81808e-06	0.000188487	1	1	1	1	Q9Y4B4 [1167-1189]	Q9Y4B4 1xPhospho [S1169(100)]	0	2840.4	1.114	1.124	1.152	1.001	0.96	0.899	0.854	0.869	0.833	0.90106	0.937554	0.828796	0.91413	0.999981	1	0.885695	0.999918	0.748586	1	1	1	1	1	1	1	1	1	58.6	65.3	65.9	67.5	58.7	56.2	10.56	15.82	8.11
Q9Y4B4	Helicase ARIP4 OS=Homo sapiens OX=9606 GN=RAD54L2 PE=1 SV=4	[R].PVSPDSPEIISELQQYADVAAAR.[E]	1xTMTpro [N-Term]; 2xPhospho [S3(100); S6(100)]	2.10633e-12	0.000188487	1	1	1	5	Q9Y4B4 [1167-1189]	Q9Y4B4 2xPhospho [S1169(100); S1172(100)]	0	2920.37	1.137	1.071	1.072	1.106	1.087	0.973	1.015	1.032	1.014	0.461899	0.840714	0.767922	0.453378	0.39174	1	0.955171	0.991725	0.980377	1	1	1	1	0.993118	1	1	1	1	300.4	341.6	321.8	322.1	332.3	326.6	7.09	6.15	4.68
P36507	Dual specificity mitogen-activated protein kinase kinase 2 OS=Homo sapiens OX=9606 GN=MAP2K2 PE=1 SV=1	[R].PVVDGEEGEPHSISPR.[P]	1xTMTpro [N-Term]; 1xPhospho [S14(99.4)]	2.75251e-07	0.000188487	1	1	1	3	P36507 [282-297]	P36507 1xPhospho [S295(99.4)]	0	2088.99	1.064	1.199	1.091	1.046	1.098	0.983	0.916	0.959	1.006	0.946683	0.0196751	0.703953	0.989454	0.561056	0.99972	0.296393	0.952297	0.999826	1	0.301259	1	1	1	1	1	1	1	110.6	117.7	132.6	120.7	115.7	121.4	11.33	1.61	3.93
P36507	Dual specificity mitogen-activated protein kinase kinase 2 OS=Homo sapiens OX=9606 GN=MAP2K2 PE=1 SV=1	[R].PVVDGEEGEPHSISPR.[P]	1xTMTpro [N-Term]; 2xPhospho [S12(100); S14(100)]	3.28723e-05	0.000188487	1	1	1	1	P36507 [282-297]	P36507 2xPhospho [S293(100); S295(100)]	0	2168.96	0.924	0.965	1.027	0.841	0.936	0.91	0.969	0.818	0.911	0.953397	0.797001	0.999707	0.760809	0.737434	0.995428	0.999996	0.888625	0.871586	1	1	1	1	1	1	1	1	1	78.9	73	76.2	81.1	66.4	73.9	10.63	9.98	16.18
P54259	Atrophin-1 OS=Homo sapiens OX=9606 GN=ATN1 PE=1 SV=3	[R].PYHPPPLFPPSPQPPDSTPR.[Q]	1xTMTpro [N-Term]; 1xPhospho [S11(100)]	7.69118e-10	0.000188487	1	1	1	3	P54259 [158-177]	P54259 1xPhospho [S168(100)]	0	2608.29	1.143	1.076	1.077	1.106	0.997	0.967	0.927	1.026	0.925	0.273134	0.834448	0.927017	0.589129	0.999999	0.985645	0.870275	0.978571	0.949011	1	1	1	1	1	1	1	1	1	214.5	245.2	230.8	231.1	237.1	213.8	1.74	9.79	6.47
Q03164	Histone-lysine N-methyltransferase 2A OS=Homo sapiens OX=9606 GN=KMT2A PE=1 SV=5	[R].QAAKPPDLNPETEESIPSRSSPEGPDPPVLTEVSK.[Q]	2xTMTpro [K4; K35]; 1xTMTpro [N-Term]; 1xPhospho [S15(93.7)]	7.97476e-06	0.000188487	1	1	2	9	Q03164 [1665-1699]	Q03164 1xPhospho [S1679(93.7)]	2	4691.43	0.939	0.951	0.857	0.907	0.942	0.966	0.991	1.059	1.1	0.864838	0.993456	0.720493	0.640624	0.999329	0.997515	0.999935	0.99999	0.879822	1	1	1	1	1	1	1	1	1	173.6	163	165.1	148.7	157.5	163.6	7.83	18.9	17.18
Q14980	Nuclear mitotic apparatus protein 1 OS=Homo sapiens OX=9606 GN=NUMA1 PE=1 SV=2	[K].QAASPLEPK.[E]	1xTMTpro [K9]; 1xTMTpro [N-Term]; 1xPhospho [S4(100)]	0.000284334	0.000188487	1	1	1	2	Q14980 [268-276]	Q14980 1xPhospho [S271(100)]	0	1628.89	0.872	0.784	0.868	0.924	0.771	1.059	0.984	1.064	0.889	0.785158	0.656355	0.89934	0.878229	0.599974	0.999936	0.999998	1	0.989445	1	1	1	1	1	1	1	1	1	564.6	492.4	442.7	489.9	521.5	435.4	11.8	24.43	11.13
Q86VI3	Ras GTPase-activating-like protein IQGAP3 OS=Homo sapiens OX=9606 GN=IQGAP3 PE=1 SV=2	[R].QACTAQTPEPLR.[R]	1xCarbamidomethyl [C3]; 1xTMTpro [N-Term]; 1xPhospho [T7(100)]	2.41365e-05	0.000188487	1	1	1	2	Q86VI3 [1409-1420]	Q86VI3 1xCarbamidomethyl [C1411]; 1xPhospho [T1415(100)]	0	1755.84	1.251	0.8	1.005	0.858	0.734	0.686	0.918	0.854	0.73	0.720919	0.999582	0.99981	0.999994	0.413425	0.650169	0.576477	0.999993	0.551035	1	1	1	1	1	1	1	1	1	187.8	235	150.2	188.8	161.2	137.9	6.27	11.59	29.65
Q63ZY3	KN motif and ankyrin repeat domain-containing protein 2 OS=Homo sapiens OX=9606 GN=KANK2 PE=1 SV=1	[R].QADPQPQAWPPPDSPVR.[V]	1xTMTpro [N-Term]; 1xPhospho [S14(100)]	6.70039e-05	0.000188487	1	1	1	1	Q63ZY3 [310-326]	Q63ZY3 1xPhospho [S323(100)]	0	2270.09	0.953	0.714	1.081	0.83	0.771	0.871	1.08	0.767	0.713	0.999329	0.954658	0.984262	0.999198	0.79657	1	0.997606	0.999522	0.437038	1	1	1	1	1	1	1	1	0.993804	66.1	63	47.2	71.5	54.9	51	15.88	9.59	19.37
Q9Y4G8	Rap guanine nucleotide exchange factor 2 OS=Homo sapiens OX=9606 GN=RAPGEF2 PE=1 SV=1	[K].QAEDTISNASSQLSSPPTSPQSSPR.[K]	1xTMTpro [N-Term]; 2xPhospho [S15(98.5); S19(100)]	1.62343e-10	0.000188487	1	1	1	2	Q9Y4G8 [1102-1126]	Q9Y4G8 2xPhospho [S1116(98.5); S1120(100)]	0	3036.35	1.077	1.008	1.073	1.183	1.347	1.098	1.337	1.102	1.255	0.999355	0.942343	0.985721	0.612466	0.0356943	0.793051	0.152853	0.920498	0.102614	1	1	1	1	0.240508	1	1	1	0.524334	49.5	53.3	49.9	53.1	58.6	66.7	5.42	10.29	21.71
Q6P4E1	Protein GOLM2 OS=Homo sapiens OX=9606 GN=GOLM2 PE=1 SV=2	[K].QAELAYNEEEDGDGGEEDVQDDEER.[E]	1xTMTpro [N-Term]; 1xPhospho [Y6(100)]	6.54798e-10	0.000188487	1	1	1	1	Q6P4E1 [394-418]	Q6P4E1 1xPhospho [Y399(100)]	0	3225.28	1.12	0.919	1.001	1.004	0.997	0.896	1.085	1.003	0.996	0.934258	0.985301	0.999453	1	0.999958	0.947908	0.956365	0.999775	0.999993	1	1	1	1	1	1	1	1	1	16.6	18.6	15.3	16.7	16.7	16.6	14.83	16.38	28.71
Q9BXP5	Serrate RNA effector molecule homolog OS=Homo sapiens OX=9606 GN=SRRT PE=1 SV=1	[K].QAENDSSNDDK.[T]	1xTMTpro [K11]; 1xTMTpro [N-Term]; 1xPhospho [S6(100)]	2.9354e-06	0.000188487	1	1	1	2	Q9BXP5 [314-324]	Q9BXP5 1xPhospho [S319(100)]	0	1910.86	0.824	1.218	1.014	1.115	1.339	1.353	1.099	1.099	1.32	0.859375	0.999983	0.999796	0.999663	0.68511	0.952733	0.770354	1	0.537226	1	1	1	1	1	1	1	1	1	503.9	415.3	613.8	511.2	561.8	674.6	17.23	25.64	27.38
Q9BXP5	Serrate RNA effector molecule homolog OS=Homo sapiens OX=9606 GN=SRRT PE=1 SV=1	[K].QAENDSSNDDKTK.[K]	2xTMTpro [K11; K13]; 1xTMTpro [N-Term]; 1xPhospho [S6(100)]	9.12777e-05	0.000188487	1	1	1	1	Q9BXP5 [314-326]	Q9BXP5 1xPhospho [S319(100)]	1	2444.21	0.811	1.249	0.968	1.104	1.351	1.361	1.082	1.141	1.396	0.800792	0.999276	0.99246	0.997673	0.978312	0.955947	0.896689	0.999995	0.80374	1	1	1	1	1	1	1	1	1	169.6	137.6	211.8	164.1	187.2	229.1	20.37	40.28	41.03
Q9NRX1	RNA-binding protein PNO1 OS=Homo sapiens OX=9606 GN=PNO1 PE=1 SV=1	[R].QAEQLSAAGEGGDAGR.[M]	1xTMTpro [N-Term]; 1xPhospho [S6(100)]	0.000583674	0.000188487	1	1	1	1	Q9NRX1 [31-46]	Q9NRX1 1xPhospho [S36(100)]	0	1900.87	1.205	0.73	0.934	0.813	0.62	0.674	0.849	0.87	0.664	0.848587	0.887066	0.999998	0.999852	0.404769	0.935441	0.93407	0.999989	0.357841	1	1	1	1	1	1	1	1	0.922687	70.5	84.9	51.5	65.8	57.3	43.7	15.75	22.46	34.81
P05114	Non-histone chromosomal protein HMG-14 OS=Homo sapiens OX=9606 GN=HMGN1 PE=1 SV=3	[K].QAEVANQETKEDLPAENGETKTEESPASDEAGEK.[E]	3xTMTpro [K10; K21; K34]; 1xTMTpro [N-Term]; 2xPhospho [S28(100); T/S]	4.10292e-05	0.000188487	1	1	1	1	P05114 [62-95]	P05114 2xPhospho [S89(100); T/S]	2	5008.4	0.727	1.438	1.092	1.258	1.699	1.73	1.182	1.152	1.556	0.896276	0.997093	0.999392	0.999992	0.670051	0.938055	0.890885	0.999954	0.486474	1	1	1	1	1	1	1	1	1	37.8	27.5	54.4	41.3	47.6	64.3	25.32	37.4	40.02
Q68DK7	Male-specific lethal 1 homolog OS=Homo sapiens OX=9606 GN=MSL1 PE=1 SV=3	[K].QAGIGGEPAAAGAGCSPR.[P]	1xCarbamidomethyl [C15]; 1xTMTpro [N-Term]; 1xPhospho [S16(100)]	2.68719e-08	0.000188487	1	1	1	1	Q68DK7 [111-128]	Q68DK7 1xCarbamidomethyl [C125]; 1xPhospho [S126(100)]	0	2010.94	0.939	1.098	1.009	1.022	1.042	1.089	0.949	1.013	1.032	0.997668	0.906413	0.998731	0.973282	0.998519	0.999529	0.987385	0.999004	1	1	1	1	1	1	1	1	1	1	64.2	60.3	70.5	64.8	65.6	66.9	9.89	18.8	8.56
Q68DK7	Male-specific lethal 1 homolog OS=Homo sapiens OX=9606 GN=MSL1 PE=1 SV=3	[K].QAGIGGEPAAAGAGCSPRPK.[Y]	1xCarbamidomethyl [C15]; 1xTMTpro [K20]; 1xTMTpro [N-Term]; 1xPhospho [S16(100)]	2.40708e-07	0.000188487	1	1	1	2	Q68DK7 [111-130]	Q68DK7 1xCarbamidomethyl [C125]; 1xPhospho [S126(100)]	1	2540.29	1.005	1.249	0.994	1.06	1.223	1.054	0.979	1.066	1.23	0.995347	0.266101	0.998961	1	0.270493	0.991982	1	0.997777	0.158449	1	1	1	1	0.818026	1	1	1	0.647657	197	198	246.1	195.9	208.7	240.9	8.81	16.73	11.8
Q9NWA0	Mediator of RNA polymerase II transcription subunit 9 OS=Homo sapiens OX=9606 GN=MED9 PE=1 SV=1	[R].QAEDVLPPTSDQPLPDTKPLPPPQPPPVPAPQPQQSPAPRPQSPAR.[A]	1xTMTpro [K18]; 1xTMTpro [N-Term]; 1xPhospho [S43(97.5)]	0.000280536	0.000188487	1	1	1	1	Q9NWA0 [11-56]	Q9NWA0 1xPhospho [S53(97.5)]	2	5549.91	1.053	0.969	0.908	1.021	0.901	0.97	0.93	1.125	0.992	0.977311	0.949716	0.41331	1	0.674367	0.985151	0.985785	0.380915	0.996388	1	1	1	1	1	1	1	1	1	41.5	43.7	40.2	37.7	42.4	37.4	12.33	5.85	9.67
Q96MY1	Nucleolar protein 4-like OS=Homo sapiens OX=9606 GN=NOL4L PE=1 SV=2	[R].PVPTAQLSPTEISAVR.[Q]	1xTMTpro [N-Term]; 1xPhospho [S8(100)]	3.32095e-07	0.000188487	1	1	1	2	Q96MY1 [393-408]	Q96MY1 1xPhospho [S400(100)]	0	2050.09	0.944	1.038	1.005	0.994	1.126	1.053	1.085	0.989	1.121	0.996618	0.999997	0.997933	0.990275	0.273968	0.892425	0.319881	0.908665	0.147296	1	1	1	1	0.823338	1	1	1	0.625808	293.1	276.6	304.3	294.5	291.2	330	2.36	6.98	5.89
Q9BXS9	Solute carrier family 26 member 6 OS=Homo sapiens OX=9606 GN=SLC26A6 PE=1 SV=1	[R].PVPDSPVSVTRL.[-]	1xTMTpro [N-Term]; 2xPhospho [S5(100); S8(100)]	0.000400624	0.000188487	1	1	1	1	Q9BXS9 [748-759]	Q9BXS9 2xPhospho [S752(100); S755(100)]	1	1730.85	0.948	0.817	0.902	0.91	0.908	0.96	1.111	1.009	1.006	0.971746	0.0603424	0.746997	0.800786	0.727293	0.994605	0.474302	0.999998	1	1	0.656269	1	1	1	1	1	1	1	89.1	84.5	72.8	80.4	81.1	80.9	3.6	1.95	6.61
Q9BXS9	Solute carrier family 26 member 6 OS=Homo sapiens OX=9606 GN=SLC26A6 PE=1 SV=1	[R].PVPDSPVSVTR.[L]	1xTMTpro [N-Term]; 2xPhospho [S5(100); S8(100)]	0.000292085	0.000188487	1	1	1	2	Q9BXS9 [748-758]	Q9BXS9 2xPhospho [S752(100); S755(100)]	0	1617.76	1.034	0.947	0.998	1.159	1.047	1.121	1.105	1.162	1.049	0.99993	0.487206	0.996396	0.0248045	0.996037	0.0352641	0.264085	0.0112251	0.92505	1	1	1	0.729742	1	1	1	0.536067	1	143.4	148.3	135.8	143	166.2	150.1	7.38	1.51	4.48
P51531	Probable global transcription activator SNF2L2 OS=Homo sapiens OX=9606 GN=SMARCA2 PE=1 SV=2	[R].PSPAPPAAAQPPAAAVPGPSVPQPAPGQPSPVLQLQQK.[Q]	1xTMTpro [K38]; 1xTMTpro [N-Term]; 1xPhospho [S30(100)]	7.36139e-05	0.000188487	1	1	1	2	P51531 [287-324]	P51531 1xPhospho [S316(100)]	0	4332.34	1.088	0.892	1.012	0.992	0.927	0.912	1.039	0.98	0.915	0.964271	0.798549	0.997208	0.993168	0.629136	0.764968	0.999509	0.999999	0.861025	1	1	1	1	1	1	1	1	1	142.7	155.3	127.2	144.5	141.6	132.2	5.78	8.96	15.42
Q5VT52	Regulation of nuclear pre-mRNA domain-containing protein 2 OS=Homo sapiens OX=9606 GN=RPRD2 PE=1 SV=1	[R].PSPGTPTSPSNLTSGLK.[T]	1xTMTpro [K17]; 1xTMTpro [N-Term]; 1xPhospho [S8(100)]	6.18017e-06	0.000188487	1	1	1	3	Q5VT52 [478-494]	Q5VT52 1xPhospho [S485(100)]	0	2329.23	0.997	1.188	1.03	1.09	1.144	1.094	0.963	1.059	1.111	1	0.391022	0.997797	0.878391	0.176868	0.886458	0.99146	0.983127	0.324755	1	1	1	1	0.642794	1	1	1	0.888183	164.8	164.3	195.8	169.7	179.7	188.6	1.18	7.74	12.52
Q7Z6I6	Rho GTPase-activating protein 30 OS=Homo sapiens OX=9606 GN=ARHGAP30 PE=1 SV=3	[R].PSPLLPESLENDSIEAAEGEQEPEAEALGGTNSEPGTPR.[A]	1xTMTpro [N-Term]; 1xPhospho [S33(98.4)]	3.25686e-12	0.000188487	1	1	3	7	Q7Z6I6 [352-390]	Q7Z6I6 1xPhospho [S384(98.4)]	0	4402.04	1.128	1.29	1.097	1.127	1.493	0.999	1.157	1.027	1.361	0.539061	0.00879314	0.798032	0.266849	0.000893127	0.991553	0.710335	0.898168	0.00667824	1	0.163962	1	1	0.0184855	1	1	1	0.10345	125.5	141.6	162	137.7	141.5	187.4	5.14	6	11.86
Q8NC56	LEM domain-containing protein 2 OS=Homo sapiens OX=9606 GN=LEMD2 PE=1 SV=1	[K].PSSFSDSER.[-]	1xTMTpro [N-Term]; 1xPhospho [S5(100)]	0.000624228	0.000188487	1	1	1	1	Q8NC56 [495-503]	Q8NC56 1xPhospho [S499(100)]	0	1395.61	0.988	1.284	1.007	1.055	1.493	1.068	1.162	1.048	1.482	0.996546	0.866798	0.986558	0.999185	0.0343634	0.999995	0.208018	0.999678	0.0119117	1	1	1	1	0.235309	1	1	1	0.146679	155.7	153.9	200	156.9	164.3	232.4	15.85	8.34	17.49
O75694	Nuclear pore complex protein Nup155 OS=Homo sapiens OX=9606 GN=NUP155 PE=1 SV=1	[M].PSSLLGAAMPASTSAAALQEALENAGR.[L]	1xTMTpro [N-Term]; 1xPhospho [S/T]	6.61776e-09	0.000188487	1	1	1	2	O75694 [2-28]		0	2968.48	1.081	0.535	1.062	0.866	0.523	0.802	0.978	0.815	0.492	0.997953	0.0780033	0.985902	0.999427	0.022658	0.973127	0.973045	0.923827	0.00780157	1	0.774296	1	1	0.178462	1	1	1	0.113087	85.6	92.5	45.7	90.9	74.1	44.8	14.98	10.44	34.4
Q5R372	Rab GTPase-activating protein 1-like OS=Homo sapiens OX=9606 GN=RABGAP1L PE=1 SV=1	[R].PSSPGGLPEEDSVLFNK.[L]	1xTMTpro [K17]; 1xTMTpro [N-Term]; 1xPhospho [S3(99)]	0.000218746	0.000188487	1	1	1	1	Q5R372 [117-133]	Q5R372 1xPhospho [S119(99)]	0	2461.25	0.892	0.986	0.985	0.975	1.063	1.094	1.078	0.991	1.079	0.98663	0.947949	0.922247	0.998746	0.304654	0.908166	0.761655	0.990318	0.809457	1	1	1	1	0.875758	1	1	1	1	115.5	103	113.9	113.7	112.6	122.7	13.82	2.62	6.22
Q15366	Poly(rC)-binding protein 2 OS=Homo sapiens OX=9606 GN=PCBP2 PE=1 SV=1	[K].PSSSPVIFAGGQDR.[Y]	1xTMTpro [N-Term]; 1xPhospho [S4(100)]	5.64031e-07	0.000188487	1	1	1	3	Q15366 [186-199]	Q15366 1xPhospho [S189(100)]	0	1801.88	0.877	1.166	0.961	1.103	1.353	1.258	1.16	1.149	1.408	0.696014	0.422671	0.999911	0.949543	0.00898096	0.260253	0.219241	0.881376	0.00624835	1	1	1	1	0.0963539	1	1	1	0.0990145	134	117.5	156.2	128.7	147.9	181.3	3.73	5.39	10.76
O15047	Histone-lysine N-methyltransferase SETD1A OS=Homo sapiens OX=9606 GN=SETD1A PE=1 SV=3	[R].PSTPAEEDEDDPEQEK.[E]	1xTMTpro [K16]; 1xTMTpro [N-Term]; 1xPhospho [S/T]	7.42491e-07	0.000188487	1	1	1	2	O15047 [914-929]		0	2504.12	1.14	1.098	1.026	1.261	1.197	1.106	1.091	1.23	1.167	0.996044	0.99992	0.999995	0.892396	0.571996	0.991406	0.694162	0.931937	0.641653	1	1	1	1	1	1	1	1	1	244.9	279.1	268.8	251.2	308.8	293.2	9.04	19.32	21.17
Q15910	Histone-lysine N-methyltransferase EZH2 OS=Homo sapiens OX=9606 GN=EZH2 PE=1 SV=2	[R].PSTPTINVLESK.[D]	1xTMTpro [K12]; 1xTMTpro [N-Term]; 1xPhospho [T3(99.3)]	0.000822027	0.000188487	1	1	1	3	Q15910 [365-376]	Q15910 1xPhospho [T367(99.3)]	0	1974.08	1.019	0.991	0.791	0.927	1.012	0.91	1.021	1.172	1.279	0.999793	0.99989	0.615166	0.998753	0.999622	0.985862	0.994179	0.818866	0.451304	1	1	1	1	1	1	1	1	1	112.6	114.7	111.6	89.1	104.4	114	18.33	9.15	15.79
Q9H0G5	Nuclear speckle splicing regulatory protein 1 OS=Homo sapiens OX=9606 GN=NSRP1 PE=1 SV=1	[K].PSVFGNDSDDDDETSVSESLQR.[E]	1xTMTpro [N-Term]; 1xPhospho [S8(100)]	3.36209e-09	0.000188487	1	1	1	1	Q9H0G5 [26-47]	Q9H0G5 1xPhospho [S33(100)]	0	2783.19	0.892	1.069	0.949	0.767	1.132	0.86	1.059	0.808	1.192	0.578718	1	0.992594	0.514943	0.881771	0.999997	0.877689	0.817846	0.598579	1	1	1	1	1	1	1	1	1	67.6	60.3	72.2	64.1	51.8	76.5	10.67	12.44	16.71
Q96FS4	Signal-induced proliferation-associated protein 1 OS=Homo sapiens OX=9606 GN=SIPA1 PE=1 SV=1	[K].PSVPSADSETPLTQDRPGSPSGSEDK.[G]	1xTMTpro [K26]; 1xTMTpro [N-Term]; 1xPhospho [S19(100)]	1.57776e-07	0.000188487	1	1	1	2	Q96FS4 [866-891]	Q96FS4 1xPhospho [S884(100)]	1	3329.6	0.943	1.133	0.967	0.947	1.366	1.005	1.206	0.98	1.412	0.925158	0.935305	0.999917	0.999685	0.039025	0.982437	0.172752	1	0.0271185	1	1	1	1	0.256014	1	1	1	0.248291	162.5	153.2	184.1	157.1	153.9	222	2.46	8.54	14.68
Q92619	Rho GTPase-activating protein 45 OS=Homo sapiens OX=9606 GN=ARHGAP45 PE=1 SV=2	[R].PTEATVSLSSLVDYPHQAR.[V]	1xTMTpro [N-Term]; 1xPhospho [S9(99.3)]	8.24768e-11	0.000188487	1	1	1	1	Q92619 [943-961]	Q92619 1xPhospho [S951(99.3)]	0	2455.22	1.126	1.126	1.068	1.258	1.217	1.118	1.08	1.179	1.14	0.450614	0.587464	0.904815	0.239199	0.240186	0.995993	0.974913	0.748518	0.750049	1	1	1	1	0.764059	1	1	1	1	39.4	44.3	44.3	42	49.5	47.9	9.36	12.52	9.62
Q13595	Transformer-2 protein homolog alpha OS=Homo sapiens OX=9606 GN=TRA2A PE=1 SV=1	[R].PTHSGGGGGGGGGGGGGGGGR.[R]	1xTMTpro [N-Term]; 1xPhospho [S4(100)]	9.93388e-08	0.000188487	1	1	1	1	Q13595 [212-232]	Q13595 1xPhospho [S215(100)]	0	1893.83	1.096	0.988	1.149	0.859	0.923	0.784	0.934	0.748	0.804	0.993426	0.989014	0.979029	1	0.996178	0.992289	0.881678	0.976446	0.841881	1	1	1	1	1	1	1	1	1	107.4	117.8	106.1	123.4	92.3	99.2	3.65	15.59	18.6
P27816	Microtubule-associated protein 4 OS=Homo sapiens OX=9606 GN=MAP4 PE=1 SV=3	[K].PTLLANGGHGVEGSDTTGSPTEFLEEK.[M]	1xTMTpro [K27]; 1xTMTpro [N-Term]; 1xPhospho [T16(92.4)]	0.000104412	0.000188487	1	1	2	2	P27816 [81-107]	P27816 1xPhospho [T96(92.4)]	0	3431.69	0.859	0.929	0.975	0.956	1.033	1.114	1.112	0.981	1.059	0.420522	0.757074	0.998803	0.869332	0.8962	0.953193	0.236328	0.973433	0.721173	1	1	1	1	1	1	1	1	1	92.2	79.2	85.7	89.9	88.2	95.3	1.44	9.69	12.79
Q9H1B7	Probable E3 ubiquitin-protein ligase IRF2BPL OS=Homo sapiens OX=9606 GN=IRF2BPL PE=1 SV=1	[K].PTPEEGPPELNRQSPNSSSAAASVASR.[R]	1xTMTpro [N-Term]; 1xPhospho [S14(100)]	2.2573e-08	0.000188487	1	1	1	2	Q9H1B7 [202-228]	Q9H1B7 1xPhospho [S215(100)]	1	3120.49	0.982	0.977	1.015	0.921	1.002	0.937	1.026	0.907	0.987	0.998204	1	0.999726	0.999239	0.975222	0.971876	0.972805	1	0.910078	1	1	1	1	1	1	1	1	1	81.7	80.2	79.8	82.9	75.2	81.9	11.61	8.08	9.94
Q96QK1	Vacuolar protein sorting-associated protein 35 OS=Homo sapiens OX=9606 GN=VPS35 PE=1 SV=2	[M].PTTQQSPQDEQEK.[L]	1xTMTpro [K13]; 1xTMTpro [N-Term]; 1xPhospho [S6(100)]	2.05444e-05	0.000188487	1	1	1	1	Q96QK1 [2-14]	Q96QK1 1xPhospho [S7(100)]	0	2204.07	0.797	1.187	0.941	0.991	1.273	1.243	1.073	1.053	1.353	0.944254	0.962593	0.999101	0.998982	0.292367	0.994252	0.708478	1	0.175516	1	1	1	1	0.855226	1	1	1	0.682012	189.7	151.2	225.1	178.5	188	241.6	10.5	14.77	23
Q14676	Mediator of DNA damage checkpoint protein 1 OS=Homo sapiens OX=9606 GN=MDC1 PE=1 SV=3	[K].PVEPAASDLEPFTPTDQSVTPEAIAQGGQSK.[T]	1xTMTpro [K31]; 1xTMTpro [N-Term]; 1xPhospho [S7(100)]	4.46053e-07	0.000188487	1	1	2	2	Q14676 [1652-1682]	Q14676 1xPhospho [S1658(100)]	0	3855.92	0.83	0.736	1.001	0.836	0.712	1.007	0.967	0.835	0.711	0.470159	0.106803	0.9999	0.560992	0.0180102	0.999979	0.885557	0.438425	0.012358	1	0.942373	1	1	0.154382	1	1	1	0.150257	178.4	148.1	131.4	178.7	149.2	127	10.47	6.9	17.93
Q9P2K3	REST corepressor 3 OS=Homo sapiens OX=9606 GN=RCOR3 PE=1 SV=2	[R].PVLSTVGGQQPPSLIGIQTDSQSSLH.[-]	1xTMTpro [N-Term]; 1xPhospho [S/T]	4.47304e-08	0.000188487	1	1	2	2	Q9P2K3 [470-495]		0	3030.55	0.998	0.864	1.045	0.878	0.795	0.88	0.921	0.84	0.761	0.999999	0.233023	0.999999	0.380831	0.0270357	0.421231	0.76281	0.339808	0.0232787	1	1	1	1	0.201349	1	1	1	0.224845	182.8	182.5	157.9	191.1	160.6	145.4	5.74	6.69	4.08
Q13950	Runt-related transcription factor 2 OS=Homo sapiens OX=9606 GN=RUNX2 PE=1 SV=2	[R].PSLNSAPSPFNPQGQSQITDPR.[Q]	1xTMTpro [N-Term]; 1xPhospho [S8(98.5)]	7.41675e-09	0.000188487	1	1	1	2	Q13950 [268-289]	Q13950 1xPhospho [S275(98.5)]	0	2722.32	0.917	0.793	0.892	0.908	0.703	0.99	0.887	1.018	0.789	1	0.290888	0.919068	0.998428	0.0360476	0.999444	0.769893	0.990901	0.174913	1	1	1	1	0.24211	1	1	1	0.68126	54.4	49.9	43.2	48.5	49.4	38.3	9.63	12.8	5.63
Q07820	Induced myeloid leukemia cell differentiation protein Mcl-1 OS=Homo sapiens OX=9606 GN=MCL1 PE=1 SV=3	[R].PAVLPLLELVGESGNNTSTDGSLPSTPPPAEEEEDELYR.[Q]	1xTMTpro [N-Term]; 1xPhospho [T26(100)]	1.69482e-11	0.000188487	1	1	1	2	Q07820 [138-176]	Q07820 1xPhospho [T163(100)]	0	4507.16	0.98	1.134	1.267	1.118	1.378	1.141	1.215	0.883	1.088	0.982974	0.953115	0.701041	0.932364	0.146996	0.620547	0.470938	0.994198	0.804891	1	1	1	1	0.577504	1	1	1	1	18.8	18.5	21.4	23.9	21.1	26	16.83	18.2	15.18
P29692	Elongation factor 1-delta OS=Homo sapiens OX=9606 GN=EEF1D PE=1 SV=5	[K].PATPAEDDEDDDIDLFGSDNEEEDKEAAQLR.[E]	1xTMTpro [K25]; 1xTMTpro [N-Term]; 1xPhospho [S18(100)]	3.192e-12	0.000188487	1	1	1	2	P29692 [145-175]	P29692 1xPhospho [S162(100)]	1	4137.84	0.816	1.236	1.112	1.106	1.438	1.356	1.164	0.995	1.294	0.919647	0.99701	0.999998	0.999935	0.34732	0.968828	0.584666	0.999998	0.303273	1	1	1	1	0.936525	1	1	1	0.865111	149.5	122	184.8	166.3	165.4	215.1	15.59	18.15	33.59
Q9H4G0	Band 4.1-like protein 1 OS=Homo sapiens OX=9606 GN=EPB41L1 PE=1 SV=2	[R].PASVSENHDAGPDGDKRDEDGESGGQR.[S]	1xTMTpro [K16]; 1xTMTpro [N-Term]; 1xPhospho [S23(100)]	8.66293e-07	0.000188487	1	1	1	1	Q9H4G0 [439-465]	Q9H4G0 1xPhospho [S461(100)]	2	3470.57	0.991	1.04	1.14	1.266	1.614	1.278	1.552	1.111	1.416	0.975914	1	0.996883	0.95401	0.0889464	0.638218	0.0857064	0.998634	0.182701	1	1	1	1	0.425558	1	1	1	0.6952	93.5	92.6	97.2	106.6	118.4	150.9	15.22	16.63	25.92
Q9P2E9	Ribosome-binding protein 1 OS=Homo sapiens OX=9606 GN=RRBP1 PE=1 SV=5	[R].NTDVAQSPEAPK.[Q]	1xTMTpro [K12]; 1xTMTpro [N-Term]; 1xPhospho [S7(100)]	1.24181e-05	0.000188487	1	1	1	3	Q9P2E9 [609-620]	Q9P2E9 1xPhospho [S615(100)]	0	1944.99	0.891	1.326	0.999	1.08	1.405	1.212	1.06	1.081	1.406	0.859946	0.971424	0.998206	0.994985	0.336096	0.986835	0.737892	0.999998	0.189014	1	1	1	1	0.921379	1	1	1	0.707239	462	411.7	612.7	461.7	499	649.2	12.73	19.72	24.16
Q5T200	Zinc finger CCCH domain-containing protein 13 OS=Homo sapiens OX=9606 GN=ZC3H13 PE=1 SV=1	[R].NTEESSSPVR.[K]	1xTMTpro [N-Term]; 1xPhospho [S7(99.2)]	0.000104412	0.000188487	1	1	1	2	Q5T200 [104-113]	Q5T200 1xPhospho [S110(99.2)]	0	1489.69	0.949	1.063	0.871	1.026	1.158	1.081	1.089	1.178	1.329	0.955124	0.999909	0.890859	0.960484	0.628968	1	0.504311	0.999847	0.164193	1	1	1	1	1	1	1	1	0.661258	536	508.8	569.7	467	550	620.5	11.58	2.71	16.81
Q6PKG0	La-related protein 1 OS=Homo sapiens OX=9606 GN=LARP1 PE=1 SV=2	[K].NTFTAWSDEESDYEIDDR.[D]	1xTMTpro [N-Term]; 2xPhospho [S7(100); S11(100)]	5.37579e-09	0.000188487	1	1	1	2	Q6PKG0 [621-638]	Q6PKG0 2xPhospho [S627(100); S631(100)]	0	2657.03	0.797	1.029	0.971	0.871	1.246	1.094	1.211	0.898	1.284	0.614359	0.995809	0.992528	0.999868	0.0309563	0.747538	0.0698668	0.964458	0.0777804	1	1	1	1	0.220271	1	1	1	0.453351	78.5	62.6	80.8	76.3	68.4	97.9	15.2	5.64	9.52
Q6PKG0	La-related protein 1 OS=Homo sapiens OX=9606 GN=LARP1 PE=1 SV=2	[K].NTFTAWSDEESDYEIDDRDVNK.[I]	1xTMTpro [K22]; 1xTMTpro [N-Term]; 2xPhospho [S7(100); S11(100)]	1.61434e-08	0.000188487	1	1	1	4	Q6PKG0 [621-642]	Q6PKG0 2xPhospho [S627(100); S631(100)]	1	3417.47	0.791	1.119	0.965	0.977	1.337	1.235	1.195	1.012	1.386	0.514036	1	0.992732	0.959372	0.33366	0.921753	0.361033	0.999765	0.150816	1	1	1	1	0.918071	1	1	1	0.633583	291.9	231	326.8	281.8	285.2	390.5	3.11	13.22	23.78
Q8IX01	SURP and G-patch domain-containing protein 2 OS=Homo sapiens OX=9606 GN=SUGP2 PE=1 SV=2	[K].NTPSPDVTLGTNPGTEDIQFPIQK.[I]	1xTMTpro [K24]; 1xTMTpro [N-Term]; 1xPhospho [S4(100)]	9.54218e-08	0.000188487	1	1	1	1	Q8IX01 [274-297]	Q8IX01 1xPhospho [S277(100)]	0	3257.66	0.799	0.857	0.914	0.946	0.957	1.184	1.117	1.035	1.047	0.174371	0.0611383	0.713651	0.997947	0.991025	0.318039	0.154426	0.907086	0.951499	1	0.661283	1	1	1	1	1	1	1	97.1	77.6	83.2	88.7	91.8	92.9	1.37	11.78	11.68
Q9NYF8	Bcl-2-associated transcription factor 1 OS=Homo sapiens OX=9606 GN=BCLAF1 PE=1 SV=2	[K].NTPSQHSHSIQHSPER.[S]	1xTMTpro [N-Term]; 1xPhospho [S13(100)]	3.62962e-10	0.000188487	1	1	1	5	Q9NYF8 [256-271]	Q9NYF8 1xPhospho [S268(100)]	0	2226.04	0.979	1.04	0.958	0.98	1.023	1.001	0.984	1.024	1.068	0.973006	0.993498	0.832703	0.951937	0.918454	0.999997	0.997435	0.99919	0.320239	1	1	1	1	1	1	1	1	0.883772	825.9	808.9	858.5	791.1	809.8	844.9	5.54	4.75	6.54
Q9NYF8	Bcl-2-associated transcription factor 1 OS=Homo sapiens OX=9606 GN=BCLAF1 PE=1 SV=2	[K].NTPSQHSHSIQHSPER.[S]	1xTMTpro [N-Term]; 2xPhospho [T2(100); S13(100)]	6.88294e-05	0.000188487	1	1	2	6	Q9NYF8 [256-271]	Q9NYF8 2xPhospho [T257(100); S268(100)]	0	2306	0.99	1.107	0.909	1.037	1.002	1.047	0.905	1.14	1.102	0.890849	0.863879	0.191741	0.999928	0.99987	0.953078	0.94324	0.260188	0.133262	1	1	1	1	1	1	1	1	0.599547	675.3	668.8	747.6	614	700.1	676.5	10	6.73	3.76
Q9UK61	Protein TASOR OS=Homo sapiens OX=9606 GN=TASOR PE=1 SV=3	[K].NTQIELQSSPDVQNSLLEDK.[T]	1xTMTpro [K20]; 1xTMTpro [N-Term]; 1xPhospho [S9(98.5)]	1.2394e-07	0.000188487	1	1	1	2	Q9UK61 [1544-1563]	Q9UK61 1xPhospho [S1552(98.5)]	0	2946.5	0.721	0.883	0.77	0.788	0.872	1.094	0.988	1.025	1.134	0.841329	1	0.989994	0.983507	0.998742	0.994514	0.998488	1	0.920844	1	1	1	1	1	1	1	1	1	42.4	30.6	37.4	32.6	33.4	37	24.59	10.76	5.01
Q32MZ4	Leucine-rich repeat flightless-interacting protein 1 OS=Homo sapiens OX=9606 GN=LRRFIP1 PE=1 SV=2	[R].NTSASDEDER.[M]	1xTMTpro [N-Term]; 2xPhospho [S3(100); S5(100)]	0.00115713	0.000188487	1	1	1	1	Q32MZ4 [64-73]	Q32MZ4 2xPhospho [S66(100); S68(100)]	0	1587.59	0.9	1.111	0.979	0.909	1.09	1.01	0.981	0.928	1.113	0.999568	0.568376	0.991327	0.994926	0.242885	0.96053	0.980473	0.88196	0.503957	1	1	1	1	0.768363	1	1	1	1	64.7	58.2	71.9	63.4	58.8	70.6	16.68	15.21	3.53
Q5H9R7	Serine/threonine-protein phosphatase 6 regulatory subunit 3 OS=Homo sapiens OX=9606 GN=PPP6R3 PE=1 SV=2	[R].NTVDLVTTCHIHSSSDDEIDFK.[E]	1xCarbamidomethyl [C9]; 1xTMTpro [K22]; 1xTMTpro [N-Term]; 1xPhospho [S15(99)]	3.30801e-08	0.000188487	1	3	2	7	Q5H9R7 [511-532]	Q5H9R7 1xCarbamidomethyl [C519]; 1xPhospho [S525(99)]	0	3221.53	0.979	1.128	0.987	1.039	1.212	1.061	1.075	1.053	1.228	0.949603	0.843228	1	0.995508	0.52934	0.998912	0.990634	0.996109	0.520943	1	1	1	1	1	1	1	1	1	190.6	186.7	215	188.2	198.1	231.1	9.38	10.14	5.23
Q5H9R7	Serine/threonine-protein phosphatase 6 regulatory subunit 3 OS=Homo sapiens OX=9606 GN=PPP6R3 PE=1 SV=2	[R].NTVDLVTTCHIHSSSDDEIDFK.[E]	1xCarbamidomethyl [C9]; 1xTMTpro [K22]; 1xTMTpro [N-Term]; 2xPhospho [S13(98.8); S15(98.8)]	2.37242e-09	0.000188487	1	1	2	9	Q5H9R7 [511-532]	Q5H9R7 1xCarbamidomethyl [C519]; 2xPhospho [S523(98.8); S525(98.8)]	0	3301.5	0.878	1.134	1.025	1.052	1.278	1.199	1.127	1.027	1.247	0.732522	0.992974	0.990236	0.994695	0.419505	0.944797	0.722091	1	0.187941	1	1	1	1	1	1	1	1	0.706101	257.5	226	291.9	263.9	270.9	329.1	4.97	20.47	16.19
Q5H9R7	Serine/threonine-protein phosphatase 6 regulatory subunit 3 OS=Homo sapiens OX=9606 GN=PPP6R3 PE=1 SV=2	[R].NTVDLVTTCHIHSSSDDEIDFK.[E]	1xCarbamidomethyl [C9]; 1xTMTpro [K22]; 1xTMTpro [N-Term]; 3xPhospho [S13(100); S14(100); S15(100)]	9.06923e-09	0.000188487	1	1	1	4	Q5H9R7 [511-532]	Q5H9R7 1xCarbamidomethyl [C519]; 3xPhospho [S523(100); S524(100); S525(100)]	0	3381.46	0.808	1.223	0.987	0.921	1.341	1.141	1.097	0.934	1.359	0.911245	0.994651	0.999991	0.998009	0.442221	0.990603	0.729088	0.992378	0.517236	1	1	1	1	1	1	1	1	1	366.3	295.9	448.2	361.6	337.5	491.4	14.32	25.73	32.58
O75494	Serine/arginine-rich splicing factor 10 OS=Homo sapiens OX=9606 GN=SRSF10 PE=1 SV=1	[R].NVADDTRSEDLR.[R]	1xTMTpro [N-Term]; 1xPhospho [S8(100)]	2.1678e-05	0.000188487	1	1	1	1	O75494 [16-27]	O75494 1xPhospho [S23(100)]	1	1774.83	0.991	1.049	1.007	1.025	1.16	1.035	1.106	1.018	1.152	0.999013	1	0.996597	0.980047	0.151717	0.893448	0.13859	0.850576	0.0718764	1	1	1	1	0.587546	1	1	1	0.434205	176.1	174.4	184.7	177.3	180.5	204.2	6.18	5.19	6.87
Q8IU81	Interferon regulatory factor 2-binding protein 1 OS=Homo sapiens OX=9606 GN=IRF2BP1 PE=1 SV=1	[K].NVAEALGHSPK.[D]	1xTMTpro [K11]; 1xTMTpro [N-Term]; 1xPhospho [S9(100)]	2.8655e-07	0.000188487	1	1	1	1	Q8IU81 [428-438]	Q8IU81 1xPhospho [S436(100)]	0	1810.97	1	1.258	0.873	1.046	1.334	1.046	1.06	1.198	1.528	0.97478	1	0.877685	0.987219	0.893219	0.999998	0.917589	0.996556	0.333813	1	1	1	1	1	1	1	1	0.898279	216.9	216.9	272.9	189.3	226.8	289.3	20.94	22.32	26.02
Q15717	ELAV-like protein 1 OS=Homo sapiens OX=9606 GN=ELAVL1 PE=1 SV=2	[K].NVALLSQLYHSPAR.[R]	1xTMTpro [N-Term]; 1xPhospho [S11(100)]	2.21616e-11	0.000188487	1	1	1	1	Q15717 [192-205]	Q15717 1xPhospho [S202(100)]	0	1953.03	0.942	1.01	1.016	0.933	0.89	0.99	0.881	0.918	0.876	0.999339	0.999997	0.999999	0.990852	0.76424	0.999838	0.703715	0.995835	0.810214	1	1	1	1	1	1	1	1	1	54.4	51.3	54.9	55.3	50.7	48.4	9.93	11.46	3.37
Q15751	Probable E3 ubiquitin-protein ligase HERC1 OS=Homo sapiens OX=9606 GN=HERC1 PE=1 SV=2	[R].NVDNAEGSDTDY.[-]	1xTMTpro [N-Term]; 1xPhospho [S8(100)]	7.7817e-07	0.000188487	1	1	1	2	Q15751 [4850-4861]	Q15751 1xPhospho [S4857(100)]	0	1683.67	1.02	0.89	0.992	0.972	0.966	0.954	1.085	0.98	0.974	0.922008	0.995255	0.999991	0.997074	0.999738	0.994728	0.999893	0.999487	0.998121	1	1	1	1	1	1	1	1	1	180.6	184.1	160.7	179.1	175.6	174.4	6.17	10.86	11.16
Q8TEQ0	Sorting nexin-29 OS=Homo sapiens OX=9606 GN=SNX29 PE=1 SV=3	[R].NVEPQSGDL.[-]	1xTMTpro [N-Term]; 1xPhospho [S6(100)]	0.00100524	0.000188487	1	1	1	1	Q8TEQ0 [805-813]	Q8TEQ0 1xPhospho [S810(100)]	0	1342.62	0.954	1.072	0.859	0.855	1.036	0.896	0.966	0.995	1.205	0.795846	0.999942	0.314976	0.137168	0.994048	0.686464	0.999392	0.991615	0.583795	1	1	1	1	1	1	1	1	1	111.3	106.2	119.4	95.7	95.2	115.3	7.34	7.48	11.15
Q16584	Mitogen-activated protein kinase kinase kinase 11 OS=Homo sapiens OX=9606 GN=MAP3K11 PE=1 SV=1	[R].NVFEVGPGDSPTFPR.[F]	1xTMTpro [N-Term]; 1xPhospho [S10(100)]	1.55674e-07	0.000188487	1	1	1	1	Q16584 [515-529]	Q16584 1xPhospho [S524(100)]	0	2002.96	0.826	1.001	1.036	0.796	0.957	0.964	0.956	0.768	0.924	0.0842383	0.833799	0.94285	0.0287528	0.827419	0.985046	1	0.124627	0.999449	1	1	1	0.799512	1	1	1	1	1	68.6	56.6	68.7	71.1	54.6	65.6	19.43	10.07	5.28
Q6P0N0	Mis18-binding protein 1 OS=Homo sapiens OX=9606 GN=MIS18BP1 PE=1 SV=1	[R].NTSNIPVILEPETEESENEFYIK.[Q]	1xTMTpro [K23]; 1xTMTpro [N-Term]; 2xPhospho [T13(100); S16(100)]	2.88478e-07	0.000188487	1	1	1	1	Q6P0N0 [809-831]	Q6P0N0 2xPhospho [T821(100); S824(100)]	0	3463.65	1.517	1.663	1.441	1.446	1.675	0.953	1.007	1.003	1.162	0.689548	0.113592	0.412327	0.463356	0.0922775	0.998301	0.999994	0.999998	0.901622	1	0.972414	1	1	0.436357	1	1	1	1	24.3	36.9	40.4	35	35.2	40.7	26.77	23.1	7.74
O95251	Histone acetyltransferase KAT7 OS=Homo sapiens OX=9606 GN=KAT7 PE=1 SV=1	[K].NTADHDESPPRTPTGNAPSSESDIDISSPNVSHDESIAK.[D]	1xTMTpro [K39]; 1xTMTpro [N-Term]; 3xPhospho [S8(100); T12(99.9); S/T]	3.84879e-07	0.000188487	1	1	1	2	O95251 [117-155]	O95251 3xPhospho [S124(100); T128(99.9); S/T]	1	4923.15	0.663	1.118	0.961	0.887	1.188	1.338	1.062	0.923	1.236	0.472567	1	0.997501	1	0.671254	0.448216	0.708995	0.996006	0.42859	1	1	1	1	1	1	1	1	0.986821	58.1	38.6	65	55.8	51.6	69	15.21	22.94	31.51
O95251	Histone acetyltransferase KAT7 OS=Homo sapiens OX=9606 GN=KAT7 PE=1 SV=1	[K].NTADHDESPPRTPTGNAPSSESDIDISSPNVSHDESIAK.[D]	1xTMTpro [K39]; 1xTMTpro [N-Term]; 2xPhospho [S8(100); T12(99.9)]	8.16072e-12	0.000188487	1	1	1	3	O95251 [117-155]	O95251 2xPhospho [S124(100); T128(99.9)]	1	4843.19	0.831	0.835	0.962	0.969	0.948	1.166	1.135	1.008	0.986	0.870471	0.572729	0.999832	0.998416	0.999788	0.977112	0.721126	0.984998	0.994783	1	1	1	1	1	1	1	1	1	153.4	127.5	128.1	147.5	148.6	145.4	6.49	17.07	14.99
Q9UK76	Jupiter microtubule associated homolog 1 OS=Homo sapiens OX=9606 GN=JPT1 PE=1 SV=3	[R].NSSEASSGDFLDLK.[G]	1xTMTpro [K14]; 1xTMTpro [N-Term]; 1xPhospho [S2(100)]	1.22289e-07	0.000188487	1	1	1	1	Q9UK76 [86-99]	Q9UK76 1xPhospho [S87(100)]	0	2158.06	0.842	1.074	0.903	1.119	1.391	1.33	1.295	1.239	1.541	0.838473	1	0.997499	0.999404	0.394049	0.94998	0.361716	0.999997	0.217575	1	1	1	1	0.997044	1	1	1	0.756903	101.3	85.3	108.8	91.5	113.4	140.9	10.56	16.5	24.36
Q9C0B0	RING finger protein unkempt homolog OS=Homo sapiens OX=9606 GN=UNK PE=1 SV=2	[R].NSSLGSPSNLCGSPPGSIR.[K]	1xCarbamidomethyl [C11]; 1xTMTpro [N-Term]; 1xPhospho [S13(100)]	1.69852e-07	0.000188487	1	1	1	1	Q9C0B0 [373-391]	Q9C0B0 1xCarbamidomethyl [C383]; 1xPhospho [S385(100)]	0	2271.08	1.027	1.211	0.886	1.032	1.344	1.004	1.109	1.164	1.517	0.999867	0.665195	0.999427	0.994634	0.0846248	0.999723	0.652656	0.955487	0.0498091	1	1	1	1	0.412384	1	1	1	0.351806	41.4	42.5	50.1	36.6	42.7	55.6	19.31	10.53	21.39
Q7Z460	CLIP-associating protein 1 OS=Homo sapiens OX=9606 GN=CLASP1 PE=1 SV=1	[K].NSSNTSVGSPSNTIGR.[T]	1xTMTpro [N-Term]; 1xPhospho [S9(100)]	1.22977e-09	0.000188487	1	1	1	3	Q7Z460 [1083-1098]	Q7Z460 1xPhospho [S1091(100)]	0	1961.92	0.808	1.55	0.997	0.804	1.662	0.995	1.073	0.806	1.667	0.289787	0.0160019	0.992015	0.160002	0.00149923	0.998219	0.698886	0.356037	0.00063859	1	0.257358	1	1	0.027266	1	1	1	0.0190813	282.7	228.4	438.2	281.9	227.4	470	7.54	3.54	20.79
Q9NYV4	Cyclin-dependent kinase 12 OS=Homo sapiens OX=9606 GN=CDK12 PE=1 SV=2	[K].NSSPAPPQPAPGK.[V]	1xTMTpro [K13]; 1xTMTpro [N-Term]; 1xPhospho [S3(99.4)]	5.29618e-05	0.000188487	1	1	1	7	Q9NYV4 [1081-1093]	Q9NYV4 1xPhospho [S1083(99.4)]	0	1936.02	0.954	1.102	0.949	1.048	1.281	1.099	1.163	1.105	1.35	0.963726	0.999999	0.983706	0.993606	0.398258	0.999794	0.441138	0.999995	0.157945	1	1	1	1	1	1	1	1	0.646881	571.1	544.8	629.2	542	598.7	731.9	10.26	12.8	20.45
Q76FK4	Nucleolar protein 8 OS=Homo sapiens OX=9606 GN=NOL8 PE=1 SV=1	[R].NSSPGEASLLEK.[E]	1xTMTpro [K12]; 1xTMTpro [N-Term]; 1xPhospho [S]	0.000204522	0.000188487	1	1	1	4	Q76FK4 [1097-1108]		0	1920	1.086	1.073	1.045	1.144	1.189	1.054	1.108	1.095	1.138	0.999987	0.999959	0.99965	0.990229	0.358133	0.997443	0.450805	0.999608	0.50594	1	1	1	1	0.949789	1	1	1	1	216.3	234.8	232	226	247.4	257.2	12.68	7.84	9.15
P20020	Plasma membrane calcium-transporting ATPase 1 OS=Homo sapiens OX=9606 GN=ATP2B1 PE=1 SV=4	[R].NSSPPPSPNK.[N]	1xTMTpro [K10]; 1xTMTpro [N-Term]; 1xPhospho [S3(99.3)]	0.000663122	0.000188487	1	1	1	2	P20020 [1176-1185]	P20020 1xPhospho [S1178(99.3)]	0	1712.89	0.965	0.798	1.004	0.943	0.914	0.977	1.146	0.939	0.911	0.9282	0.131542	0.999988	0.938441	0.957717	1	0.422684	0.89255	0.920158	1	1	1	1	1	1	1	1	1	167.6	161.7	133.7	168.3	158	153.2	3.97	4.72	9.69
Q5THJ4	Intermembrane lipid transfer protein VPS13D OS=Homo sapiens OX=9606 GN=VPS13D PE=1 SV=2	[R].NSSSESAIVPK.[T]	1xTMTpro [K11]; 1xTMTpro [N-Term]; 1xPhospho [S]	0.000362197	0.000188487	1	1	2	4	Q5THJ4 [2433-2443]		0	1806.95	0.858	1.149	1.043	0.934	1.223	1.089	1.064	0.896	1.173	0.462316	0.997473	0.993707	0.972311	0.326177	0.860845	0.548422	0.999924	0.150794	1	1	1	1	0.909676	1	1	1	0.633583	196.1	168.3	225.4	204.4	183.2	239.8	10.4	9.05	18.98
Q9H1B7	Probable E3 ubiquitin-protein ligase IRF2BPL OS=Homo sapiens OX=9606 GN=IRF2BPL PE=1 SV=1	[R].NSSSPVSPASVPGQR.[R]	1xTMTpro [N-Term]; 1xPhospho [S]	5.22549e-05	0.000188487	1	1	1	1	Q9H1B7 [656-670]		0	1853.91	1.157	1.176	1.125	0.981	1.018	0.848	0.865	0.872	0.905	0.606271	0.167493	0.990213	0.998883	0.999502	0.405538	0.264841	0.924547	0.999729	1	1	1	1	1	1	1	1	1	94	108.7	110.6	105.8	92.2	95.7	4.62	7.3	4.96
Q9H1B7	Probable E3 ubiquitin-protein ligase IRF2BPL OS=Homo sapiens OX=9606 GN=IRF2BPL PE=1 SV=1	[R].NSSSPVSPASVPGQR.[R]	1xTMTpro [N-Term]; 2xPhospho [S7(100); S]	3.24605e-06	0.000188487	1	1	2	3	Q9H1B7 [656-670]	Q9H1B7 2xPhospho [S662(100); S]	0	1933.87	1.022	1.097	1.007	1.015	1.283	0.994	1.169	1.008	1.274	0.999852	0.204739	1	1	0.00321941	0.999714	0.191501	1	0.00333447	1	1	1	1	0.0466829	1	1	1	0.0626932	412.2	421.1	452.3	415.1	418.4	529	6	4.79	6.91
Q12789	General transcription factor 3C polypeptide 1 OS=Homo sapiens OX=9606 GN=GTF3C1 PE=1 SV=4	[K].NSSTDQGSDEEGSLQK.[E]	1xTMTpro [K16]; 1xTMTpro [N-Term]; 1xPhospho [S8(100)]	2.07244e-11	0.000188487	1	1	1	3	Q12789 [1061-1076]	Q12789 1xPhospho [S1068(100)]	0	2370.1	0.884	0.977	0.957	1.127	1.128	1.276	1.154	1.178	1.179	0.909981	0.944728	0.986396	0.997946	0.967926	0.990525	0.586503	0.999923	0.727865	1	1	1	1	1	1	1	1	1	1234.4	1090.9	1206.6	1180.9	1391.6	1391.8	13.31	21.8	28.3
Q92613	Protein Jade-3 OS=Homo sapiens OX=9606 GN=JADE3 PE=1 SV=1	[R].NSSTETDQQPHSPDSSSSVHSIR.[N]	1xTMTpro [N-Term]; 1xPhospho [S12(98.7)]	8.0069e-10	0.000188487	1	1	2	2	Q92613 [555-577]	Q92613 1xPhospho [S566(98.7)]	0	2867.28	1.115	0.829	1.077	0.93	0.741	0.834	0.894	0.863	0.688	0.789575	0.861749	0.852533	0.999999	0.190355	0.833237	0.725495	0.889134	0.0293603	1	1	1	1	0.669056	1	1	1	0.259324	144.2	160.8	119.6	155.3	134.1	106.9	9.46	9.17	19.21
Q03164	Histone-lysine N-methyltransferase 2A OS=Homo sapiens OX=9606 GN=KMT2A PE=1 SV=5	[R].NSSTPGLQVPVSPTVPIQNQK.[Y]	1xTMTpro [K21]; 1xTMTpro [N-Term]; 1xPhospho [S12(100)]	1.07136e-05	0.000188487	1	1	1	1	Q03164 [3025-3045]	Q03164 1xPhospho [S3036(100)]	0	2879.55	0.94	0.931	1.017	1.012	0.993	1.077	1.066	0.995	0.976	0.974701	0.967721	0.593036	0.888821	1	0.509034	0.962233	0.990715	0.610135	1	1	1	1	1	1	1	1	1	82.1	77.1	76.4	83.5	83	81.5	4.78	3.72	4.52
O14966	Ras-related protein Rab-7L1 OS=Homo sapiens OX=9606 GN=RAB29 PE=1 SV=1	[R].NSTEDIMSLSTQGDYINLQTK.[S]	1xTMTpro [K21]; 1xTMTpro [N-Term]; 1xPhospho [S8(98.4)]	0.000560616	0.000188487	1	1	1	1	O14966 [176-196]	O14966 1xPhospho [S183(98.4)]	0	3046.49	0.954	0.822	0.97	0.877	0.718	0.92	0.873	0.904	0.739	0.999967	0.324676	0.999991	0.997539	0.0548754	0.999811	0.851246	0.999605	0.0689599	1	1	1	1	0.314635	1	1	1	0.425685	40.4	38.6	33.2	39.2	35.5	29	16.05	7.92	16.5
P51858	Hepatoma-derived growth factor OS=Homo sapiens OX=9606 GN=HDGF PE=1 SV=1	[K].NSTPSEPGSGR.[G]	1xTMTpro [N-Term]; 1xPhospho [S5(100)]	0.00024196	0.000188487	1	1	3	3	P51858 [198-208]	P51858 1xPhospho [S202(100)]	0	1472.67	0.967	1.167	0.877	0.991	1.297	1.025	1.111	1.13	1.479	0.990413	0.863249	0.894563	0.962106	0.0609418	0.999912	0.339963	0.999853	0.0105458	1	1	1	1	0.335793	1	1	1	0.136399	578.7	559.4	675.4	507.6	573.6	750.6	8.87	3.4	11.72
P13807	Glycogen [starch] synthase, muscle OS=Homo sapiens OX=9606 GN=GYS1 PE=1 SV=2	[R].NSVDTATSSSLSTPSEPLSPTSSLGEER.[N]	1xTMTpro [N-Term]; 1xPhospho [S19(100)]	4.39908e-14	0.000188487	1	1	1	2	P13807 [709-736]	P13807 1xPhospho [S727(100)]	0	3220.51	0.933	1.261	1.427	1.015	1.135	1.087	0.899	0.711	0.795	0.911217	0.2618	0.0282646	0.969772	0.640063	0.999868	0.970033	0.0079041	0.328667	1	1	1	1	1	1	1	0.413755	0.892811	76.5	71.3	96.4	109.1	77.6	86.7	3.45	3.94	9.72
P13807	Glycogen [starch] synthase, muscle OS=Homo sapiens OX=9606 GN=GYS1 PE=1 SV=2	[R].NSVDTATSSSLSTPSEPLSPTSSLGEER.[N]	1xTMTpro [N-Term]; 2xPhospho [S15(99.9); S23(99.9)]	1.71289e-10	0.000188487	1	1	1	1	P13807 [709-736]	P13807 2xPhospho [S723(99.9); S731(99.9)]	0	3300.47	0.886	1.388	1.182	0.832	1.264	0.939	0.911	0.704	1.07	0.987347	0.79228	0.997834	0.847995	0.59372	0.993275	0.999002	0.62514	0.823114	1	1	1	1	1	1	1	1	1	32.3	28.6	44.8	38.2	26.9	40.8	7.37	10.91	30.22
O15085	Rho guanine nucleotide exchange factor 11 OS=Homo sapiens OX=9606 GN=ARHGEF11 PE=1 SV=1	[R].NSVLSDPGLDSPRTSPVIMAR.[V]	1xTMTpro [N-Term]; 2xPhospho [S11(100); T14(98.4)]	0.000284334	0.000188487	1	1	1	2	O15085 [241-261]	O15085 2xPhospho [S251(100); T254(98.4)]	1	2676.28	0.938	1.196	0.879	0.796	1.309	0.849	1.095	0.906	1.489	0.98931	0.527956	0.842357	0.550971	0.0181778	0.867087	0.301156	0.993247	0.00262897	1	1	1	1	0.155304	1	1	1	0.0528892	55.7	52.2	66.5	48.9	44.3	72.9	2.87	3.55	7.94
Q8IZ83	Aldehyde dehydrogenase family 16 member A1 OS=Homo sapiens OX=9606 GN=ALDH16A1 PE=1 SV=2	[R].NSVPCQDPITGENLASCLQAQAEDVAAAVEAAR.[M]	2xCarbamidomethyl [C5; C17]; 1xTMTpro [N-Term]; 1xPhospho [S2(100)]	1.62977e-09	0.000188487	1	1	1	1	Q8IZ83 [55-87]	Q8IZ83 2xCarbamidomethyl [C59; C71]; 1xPhospho [S56(100)]	0	3839.79	1.193	0.839	1.144	1.103	1.032	0.924	1.23	0.964	0.902	0.62917	0.701584	0.993252	0.952859	0.996424	0.974367	0.438517	0.999541	1	1	1	1	1	1	1	1	1	1	22.9	27.4	19.2	26.2	25.3	23.6	6.35	18.79	21.94
O75592	E3 ubiquitin-protein ligase MYCBP2 OS=Homo sapiens OX=9606 GN=MYCBP2 PE=1 SV=4	[K].NSVQSGESDSDEEEESKEPPIK.[L]	2xTMTpro [K17; K22]; 1xTMTpro [N-Term]; 2xPhospho [S8(100); S10(100)]	0.000203151	0.000188487	1	1	1	1	O75592 [174-195]	O75592 2xPhospho [S181(100); S183(100)]	1	3492.61	0.996	1.362	1.088	1.147	1.698	1.152	1.246	1.055	1.561	0.873727	0.995639	1	1	0.415723	0.872027	0.688084	1	0.449445	1	1	1	1	1	1	1	1	1	90.8	90.4	123.6	98.7	104.2	154.1	24.84	37.83	30.69
O75592	E3 ubiquitin-protein ligase MYCBP2 OS=Homo sapiens OX=9606 GN=MYCBP2 PE=1 SV=4	[K].NSVQSGESDSDEEEESKEPPIK.[L]	2xTMTpro [K17; K22]; 1xTMTpro [N-Term]; 3xPhospho [S5(100); S8(100); S10(100)]	5.70244e-05	0.000188487	1	1	1	2	O75592 [174-195]	O75592 3xPhospho [S178(100); S181(100); S183(100)]	1	3572.58	0.831	1.183	0.923	1.055	1.328	1.271	1.122	1.144	1.439	0.986155	0.990032	0.999704	0.99973	0.208125	0.93762	0.456333	0.992387	0.135774	1	1	1	1	0.703339	1	1	1	0.603011	131.7	109.4	155.8	121.5	139	174.9	8.09	14.11	27.9
Q14814	Myocyte-specific enhancer factor 2D OS=Homo sapiens OX=9606 GN=MEF2D PE=1 SV=1	[R].NSVSPGLPQR.[P]	1xTMTpro [N-Term]; 1xPhospho [S4(100)]	0.000403326	0.000188487	1	1	1	1	Q14814 [189-198]	Q14814 1xPhospho [S192(100)]	0	1438.74	1.031	1.06	0.868	0.972	1.073	0.942	1.012	1.119	1.235	0.990341	1	0.330646	0.676105	0.999997	0.937205	1	0.984464	0.285176	1	1	1	1	1	1	1	1	0.842906	124.8	128.8	132.3	108.4	121.4	133.9	26.4	7.89	9.55
O95251	Histone acetyltransferase KAT7 OS=Homo sapiens OX=9606 GN=KAT7 PE=1 SV=1	[K].NTADHDESPPR.[T]	1xTMTpro [N-Term]; 1xPhospho [S8(100)]	4.78958e-06	0.000188487	1	1	1	1	O95251 [117-127]	O95251 1xPhospho [S124(100)]	0	1622.71	1.105	1.067	1.023	1.138	1.23	1.03	1.153	1.113	1.203	0.727774	0.885345	0.980996	0.42874	0.0259923	0.993419	0.150731	0.802844	0.0810642	1	1	1	1	0.196052	1	1	1	0.463712	121	133.8	129.2	123.8	137.7	148.9	0.55	14.25	1.81
O95251	Histone acetyltransferase KAT7 OS=Homo sapiens OX=9606 GN=KAT7 PE=1 SV=1	[K].NTADHDESPPRTPTGNAPSSESDIDISSPNVSHDESIAK.[D]	1xTMTpro [K39]; 1xTMTpro [N-Term]; 1xPhospho [S8(98)]	3.27312e-09	0.000188487	1	1	1	1	O95251 [117-155]	O95251 1xPhospho [S124(98)]	1	4763.22	0.962	1.167	0.826	0.789	1.258	0.821	1.078	0.955	1.523	0.97835	0.686527	0.893848	0.433041	0.158554	0.816994	0.840002	0.943976	0.0285451	1	1	1	1	0.603554	1	1	1	0.25648	30.4	29.3	35.5	25.1	24	38.3	23.03	16.31	4.6
Q9H2P0	Activity-dependent neuroprotector homeobox protein OS=Homo sapiens OX=9606 GN=ADNP PE=1 SV=1	[R].NVHSEDFENR.[I]	1xTMTpro [N-Term]; 1xPhospho [S4(100)]	5.74089e-05	0.000188487	1	1	1	2	Q9H2P0 [95-104]	Q9H2P0 1xPhospho [S98(100)]	0	1630.72	1.002	0.858	0.918	0.979	0.786	0.977	0.917	1.066	0.856	0.983857	0.000880415	0.272544	0.99308	1.60028e-05	0.83062	0.0930528	0.53385	0.00031225	1	0.0307895	1	1	0.00110826	1	1	1	0.0118252	418.5	419.3	359	384.4	409.7	329.1	4.2	1.26	0.79
Q9UHR5	SAP30-binding protein OS=Homo sapiens OX=9606 GN=SAP30BP PE=1 SV=1	[K].NVLSSLAVYAEDSEPESDGEAGIEAVGSAAEEK.[G]	1xTMTpro [K33]; 1xTMTpro [N-Term]; 1xPhospho [S17(100)]	6.69255e-13	0.000188487	1	1	1	3	Q9UHR5 [6-38]	Q9UHR5 1xPhospho [S22(100)]	0	4011.91	0.853	1.261	1.857	1.692	2.689	1.983	2.131	0.912	1.448	0.997499	0.412148	0.0827249	0.0502923	0.00149034	0.0241561	0.0380248	0.999579	0.219175	1	1	1	1	0.0271617	1	1	1	0.759403	52.5	44.8	66.2	97.4	88.8	141.1	17.12	16.1	31.57
P67809	Y-box-binding protein 1 OS=Homo sapiens OX=9606 GN=YBX1 PE=1 SV=3	[R].NYQQNYQNSESGEKNEGSESAPEGQAQQR.[R]	1xTMTpro [K14]; 1xTMTpro [N-Term]; 1xPhospho [S20(100)]	5.50045e-10	0.000188487	1	1	4	9	P67809 [157-185]	P67809 1xPhospho [S176(100)]	1	3945.78	0.787	1.272	0.936	0.909	1.63	1.155	1.282	0.971	1.741	0.869004	0.987532	0.99926	0.994753	0.263614	0.989165	0.563259	0.999972	0.159988	1	1	1	1	0.805559	1	1	1	0.651168	664.9	523.6	845.6	622.6	604.6	1084	16.29	26.55	38.75
P67809	Y-box-binding protein 1 OS=Homo sapiens OX=9606 GN=YBX1 PE=1 SV=3	[R].NYQQNYQNSESGEKNEGSESAPEGQAQQR.[R]	1xTMTpro [K14]; 1xTMTpro [N-Term]; 2xPhospho [S18(100); S20(100)]	8.44811e-10	0.000188487	1	1	3	9	P67809 [157-185]	P67809 2xPhospho [S174(100); S176(100)]	1	4025.74	0.801	1.334	0.881	0.891	1.794	1.112	1.345	1.011	2.035	0.902464	0.883412	0.999993	0.999503	0.057594	0.977124	0.303769	0.999967	0.0462204	1	1	1	1	0.324609	1	1	1	0.338237	181.7	145.6	242.3	160.1	161.9	325.9	13.13	23.26	38.89
P49959	Double-strand break repair protein MRE11 OS=Homo sapiens OX=9606 GN=MRE11 PE=1 SV=3	[K].NYSEVIEVDESDVEEDIFPTTSK.[T]	1xTMTpro [K23]; 1xTMTpro [N-Term]; 1xPhospho [S11(100)]	2.58568e-11	0.000188487	1	1	1	4	P49959 [639-661]	P49959 1xPhospho [S649(100)]	0	3333.58	0.881	0.855	0.516	0.574	0.754	0.652	0.882	1.113	1.462	0.985938	0.900906	0.54052	0.402871	0.788797	0.753345	0.999798	0.999801	0.997217	1	1	1	1	1	1	1	1	1	1003.7	884	858.3	517.6	576	756.7	13.13	20.88	34.12
Q12986	Transcriptional repressor NF-X1 OS=Homo sapiens OX=9606 GN=NFX1 PE=1 SV=2	[R].NYSSPPPCHLSR.[Q]	1xCarbamidomethyl [C8]; 1xTMTpro [N-Term]; 1xPhospho [S4(100)]	5.29618e-05	0.000188487	1	1	2	2	Q12986 [47-58]	Q12986 1xCarbamidomethyl [C54]; 1xPhospho [S50(100)]	0	1798.83	0.915	0.977	0.925	0.91	0.949	0.994	0.971	0.984	1.026	0.322173	0.989514	0.743603	0.862862	0.996703	0.896772	0.999993	0.99984	0.937212	1	1	1	1	1	1	1	1	1	205.3	188	200.6	189.9	186.9	194.9	1.09	10.21	7.13
Q12872	Splicing factor, suppressor of white-apricot homolog OS=Homo sapiens OX=9606 GN=SFSWAP PE=1 SV=3	[R].PAAPAAHSAHSASVSPVESR.[G]	1xTMTpro [N-Term]; 2xPhospho [S11(98.8); S15(100)]	1.61434e-08	0.000188487	1	1	1	1	Q12872 [879-898]	Q12872 2xPhospho [S889(98.8); S893(100)]	0	2393.1	1.18	1.273	0.874	0.945	1.282	0.801	1.007	1.082	1.467	0.640549	0.131598	0.999997	0.791265	0.289248	0.999724	0.9938	0.843872	0.335846	1	1	1	1	0.849995	1	1	1	0.900655	43.2	51	55	37.8	40.8	55.4	9.94	8.37	8.5
Q12872	Splicing factor, suppressor of white-apricot homolog OS=Homo sapiens OX=9606 GN=SFSWAP PE=1 SV=3	[R].PAAPAAHSAHSASVSPVESR.[G]	1xTMTpro [N-Term]; 3xPhospho [S11(100); S13(100); S15(100)]	3.15634e-08	0.000188487	1	1	2	2	Q12872 [879-898]	Q12872 3xPhospho [S889(100); S891(100); S893(100)]	0	2473.06	1.146	1.205	1.256	1.253	1.468	1.093	1.218	0.998	1.169	0.864265	0.373566	0.190695	0.303093	0.0795214	0.878447	0.897458	0.999402	0.992412	1	1	1	1	0.396654	1	1	1	1	135.6	155.5	163.5	170.3	169.9	199.1	6.77	5.68	10.34
Q8N2M8	CLK4-associating serine/arginine rich protein OS=Homo sapiens OX=9606 GN=CLASRP PE=1 SV=4	[R].PAASPAVGEK.[L]	1xTMTpro [K10]; 1xTMTpro [N-Term]; 1xPhospho [S4(100)]	0.000187403	0.000188487	1	1	1	3	Q8N2M8 [544-553]	Q8N2M8 1xPhospho [S547(100)]	0	1614.87	1.104	1.631	1.151	1.171	1.598	1.061	0.98	1.018	1.389	0.53741	0.000516882	0.191391	0.268019	0.000685945	0.991953	0.999955	0.999882	0.0413936	1	0.0206286	1	1	0.0155236	1	1	1	0.317185	432.4	477.2	705.4	497.5	506.5	691	3.44	9.2	8.97
Q9NQS7	Inner centromere protein OS=Homo sapiens OX=9606 GN=INCENP PE=1 SV=3	[K].PAASSPETPSAGQQEAK.[T]	1xTMTpro [K17]; 1xTMTpro [N-Term]; 1xPhospho [S5(98.9)]	6.72597e-10	0.000188487	1	1	1	3	Q9NQS7 [417-433]	Q9NQS7 1xPhospho [S421(98.9)]	0	2344.17	0.979	1.001	0.97	1.127	1.096	1.151	1.095	1.161	1.13	0.979256	0.982817	0.946845	0.999926	0.952716	0.995922	0.665823	0.983317	0.547861	1	1	1	1	1	1	1	1	1	349.4	342.2	349.9	339.1	393.8	383.1	9.12	18.1	14.04
O00257	E3 SUMO-protein ligase CBX4 OS=Homo sapiens OX=9606 GN=CBX4 PE=1 SV=3	[R].PADLPPAAALPQPEVILLDSDLDEPIDLR.[C]	1xTMTpro [N-Term]; 1xPhospho [S20(100)]	3.71378e-11	0.000188487	1	1	1	5	O00257 [448-476]	O00257 1xPhospho [S467(100)]	0	3477.81	1.001	0.919	0.956	1.001	0.987	1	1.073	1.048	1.032	0.998253	0.0249398	0.19299	0.999833	0.99997	0.984166	0.0185569	0.131609	0.147668	1	0.355068	1	1	1	1	1	1	0.626615	259.2	259.5	238.3	247.8	259.5	255.7	2.07	2.02	1.65
P54727	UV excision repair protein RAD23 homolog B OS=Homo sapiens OX=9606 GN=RAD23B PE=1 SV=1	[K].PAEKPAETPVATSPTATDSTSGDSSR.[S]	1xTMTpro [K4]; 1xTMTpro [N-Term]; 1xPhospho [S13(99)]	7.95339e-10	0.000188487	1	1	2	6	P54727 [148-173]	P54727 1xPhospho [S160(99)]	1	3248.58	0.904	1.154	0.969	1.05	1.219	1.162	1.056	1.083	1.257	0.970862	0.999233	1	0.999899	0.504546	0.993898	0.697707	0.999984	0.467034	1	1	1	1	1	1	1	1	1	391.9	354.2	452.4	380	411.7	477.7	9.05	16.4	25.27
P54727	UV excision repair protein RAD23 homolog B OS=Homo sapiens OX=9606 GN=RAD23B PE=1 SV=1	[K].PAETPVATSPTATDSTSGDSSR.[S]	1xTMTpro [N-Term]; 1xPhospho [S9(100)]	3.54351e-11	0.000188487	1	1	1	2	P54727 [152-173]	P54727 1xPhospho [S160(100)]	0	2519.15	0.901	1	0.89	0.975	1.07	1.081	1.069	1.095	1.202	0.28155	1	0.164592	0.888863	0.57808	0.828693	0.584931	0.632951	0.0104984	1	1	1	1	1	1	1	1	0.136093	137.3	123.8	137.4	122.2	133.8	146.9	2.41	4	4.11
Q9NZT2	Opioid growth factor receptor OS=Homo sapiens OX=9606 GN=OGFR PE=1 SV=3	[SR].PAGPAGDEPAESPSETPGPR.[P]	1xTMTpro [N-Term]; 1xPhospho [S12(100)]	1.49793e-10	0.000188487	1	1	1	3	Q9NZT2 [526-545]; [546-565]; [606-625]	Q9NZT2 1xPhospho [S537(100)]; 1xPhospho [S557(100)]; 1xPhospho [S617(100)]	0	2303.05	0.903	1.119	1.04	1.069	1.11	1.185	0.992	1.028	1.068	0.963617	0.999498	0.999948	0.999954	0.915251	0.988918	0.982035	1	0.839219	1	1	1	1	1	1	1	1	1	331.7	299.4	371.3	345.1	354.7	368.4	9.64	10.83	17.78
Q9NZT2	Opioid growth factor receptor OS=Homo sapiens OX=9606 GN=OGFR PE=1 SV=3	[R].PAGPAGDEPAESPSETPGPSPAGPTR.[D]	1xTMTpro [N-Term]; 1xPhospho [S20(100)]	5.72002e-12	0.000188487	1	1	2	2	Q9NZT2 [566-591]; [626-651]	Q9NZT2 1xPhospho [S585(100)]; 1xPhospho [S645(100)]	0	2813.3	1.077	0.993	1.131	1.097	1.069	1.019	1.076	0.971	0.946	0.998765	0.999423	0.988696	0.415436	0.998935	0.6221	1	0.750498	0.999858	1	1	1	1	1	1	1	1	1	83.8	90.2	83.2	94.7	92	89.6	6.21	7.4	15.25
P16989	Y-box-binding protein 3 OS=Homo sapiens OX=9606 GN=YBX3 PE=1 SV=4	[R].PAPAVGEAEDKENQQATSGPNQPSVR.[R]	1xTMTpro [K11]; 1xTMTpro [N-Term]; 1xPhospho [S24(100)]	3.92699e-07	0.000188487	1	1	1	2	P16989 [301-326]	P16989 1xPhospho [S324(100)]	1	3365.66	0.87	1.111	1.454	0.978	1.491	1.124	1.342	0.672	1.025	0.427251	0.83487	0.065329	1	0.0217105	0.427522	0.15397	0.0652716	0.983788	1	1	1	1	0.173936	1	1	1	1	94	81.7	104.4	136.6	91.9	140.1	9.7	6.46	17.09
Q9Y6X9	ATPase MORC2 OS=Homo sapiens OX=9606 GN=MORC2 PE=1 SV=2	[R].PAPLVQQLSPSLLPNSK.[S]	1xTMTpro [K17]; 1xTMTpro [N-Term]; 1xPhospho [S9(100)]	9.1403e-07	0.000188487	1	1	1	2	Q9Y6X9 [688-704]	Q9Y6X9 1xPhospho [S696(100)]	0	2477.4	1.143	1.001	1.155	1.101	1.158	0.963	1.157	0.953	1.002	0.964431	0.994889	0.373074	0.959629	0.743268	1	0.458614	0.812763	0.981311	1	1	1	1	1	1	1	1	1	216.8	247.8	217.1	250.5	238.7	251.1	11.92	9.43	3.32
Q9UMN6	Histone-lysine N-methyltransferase 2B OS=Homo sapiens OX=9606 GN=KMT2B PE=1 SV=1	[R].PAPPPPPPPLTLVLSSGPASPPR.[Q]	1xTMTpro [N-Term]; 1xPhospho [S20(100)]	1.55504e-09	0.000188487	1	1	1	1	Q9UMN6 [2251-2273]	Q9UMN6 1xPhospho [S2270(100)]	0	2626.43	1.144	0.885	1.084	1.046	0.927	0.914	1.047	0.965	0.855	0.820332	0.902357	0.999982	0.72933	0.858185	0.999968	0.999996	0.811356	0.783798	1	1	1	1	1	1	1	1	1	32.7	37.4	28.9	35.5	34.2	30.3	2.61	17.2	6.99
P52948	Nuclear pore complex protein Nup98-Nup96 OS=Homo sapiens OX=9606 GN=NUP98 PE=1 SV=4	[K].PAPPPQSQSPEVEQLGR.[V]	1xTMTpro [N-Term]; 1xPhospho [S9(100)]	2.74179e-08	0.000188487	1	1	1	3	P52948 [926-942]	P52948 1xPhospho [S934(100)]	0	2201.09	1.092	0.986	1.02	1.034	0.992	0.947	1.006	1.014	0.973	0.359988	0.938336	0.992859	0.998285	0.999943	0.571783	0.977856	0.999989	0.971864	1	1	1	1	1	1	1	1	1	311.8	340.6	307.5	317.9	322.4	309.3	1.32	5.3	7.57
Q3KQU3	MAP7 domain-containing protein 1 OS=Homo sapiens OX=9606 GN=MAP7D1 PE=1 SV=1	[R].PAPPQEESPSSEAK.[S]	1xTMTpro [K14]; 1xTMTpro [N-Term]; 1xPhospho [S8(100)]	6.42459e-08	0.000188487	1	1	1	2	Q3KQU3 [79-92]	Q3KQU3 1xPhospho [S86(100)]	0	2142.06	0.947	1.064	1.03	1.068	1.121	1.127	1.054	1.037	1.089	0.875255	0.973423	0.99974	0.981301	0.992863	0.997984	0.790012	0.998217	0.958646	1	1	1	1	1	1	1	1	1	401.7	380.5	427.3	413.7	428.9	450.5	7.74	18.47	22.83
Q14686	Nuclear receptor coactivator 6 OS=Homo sapiens OX=9606 GN=NCOA6 PE=1 SV=3	[R].PASASSSTK.[D]	1xTMTpro [K9]; 1xTMTpro [N-Term]; 1xPhospho [S3(100)]	0.00114173	0.000188487	1	1	1	1	Q14686 [2041-2049]	Q14686 1xPhospho [S2043(100)]	0	1523.8	0.946	0.698	0.94	0.988	0.718	1.044	1.028	1.051	0.764	0.913128	0.02543	0.995214	0.90478	0.0436353	1	0.999424	0.994594	0.0997906	1	0.358574	1	1	0.274869	1	1	1	0.51744	158.4	149.9	110.6	148.9	156.5	113.7	6.48	11.86	4.17
Q9Y618	Nuclear receptor corepressor 2 OS=Homo sapiens OX=9606 GN=NCOR2 PE=1 SV=3	[R].PASHSHAHQHSPISPR.[T]	1xTMTpro [N-Term]; 2xPhospho [S11(100); S14(100)]	5.71645e-07	0.000188487	1	1	1	3	Q9Y618 [1848-1863]	Q9Y618 2xPhospho [S1858(100); S1861(100)]	0	2210	1.081	1.022	1.03	0.954	0.961	0.882	0.941	0.926	0.933	0.610907	0.999996	0.993678	0.999995	0.998506	0.681694	0.99498	0.998167	0.933431	1	1	1	1	1	1	1	1	1	240.2	259.6	245.5	247.4	229	230.9	4.15	18.15	9.33
Q7KZF4	Staphylococcal nuclease domain-containing protein 1 OS=Homo sapiens OX=9606 GN=SND1 PE=1 SV=1	[R].PASPATETVPAFSER.[T]	1xTMTpro [N-Term]; 1xPhospho [S3(100)]	4.5699e-06	0.000188487	1	1	1	3	Q7KZF4 [424-438]	Q7KZF4 1xPhospho [S426(100)]	0	1943.94	1.009	1.102	1.01	1.035	1.153	1.026	1.046	1.024	1.142	1	0.185011	0.995884	0.951663	0.00696409	0.96651	0.403054	0.998908	0.0156494	1	1	1	1	0.0808538	1	1	1	0.174453	247.5	249.6	272.8	250	256	285.3	5.32	1.88	2.58
Q13057	Bifunctional coenzyme A synthase OS=Homo sapiens OX=9606 GN=COASY PE=1 SV=4	[R].PASPVAGSPK.[Q]	1xTMTpro [K10]; 1xTMTpro [N-Term]; 1xPhospho [S3(100)]	0.000113184	0.000188487	1	1	1	2	Q13057 [176-185]	Q13057 1xPhospho [S178(100)]	0	1598.88	1.091	0.993	1.013	0.981	0.943	0.9	0.949	0.968	0.93	0.796707	0.993678	0.86014	0.979605	0.9999	0.990847	0.970256	0.997397	0.752148	1	1	1	1	1	1	1	1	1	626.8	683.7	622.7	635.1	615	591	2.76	5.58	4.22
P20749	B-cell lymphoma 3 protein OS=Homo sapiens OX=9606 GN=BCL3 PE=1 SV=2	[R].PASTSQPDPSPDR.[S]	1xTMTpro [N-Term]; 1xPhospho [S10(100)]	4.388e-05	0.000188487	1	1	1	2	P20749 [365-377]	P20749 1xPhospho [S374(100)]	0	1738.8	1.03	1.175	1.044	1.167	1.413	1.133	1.202	1.118	1.354	0.99997	0.819492	0.999949	0.970321	0.0190969	0.931228	0.144029	0.992014	0.0265644	1	1	1	1	0.160063	1	1	1	0.246422	367.5	378.6	432	383.5	428.8	519.2	11.12	6.53	15.28
P35568	Insulin receptor substrate 1 OS=Homo sapiens OX=9606 GN=IRS1 PE=1 SV=1	[R].PASVDGSPVSPSTNR.[T]	1xTMTpro [N-Term]; 1xPhospho [S10(100)]	6.33901e-08	0.000188487	1	1	1	1	P35568 [339-353]	P35568 1xPhospho [S348(100)]	0	1854.89	0.923	1.402	0.962	0.917	1.489	0.994	1.062	0.953	1.547	0.980888	0.000138073	0.897719	0.998636	3.4712e-05	0.999596	0.888255	0.717832	0.000133311	1	0.00768365	1	1	0.00185285	1	1	1	0.00626272	81.3	75	114	78.2	74.5	121	8.1	4.15	4.12
P67809	Y-box-binding protein 1 OS=Homo sapiens OX=9606 GN=YBX1 PE=1 SV=3	[R].NYQQNYQNSESGEK.[N]	1xTMTpro [K14]; 1xTMTpro [N-Term]; 1xPhospho [S9(100)]	1.15451e-08	0.000188487	1	1	2	6	P67809 [157-170]	P67809 1xPhospho [S165(100)]	0	2377.1	0.976	1.378	1.021	1.035	1.689	1.06	1.226	1.014	1.654	0.991922	0.306603	1	0.999774	0.00625271	0.957122	0.229699	0.999573	0.00588436	1	1	1	1	0.0748033	1	1	1	0.0947267	556.5	543.2	766.6	568.2	576	939.8	5.1	10.68	25.18
P18433	Receptor-type tyrosine-protein phosphatase alpha OS=Homo sapiens OX=9606 GN=PTPRA PE=1 SV=3	[K].QAGSHSNSFR.[L]	1xTMTpro [N-Term]; 1xPhospho [S8(100)]	1.25018e-05	0.000188487	1	1	2	4	P18433 [182-191]	P18433 1xPhospho [S189(100)]	0	1474.68	1.343	1.175	1.055	1.266	1.186	0.943	1.009	1.2	1.124	0.0101745	0.0980146	0.999943	0.0383319	0.40407	0.964627	0.919433	0.0273799	0.312346	0.608414	0.89617	1	0.967052	1	1	1	0.977359	0.877348	1683.7	2260.6	1978.7	1776.2	2132.2	1997	5.26	5.15	11.41
Q9BUJ2	Heterogeneous nuclear ribonucleoprotein U-like protein 1 OS=Homo sapiens OX=9606 GN=HNRNPUL1 PE=1 SV=2	[R].NYILDQTNVYGSAQR.[R]	1xTMTpro [N-Term]; 1xPhospho [S12(100)]	1.94015e-09	0.000188487	1	1	1	4	Q9BUJ2 [501-515]	Q9BUJ2 1xPhospho [S512(100)]	0	2126.02	1.015	1.072	1.04	1.066	1.155	1.051	1.077	1.026	1.111	0.998731	0.99996	0.999987	0.954926	0.129323	0.823278	0.172666	0.980214	0.163159	1	1	1	1	0.53252	1	1	1	0.658015	300.1	304.5	321.7	312	320	346.6	7.65	2.64	8.43
A7E2V4	Zinc finger SWIM domain-containing protein 8 OS=Homo sapiens OX=9606 GN=ZSWIM8 PE=1 SV=1	[K].NVPESSPHSPCEGLPSEAALTPRPEGK.[V]	1xCarbamidomethyl [C11]; 1xTMTpro [K27]; 1xTMTpro [N-Term]; 1xPhospho [S9(100)]	2.52275e-07	0.000188487	1	1	1	2	A7E2V4 [1084-1110]	A7E2V4 1xCarbamidomethyl [C1094]; 1xPhospho [S1092(100)]	1	3531.74	0.833	1.187	1.197	0.731	1.35	0.877	1.137	0.61	1.128	0.299992	0.951056	0.956913	0.138893	0.133517	0.994203	0.443219	0.0357571	0.429477	1	1	1	1	0.54279	1	1	1	0.987315	139.3	116	165.3	166.7	101.7	188	7.3	8.71	16.5
O00629	Importin subunit alpha-3 OS=Homo sapiens OX=9606 GN=KPNA4 PE=1 SV=1	[R].NVPHEDICEDSDIDGDYR.[V]	1xCarbamidomethyl [C8]; 1xTMTpro [N-Term]; 1xPhospho [S11(100)]	1.0671e-11	0.000188487	1	1	1	4	O00629 [50-67]	O00629 1xCarbamidomethyl [C57]; 1xPhospho [S60(100)]	0	2533.05	0.838	1.01	0.853	0.766	0.885	0.914	0.876	0.899	1.038	0.989167	0.999115	0.978914	0.796655	0.992822	0.982266	0.999948	0.991218	0.808865	1	1	1	1	1	1	1	1	1	287.3	240.9	290.2	245	220.2	254.3	16.37	12.56	29.81
O15126	Secretory carrier-associated membrane protein 1 OS=Homo sapiens OX=9606 GN=SCAMP1 PE=1 SV=2	[R].NVPPGLDEYNPFSDSRTPPPGGVK.[M]	1xTMTpro [K24]; 1xTMTpro [N-Term]; 1xPhospho [S/T/Y]	4.93247e-07	0.000188487	1	1	1	2	O15126 [29-52]		1	3228.62	0.806	0.952	0.998	0.826	0.946	1.024	0.994	0.827	0.948	0.108004	0.911729	0.984393	0.355967	0.999922	0.960507	0.965924	0.708177	0.997459	1	1	1	1	1	1	1	1	1	74.8	60.3	71.2	74.7	61.8	70.7	12.16	17.55	10.03
Q9NW97	Transmembrane protein 51 OS=Homo sapiens OX=9606 GN=TMEM51 PE=1 SV=1	[K].NVPPPSIEPLTPPPQYDEVQEK.[A]	1xTMTpro [K22]; 1xTMTpro [N-Term]; 1xPhospho [T11(100)]	1.846e-08	0.000188487	1	1	1	3	Q9NW97 [224-245]	Q9NW97 1xPhospho [T234(100)]	0	3162.63	0.91	0.919	0.945	0.954	1.017	1.048	1.106	1.009	1.076	0.64487	0.950842	0.932064	0.715886	0.881839	0.999994	0.431313	0.995492	0.394482	1	1	1	1	1	1	1	1	0.957282	179.8	163.6	165.3	169.9	171.5	182.9	2.99	9.41	7.83
O00505	Importin subunit alpha-4 OS=Homo sapiens OX=9606 GN=KPNA3 PE=1 SV=2	[R].NVPQEESLEDSDVDADFK.[A]	1xTMTpro [K18]; 1xTMTpro [N-Term]; 1xPhospho [S11(100)]	4.03626e-12	0.000188487	1	1	2	7	O00505 [50-67]	O00505 1xPhospho [S60(100)]	0	2725.27	0.853	1.351	0.964	1.041	1.528	1.221	1.131	1.079	1.584	0.852235	0.975849	0.999676	0.999366	0.275186	0.957767	0.638855	1	0.181758	1	1	1	1	0.825844	1	1	1	0.693444	533.7	455.1	720.9	514.7	555.5	815.4	15.61	20.8	30.24
Q92598	Heat shock protein 105 kDa OS=Homo sapiens OX=9606 GN=HSPH1 PE=1 SV=1	[K].NVQQDNSEAGTQPQVQTDAQQTSQSPPSPELTSEENKIPDADK.[A]	2xTMTpro [K37; K43]; 1xTMTpro [N-Term]; 1xPhospho [S28(100)]	1.04291e-10	0.000188487	1	1	5	10	Q92598 [530-572]	Q92598 1xPhospho [S557(100)]	1	5629.72	0.767	1.24	0.854	1.195	1.705	1.558	1.375	1.399	1.996	0.814487	0.999983	0.999758	1	0.617978	0.830326	0.528826	0.999874	0.467505	1	1	1	1	1	1	1	1	1	79.1	60.6	98	67.5	94.5	134.8	25.34	51.4	47.24
Q92598	Heat shock protein 105 kDa OS=Homo sapiens OX=9606 GN=HSPH1 PE=1 SV=1	[K].NVQQDNSEAGTQPQVQTDAQQTSQSPPSPELTSEENKIPDADKANEK.[K]	3xTMTpro [K37; K43; K47]; 1xTMTpro [N-Term]; 1xPhospho [S28(99.9)]	1.31506e-09	0.000188487	1	1	4	7	Q92598 [530-576]	Q92598 1xPhospho [S557(99.9)]	2	6376.15	1.02	1.348	1.032	1.002	1.647	0.982	1.222	0.972	1.596	1	0.998608	0.995532	0.998772	0.317879	0.99885	0.508733	0.999996	0.569624	1	1	1	1	0.896126	1	1	1	1	35.8	36.5	48.2	36.9	35.8	58.9	31.82	20.68	46.48
Q15154	Pericentriolar material 1 protein OS=Homo sapiens OX=9606 GN=PCM1 PE=1 SV=5	[K].NVRSDISDQEEDEESEGCPVSINLSK.[A]	1xCarbamidomethyl [C18]; 1xTMTpro [K26]; 1xTMTpro [N-Term]; 3xPhospho [S4(100); S7(100); S15(100)]	2.29039e-06	0.000188487	1	1	1	3	Q15154 [1762-1787]	Q15154 1xCarbamidomethyl [C1779]; 3xPhospho [S1765(100); S1768(100); S1776(100)]	1	3784.62	1.038	1.074	0.904	0.966	1.103	0.931	1.027	1.069	1.22	0.921136	0.995927	0.99986	0.999646	0.998373	0.981699	0.999999	0.993782	0.985676	1	1	1	1	1	1	1	1	1	170.9	177.4	183.5	154.6	165.2	188.6	3.79	37.43	15.58
Q15393	Splicing factor 3B subunit 3 OS=Homo sapiens OX=9606 GN=SF3B3 PE=1 SV=4	[K].NVSEELDRTPPEVSK.[K]	1xTMTpro [K15]; 1xTMTpro [N-Term]; 1xPhospho [T9(100)]	3.12648e-07	0.000188487	1	1	1	1	Q15393 [1192-1206]	Q15393 1xPhospho [T1200(100)]	1	2388.23	0.891	1	0.882	1.073	1.158	1.204	1.158	1.217	1.313	0.94067	0.991124	0.952346	0.957606	0.858859	1	0.553507	1	0.405954	1	1	1	1	1	1	1	1	0.965086	161.8	144.1	161.8	142.6	173.5	187.3	7.42	16.37	18.13
P47712	Cytosolic phospholipase A2 OS=Homo sapiens OX=9606 GN=PLA2G4A PE=1 SV=2	[K].NVSHNPLLLLTPQK.[V]	1xTMTpro [K14]; 1xTMTpro [N-Term]; 1xPhospho [T11(100)]	9.56898e-09	0.000188487	1	1	1	1	P47712 [258-271]	P47712 1xPhospho [T268(100)]	0	2262.29	1.036	0.976	1.047	1.247	1.125	1.204	1.153	1.191	1.075	0.853238	0.999385	0.87607	0.0239736	0.125386	0.158155	0.0741237	0.145202	0.552118	1	1	1	0.715061	0.523055	1	1	1	1	111.6	115.7	108.9	116.9	139.2	125.6	4.95	7.14	6.88
O94986	Centrosomal protein of 152 kDa OS=Homo sapiens OX=9606 GN=CEP152 PE=1 SV=4	[R].NVSPEFVPCEGEGGFGLHK.[K]	1xCarbamidomethyl [C9]; 1xTMTpro [K19]; 1xTMTpro [N-Term]; 1xPhospho [S3(100)]	2.39771e-08	0.000188487	1	1	1	2	O94986 [1459-1477]	O94986 1xCarbamidomethyl [C1467]; 1xPhospho [S1461(100)]	0	2748.33	0.906	1.134	0.94	0.968	1.237	1.068	1.091	1.03	1.317	0.607694	0.499966	0.959648	0.994658	0.111558	0.873086	0.883832	0.999577	0.0289565	1	1	1	1	0.487807	1	1	1	0.257472	93.2	84.5	105.8	87.6	90.2	115.4	4.8	11.43	12.04
P52292	Importin subunit alpha-1 OS=Homo sapiens OX=9606 GN=KPNA2 PE=1 SV=1	[R].NVSSFPDDATSPLQENR.[N]	1xTMTpro [N-Term]; 1xPhospho [S11(100)]	9.56898e-09	0.000188487	1	1	1	3	P52292 [52-68]	P52292 1xPhospho [S62(100)]	0	2261.04	0.963	1.294	0.947	0.941	1.213	0.977	0.937	0.993	1.281	0.981077	0.0784217	0.998821	0.959503	0.122412	0.999992	0.999724	0.997315	0.0669015	1	0.775854	1	1	0.517154	1	1	1	0.418796	267	257.2	345.5	252.9	251.3	323.9	5.13	2.74	12.18
Q9H2X6	Homeodomain-interacting protein kinase 2 OS=Homo sapiens OX=9606 GN=HIPK2 PE=1 SV=2	[R].NVSTCEVSSSQAISSPQR.[S]	1xCarbamidomethyl [C5]; 1xTMTpro [N-Term]; 1xPhospho [S/T]	2.17677e-07	0.000188487	1	1	1	1	Q9H2X6 [813-830]	Q9H2X6 1xCarbamidomethyl [C817]	0	2321.08	1.129	0.361	1.119	0.857	0.17	0.759	0.47	0.766	0.152	0.977989	0.852354	0.999575	0.999998	0.0316788	0.961681	0.203731	0.998324	0.019058	1	1	1	1	0.223361	1	1	1	0.199271	268.7	303.4	97	300.8	230.2	45.6	35.61	6.35	97.04
O60271	C-Jun-amino-terminal kinase-interacting protein 4 OS=Homo sapiens OX=9606 GN=SPAG9 PE=1 SV=4	[R].NVSTGSAENEEK.[S]	1xTMTpro [K12]; 1xTMTpro [N-Term]; 1xPhospho [S6(100)]	4.16031e-06	0.000188487	1	1	1	2	O60271 [327-338]	O60271 1xPhospho [S332(100)]	0	1952.95	0.893	1.026	1.028	1.107	1.138	1.24	1.108	1.077	1.107	0.896336	0.997736	0.999893	0.999985	0.942771	0.943186	0.773591	1	0.86706	1	1	1	1	1	1	1	1	1	363.9	325	373.4	374	402.9	413.9	14.55	20.94	27.56
Q9BWU0	Kanadaptin OS=Homo sapiens OX=9606 GN=SLC4A1AP PE=1 SV=1	[K].NWEDEDFYDSDDDTFLDR.[T]	1xTMTpro [N-Term]; 1xPhospho [T14(99.1)]	1.15002e-09	0.000188487	1	1	2	2	Q9BWU0 [457-474]	Q9BWU0 1xPhospho [T470(99.1)]	0	2681.05	0.979	1.064	0.917	0.958	1.17	0.978	1.099	1.044	1.275	0.916225	1	0.527882	0.950308	0.247227	0.999995	0.262571	0.940587	0.0143259	1	1	1	1	0.776685	1	1	1	0.164882	137.6	134.7	146.4	126.2	131.8	161	3.22	7.43	8.86
Q9P2R6	Arginine-glutamic acid dipeptide repeats protein OS=Homo sapiens OX=9606 GN=RERE PE=1 SV=2	[K].NYAESDHSEDEDNDNNSATAEESTK.[K]	1xTMTpro [K25]; 1xTMTpro [N-Term]; 2xPhospho [S5(100); S8(100)]	0.000978643	0.000188487	1	1	1	2	Q9P2R6 [49-73]	Q9P2R6 2xPhospho [S53(100); S56(100)]	0	3540.41	0.599	1.071	0.962	0.955	1.241	1.595	1.159	0.992	1.289	0.676325	0.999911	0.997662	0.99978	0.773216	0.81582	0.87458	0.999977	0.532471	1	1	1	1	1	1	1	1	1	82.8	49.6	88.7	79.7	79.1	102.8	16.22	33.92	38.44
P16989	Y-box-binding protein 3 OS=Homo sapiens OX=9606 GN=YBX3 PE=1 SV=4	[R].NYAGEEEEEGSGSSEGFDPPATDR.[Q]	1xTMTpro [N-Term]; 2xPhospho [S11(100); S13(98.1)]	2.4602e-10	0.000188487	1	1	1	1	P16989 [191-214]	P16989 2xPhospho [S201(100); S203(98.1)]	0	2994.15	0.862	1.054	1.082	1.013	1.039	1.175	0.986	0.937	0.961	1	0.841127	0.586547	0.873809	0.967408	0.890333	0.998285	0.992547	0.94548	1	1	1	1	1	1	1	1	1	30.8	26.6	32.5	33.3	31.2	32	11.67	23.05	6.09
P16989	Y-box-binding protein 3 OS=Homo sapiens OX=9606 GN=YBX3 PE=1 SV=4	[R].NYAGEEEEEGSGSSEGFDPPATDR.[Q]	1xTMTpro [N-Term]; 3xPhospho [S11(100); S13(100); S14(100)]	1.54297e-11	0.000188487	1	1	1	2	P16989 [191-214]	P16989 3xPhospho [S201(100); S203(100); S204(100)]	0	3074.12	1.099	0.947	1.04	1.147	0.977	1.044	1.033	1.103	0.94	0.869769	0.998803	0.868528	0.909616	0.999994	0.999997	0.99518	0.999997	0.811143	1	1	1	1	1	1	1	1	1	59.2	65.1	56.1	61.6	67.9	57.9	1.47	15.13	21.49
O14828	Secretory carrier-associated membrane protein 3 OS=Homo sapiens OX=9606 GN=SCAMP3 PE=1 SV=3	[K].NYGSYSTQASAAAATAELLK.[K]	1xTMTpro [K20]; 1xTMTpro [N-Term]; 1xPhospho [S4(100)]	1.5524e-06	0.000188487	1	1	1	1	O14828 [82-101]	O14828 1xPhospho [S85(100)]	0	2705.37	0.797	1.005	1.037	0.888	1.37	1.114	1.364	0.856	1.321	0.649139	0.994395	0.994785	0.915811	0.237305	0.992091	0.107202	0.99638	0.108598	1	1	1	1	0.760396	1	1	1	0.539324	44.1	35.2	44.3	45.7	39.1	60.4	6.43	8.33	18.21
Q15047	Histone-lysine N-methyltransferase SETDB1 OS=Homo sapiens OX=9606 GN=SETDB1 PE=1 SV=1	[R].NYGYNPSPVKPEGLR.[R]	1xTMTpro [K10]; 1xTMTpro [N-Term]; 1xPhospho [S7(100)]	4.72455e-05	0.000188487	1	1	1	2	Q15047 [1060-1074]	Q15047 1xPhospho [S1066(100)]	1	2379.24	0.896	2.305	1.069	1.275	2.704	1.423	1.173	1.193	2.529	0.93795	0.691682	1	0.999108	0.0584574	0.802453	0.498817	0.999427	0.0615179	1	1	1	1	0.328188	1	1	1	0.400691	107.8	96.6	248.5	115.3	137.5	291.5	32.04	27.26	48.46
P38398	Breast cancer type 1 susceptibility protein OS=Homo sapiens OX=9606 GN=BRCA1 PE=1 SV=2	[R].NYPSQEELIK.[V]	1xTMTpro [K10]; 1xTMTpro [N-Term]; 1xPhospho [S4(100)]	5.81856e-05	0.000188487	1	1	1	2	P38398 [1521-1530]	P38398 1xPhospho [S1524(100)]	0	1909	0.931	0.855	0.913	0.975	0.887	1.047	1.037	1.068	0.972	0.89006	0.547024	0.651291	0.953918	0.982553	0.999918	0.89169	0.97908	0.94733	1	1	1	1	1	1	1	1	1	290.4	270.3	248.3	265	283	257.6	10.44	9.53	11.47
Q8NC44	Reticulophagy regulator 2 OS=Homo sapiens OX=9606 GN=RETREG2 PE=1 SV=3	[R].QALDSEEEEEDVAAK.[E]	1xTMTpro [K15]; 1xTMTpro [N-Term]; 1xPhospho [S5(100)]	4.68798e-08	0.000188487	1	1	1	3	Q8NC44 [381-395]	Q8NC44 1xPhospho [S385(100)]	0	2351.11	0.971	1.231	1.016	1.11	1.297	1.144	1.053	1.093	1.277	0.970511	0.997641	0.997772	0.999852	0.643882	0.994707	0.865204	0.999964	0.409601	1	1	1	1	1	1	1	1	0.968109	565.6	549	696.5	574.7	628	733.7	10.44	18.62	23.85
Q9H869	YY1-associated protein 1 OS=Homo sapiens OX=9606 GN=YY1AP1 PE=1 SV=2	[R].QALEPLPQGIQESLNNSSPGDLEEVVK.[M]	1xTMTpro [K27]; 1xTMTpro [N-Term]; 1xPhospho [S18(96.7)]	1.12081e-07	0.000188487	1	1	1	4	Q9H869 [756-782]	Q9H869 1xPhospho [S773(96.7)]	0	3579.84	0.948	0.961	0.879	0.864	0.934	0.911	0.972	0.982	1.062	0.911883	0.997815	0.873643	0.512165	0.972047	0.964747	0.999418	0.980742	0.999076	1	1	1	1	1	1	1	1	1	125.4	118.9	120.5	110.3	108.3	117.1	4.44	9.8	4.26
Q8N1G0	Zinc finger protein 687 OS=Homo sapiens OX=9606 GN=ZNF687 PE=1 SV=1	[K].QESCSPHHPQVLAQQGSGSSPK.[A]	1xCarbamidomethyl [C4]; 1xTMTpro [K22]; 1xTMTpro [N-Term]; 2xPhospho [S20(100); S]	4.1325e-06	0.000188487	1	1	2	4	Q8N1G0 [223-244]	Q8N1G0 1xCarbamidomethyl [C226]; 2xPhospho [S242(100); S]	0	3114.44	0.939	1.277	0.996	1.076	1.325	1.146	1.038	1.081	1.331	0.929274	0.965699	0.993196	0.992818	0.712993	0.998514	0.984962	1	0.41311	1	1	1	1	1	1	1	1	0.970622	124.1	116.5	158.4	123.5	133.5	164.4	13.97	21.71	16.31
O15164	Transcription intermediary factor 1-alpha OS=Homo sapiens OX=9606 GN=TRIM24 PE=1 SV=3	[K].QESDEESRPQNANYPR.[S]	1xTMTpro [N-Term]; 1xPhospho [S3(100)]	5.08693e-05	0.000188487	1	1	1	1	O15164 [742-757]	O15164 1xPhospho [S744(100)]	1	2304.02	1.016	1.07	1.097	1.107	1.25	1.09	1.168	1.009	1.139	0.999254	0.665473	0.625236	0.651074	0.00881936	0.461017	0.109933	1	0.122978	1	1	1	1	0.095332	1	1	1	0.577436	50.7	51.5	54.3	55.7	56.2	63.4	4.78	7.84	3.66
Q9H307	Pinin OS=Homo sapiens OX=9606 GN=PNN PE=1 SV=5	[R].QESDPEDDDVK.[K]	1xTMTpro [K11]; 1xTMTpro [N-Term]; 1xPhospho [S3(100)]	7.55801e-06	0.000188487	1	1	1	2	Q9H307 [98-108]	Q9H307 1xPhospho [S100(100)]	0	1964.9	0.912	1.628	1.003	1.172	1.647	1.285	1.012	1.168	1.642	0.969348	0.949896	0.989841	0.999997	0.532692	0.984083	0.943237	0.995962	0.253968	1	1	1	1	1	1	1	1	0.805221	387.1	353.2	630.1	388.4	453.8	637.6	20.71	23.35	35.12
Q8TEV9	Guanine nucleotide exchange protein SMCR8 OS=Homo sapiens OX=9606 GN=SMCR8 PE=1 SV=2	[K].QESIPSKPSQDRPPSSSLEECPIPK.[V]	1xCarbamidomethyl [C21]; 2xTMTpro [K7; K25]; 1xTMTpro [N-Term]; 1xPhospho [S15(96.6)]	3.4224e-05	0.000188487	1	1	1	1	Q8TEV9 [386-410]	Q8TEV9 1xCarbamidomethyl [C406]; 1xPhospho [S400(96.6)]	2	3785.96	0.918	1.734	1.137	1.078	1.988	1.174	1.146	0.948	1.748	0.905763	0.0379739	0.969171	1	0.00223577	0.904894	0.551574	0.969598	0.00771698	1	0.471157	1	1	0.0360747	1	1	1	0.112372	103.5	95	179.5	117.7	111.5	205.7	13.78	17.63	22.75
O75400	Pre-mRNA-processing factor 40 homolog A OS=Homo sapiens OX=9606 GN=PRPF40A PE=1 SV=2	[K].QETVADFTPK.[K]	1xTMTpro [K10]; 1xTMTpro [N-Term]; 1xPhospho [T8(100)]	2.84635e-07	0.000188487	1	1	1	1	O75400 [366-375]	O75400 1xPhospho [T373(100)]	0	1823.94	0.909	1.013	0.97	1.068	1.14	1.175	1.125	1.101	1.175	0.972483	0.999752	0.913209	0.999186	0.781517	0.878406	0.899718	0.763329	0.271081	1	1	1	1	1	1	1	1	0.827802	174.4	158.5	176.6	169.1	186.3	198.7	9.37	11.44	16.76
Q13557	Calcium/calmodulin-dependent protein kinase type II subunit delta OS=Homo sapiens OX=9606 GN=CAMK2D PE=1 SV=3	[R].QETVDCLK.[K]	1xCarbamidomethyl [C6]; 1xTMTpro [K8]; 1xTMTpro [N-Term]; 1xPhospho [T3(100)]	0.000395274	0.000188487	1	2	1	3	Q13557 [285-292]	Q13557 1xCarbamidomethyl [C290]; 1xPhospho [T287(100)]	0	1680.85	0.917	1.163	0.968	1.106	1.308	1.207	1.125	1.143	1.351	0.988008	0.942493	0.999955	0.999997	0.193962	0.975562	0.597339	0.999588	0.144953	1	1	1	1	0.676365	1	1	1	0.621192	903.4	828.3	1050.5	874.5	999.4	1181.5	9.87	11.18	14.36
Q9Y2F5	Little elongation complex subunit 1 OS=Homo sapiens OX=9606 GN=ICE1 PE=1 SV=5	[R].QEVGPPLPPLLAPLIATPPR.[T]	1xTMTpro [N-Term]; 1xPhospho [T17(100)]	4.29666e-08	0.000188487	1	1	1	2	Q9Y2F5 [1626-1645]	Q9Y2F5 1xPhospho [T1642(100)]	0	2460.4	1.203	1.061	0.895	0.985	0.975	0.819	0.918	1.101	1.089	0.703791	0.952468	0.999874	0.9891	0.999999	0.953222	0.932915	0.998921	0.999493	1	1	1	1	1	1	1	1	1	89.7	108	95.2	80.3	88.4	87.4	9.2	19.14	14.17
Q9H063	Repressor of RNA polymerase III transcription MAF1 homolog OS=Homo sapiens OX=9606 GN=MAF1 PE=1 SV=2	[K].QFCQEGQPHVLEALSPPQTSGLSPSR.[L]	1xCarbamidomethyl [C3]; 1xTMTpro [N-Term]; 1xPhospho [S23(98.8)]	2.25691e-05	0.000188487	1	1	3	6	Q9H063 [46-71]	Q9H063 1xCarbamidomethyl [C48]; 1xPhospho [S68(98.8)]	0	3234.56	1.039	1.008	1.014	0.963	0.951	0.926	0.944	0.95	0.938	0.870864	0.99562	0.953138	0.998021	0.996121	0.979754	0.91956	0.997664	0.769226	1	1	1	1	1	1	1	1	1	255.8	265.9	257.9	259.3	246.2	243.3	4.78	9.1	7.95
Q8N1G0	Zinc finger protein 687 OS=Homo sapiens OX=9606 GN=ZNF687 PE=1 SV=1	[K].QESCSPHHPQVLAQQGSGSSPK.[A]	1xCarbamidomethyl [C4]; 1xTMTpro [K22]; 1xTMTpro [N-Term]; 1xPhospho [S5(100)]	2.4533e-09	0.000188487	1	2	2	5	Q8N1G0 [223-244]	Q8N1G0 1xCarbamidomethyl [C226]; 1xPhospho [S227(100)]	0	3034.47	0.925	1.028	0.997	0.987	1.145	1.067	1.113	0.99	1.148	0.794215	0.999932	0.880737	0.998445	0.756795	0.944805	0.85681	0.980302	0.222415	1	1	1	1	1	1	1	1	0.762606	158.4	146.5	162.9	157.9	156.4	181.3	2.78	7.67	12.45
Q9H063	Repressor of RNA polymerase III transcription MAF1 homolog OS=Homo sapiens OX=9606 GN=MAF1 PE=1 SV=2	[K].QFCQEGQPHVLEALSPPQTSGLSPSR.[L]	1xCarbamidomethyl [C3]; 1xTMTpro [N-Term]; 2xPhospho [S15(100); S/T]	4.40111e-07	0.000188487	1	1	2	2	Q9H063 [46-71]	Q9H063 1xCarbamidomethyl [C48]; 2xPhospho [S60(100); S/T]	0	3314.52	1.161	1.422	1.061	1.025	1.335	0.883	0.939	0.966	1.258	0.598067	0.0616707	0.97481	0.951476	0.198173	0.966489	0.973815	0.999994	0.513687	1	0.666206	1	1	0.683752	1	1	1	1	73.9	85.7	105	78.4	75.7	98.6	10.15	20.87	11.76
P53805	Calcipressin-1 OS=Homo sapiens OX=9606 GN=RCAN1 PE=1 SV=4	[K].QFLISPPASPPVGWK.[Q]	1xTMTpro [K15]; 1xTMTpro [N-Term]; 2xPhospho [S5(100); S9(100)]	1.83572e-06	0.000188487	1	2	1	3	P53805 [159-173]	P53805 2xPhospho [S163(100); S167(100)]	0	2392.24	0.893	1.009	1.04	0.963	1.233	1.078	1.222	0.925	1.185	0.368831	0.992163	0.937689	0.984557	0.0143349	0.722611	0.0366989	0.640072	0.0658351	1	1	1	1	0.132947	1	1	1	0.415331	482.2	430.8	486.3	501.6	464.2	594.4	3.37	8.91	2.52
Q9ULT8	E3 ubiquitin-protein ligase HECTD1 OS=Homo sapiens OX=9606 GN=HECTD1 PE=1 SV=4	[R].QFSALVPAFDPR.[P]	1xTMTpro [N-Term]; 1xPhospho [S3(100)]	0.000991853	0.000188487	1	1	1	2	Q9ULT8 [1770-1781]	Q9ULT8 1xPhospho [S1772(100)]	0	1731.88	1.082	1.103	1.06	1.005	1.053	0.929	0.954	0.948	0.993	0.846441	0.446445	0.870673	0.996134	0.569913	0.980477	0.9999	0.986679	0.991148	1	1	1	1	1	1	1	1	1	161.1	174.3	177.7	170.8	162	169.6	1.93	6.04	2.66
O75113	NEDD4-binding protein 1 OS=Homo sapiens OX=9606 GN=N4BP1 PE=1 SV=4	[K].QFSLENVQEGEILHDAK.[T]	1xTMTpro [K17]; 1xTMTpro [N-Term]; 1xPhospho [S3(100)]	4.66974e-09	0.000188487	1	1	1	1	O75113 [298-314]	O75113 1xPhospho [S300(100)]	0	2645.35	0.735	0.637	1.031	0.761	0.655	1.036	1.028	0.738	0.636	0.00971745	0.000398389	0.943786	0.00961226	0.00213791	1	0.870349	0.0425153	0.00900839	0.585765	0.0165909	1	0.398645	0.0350045	1	1	1	0.124251	145.6	107	92.8	150.2	110.8	95.4	6.78	7.79	13.08
Q14669	E3 ubiquitin-protein ligase TRIP12 OS=Homo sapiens OX=9606 GN=TRIP12 PE=1 SV=1	[R].QFSIQAEDERESTDDESNPLGR.[A]	1xTMTpro [N-Term]; 1xPhospho [T13(98.5)]	2.3058e-06	0.000188487	1	4	2	2	Q14669 [1365-1386]	Q14669 1xPhospho [T1377(98.5)]	1	2907.3	0.934	1.07	1.023	1.011	1.248	1.083	1.166	0.988	1.22	0.817621	0.999979	0.908535	0.995361	0.332115	0.974549	0.265804	0.994956	0.0721832	1	1	1	1	0.917039	1	1	1	0.434991	121.7	113.6	130.3	124.5	123.1	151.9	8.19	1.7	15.72
Q66K14	TBC1 domain family member 9B OS=Homo sapiens OX=9606 GN=TBC1D9B PE=1 SV=3	[R].QFSTASDHEQPGVSG.[-]	1xTMTpro [N-Term]; 1xPhospho [S6(100)]	1.13806e-05	0.000188487	1	1	2	5	Q66K14 [1236-1250]	Q66K14 1xPhospho [S1241(100)]	0	1930.85	0.836	0.694	1.037	0.823	0.763	0.984	1.099	0.794	0.736	0.0862386	0.00133705	0.973032	0.0835756	0.00269004	1	0.997267	0.0243242	0.000851769	1	0.0417713	1	1	0.0410797	1	1	0.918239	0.0237243	266.7	223	185.2	276.5	219.5	203.5	1.93	4.22	7.01
P40939	Trifunctional enzyme subunit alpha, mitochondrial OS=Homo sapiens OX=9606 GN=HADHA PE=1 SV=2	[K].QFTPCQLLADHANSPNKK.[F]	1xCarbamidomethyl [C5]; 2xTMTpro [K17; K18]; 1xTMTpro [N-Term]; 1xPhospho [S14(100)]	0.000377105	0.000188487	1	1	1	1	P40939 [743-760]	P40939 1xCarbamidomethyl [C747]; 1xPhospho [S756(100)]	1	3061.61	0.756	0.956	0.923	1.077	1.027	1.426	1.074	1.168	1.113	0.926909	0.986737	0.97233	0.985952	0.999855	0.999507	0.947492	0.999997	0.914843	1	1	1	1	1	1	1	1	1	155.8	117.7	148.9	143.8	167.9	159.9	8.22	21.87	23.59
Q5VST6	Alpha/beta hydrolase domain-containing protein 17B OS=Homo sapiens OX=9606 GN=ABHD17B PE=1 SV=1	[K].QFVSQELVNL.[-]	1xTMTpro [N-Term]; 1xPhospho [S4(100)]	0.000738328	0.000188487	1	1	1	1	Q5VST6 [279-288]	Q5VST6 1xPhospho [S282(100)]	0	1560.8	0.993	0.995	1.052	1.08	1.004	1.088	1.009	1.026	0.954	0.978455	0.973134	0.724148	0.41942	0.991281	0.803726	0.999977	0.992741	0.954928	1	1	1	1	1	1	1	1	1	97.3	96.6	96.8	102.4	105.1	97.7	5.16	3.73	4.23
P50993	Sodium/potassium-transporting ATPase subunit alpha-2 OS=Homo sapiens OX=9606 GN=ATP1A2 PE=1 SV=1	[R].QGAIVAVTGDGVNDSPALK.[K]	1xTMTpro [K19]; 1xTMTpro [N-Term]; 1xPhospho [S15(100)]	3.56559e-06	0.000188487	1	3	1	1	P50993 [705-723]	P50993 1xPhospho [S719(100)]	0	2500.33	1.085	1.038	1.13	1.031	0.933	0.95	0.899	0.913	0.826	0.995925	0.99636	0.205579	0.997997	0.619382	1	0.366224	0.366083	0.0151687	1	1	1	1	1	1	1	1	0.171211	57.2	62.1	59.3	64.6	59	53.3	6.69	10.24	3.11
Q15154	Pericentriolar material 1 protein OS=Homo sapiens OX=9606 GN=PCM1 PE=1 SV=5	[R].QFDEESLESFSSMPDPVDPTTVTK.[T]	1xTMTpro [K24]; 1xTMTpro [N-Term]; 1xPhospho [S6(100)]	1.71666e-06	0.000188487	1	1	1	1	Q15154 [1252-1275]	Q15154 1xPhospho [S1257(100)]	0	3374.59	0.859	0.897	1.001	1.149	1.109	1.338	1.237	1.148	1.108	0.832642	0.998932	0.99997	0.815906	0.709811	0.223635	0.50315	0.890937	0.802507	1	1	1	1	1	1	1	1	1	18.5	15.9	16.6	18.6	21.3	20.6	16.06	21.52	13.92
Q86W56	Poly(ADP-ribose) glycohydrolase OS=Homo sapiens OX=9606 GN=PARG PE=1 SV=1	[R].QESCLGNSPPFEK.[E]	1xCarbamidomethyl [C4]; 1xTMTpro [K13]; 1xTMTpro [N-Term]; 1xPhospho [S3(100)]	2.32131e-06	0.000188487	1	1	2	2	Q86W56 [284-296]	Q86W56 1xCarbamidomethyl [C287]; 1xPhospho [S286(100)]	0	2181.05	0.959	1.018	1.001	0.966	1.011	1.007	0.994	0.965	1.01	0.420803	0.999242	0.990974	0.419989	0.990488	1	0.999852	0.739458	1	1	1	1	1	1	1	1	1	1	228.7	219.3	232.7	228.9	221	231.2	2.75	2.85	2.26
Q8TAD8	Smad nuclear-interacting protein 1 OS=Homo sapiens OX=9606 GN=SNIP1 PE=1 SV=1	[K].QERLSPEVAPPAHR.[R]	1xTMTpro [N-Term]; 1xPhospho [S5(100)]	1.03601e-05	0.000188487	1	1	1	2	Q8TAD8 [31-44]	Q8TAD8 1xPhospho [S35(100)]	1	1971.01	1.022	1.048	1.004	0.96	1.022	0.94	0.975	0.956	1.018	0.998861	0.996856	0.999997	0.926218	0.991991	0.990739	0.999998	0.889372	0.99708	1	1	1	1	1	1	1	1	1	388.4	396.9	407.2	390.1	372.9	397	4.95	6.71	7.04
Q12830	Nucleosome-remodeling factor subunit BPTF OS=Homo sapiens OX=9606 GN=BPTF PE=1 SV=3	[R].QEQSPNANNDQPEDLIQGCSESDSSVLR.[M]	1xCarbamidomethyl [C19]; 1xTMTpro [N-Term]; 1xPhospho [S4(100)]	3.65007e-12	0.000188487	1	1	1	3	Q12830 [1248-1275]	Q12830 1xCarbamidomethyl [C1266]; 1xPhospho [S1251(100)]	0	3501.54	1.316	0.936	1.215	1.152	0.951	0.875	1.016	0.948	0.782	0.47332	0.999999	0.455133	0.648939	1	0.999499	0.999998	0.999172	0.450854	1	1	1	1	1	1	1	1	1	58.5	76.9	54.7	71.1	67.3	55.6	3.68	17.45	25.12
Q4VC05	B-cell CLL/lymphoma 7 protein family member A OS=Homo sapiens OX=9606 GN=BCL7A PE=1 SV=1	[K].QENSSNSSPAPEPNSAVPSDGTEAK.[V]	1xTMTpro [K25]; 1xTMTpro [N-Term]; 1xPhospho [S/T]	1.24774e-07	0.000188487	1	1	1	1	Q4VC05 [107-131]		0	3188.49	0.914	1.13	1.041	1.063	1.277	1.164	1.131	1.021	1.227	0.999999	0.999994	0.989506	0.997997	0.552136	0.999266	0.625454	0.999967	0.866922	1	1	1	1	1	1	1	1	1	34.6	31.6	39.1	36	36.8	44.2	16.46	23.75	19.72
P54259	Atrophin-1 OS=Homo sapiens OX=9606 GN=ATN1 PE=1 SV=3	[K].QEPAEEYETPESPVPPARSPSPPPK.[V]	1xTMTpro [K25]; 1xTMTpro [N-Term]; 2xPhospho [S19(100); S21(100)]	1.76333e-06	0.000188487	1	1	1	1	P54259 [728-752]	P54259 2xPhospho [S746(100); S748(100)]	1	3484.66	0.956	1.08	0.968	0.963	1.19	1.008	1.102	0.994	1.229	0.99992	0.805595	0.977043	0.979227	0.0493884	0.937286	0.340335	1	0.0149114	1	1	1	1	0.296017	1	1	1	0.169471	66.9	64	72.3	64.8	64.5	79.6	2.78	12.44	3.43
P54259	Atrophin-1 OS=Homo sapiens OX=9606 GN=ATN1 PE=1 SV=3	[K].QEPAEEYETPESPVPPARSPSPPPK.[V]	1xTMTpro [K25]; 1xTMTpro [N-Term]; 3xPhospho [S12(100); S19(100); S21(100)]	5.75491e-07	0.000188487	1	1	2	8	P54259 [728-752]	P54259 3xPhospho [S739(100); S746(100); S748(100)]	1	3564.62	1.097	1.194	1.039	1.04	1.205	0.948	1.009	1.001	1.159	0.851213	0.396703	0.999694	0.99985	0.118397	0.937255	0.954611	1	0.18333	1	1	1	1	0.507023	1	1	1	0.695953	364.1	399.4	434.9	378.3	378.7	438.6	5.11	3.72	11.74
Q8N6T7	NAD-dependent protein deacylase sirtuin-6 OS=Homo sapiens OX=9606 GN=SIRT6 PE=1 SV=2	[K].QEPCAQHNGSEPASPK.[R]	1xCarbamidomethyl [C4]; 1xTMTpro [K16]; 1xTMTpro [N-Term]; 1xPhospho [S14(100)]	1.78014e-07	0.000188487	1	1	1	1	Q8N6T7 [317-332]	Q8N6T7 1xCarbamidomethyl [C320]; 1xPhospho [S330(100)]	0	2425.15	0.872	1.005	1.096	1.003	1.322	1.15	1.316	0.915	1.207	0.93224	0.998188	1	0.999497	0.346239	0.987799	0.557328	0.999259	0.358103	1	1	1	1	0.934935	1	1	1	0.922687	72.8	63.5	73.2	79.8	73	96.3	4.48	9.49	20.6
Q8N6T7	NAD-dependent protein deacylase sirtuin-6 OS=Homo sapiens OX=9606 GN=SIRT6 PE=1 SV=2	[K].QEPCAQHNGSEPASPKR.[E]	1xCarbamidomethyl [C4]; 1xTMTpro [K16]; 1xTMTpro [N-Term]; 1xPhospho [S14(100)]	0.000103018	0.000188487	1	1	1	1	Q8N6T7 [317-333]	Q8N6T7 1xCarbamidomethyl [C320]; 1xPhospho [S330(100)]	1	2581.25	0.856	0.873	0.873	1.024	0.996	1.196	1.141	1.174	1.142	0.970387	0.996084	0.918551	1	0.999438	0.957336	0.962645	0.894905	0.785088	1	1	1	1	1	1	1	1	1	138.6	118.7	121.1	121	141.9	138.1	7.6	24.41	9.98
P49756	RNA-binding protein 25 OS=Homo sapiens OX=9606 GN=RBM25 PE=1 SV=3	[K].QEPESEEEEEEK.[Q]	1xTMTpro [K12]; 1xTMTpro [N-Term]; 1xPhospho [S5(100)]	1.87014e-05	0.000188487	1	1	1	3	P49756 [579-590]	P49756 1xPhospho [S583(100)]	0	2179.98	0.893	1.278	0.953	1.133	1.304	1.269	1.02	1.189	1.368	0.991777	0.997986	0.999745	1	0.578056	0.991886	0.806929	0.999753	0.429549	1	1	1	1	1	1	1	1	0.987315	650.6	581	831.2	620	737.5	848.2	16.06	11.79	29.74
P49756	RNA-binding protein 25 OS=Homo sapiens OX=9606 GN=RBM25 PE=1 SV=3	[K].QEPESEEEEEEKQEK.[E]	2xTMTpro [K12; K15]; 1xTMTpro [N-Term]; 1xPhospho [S5(100)]	4.76986e-07	0.000188487	1	1	1	7	P49756 [579-593]	P49756 1xPhospho [S583(100)]	1	2869.38	0.767	1.421	1.063	1.236	1.671	1.61	1.176	1.163	1.572	0.891029	0.999468	0.999938	0.999987	0.623788	0.93849	0.79653	1	0.508409	1	1	1	1	1	1	1	1	1	856.1	657	1216.6	909.8	1057.8	1430.5	22.08	41.19	43.1
P49756	RNA-binding protein 25 OS=Homo sapiens OX=9606 GN=RBM25 PE=1 SV=3	[K].QEPESEEEEEEKQEKEEK.[R]	3xTMTpro [K12; K15; K18]; 1xTMTpro [N-Term]; 1xPhospho [S5(100)]	3.90075e-07	0.000188487	1	1	1	3	P49756 [579-596]	P49756 1xPhospho [S583(100)]	2	3559.77	0.689	1.903	0.998	1.295	1.966	1.88	1.033	1.298	1.97	0.867123	0.999981	0.998471	0.999931	0.787543	0.937863	0.861958	0.999961	0.569152	1	1	1	1	1	1	1	1	1	388.7	267.8	739.7	387.9	503.5	764.3	39.01	59.25	62.81
Q9UKJ3	G patch domain-containing protein 8 OS=Homo sapiens OX=9606 GN=GPATCH8 PE=1 SV=2	[K].QEPGGSHGSETEDTGR.[S]	1xTMTpro [N-Term]; 1xPhospho [S9(100)]	1.95869e-10	0.000188487	1	1	1	3	Q9UKJ3 [645-660]	Q9UKJ3 1xPhospho [S653(100)]	0	2027.86	1.16	1.032	1.002	0.971	0.951	0.836	0.922	0.968	0.949	0.219972	0.935427	0.988631	0.997028	0.999901	0.405785	0.856801	0.999985	0.956425	1	1	1	1	1	1	1	1	1	146.3	169.7	150.9	146.6	141.9	139.1	3.26	4.99	12.48
P15408	Fos-related antigen 2 OS=Homo sapiens OX=9606 GN=FOSL2 PE=1 SV=1	[K].QEPLEEDSPSSSSAGLDK.[A]	1xTMTpro [K18]; 1xTMTpro [N-Term]; 1xPhospho [S8(100)]	4.78323e-08	0.000188487	1	1	1	1	P15408 [223-240]	P15408 1xPhospho [S230(100)]	0	2564.23	1.168	1.136	1.194	1.026	1.202	0.879	1.059	0.86	1.007	0.999789	0.670404	0.769535	0.998554	0.30085	0.999994	0.977174	0.930288	0.941935	1	1	1	1	0.870294	1	1	1	1	64.6	75.5	73.4	77.2	66.3	77.7	3.37	20.79	8.43
P56524	Histone deacetylase 4 OS=Homo sapiens OX=9606 GN=HDAC4 PE=1 SV=3	[K].QEPIESDEEEAEPPR.[E]	1xTMTpro [N-Term]; 1xPhospho [S6(100)]	8.89841e-07	0.000188487	1	1	1	2	P56524 [560-574]	P56524 1xPhospho [S565(100)]	0	2138.95	0.919	0.835	0.906	0.937	0.608	1.019	0.728	1.034	0.672	0.999862	0.757422	0.999394	0.9969	0.0247132	0.999915	0.218877	0.999993	0.0426571	1	1	1	1	0.18908	1	1	1	0.321134	239.7	220.3	200.2	217.1	224.5	145.8	7.59	12.91	14.44
Q96FW1	Ubiquitin thioesterase OTUB1 OS=Homo sapiens OX=9606 GN=OTUB1 PE=1 SV=2	[K].QEPLGSDSEGVNCLAYDEAIMAQQDR.[I]	1xCarbamidomethyl [C13]; 1xTMTpro [N-Term]; 1xPhospho [S6(100)]	2.20135e-11	0.000188487	1	1	1	2	Q96FW1 [11-36]	Q96FW1 1xCarbamidomethyl [C23]; 1xPhospho [S16(100)]	0	3280.45	0.857	0.742	0.914	0.819	0.865	0.956	1.165	0.897	0.947	0.713366	0.130368	0.989696	0.653084	0.780683	0.999997	0.685171	0.928244	0.977447	1	1	1	1	1	1	1	1	1	64.4	55.2	47.8	58.8	52.7	55.7	12.59	8.94	8.78
O14647	Chromodomain-helicase-DNA-binding protein 2 OS=Homo sapiens OX=9606 GN=CHD2 PE=1 SV=2	[K].QEPSEDEQEQGTSAESEPEQKK.[V]	2xTMTpro [K21; K22]; 1xTMTpro [N-Term]; 4xPhospho [S4(100); T12(100); S13(100); S16(100)]	2.12457e-05	0.000188487	1	1	1	1	O14647 [153-174]	O14647 4xPhospho [S156(100); T164(100); S165(100); S168(100)]	1	3722.56	0.918	1.034	0.947	1.059	1.083	1.154	1.047	1.118	1.144	0.923479	0.997518	0.998285	0.993379	0.985378	0.997906	0.882455	0.999992	0.894696	1	1	1	1	1	1	1	1	1	119.8	109.9	123.9	113.4	126.8	129.7	7.71	19.04	26.03
Q8N0Y2	Zinc finger protein 444 OS=Homo sapiens OX=9606 GN=ZNF444 PE=1 SV=1	[K].QEPSSPPLAPGLPAFLAAPGTTSCPECGK.[T]	2xCarbamidomethyl [C24; C27]; 1xTMTpro [K29]; 1xTMTpro [N-Term]; 1xPhospho [S5(98.3)]	7.93108e-09	0.000188487	1	1	1	4	Q8N0Y2 [158-186]	Q8N0Y2 2xCarbamidomethyl [C181; C184]; 1xPhospho [S162(98.3)]	0	3625.79	0.976	0.968	1.051	1.002	0.923	1.027	0.953	0.953	0.878	0.946856	0.541138	1	0.99994	0.792368	0.982305	0.997036	0.999923	0.78691	1	1	1	1	1	1	1	1	1	150.8	147.2	146	158.6	151.1	139.2	5.17	9.44	9.88
Q9Y485	DmX-like protein 1 OS=Homo sapiens OX=9606 GN=DMXL1 PE=1 SV=3	[K].QEPVITDSYSGSTPSITSLIK.[Q]	1xTMTpro [K21]; 1xTMTpro [N-Term]; 1xPhospho [S12(99)]	3.02858e-10	0.000188487	1	1	1	3	Q9Y485 [1247-1267]	Q9Y485 1xPhospho [S1258(99)]	0	2911.52	0.934	1.158	1.073	0.904	1.134	0.968	0.98	0.842	1.057	0.957559	0.116791	0.48048	0.995913	0.110091	0.999237	1	0.258336	0.894102	1	0.992397	1	1	0.484328	1	1	1	1	228	212.9	263.9	244.5	206	258.6	6.09	1.79	2.73
O15446	DNA-directed RNA polymerase I subunit RPA34 OS=Homo sapiens OX=9606 GN=POLR1G PE=1 SV=1	[K].QEQINTEPLEDTVLSPTK.[K]	1xTMTpro [K18]; 1xTMTpro [N-Term]; 1xPhospho [S15(100)]	4.77802e-10	0.000188487	1	1	2	7	O15446 [271-288]	O15446 1xPhospho [S285(100)]	0	2730.41	0.902	1.36	0.998	1.107	1.56	1.228	1.147	1.11	1.564	0.976761	0.429092	1	0.998206	0.0271257	0.865127	0.5063	0.999302	0.0306625	1	1	1	1	0.201497	1	1	1	0.266922	493.3	444.8	670.7	492.1	546.1	769.6	10.4	7.16	20.3
O15446	DNA-directed RNA polymerase I subunit RPA34 OS=Homo sapiens OX=9606 GN=POLR1G PE=1 SV=1	[K].QEQINTEPLEDTVLSPTKK.[R]	2xTMTpro [K18; K19]; 1xTMTpro [N-Term]; 1xPhospho [S15(100)]	7.85602e-08	0.000188487	1	1	1	1	O15446 [271-289]	O15446 1xPhospho [S285(100)]	1	3162.71	0.796	1.454	0.93	1.067	1.59	1.341	1.093	1.147	1.709	0.909947	0.96168	0.984303	0.999018	0.306051	0.985325	0.729545	0.999626	0.115856	1	1	1	1	0.878413	1	1	1	0.560301	79.8	63.5	116	74.2	85.1	126.8	4.53	19.37	36.05
Q6P4R8	Nuclear factor related to kappa-B-binding protein OS=Homo sapiens OX=9606 GN=NFRKB PE=1 SV=2	[K].QENEDSSDATTPVPR.[V]	1xTMTpro [N-Term]; 1xPhospho [S6(100)]	1.0881e-06	0.000188487	1	1	1	3	Q6P4R8 [489-503]	Q6P4R8 1xPhospho [S494(100)]	0	2029.9	1.1	0.856	0.991	1.045	0.757	0.95	0.883	1.054	0.763	0.903914	0.239913	0.999973	1	0.00739214	0.923968	0.337159	0.999875	0.00984772	1	1	1	1	0.0842352	1	1	1	0.130805	205.5	226	176	203.7	214.7	155.5	11.26	12.1	7.6
Q12846	Syntaxin-4 OS=Homo sapiens OX=9606 GN=STX4 PE=1 SV=2	[R].QGDDSSDEEDKER.[V]	1xTMTpro [K11]; 1xTMTpro [N-Term]; 2xPhospho [S5(100); S6(100)]	2.04362e-06	0.000188487	1	1	1	4	Q12846 [10-22]	Q12846 2xPhospho [S14(100); S15(100)]	1	2277.94	0.784	1.642	0.966	1.254	1.86	1.6	1.133	1.298	1.926	0.904273	0.999336	0.996029	1	0.504367	0.918879	0.691875	0.997476	0.275844	1	1	1	1	1	1	1	1	0.83304	542.3	425	890.4	523.7	679.9	1008.6	28.01	33.78	49.82
O15085	Rho guanine nucleotide exchange factor 11 OS=Homo sapiens OX=9606 GN=ARHGEF11 PE=1 SV=1	[R].QGSDAAVPSTGDQGVDQSPK.[P]	1xTMTpro [K20]; 1xTMTpro [N-Term]; 1xPhospho [S3(100)]	1.97333e-05	0.000188487	1	1	1	1	O15085 [269-288]	O15085 1xPhospho [S271(100)]	0	2632.27	1.146	1.262	1.058	1.056	1.146	0.921	0.908	0.998	1.082	0.753178	0.309534	0.993301	0.774121	0.702056	1	0.971966	0.967047	0.937431	1	1	1	1	1	1	1	1	1	72.7	83.3	91.7	76.9	76.8	83.3	3.62	19.31	8.44
Q9UPN3	Microtubule-actin cross-linking factor 1, isoforms 1/2/3/4/5 OS=Homo sapiens OX=9606 GN=MACF1 PE=1 SV=4	[R].QGSFSEDVISHK.[G]	1xTMTpro [K12]; 1xTMTpro [N-Term]; 1xPhospho [S3(100)]	1.00183e-05	0.000188487	1	1	1	2	Q9UPN3 [3925-3936]	Q9UPN3 1xPhospho [S3927(100)]	0	2022.02	0.922	1.158	0.957	1.016	1.198	1.102	1.035	1.062	1.252	0.973174	0.769495	0.999519	0.986068	0.194504	0.999998	0.831909	0.999384	0.120656	1	1	1	1	0.676642	1	1	1	0.570862	246.7	227.4	285.6	236.1	250.7	295.6	3.93	5.61	11.73
Q5SW79	Centrosomal protein of 170 kDa OS=Homo sapiens OX=9606 GN=CEP170 PE=1 SV=1	[R].QGSFTIEKPSPNIPIELIPHINK.[Q]	2xTMTpro [K8; K23]; 1xTMTpro [N-Term]; 1xPhospho [S3(100)]	4.16031e-06	0.000188487	1	1	1	3	Q5SW79 [836-858]	Q5SW79 1xPhospho [S838(100)]	1	3565	0.909	1.15	0.982	1.016	1.343	1.117	1.168	1.035	1.368	0.875992	0.987735	1	0.962865	0.411933	0.999614	0.752744	0.95132	0.439998	1	1	1	1	1	1	1	1	0.996193	284	258.2	326.5	278.8	288.5	381.5	4.16	24.36	18.42
Q8WWM7	Ataxin-2-like protein OS=Homo sapiens OX=9606 GN=ATXN2L PE=1 SV=2	[R].QGSGRESPSLASR.[E]	1xTMTpro [N-Term]; 1xPhospho [S7(100)]	6.83443e-06	0.000188487	1	1	1	2	Q8WWM7 [333-345]	Q8WWM7 1xPhospho [S339(100)]	1	1715.84	0.96	1.301	1.011	0.768	1.279	0.8	0.984	0.76	1.265	0.999911	0.586862	0.999609	0.93753	0.682645	0.979949	0.999976	0.827986	0.836414	1	1	1	1	1	1	1	1	1	241.8	232.1	314.5	244.5	185.8	309.4	10.23	20.92	9.11
Q8WWM7	Ataxin-2-like protein OS=Homo sapiens OX=9606 GN=ATXN2L PE=1 SV=2	[R].QGSGRESPSLASR.[E]	1xTMTpro [N-Term]; 2xPhospho [S3(100); S7(100)]	0.000304109	0.000188487	1	1	1	1	Q8WWM7 [333-345]	Q8WWM7 2xPhospho [S335(100); S339(100)]	1	1795.81	0.506	0.742	1.15	0.607	0.995	1.199	1.342	0.527	0.865	6.81758e-05	0.0359266	0.294783	0.000376313	0.952308	0.808775	0.144174	1.99679e-05	0.0806215	0.0315326	0.45478	1	0.0473551	1	1	1	0.00930396	0.462547	315.7	159.7	234.1	363	191.5	314.2	6.21	14.63	3.84
Q86YZ3	Hornerin OS=Homo sapiens OX=9606 GN=HRNR PE=1 SV=2	[QR].QGSGSGQSPSR.[G]	1xTMTpro [N-Term]; 1xPhospho [S8(99.2)]	2.63381e-05	0.000188487	1	1	1	1	Q86YZ3 [652-662]; [1705-1715]; [1822-1832]; [2292-2302]; [2645-2655]	Q86YZ3 1xPhospho [S659(99.2)]; 1xPhospho [S1712(99.2)]; 1xPhospho [S1829(99.2)]; 1xPhospho [S2299(99.2)]; 1xPhospho [S2652(99.2)]	0	1431.65	1.074	0.858	1.357	0.806	1.146	0.75	1.336	0.594	0.845	0.99506	0.999977	0.969666	0.999184	0.619472	0.95212	0.713444	0.871395	0.955677	1	1	1	1	1	1	1	1	1	182.5	196	156.6	247.5	147.1	209.1	23.27	77.22	41.04
Q13263	Transcription intermediary factor 1-beta OS=Homo sapiens OX=9606 GN=TRIM28 PE=1 SV=5	[K].QGSGSSQPMEVQEGYGFGSGDDPYSSAEPHVSGVK.[R]	1xTMTpro [K35]; 1xTMTpro [N-Term]; 1xPhospho [S6(100)]	3.26957e-11	0.000188487	1	1	1	2	Q13263 [435-469]	Q13263 1xPhospho [S440(100)]	0	4245.92	0.96	0.918	1.119	1.12	0.987	1.166	1.076	1	0.882	1	0.848894	0.950281	0.958829	0.972919	0.94635	0.997941	1	0.617213	1	1	1	1	1	1	1	1	1	54.6	52.5	50.1	61.1	61.2	53.9	22.64	11.83	8.42
Q9UQ35	Serine/arginine repetitive matrix protein 2 OS=Homo sapiens OX=9606 GN=SRRM2 PE=1 SV=2	[R].QGSITSPQANEQSVTPQR.[R]	1xTMTpro [N-Term]; 1xPhospho [T15(100)]	1.4863e-12	0.000188487	1	1	3	10	Q9UQ35 [852-869]	Q9UQ35 1xPhospho [T866(100)]	0	2312.12	0.98	1.043	1.026	1.058	1.123	1.079	1.076	1.031	1.094	0.912778	0.0737837	0.66954	0.096273	0.00010145	0.0183954	0.0117236	0.693283	0.000864861	1	0.744455	1	1	0.00403018	1	1	1	0.0238567	774.7	759.2	808.2	795	819.3	870	0.32	1.18	3.06
Q9UQ35	Serine/arginine repetitive matrix protein 2 OS=Homo sapiens OX=9606 GN=SRRM2 PE=1 SV=2	[R].QGSITSPQANEQSVTPQR.[R]	1xTMTpro [N-Term]; 2xPhospho [S6(100); S13(98.9)]	1.09849e-07	0.000188487	1	1	2	6	Q9UQ35 [852-869]	Q9UQ35 2xPhospho [S857(100); S864(98.9)]	0	2392.09	1.075	1.142	0.916	1.002	1.2	0.932	1.051	1.093	1.309	0.999393	1	0.854474	0.988287	0.834609	0.999672	0.861661	0.993514	0.254286	1	1	1	1	1	1	1	1	0.805762	204.9	220.3	234	187.8	205.3	245.9	9.93	15.97	14.42
Q9UQ35	Serine/arginine repetitive matrix protein 2 OS=Homo sapiens OX=9606 GN=SRRM2 PE=1 SV=2	[R].QGSITSPQANEQSVTPQR.[R]	1xTMTpro [N-Term]; 3xPhospho [S3(100); T5(100); T15(100)]	0.000145149	0.000188487	1	1	1	1	Q9UQ35 [852-869]	Q9UQ35 3xPhospho [S854(100); T856(100); T866(100)]	0	2472.05	1.095	0.96	0.887	0.928	0.873	0.847	0.909	1.046	0.984	0.889245	0.998619	1	0.999999	0.993645	0.850407	0.935035	0.999994	0.991702	1	1	1	1	1	1	1	1	1	41.9	45.9	40.2	37.2	38.9	36.6	19.92	18.51	11.56
Q9UQ35	Serine/arginine repetitive matrix protein 2 OS=Homo sapiens OX=9606 GN=SRRM2 PE=1 SV=2	[R].QGSITSPQANEQSVTPQRR.[S]	1xTMTpro [N-Term]; 1xPhospho [T15(100)]	1.47857e-05	0.000188487	1	1	2	3	Q9UQ35 [852-870]	Q9UQ35 1xPhospho [T866(100)]	1	2468.22	0.964	1.139	0.901	0.986	1.262	1.023	1.108	1.095	1.401	0.976649	0.731713	0.9911	0.991705	0.0728701	0.999987	0.532627	1	0.0279123	1	1	1	1	0.376753	1	1	1	0.251956	387.9	373.8	442	349.5	382.6	489.5	4.21	7.51	15.84
O60583	Cyclin-T2 OS=Homo sapiens OX=9606 GN=CCNT2 PE=1 SV=2	[K].QGQSQAASSSSVTSPIK.[M]	1xTMTpro [K17]; 1xTMTpro [N-Term]; 1xPhospho [S14(100)]	1.35841e-11	0.000188487	1	1	1	1	O60583 [467-483]	O60583 1xPhospho [S480(100)]	0	2351.21	0.99	1.031	0.952	0.974	1.123	0.984	1.09	1.023	1.18	0.999998	0.990427	0.993854	0.989164	0.798527	0.97783	0.980781	1	0.505119	1	1	1	1	1	1	1	1	1	87.3	86.4	89.9	83.1	85	98	23.27	6.45	7.38
P46821	Microtubule-associated protein 1B OS=Homo sapiens OX=9606 GN=MAP1B PE=1 SV=2	[K].QGSPDQVSPVSEMTSTSLYQDK.[Q]	1xTMTpro [K22]; 1xTMTpro [N-Term]; 1xPhospho [S3(100)]	1.60982e-07	0.000188487	1	1	2	3	P46821 [1436-1457]	P46821 1xPhospho [S1438(100)]	0	3072.47	1.135	1.043	0.978	1.096	1.106	0.966	1.061	1.121	1.132	0.540177	0.988566	0.944409	0.424859	0.688078	0.999921	0.948247	0.887281	0.989837	1	1	1	1	1	1	1	1	1	96	109	100.2	93.9	105.2	106.3	7.38	8.77	7.99
O00425	Insulin-like growth factor 2 mRNA-binding protein 3 OS=Homo sapiens OX=9606 GN=IGF2BP3 PE=1 SV=2	[R].QGSPGSVSK.[Q]	1xTMTpro [K9]; 1xTMTpro [N-Term]; 1xPhospho [S3(100)]	0.000120243	0.000188487	1	1	1	5	O00425 [182-190]	O00425 1xPhospho [S184(100)]	0	1534.81	0.963	1.077	0.932	1.093	1.163	1.136	1.079	1.173	1.247	0.980479	0.999986	0.959282	0.997055	0.969908	0.999877	0.937462	0.998934	0.630178	1	1	1	1	1	1	1	1	1	1634.9	1573.7	1761.5	1524.4	1787.4	1901.4	11.27	19.77	16.94
Q9NZI8	Insulin-like growth factor 2 mRNA-binding protein 1 OS=Homo sapiens OX=9606 GN=IGF2BP1 PE=1 SV=2	[R].QGSPVAAGAPAK.[Q]	1xTMTpro [K12]; 1xTMTpro [N-Term]; 1xPhospho [S3(100)]	7.22842e-07	0.000188487	1	1	1	2	Q9NZI8 [179-190]	Q9NZI8 1xPhospho [S181(100)]	0	1741.95	1.06	1.062	0.962	0.982	1.026	0.927	0.966	1.021	1.066	0.762908	0.232242	0.97233	1	0.76714	0.743511	0.884607	0.977665	0.363657	1	1	1	1	1	1	1	1	0.929454	508.5	539.1	539.8	489.4	499.5	521.5	3.83	6.92	2.66
Q6WKZ4	Rab11 family-interacting protein 1 OS=Homo sapiens OX=9606 GN=RAB11FIP1 PE=1 SV=3	[R].QGSSLNLFEDVQITEPEAEPESK.[S]	1xTMTpro [K23]; 1xTMTpro [N-Term]; 1xPhospho [S3(99.4)]	5.26302e-11	0.000188487	1	1	1	3	Q6WKZ4 [498-520]	Q6WKZ4 1xPhospho [S500(99.4)]	0	3235.59	0.797	1.512	0.913	0.817	1.645	1.026	1.088	0.895	1.802	0.601196	0.622825	0.996994	0.878611	0.0722386	0.99334	0.639837	0.986187	0.0338874	1	1	1	1	0.375593	1	1	1	0.282931	152	121.2	229.9	138.8	124.3	250.1	14.62	17.97	26.91
Q6ZRI6	Uncharacterized protein C15orf39 OS=Homo sapiens OX=9606 GN=C15orf39 PE=1 SV=3	[K].QGSYSPALPLQPLGGHK.[G]	1xTMTpro [K17]; 1xTMTpro [N-Term]; 1xPhospho [S5(100)]	9.24325e-06	0.000188487	1	1	1	1	Q6ZRI6 [295-311]	Q6ZRI6 1xPhospho [S299(100)]	0	2438.31	0.893	0.997	0.92	0.926	0.803	1.037	0.805	1.007	0.873	0.840298	0.999999	0.964715	0.930279	0.0365658	0.999851	0.0422871	0.999988	0.133325	1	1	1	1	0.244732	1	1	1	0.599547	83.7	74.8	83.5	77	77.6	67.2	6.58	6.83	5.22
P46821	Microtubule-associated protein 1B OS=Homo sapiens OX=9606 GN=MAP1B PE=1 SV=2	[K].QGVDDIEKFEDEGAGFEESSETGDYEEK.[A]	2xTMTpro [K8; K28]; 1xTMTpro [N-Term]; 1xPhospho [S20(97.4)]	2.13109e-09	0.000188487	1	1	2	6	P46821 [918-945]	P46821 1xPhospho [S937(97.4)]	1	4131.89	0.752	1.573	1.037	1.107	1.807	1.473	1.149	1.068	1.743	0.930243	0.777054	0.999979	0.996751	0.0706025	0.730792	0.474979	0.999596	0.0921637	1	1	1	1	0.369425	1	1	1	0.495193	521.3	391.9	820	540.5	577.1	942	15.74	22.03	38.55
A8MW92	PHD finger protein 20-like protein 1 OS=Homo sapiens OX=9606 GN=PHF20L1 PE=1 SV=2	[K].QHDYSDYEDSSLEFLER.[C]	1xTMTpro [N-Term]; 1xPhospho [S5(100)]	8.27089e-12	0.000188487	1	1	1	1	A8MW92 [580-596]	A8MW92 1xPhospho [S584(100)]	0	2517.08	1.068	1.074	0.804	0.808	0.847	0.756	0.789	1.004	1.053	0.999973	0.919224	0.832817	0.397623	0.464314	0.318531	0.118113	0.961264	0.981585	1	1	1	1	1	1	1	1	1	70.7	75.5	75.9	56.8	57.1	59.9	2.44	12.21	9.19
Q9Y6D6	Brefeldin A-inhibited guanine nucleotide-exchange protein 1 OS=Homo sapiens OX=9606 GN=ARFGEF1 PE=1 SV=2	[R].QHHHLLQSPVSHHEPESPQLR.[Y]	1xTMTpro [N-Term]; 1xPhospho [S17(100)]	7.42491e-07	0.000188487	1	1	1	1	Q9Y6D6 [227-247]	Q9Y6D6 1xPhospho [S243(100)]	0	2877.42	1.242	1.124	1.158	0.866	1.014	0.697	0.902	0.748	0.876	0.986412	0.865747	0.787697	0.99907	0.999251	0.99972	0.96621	0.930628	0.926103	1	1	1	1	1	1	1	1	1	50.2	62.4	56.4	58.1	43.5	50.9	7.82	19.99	31.86
Q9Y6D6	Brefeldin A-inhibited guanine nucleotide-exchange protein 1 OS=Homo sapiens OX=9606 GN=ARFGEF1 PE=1 SV=2	[R].QHHHLLQSPVSHHEPESPQLR.[Y]	1xTMTpro [N-Term]; 2xPhospho [S8(100); S17(100)]	1.3919e-05	0.000188487	1	1	1	1	Q9Y6D6 [227-247]	Q9Y6D6 2xPhospho [S234(100); S243(100)]	0	2957.39	1.015	0.954	1.132	0.903	0.71	0.89	0.744	0.798	0.628	0.991291	0.973636	0.967676	0.997989	0.795883	0.999984	0.394609	0.999059	0.376973	1	1	1	1	1	1	1	1	0.940396	47.6	48.3	45.4	53.9	43	33.8	10.69	20.04	33.46
P46821	Microtubule-associated protein 1B OS=Homo sapiens OX=9606 GN=MAP1B PE=1 SV=2	[K].QGSPDQVSPVSEMTSTSLYQDK.[Q]	1xTMTpro [K22]; 1xTMTpro [N-Term]; 2xPhospho [S3(100); S8(100)]	3.98001e-07	0.000188487	1	1	1	1	P46821 [1436-1457]	P46821 2xPhospho [S1438(100); S1443(100)]	0	3152.44	0.718	1.074	1.008	0.977	1.108	1.36	1.032	0.969	1.1	0.850438	0.991578	0.991631	0.999756	0.734681	0.943401	0.958107	0.955297	0.957942	1	1	1	1	1	1	1	1	1	34.1	24.5	36.6	34.3	33.3	37.8	13.06	24.08	16.09
Q5VWQ8	Disabled homolog 2-interacting protein OS=Homo sapiens OX=9606 GN=DAB2IP PE=1 SV=2	[K].QGPSPVSPNALDR.[T]	1xTMTpro [N-Term]; 1xPhospho [S7(100)]	9.3137e-05	0.000188487	1	1	1	1	Q5VWQ8 [989-1001]	Q5VWQ8 1xPhospho [S995(100)]	0	1721.85	0.928	0.819	0.982	0.882	0.873	0.95	1.065	0.898	0.889	0.759129	0.183018	0.998425	0.599494	0.753654	0.999676	0.827116	0.814871	0.923457	1	1	1	1	1	1	1	1	1	152.5	141.5	124.9	149.7	134.4	133.1	7.36	8.98	10.22
Q9NW97	Transmembrane protein 51 OS=Homo sapiens OX=9606 GN=TMEM51 PE=1 SV=1	[R].QGEDLAHVQHPTGAGPHAQEEDSQEEEEEDEEAASR.[Y]	1xTMTpro [N-Term]; 1xPhospho [S23(100)]	5.94836e-14	0.000188487	1	1	1	1	Q9NW97 [93-128]	Q9NW97 1xPhospho [S115(100)]	0	4325.83	1.226	0.729	0.894	1.146	0.702	0.935	0.963	1.281	0.785	0.895577	0.432663	0.785581	1	0.0534949	0.887043	0.73093	0.797166	0.381084	1	1	1	1	0.31075	1	1	1	0.944073	32.8	40.2	23.9	29.3	37.5	23	19.89	5.96	23.56
Q86UE4	Protein LYRIC OS=Homo sapiens OX=9606 GN=MTDH PE=1 SV=2	[K].QGEDNSTAQDTEELEK.[E]	1xTMTpro [K16]; 1xTMTpro [N-Term]; 1xPhospho [S6(100)]	4.59928e-05	0.000188487	1	1	1	1	Q86UE4 [452-467]	Q86UE4 1xPhospho [S457(100)]	0	2482.15	1.007	1.378	1.052	1.285	1.339	1.276	0.972	1.221	1.272	0.780061	0.958547	1	0.999914	0.961571	0.66132	1	0.999931	0.96341	1	1	1	1	1	1	1	1	1	98.3	99	135.4	103.4	126.3	131.6	18.43	20.69	17.78
P51825	AF4/FMR2 family member 1 OS=Homo sapiens OX=9606 GN=AFF1 PE=1 SV=1	[R].QGFQQLQELTKTP.[-]	1xTMTpro [K11]; 1xTMTpro [N-Term]; 1xPhospho [T12(100)]	2.40046e-06	0.000188487	1	1	1	1	P51825 [1198-1210]	P51825 1xPhospho [T1209(100)]	1	2206.18	0.954	1.061	1.002	0.942	1.014	0.988	0.956	0.94	1.012	0.960106	0.997843	0.930309	0.959307	0.999976	1	0.989866	0.999996	0.872294	1	1	1	1	1	1	1	1	1	73.3	70	77.8	73.5	69.1	74.3	10.24	8.52	14.6
P52272	Heterogeneous nuclear ribonucleoprotein M OS=Homo sapiens OX=9606 GN=HNRNPM PE=1 SV=3	[K].QGGGGGGGSVPGIER.[M]	1xTMTpro [N-Term]; 1xPhospho [S9(100)]	2.3058e-06	0.000188487	1	1	1	2	P52272 [389-403]	P52272 1xPhospho [S397(100)]	0	1668.8	0.896	1.006	1.065	0.934	1.008	1.042	1.001	0.877	0.946	0.247992	0.977743	0.961218	0.774453	0.994129	0.896314	0.999964	0.341421	0.765875	1	1	1	1	1	1	1	1	1	342.8	307.3	345	365	320.1	345.4	7.94	4.75	4.61
Q9BQ75	Protein CMSS1 OS=Homo sapiens OX=9606 GN=CMSS1 PE=1 SV=2	[K].QGGLNLSPLK.[F]	1xTMTpro [K10]; 1xTMTpro [N-Term]; 1xPhospho [S7(100)]	0.000186147	0.000188487	1	1	1	2	Q9BQ75 [222-231]	Q9BQ75 1xPhospho [S228(100)]	0	1714.97	0.998	0.956	1.01	1.085	1.177	1.087	1.231	1.075	1.166	0.981864	0.672179	0.987568	0.996682	0.972426	0.999926	0.289083	0.999984	0.749446	1	1	1	1	1	1	1	1	1	293.4	292.7	280.6	296.2	318.3	345.3	12.54	12.43	10.24
Q9Y520	Protein PRRC2C OS=Homo sapiens OX=9606 GN=PRRC2C PE=1 SV=4	[K].QGGQGDGIQVNSQFQQEFPSLQAAGDQEK.[K]	1xTMTpro [K29]; 1xTMTpro [N-Term]; 1xPhospho [S12(100)]	1.19258e-10	0.000188487	1	1	1	2	Q9Y520 [126-154]	Q9Y520 1xPhospho [S137(100)]	0	3779.82	0.802	0.94	0.947	0.966	1.021	1.205	1.087	1.02	1.078	0.436801	0.882052	0.972655	0.998961	0.999742	0.638471	0.961322	0.998718	0.996464	1	1	1	1	1	1	1	1	1	97	77.8	91.2	91.9	93.7	99.1	26.14	7.77	11.88
Q9H0L4	Cleavage stimulation factor subunit 2 tau variant OS=Homo sapiens OX=9606 GN=CSTF2T PE=1 SV=1	[K].QGGSQPSSFSPGQSQVTPQDQEK.[A]	1xTMTpro [K23]; 1xTMTpro [N-Term]; 1xPhospho [S10(100)]	1.63613e-08	0.000188487	1	1	2	2	Q9H0L4 [554-576]	Q9H0L4 1xPhospho [S563(100)]	0	3092.48	1.094	0.983	0.888	1.08	0.968	0.987	0.984	1.216	1.09	0.99858	0.99943	0.559921	0.999876	0.998371	0.999985	0.999999	0.432187	0.78197	1	1	1	1	1	1	1	1	1	117.6	128.7	115.6	104.4	127	113.8	0.91	12	1.77
Q9BRZ2	E3 ubiquitin-protein ligase TRIM56 OS=Homo sapiens OX=9606 GN=TRIM56 PE=1 SV=3	[R].QGGVQPQAGDGAQTPKEEK.[A]	2xTMTpro [K16; K19]; 1xTMTpro [N-Term]; 1xPhospho [T14(100)]	6.5368e-07	0.000188487	1	1	1	1	Q9BRZ2 [405-423]	Q9BRZ2 1xPhospho [T418(100)]	1	2917.52	0.935	1.166	0.921	0.994	1.195	1.062	1.025	1.078	1.297	0.741003	0.995078	0.951875	0.830568	0.999603	0.999968	0.962233	0.999139	0.853567	1	1	1	1	1	1	1	1	1	98.5	92.1	114.9	90.8	97.9	117.7	20.02	26.23	30.69
Q15545	Transcription initiation factor TFIID subunit 7 OS=Homo sapiens OX=9606 GN=TAF7 PE=1 SV=1	[R].QGHDSLEHDELR.[E]	1xTMTpro [N-Term]; 1xPhospho [S5(100)]	4.04505e-08	0.000188487	1	1	1	2	Q15545 [209-220]	Q15545 1xPhospho [S213(100)]	0	1819.83	1.001	0.697	1.004	0.851	0.671	0.85	0.962	0.848	0.668	0.995433	0.96584	0.98219	0.999667	0.546022	0.999928	0.928754	0.998625	0.234293	1	1	1	1	1	1	1	1	0.781452	309	309.4	215.5	310.3	263.1	207.3	18.5	23.61	32.17
Q15154	Pericentriolar material 1 protein OS=Homo sapiens OX=9606 GN=PCM1 PE=1 SV=5	[R].QGLAETASPVAVSLR.[S]	1xTMTpro [N-Term]; 1xPhospho [S8(100)]	3.68897e-11	0.000188487	1	1	1	2	Q15154 [854-868]	Q15154 1xPhospho [S861(100)]	0	1883	1.064	1.026	1.015	1.003	0.974	0.943	0.949	0.988	0.959	0.140199	0.946203	0.999999	0.999559	0.999598	0.222117	0.84262	0.99992	0.998572	1	1	1	1	1	1	1	1	1	138.6	147.4	142.3	140.8	139	135	2.95	9.42	2.03
Q15154	Pericentriolar material 1 protein OS=Homo sapiens OX=9606 GN=PCM1 PE=1 SV=5	[R].QGLAETASPVAVSLRSDGSENLCTPQQSR.[T]	1xCarbamidomethyl [C23]; 1xTMTpro [N-Term]; 2xPhospho [S16(100); S19(100)]	4.15501e-08	0.000188487	1	1	1	1	Q15154 [854-882]	Q15154 1xCarbamidomethyl [C876]; 2xPhospho [S869(100); S872(100)]	1	3522.63	1.033	1.483	1.22	1.226	1.449	1.187	0.977	1.005	1.188	0.999986	0.462497	0.88981	0.896019	0.0871851	0.94225	0.849636	1	0.411219	1	1	1	1	0.420065	1	1	1	0.96925	58.9	60.8	87.3	71.8	72.2	85.3	9.66	8.23	22.08
Q15154	Pericentriolar material 1 protein OS=Homo sapiens OX=9606 GN=PCM1 PE=1 SV=5	[R].QGLAETASPVAVSLRSDGSENLCTPQQSR.[T]	1xCarbamidomethyl [C23]; 1xTMTpro [N-Term]; 3xPhospho [S13(100); S16(100); S19(100)]	4.88042e-08	0.000188487	1	1	1	1	Q15154 [854-882]	Q15154 1xCarbamidomethyl [C876]; 3xPhospho [S866(100); S869(100); S872(100)]	1	3602.59	1.322	0.931	1.262	0.984	1.104	0.745	1.186	0.78	0.875	0.335287	0.999999	0.98339	0.999999	0.960069	0.297457	0.939571	0.971371	0.999985	1	1	1	1	1	1	1	1	1	29	38.4	27	36.6	28.6	32.1	9.33	12	8.38
Q15154	Pericentriolar material 1 protein OS=Homo sapiens OX=9606 GN=PCM1 PE=1 SV=5	[R].QGLAETASPVAVSLRSDGSENLCTPQQSR.[T]	1xCarbamidomethyl [C23]; 1xTMTpro [N-Term]; 4xPhospho [S8(99.8); S13(100); S16(100); S19(100)]	3.03188e-08	0.000188487	1	1	1	2	Q15154 [854-882]	Q15154 1xCarbamidomethyl [C876]; 4xPhospho [S861(99.8); S866(100); S869(100); S872(100)]	1	3682.56	1.088	1.308	1.061	1.153	1.254	1.059	0.959	1.087	1.182	0.280386	0.154837	0.994642	0.739664	0.151328	0.943219	1	0.948265	0.319295	1	1	1	1	0.586983	1	1	1	0.883772	57.3	62.4	75	60.8	66.1	71.9	11.67	19.35	10.19
Q96JG6	Syndetin OS=Homo sapiens OX=9606 GN=VPS50 PE=1 SV=3	[R].QGLKSPQESLSDLGAIESLR.[V]	1xTMTpro [K4]; 1xTMTpro [N-Term]; 1xPhospho [S5(100)]	5.42718e-10	0.000188487	1	2	1	3	Q96JG6 [11-30]	Q96JG6 1xPhospho [S15(100)]	1	2816.51	0.856	0.866	1.095	0.837	0.879	0.977	1.014	0.764	0.802	0.165062	0.258611	0.554399	0.096834	0.349178	0.99926	0.999907	0.00561486	0.0237327	1	1	1	1	0.938408	1	1	0.330647	0.228207	292.9	250.8	253.6	320.7	245.1	257.3	2.66	12.96	6.93
Q9BX63	Fanconi anemia group J protein OS=Homo sapiens OX=9606 GN=BRIP1 PE=1 SV=2	[K].QGNSQESSNTIK.[K]	1xTMTpro [K12]; 1xTMTpro [N-Term]; 1xPhospho [S4(100)]	0.000978643	0.000188487	1	1	1	1	Q9BX63 [223-234]	Q9BX63 1xPhospho [S226(100)]	0	1980.99	1.056	0.733	0.977	0.889	0.722	0.842	0.985	0.91	0.74	0.991901	0.94808	0.999999	1	0.631518	0.994126	0.977878	1	0.581392	1	1	1	1	1	1	1	1	1	91	96.1	66.8	88.9	80.9	65.8	13.85	38.6	33.26
Q01094	Transcription factor E2F1 OS=Homo sapiens OX=9606 GN=E2F1 PE=1 SV=1	[K].QGPIDVFLCPEETVGGISPGK.[T]	1xCarbamidomethyl [C9]; 1xTMTpro [K21]; 1xTMTpro [N-Term]; 1xPhospho [S18(100)]	4.19932e-07	0.000188487	1	1	1	2	Q01094 [290-310]	Q01094 1xCarbamidomethyl [C298]; 1xPhospho [S307(100)]	0	2888.48	0.941	0.933	0.962	0.984	0.938	1.046	1.005	1.023	0.975	0.97761	0.912825	0.9999	0.987354	0.997313	0.999999	0.992733	0.998409	0.999912	1	1	1	1	1	1	1	1	1	160.7	151.2	149.9	154.6	158.2	150.7	4.27	1.76	11.47
O43159	Ribosomal RNA-processing protein 8 OS=Homo sapiens OX=9606 GN=RRP8 PE=1 SV=2	[K].QGPPCSDSEEEVER.[K]	1xCarbamidomethyl [C5]; 1xTMTpro [N-Term]; 1xPhospho [S6(100)]	4.38964e-06	0.000188487	1	1	1	1	O43159 [99-112]	O43159 1xCarbamidomethyl [C103]; 1xPhospho [S104(100)]	0	2002.84	1.054	0.743	0.935	0.766	0.785	0.727	1.056	0.82	0.84	0.99998	0.10094	0.979525	0.486628	0.362887	0.577062	0.948022	0.858496	0.739354	1	0.910676	1	1	0.955569	1	1	1	1	44.8	47.2	33.3	41.9	34.3	35.2	10.01	14.75	4.14
O43159	Ribosomal RNA-processing protein 8 OS=Homo sapiens OX=9606 GN=RRP8 PE=1 SV=2	[K].QGPPCSDSEEEVER.[K]	1xCarbamidomethyl [C5]; 1xTMTpro [N-Term]; 2xPhospho [S6(100); S8(100)]	2.75251e-07	0.000188487	1	1	1	4	O43159 [99-112]	O43159 1xCarbamidomethyl [C103]; 2xPhospho [S104(100); S106(100)]	0	2082.8	1.037	0.938	0.959	1.051	1.059	1.014	1.13	1.096	1.104	0.999735	0.367566	0.594639	0.999999	0.999951	0.999962	0.283799	0.543854	0.48552	1	1	1	1	1	1	1	1	1	296	306.8	277.5	283.9	311.1	313.5	5.84	2.36	4.39
O43159	Ribosomal RNA-processing protein 8 OS=Homo sapiens OX=9606 GN=RRP8 PE=1 SV=2	[K].QGPPCSDSEEEVERK.[K]	1xCarbamidomethyl [C5]; 1xTMTpro [K15]; 1xTMTpro [N-Term]; 2xPhospho [S6(100); S8(100)]	3.28988e-06	0.000188487	1	1	1	1	O43159 [99-113]	O43159 1xCarbamidomethyl [C103]; 2xPhospho [S104(100); S106(100)]	1	2515.11	0.857	0.969	0.963	0.989	1.054	1.155	1.088	1.027	1.094	0.974272	0.998385	0.997281	0.999846	0.961659	0.995846	0.829343	0.999944	0.80738	1	1	1	1	1	1	1	1	1	104.8	89.7	101.5	100.9	103.6	110.4	10.41	11.7	20.39
Q9Y2E8	Sodium/hydrogen exchanger 8 OS=Homo sapiens OX=9606 GN=SLC9A8 PE=1 SV=4	[R].QGPSGSEDDEQELL.[-]	1xTMTpro [N-Term]; 2xPhospho [S4(100); S6(100)]	0.000681175	0.000188487	1	1	1	1	Q9Y2E8 [568-581]	Q9Y2E8 2xPhospho [S571(100); S573(100)]	0	1967.78	0.895	0.903	0.815	0.885	0.76	0.989	0.842	1.085	0.932	0.999932	0.962922	0.968771	0.955339	0.688489	0.986758	0.981775	1	0.977691	1	1	1	1	1	1	1	1	1	45.8	40.9	41.3	37.3	40.5	34.8	11.53	27.64	8.47
Q9NW75	G patch domain-containing protein 2 OS=Homo sapiens OX=9606 GN=GPATCH2 PE=1 SV=1	[R].QGDDEQSDWFYEK.[E]	1xTMTpro [K13]; 1xTMTpro [N-Term]; 1xPhospho [S7(100)]	2.96319e-07	0.000188487	1	1	1	2	Q9NW75 [278-290]	Q9NW75 1xPhospho [S284(100)]	0	2335.04	0.934	0.953	0.947	0.925	1.139	0.991	1.195	0.977	1.203	0.999541	0.999585	0.997435	0.879386	0.999143	0.966456	0.984684	0.984887	0.964962	1	1	1	1	1	1	1	1	1	203.2	189.8	193.7	192.5	188.1	231.5	6.21	17.17	19.72
Q96G46	tRNA-dihydrouridine(47) synthase [NAD(P)(+)]-like OS=Homo sapiens OX=9606 GN=DUS3L PE=1 SV=2	[R].QENCGAQQVPAGPGTSTPPSSPVR.[T]	1xCarbamidomethyl [C4]; 2xPhospho [T17(98); S21(98.1)]; 1xTMTpro [N-Term]	2.9354e-06	0.000188487	1	1	5	14	Q96G46 [257-280]	Q96G46 1xCarbamidomethyl [C260]; 2xPhospho [T273(98); S277(98.1)]	0	2886.28	0.9	0.808	1.039	0.908	0.701	1.01	0.867	0.874	0.674	0.999993	0.998573	0.966483	0.999854	0.251633	0.998802	0.419931	0.903093	0.075108	1	1	1	1	0.783786	1	1	1	0.444994	142.4	128.1	115.1	148	129.4	99.8	12.57	12	20.14
Q96G46	tRNA-dihydrouridine(47) synthase [NAD(P)(+)]-like OS=Homo sapiens OX=9606 GN=DUS3L PE=1 SV=2	[R].QENCGAQQVPAGPGTSTPPSSPVR.[T]	1xCarbamidomethyl [C4]; 1xTMTpro [N-Term]; 1xPhospho [S/T]	2.58849e-09	0.000188487	1	1	1	1	Q96G46 [257-280]	Q96G46 1xCarbamidomethyl [C260]	0	2806.32	1.127	0.944	0.941	0.919	0.88	0.815	0.933	0.977	0.936	0.495058	0.995001	0.99071	0.993333	0.908894	0.248463	0.667484	1	0.997808	1	1	1	1	1	1	1	1	1	51.8	58.4	48.9	48.7	47.6	45.6	8.43	14.58	22.1
Q6PJF5	Inactive rhomboid protein 2 OS=Homo sapiens OX=9606 GN=RHBDF2 PE=1 SV=2	[R].QASLSQSIR.[K]	1xTMTpro [N-Term]; 1xPhospho [S3(100)]	0.000290127	0.000188487	1	1	1	1	Q6PJF5 [111-119]	Q6PJF5 1xPhospho [S113(100)]	0	1373.71	0.928	0.855	0.957	1.032	1.149	1.112	1.343	1.079	1.2	0.99866	1	0.969652	0.659192	0.248056	0.856147	0.235718	0.969026	0.619585	1	1	1	1	0.777953	1	1	1	1	222.5	206.6	190.3	212.9	229.8	255.6	21.6	2.23	6.89
Q14789	Golgin subfamily B member 1 OS=Homo sapiens OX=9606 GN=GOLGB1 PE=1 SV=2	[R].QASPETSASPDGSQNLVYETELLR.[T]	1xTMTpro [N-Term]; 1xPhospho [S3(100)]	3.27877e-12	0.000188487	1	1	1	4	Q14789 [3008-3031]	Q14789 1xPhospho [S3010(100)]	0	2976.42	0.871	0.715	1.005	0.769	0.737	0.883	1.031	0.765	0.733	0.0573658	0.000340602	0.999979	0.00267741	0.000763923	0.477712	0.992709	0.00347939	0.000977922	1	0.0146776	1	0.168462	0.0166724	1	1	0.248899	0.0255847	311.3	271.3	222.5	312.9	239.5	229.5	2.95	8.71	6.46
P51148	Ras-related protein Rab-5C OS=Homo sapiens OX=9606 GN=RAB5C PE=1 SV=2	[R].QASPNIVIALAGNK.[A]	1xTMTpro [K14]; 1xTMTpro [N-Term]; 1xPhospho [S3(100)]	1.52903e-05	0.000188487	1	1	1	1	P51148 [122-135]	P51148 1xPhospho [S124(100)]	0	2084.18	0.975	0.899	1.085	1.071	0.908	1.098	1.009	0.987	0.837	0.995163	0.638804	0.770738	0.89328	0.948811	0.992914	0.979148	0.999738	0.313425	1	1	1	1	1	1	1	1	0.878089	77.5	75.5	69.7	84.1	83	70.3	6.35	8.42	10.92
P61020	Ras-related protein Rab-5B OS=Homo sapiens OX=9606 GN=RAB5B PE=1 SV=1	[R].QASPSIVIALAGNK.[A]	1xTMTpro [K14]; 1xTMTpro [N-Term]; 1xPhospho [S3(100)]	2.25987e-06	0.000188487	1	1	1	2	P61020 [121-134]	P61020 1xPhospho [S123(100)]	0	2057.17	1.039	0.994	1.001	1.069	0.975	1.029	0.981	1.068	0.974	0.997264	0.999659	0.996726	0.993069	0.895944	0.999998	0.97088	0.908394	0.990748	1	1	1	1	1	1	1	1	1	176.9	183.8	175.8	177.1	189.1	172.4	7.24	6.43	4.66
Q8TB72	Pumilio homolog 2 OS=Homo sapiens OX=9606 GN=PUM2 PE=1 SV=2	[R].QASPTEVVER.[L]	1xTMTpro [N-Term]; 1xPhospho [S3(100)]	4.91888e-05	0.000188487	1	1	1	2	Q8TB72 [180-189]	Q8TB72 1xPhospho [S182(100)]	0	1499.74	1.028	0.909	1.005	0.952	0.937	0.926	1.03	0.947	0.932	0.873606	1	0.871879	0.999995	0.91207	0.821119	0.901053	0.819087	0.351593	1	1	1	1	1	1	1	1	0.917901	655.9	674.6	596.4	659.5	624.6	614.5	5.2	6.93	14.5
P46937	Transcriptional coactivator YAP1 OS=Homo sapiens OX=9606 GN=YAP1 PE=1 SV=2	[R].QASTDAGTAGALTPQHVR.[A]	1xTMTpro [N-Term]; 1xPhospho [S3(99.2)]	7.7297e-07	0.000188487	1	1	1	1	P46937 [107-124]	P46937 1xPhospho [S109(99.2)]	0	2165.07	0.921	0.733	0.89	0.746	0.666	0.81	0.909	0.838	0.748	0.999999	0.9657	1	0.978683	0.384684	0.988354	0.809236	0.973033	0.365876	1	1	1	1	0.983169	1	1	1	0.931196	203.4	187.3	149	181.1	151.8	135.4	9.97	16.29	29.86
P17480	Nucleolar transcription factor 1 OS=Homo sapiens OX=9606 GN=UBTF PE=1 SV=1	[K].QATSPASK.[K]	1xTMTpro [K8]; 1xTMTpro [N-Term]; 1xPhospho [S4(100)]	0.000274934	0.000188487	1	1	1	2	P17480 [386-393]	P17480 1xPhospho [S389(100)]	0	1477.79	0.929	1.301	1.055	1.045	1.383	1.125	1.063	0.99	1.311	0.979722	0.422742	0.999992	0.995118	0.132891	0.999958	0.959033	0.998868	0.107383	1	1	1	1	0.54101	1	1	1	0.537257	625.9	581.3	814.5	660.3	653.8	865.8	4.39	16.18	17.19
Q9NQS7	Inner centromere protein OS=Homo sapiens OX=9606 GN=INCENP PE=1 SV=3	[K].QAVSELDEEQHLEDEELQPPRSK.[T]	1xTMTpro [K23]; 1xTMTpro [N-Term]; 1xPhospho [S22(100)]	1.00183e-05	0.000188487	1	1	1	1	Q9NQS7 [455-477]	Q9NQS7 1xPhospho [S476(100)]	1	3394.67	0.852	1.162	0.923	0.79	0.917	0.928	0.789	0.857	0.993	0.540749	0.795952	0.902204	0.476335	0.786264	0.999996	0.182495	0.957457	0.999762	1	1	1	1	1	1	1	1	1	61	51.9	70.9	56.3	48.2	55.9	15.87	5	9.93
P46821	Microtubule-associated protein 1B OS=Homo sapiens OX=9606 GN=MAP1B PE=1 SV=2	[R].QCDETPPTSVSESAPSQTDSDVPPETEECPSITADANIDSEDESETIPTDK.[T]	2xCarbamidomethyl [C2; C29]; 1xPhospho [S44(94.5)]; 1xTMTpro [K51]; 1xTMTpro [N-Term]	0.000175217	0.000188487	1	1	7	19	P46821 [2141-2191]	P46821 2xCarbamidomethyl [C2142; C2169]; 1xPhospho [S2184(94.5)]	0	6196.7	0.908	1.269	1.021	1.229	1.454	1.354	1.146	1.204	1.424	0.999731	0.448136	0.963337	0.967965	0.167986	0.995448	0.976516	1	0.490979	1	1	1	1	0.622981	1	1	1	1	31.5	28.6	40	32.2	38.8	45.9	13.7	23.85	20.8
P46821	Microtubule-associated protein 1B OS=Homo sapiens OX=9606 GN=MAP1B PE=1 SV=2	[R].QCDETPPTSVSESAPSQTDSDVPPETEECPSITADANIDSEDESETIPTDK.[T]	2xCarbamidomethyl [C2; C29]; 1xTMTpro [K51]; 1xTMTpro [N-Term]; 2xPhospho [S/T]	0.00036464	0.000188487	1	1	2	5	P46821 [2141-2191]	P46821 2xCarbamidomethyl [C2142; C2169]	0	6276.67	0.834	1.134	0.975	0.804	1.235	0.964	1.089	0.824	1.266	0.567361	0.999998	0.999902	0.693129	0.737901	0.999908	0.792787	0.811032	0.612073	1	1	1	1	1	1	1	1	1	38	31.7	43.1	37	30.5	46.9	7.09	22.49	29.58
Q9Y570	Protein phosphatase methylesterase 1 OS=Homo sapiens OX=9606 GN=PPME1 PE=1 SV=3	[K].QCEGITSPEGSK.[S]	1xCarbamidomethyl [C2]; 1xTMTpro [K12]; 1xTMTpro [N-Term]; 1xPhospho [S7(100)]	3.0327e-05	0.000188487	1	1	1	4	Q9Y570 [237-248]	Q9Y570 1xCarbamidomethyl [C238]; 1xPhospho [S243(100)]	0	1980.96	1.128	0.862	0.993	1.42	0.944	1.259	1.095	1.43	0.95	0.999984	0.819474	0.999361	0.925058	0.999723	0.962794	0.926711	0.79146	1	1	1	1	1	1	1	1	1	1	463.9	523.4	399.8	460.7	658.7	437.7	7.65	27.37	17.71
P33241	Lymphocyte-specific protein 1 OS=Homo sapiens OX=9606 GN=LSP1 PE=1 SV=1	[R].QASIELPSMAVASTK.[S]	1xTMTpro [K15]; 1xTMTpro [N-Term]; 1xPhospho [S3(100)]	1.41571e-09	0.000188487	1	1	1	11	P33241 [250-264]	P33241 1xPhospho [S252(100)]	0	2221.18	1.035	1.105	0.98	1.082	1.163	1.046	1.052	1.105	1.187	0.752428	0.105707	0.993606	0.576888	0.0523384	0.999498	0.997707	0.306451	0.0213343	1	0.938326	1	1	0.307118	1	1	1	0.214351	1699.7	1758.6	1878.8	1665	1839.8	1977.1	1.12	6.35	3.24
Q8NDX1	PH and SEC7 domain-containing protein 4 OS=Homo sapiens OX=9606 GN=PSD4 PE=1 SV=2	[R].QDAPPWGSGVELTHLGSPSAQR.[E]	1xTMTpro [N-Term]; 1xPhospho [S/T]	7.04152e-12	0.000188487	1	1	2	2	Q8NDX1 [102-123]		0	2674.29	0.964	1.046	1.006	0.995	1.082	1.032	1.034	0.989	1.076	0.999796	0.911571	0.997605	0.999763	0.400549	1	0.910381	0.999978	0.637207	1	1	1	1	1	1	1	1	1	83.6	80.6	87.5	84.1	83.2	90.5	3.25	6.65	10.29
P43250	G protein-coupled receptor kinase 6 OS=Homo sapiens OX=9606 GN=GRK6 PE=1 SV=2	[R].QDCCGNCSDSEEELPTRL.[-]	3xCarbamidomethyl [C3; C4; C7]; 1xTMTpro [N-Term]; 2xPhospho [S8(100); T16(98)]	2.44924e-06	0.000188487	1	1	1	1	P43250 [559-576]	P43250 3xCarbamidomethyl [C561; C562; C565]; 2xPhospho [S566(100); T574(98)]	1	2633.99	0.861	0.984	0.897	1.122	1.16	1.303	1.179	1.252	1.294	0.89482	1	0.683711	0.685586	0.739196	0.194022	0.712199	0.098056	0.114576	1	1	1	1	1	1	1	1	0.556768	157.4	135.5	154.9	141.1	176.6	182.6	1.08	15.22	8
O75419	Cell division control protein 45 homolog OS=Homo sapiens OX=9606 GN=CDC45 PE=1 SV=1	[K].QDDDLEVPAYEDIFRDEEEDEEHSGNDSDGSEPSEK.[R]	1xTMTpro [K36]; 1xTMTpro [N-Term]; 1xPhospho [S28(97.7)]	4.43072e-07	0.000188487	1	1	1	1	O75419 [121-156]	O75419 1xPhospho [S148(97.7)]	1	4815.04	0.846	1.112	1.129	1.272	1.238	1.503	1.114	1.127	1.097	0.938537	1	0.99999	0.998303	0.676032	0.778156	0.685521	0.999786	0.753207	1	1	1	1	1	1	1	1	1	90.4	76.5	100.5	102	115	111.9	18.99	14.84	20.73
Q6VMQ6	Activating transcription factor 7-interacting protein 1 OS=Homo sapiens OX=9606 GN=ATF7IP PE=1 SV=3	[K].QDDDLNCEPLSPHNITPEPVSK.[L]	1xCarbamidomethyl [C7]; 1xTMTpro [K22]; 1xTMTpro [N-Term]; 1xPhospho [S11(100)]	6.74489e-11	0.000188487	1	1	1	2	Q6VMQ6 [103-124]	Q6VMQ6 1xCarbamidomethyl [C109]; 1xPhospho [S113(100)]	0	3193.54	0.983	1.057	0.975	1.003	1.108	1.021	1.048	1.029	1.136	0.967219	0.951922	0.973589	0.991235	0.51933	0.99994	0.934609	0.999979	0.198766	1	1	1	1	1	1	1	1	0.726812	228.2	224.3	241.3	222.5	229	252.8	4.7	10.69	8.32
Q8IXQ4	GPALPP motifs-containing protein 1 OS=Homo sapiens OX=9606 GN=GPALPP1 PE=1 SV=1	[K].QDDSPPRPIIGPALPPGFIK.[S]	1xTMTpro [K20]; 1xTMTpro [N-Term]; 1xPhospho [S4(100)]	8.47725e-05	0.000188487	1	2	1	5	Q8IXQ4 [102-121]	Q8IXQ4 1xPhospho [S105(100)]	1	2803.54	0.914	0.973	0.868	0.942	1.009	1.031	1.037	1.085	1.162	0.969698	0.999979	0.824429	0.707902	0.99035	0.981407	0.971731	0.999898	0.504305	1	1	1	1	1	1	1	1	1	1941.5	1774.6	1889.1	1685.8	1829.2	1958.1	5.94	7.92	9.79
Q5VWN6	Protein TASOR 2 OS=Homo sapiens OX=9606 GN=TASOR2 PE=1 SV=1	[R].QCSLNCISSGCHTSGDSLELR.[K]	3xCarbamidomethyl [C2; C6; C11]; 1xTMTpro [N-Term]; 1xPhospho [S3(99.9)]	0.000310305	0.000188487	1	1	1	1	Q5VWN6 [1218-1238]	Q5VWN6 3xCarbamidomethyl [C1219; C1223; C1228]; 1xPhospho [S1220(99.9)]	0	2765.2	1.022	0.953	1.038	0.975	0.942	0.954	0.988	0.94	0.907	0.937294	0.858276	0.980455	0.989566	0.951929	0.670554	0.999669	0.791575	0.652429	1	1	1	1	1	1	1	1	1	42.7	43.6	40.7	44.3	41.6	40.2	5	5.32	6.23
Q3MII6	TBC1 domain family member 25 OS=Homo sapiens OX=9606 GN=TBC1D25 PE=1 SV=2	[R].QASLDGLQQLR.[D]	1xTMTpro [N-Term]; 1xPhospho [S3(100)]	3.139e-06	0.000188487	1	1	1	2	Q3MII6 [504-514]	Q3MII6 1xPhospho [S506(100)]	0	1612.84	1.025	1.035	1.048	0.967	0.988	0.943	0.954	0.923	0.943	0.989702	0.954438	0.924508	1	0.999708	0.993005	0.866005	0.938251	0.814456	1	1	1	1	1	1	1	1	1	579.1	593.5	599.3	606.8	559.9	571.9	2.56	9.35	6.75
Q9Y6J0	Calcineurin-binding protein cabin-1 OS=Homo sapiens OX=9606 GN=CABIN1 PE=1 SV=1	[R].QASGDTPTTPK.[H]	1xTMTpro [K11]; 1xTMTpro [N-Term]; 1xPhospho [T9(100)]	0.000300047	0.000188487	1	1	1	1	Q9Y6J0 [1919-1929]	Q9Y6J0 1xPhospho [T1927(100)]	0	1790.92	0.756	0.654	0.908	0.754	0.702	0.998	1.073	0.831	0.773	0.10017	0.00442668	0.996211	0.178107	0.0176333	0.998901	0.955948	0.349816	0.0393579	1	0.0972234	1	1	0.151932	1	1	1	0.309285	261.5	197.7	170.9	237.4	197.3	183.5	9.72	11.11	12.94
Q96RL7	Intermembrane lipid transfer protein VPS13A OS=Homo sapiens OX=9606 GN=VPS13A PE=1 SV=2	[K].QASFTDVRDPSLK.[L]	1xTMTpro [K13]; 1xTMTpro [N-Term]; 1xPhospho [S3(100)]	4.07545e-05	0.000188487	1	1	1	1	Q96RL7 [1414-1426]	Q96RL7 1xPhospho [S1416(100)]	1	2152.13	0.947	0.956	0.938	1.019	1.017	1.075	1.064	1.086	1.084	0.594451	0.825126	0.492902	0.974377	0.999992	0.938005	0.757837	0.878407	0.421778	1	1	1	1	1	1	1	1	0.979905	343.1	325	327.9	321.9	349.6	348.9	3.94	11.54	7.26
Q86VW2	Rho guanine nucleotide exchange factor 25 OS=Homo sapiens OX=9606 GN=ARHGEF25 PE=1 SV=2	[K].QALGDIPQAPHDSPPVSPTPK.[T]	1xTMTpro [K21]; 1xTMTpro [N-Term]; 2xPhospho [S13(100); S17(100)]	6.74335e-06	0.000188487	1	1	1	4	Q86VW2 [544-564]	Q86VW2 2xPhospho [S556(100); S560(100)]	0	2920.45	0.98	0.968	0.933	0.997	0.987	1.018	1.02	1.068	1.058	0.994783	0.999073	1	0.994058	1	0.897726	0.998772	0.995343	1	1	1	1	1	1	1	1	1	1	164.8	161.4	159.5	153.7	164.2	162.6	5.82	12.72	5.1
O43752	Syntaxin-6 OS=Homo sapiens OX=9606 GN=STX6 PE=1 SV=1	[R].QALLGDSGSQNWSTGTTDK.[Y]	1xTMTpro [K19]; 1xTMTpro [N-Term]; 1xPhospho [S9(99.1)]	5.39679e-08	0.000188487	1	1	1	1	O43752 [121-139]	O43752 1xPhospho [S129(99.1)]	0	2654.3	0.813	0.621	0.738	0.694	0.619	0.853	0.996	0.94	0.838	0.99929	0.819946	0.989738	0.981555	0.416483	0.999222	0.972785	0.999999	0.744688	1	1	1	1	1	1	1	1	1	72.6	59	45.1	53.6	50.3	44.9	15.17	33.03	33.68
O94806	Serine/threonine-protein kinase D3 OS=Homo sapiens OX=9606 GN=PRKD3 PE=1 SV=1	[R].QALMPVTPQASVCTSPGQGK.[D]	1xCarbamidomethyl [C13]; 1xTMTpro [K20]; 1xTMTpro [N-Term]; 1xPhospho [S15(100)]	1.39838e-07	0.000188487	1	1	1	1	O94806 [529-548]	O94806 1xCarbamidomethyl [C541]; 1xPhospho [S543(100)]	0	2745.4	1.125	1.169	0.971	1.077	1.181	0.958	1.01	1.11	1.217	0.342179	0.296857	0.999968	0.95053	0.309481	0.800529	1	0.898097	0.24135	1	1	1	1	0.884282	1	1	1	0.789249	68	76.4	79.5	66	73.2	80.3	4.05	6.85	11.3
Q15645	Pachytene checkpoint protein 2 homolog OS=Homo sapiens OX=9606 GN=TRIP13 PE=1 SV=2	[K].QALPCVAESPTVHVEVHQR.[G]	1xCarbamidomethyl [C5]; 1xTMTpro [N-Term]; 1xPhospho [S9(100)]	7.46664e-09	0.000188487	1	1	1	2	Q15645 [10-28]	Q15645 1xCarbamidomethyl [C14]; 1xPhospho [S18(100)]	0	2541.26	0.875	1.004	0.957	0.975	1.047	1.114	1.043	1.019	1.095	0.651764	0.933791	0.984096	0.999503	0.982729	0.818106	0.62223	0.999208	0.771144	1	1	1	1	1	1	1	1	1	153.8	134.6	154.4	147.2	149.9	161.1	7.63	4.34	18.83
O43159	Ribosomal RNA-processing protein 8 OS=Homo sapiens OX=9606 GN=RRP8 PE=1 SV=2	[K].QALVGSDSAEDEKR.[K]	1xTMTpro [K13]; 1xTMTpro [N-Term]; 1xPhospho [S8(100)]	6.34825e-06	0.000188487	1	1	1	1	O43159 [119-132]	O43159 1xPhospho [S126(100)]	1	2193.1	1.03	1.178	0.882	1.164	1.393	1.13	1.183	1.32	1.58	0.99943	0.588897	0.947291	0.43919	0.029428	0.616772	0.380427	0.128611	0.00684619	1	1	1	1	0.212822	1	1	1	0.104271	102	105.1	120.1	89.9	118.7	142.1	10.68	2.6	10.7
O00273	DNA fragmentation factor subunit alpha OS=Homo sapiens OX=9606 GN=DFFA PE=1 SV=1	[K].QAPELSLSSQDLELVTK.[E]	1xTMTpro [K17]; 1xTMTpro [N-Term]; 1xPhospho [S9(99)]	3.28988e-06	0.000188487	1	1	1	1	O00273 [249-265]	O00273 1xPhospho [S257(99)]	0	2546.36	1.032	1.098	1.186	1.103	1.15	1.068	1.047	0.93	0.97	0.999978	0.142783	0.00847097	0.653068	0.0643408	0.745062	0.995533	0.109499	0.826125	1	1	1	1	0.348146	1	1	1	1	94.4	97.4	103.6	111.9	104.1	108.5	3.73	5.27	3.03
Q96G74	OTU domain-containing protein 5 OS=Homo sapiens OX=9606 GN=OTUD5 PE=1 SV=1	[R].QAPGVGAVGGGSPER.[E]	1xTMTpro [N-Term]; 1xPhospho [S12(100)]	1.93471e-08	0.000188487	1	1	1	4	Q96G74 [154-168]	Q96G74 1xPhospho [S165(100)]	0	1722.85	1.04	0.952	0.995	0.992	0.899	0.954	0.944	0.997	0.904	0.818762	1	0.995845	0.999922	0.496137	0.906377	0.488901	0.999739	0.268368	1	1	1	1	1	1	1	1	0.825011	701	728.9	667.5	697.2	695.3	630.3	4.55	2.49	12.71
Q96G74	OTU domain-containing protein 5 OS=Homo sapiens OX=9606 GN=OTUD5 PE=1 SV=1	[R].QAPGVGAVGGGSPEREEVGAGYNSEDEYEAAAAR.[I]	1xTMTpro [N-Term]; 1xPhospho [S12(100)]	1.57261e-13	0.000188487	1	1	1	2	Q96G74 [154-187]	Q96G74 1xPhospho [S165(100)]	1	3734.69	1.076	1.157	1.132	1.176	1.429	1.093	1.236	1.039	1.263	0.217544	0.00646823	0.0485639	0.0115714	2.41553e-05	0.506212	0.0202904	0.951362	0.00278362	1	0.128183	1	0.455458	0.00145616	1	1	1	0.0550372	63.5	68.3	73.5	71.9	74.7	90.8	8.42	2.83	7.55
Q96G74	OTU domain-containing protein 5 OS=Homo sapiens OX=9606 GN=OTUD5 PE=1 SV=1	[R].QAPGVGAVGGGSPEREEVGAGYNSEDEYEAAAAR.[I]	1xTMTpro [N-Term]; 2xPhospho [S12(100); S24(100)]	7.47952e-12	0.000188487	1	1	1	3	Q96G74 [154-187]	Q96G74 2xPhospho [S165(100); S177(100)]	1	3814.66	1.029	1.609	1.02	1.123	1.696	1.091	1.054	1.101	1.663	0.999984	6.8018e-05	0.999997	0.5183	8.23766e-06	0.606111	0.53208	0.460252	7.31157e-06	1	0.00465357	1	1	0.000687393	1	1	1	0.000792822	100.4	103.3	161.5	102.4	112.7	170.3	4.93	6.74	11.08
Q9NVM6	DnaJ homolog subfamily C member 17 OS=Homo sapiens OX=9606 GN=DNAJC17 PE=1 SV=1	[R].QAQAQESEEEEESR.[S]	1xTMTpro [N-Term]; 1xPhospho [S7(100)]	7.36719e-09	0.000188487	1	1	1	8	Q9NVM6 [106-119]	Q9NVM6 1xPhospho [S112(100)]	0	2033.86	1.05	1.011	1.006	0.998	1.028	0.951	1.016	0.992	1.021	0.561565	0.927917	0.999942	0.999809	0.982333	0.422713	0.999737	1	0.947217	1	1	1	1	1	1	1	1	1	1347.3	1414.4	1362.7	1355.8	1344.5	1384.7	1.06	2.4	4.26
Q13136	Liprin-alpha-1 OS=Homo sapiens OX=9606 GN=PPFIA1 PE=1 SV=1	[R].QAQSPAGVSSEVEVLK.[A]	1xTMTpro [K16]; 1xTMTpro [N-Term]; 1xPhospho [S4(100)]	2.81963e-06	0.000188487	1	1	1	1	Q13136 [147-162]	Q13136 1xPhospho [S150(100)]	0	2317.23	1.049	0.9	0.899	0.899	0.799	0.857	0.888	1	0.889	0.944287	0.337079	0.515613	0.157002	0.00539734	0.03723	0.18106	0.943815	0.104125	1	1	1	1	0.0674316	1	1	1	0.528627	88.4	92.8	79.6	79.5	79.5	70.7	7.99	5.48	3.84
O75145	Liprin-alpha-3 OS=Homo sapiens OX=9606 GN=PPFIA3 PE=1 SV=3	[R].QAQSPGGVSSEVEVLK.[A]	1xTMTpro [K16]; 1xTMTpro [N-Term]; 1xPhospho [S4(100)]	3.22166e-05	0.000188487	1	1	1	1	O75145 [139-154]	O75145 1xPhospho [S142(100)]	0	2303.21	0.97	0.893	1.005	0.998	0.861	1.029	0.964	0.993	0.856	0.999934	0.997352	0.998284	0.999202	0.797557	0.999991	0.957092	1	0.57506	1	1	1	1	1	1	1	1	1	59.2	57.5	52.9	59.6	59.1	51	1.16	12.29	14.17
Q9ULV3	Cip1-interacting zinc finger protein OS=Homo sapiens OX=9606 GN=CIZ1 PE=1 SV=2	[K].QAQTQTSPEHLVLQQK.[Q]	1xTMTpro [K16]; 1xTMTpro [N-Term]; 1xPhospho [T/S]	2.1133e-06	0.000188487	1	1	2	2	Q9ULV3 [344-359]		0	2524.34	1.022	0.891	0.929	0.971	0.848	0.95	0.952	1.045	0.913	1	0.00327402	0.153769	0.231237	0.000287395	0.227922	0.614665	0.999742	0.0193136	1	0.0780738	1	1	0.00834171	1	1	1	0.200714	322.4	329.5	287.3	299.5	313.1	273.5	2.78	2.71	4.65
Q15059	Bromodomain-containing protein 3 OS=Homo sapiens OX=9606 GN=BRD3 PE=1 SV=1	[K].QASASYDSEEEEEGLPMSYDEK.[R]	1xTMTpro [K22]; 1xTMTpro [N-Term]; 1xPhospho [S8(100)]	3.82962e-10	0.000188487	1	1	1	1	Q15059 [556-577]	Q15059 1xPhospho [S563(100)]	0	3182.39	0.938	1.006	0.853	0.994	1.104	1.06	1.097	1.165	1.293	0.864981	0.99938	0.872365	0.982018	0.864133	0.997159	0.701845	0.997661	0.296712	1	1	1	1	1	1	1	1	0.856743	110	103.2	110.7	93.9	109.3	121.4	7.38	21.06	9.61
Q6ZU65	Ubinuclein-2 OS=Homo sapiens OX=9606 GN=UBN2 PE=1 SV=2	[R].QASDTEEDDITDNQK.[H]	1xTMTpro [K15]; 1xTMTpro [N-Term]; 1xPhospho [S3(100)]	1.51132e-06	0.000188487	1	1	1	1	Q6ZU65 [248-262]	Q6ZU65 1xPhospho [S250(100)]	0	2397.1	1.051	1.179	1.177	1.21	1.451	1.152	1.231	1.029	1.233	0.999797	0.995402	0.953261	0.973886	0.151701	0.912581	0.312877	0.999997	0.481522	1	1	1	1	0.587546	1	1	1	1	99.9	104.9	117.8	117.5	120.9	145	3.88	15.35	24.62
Q6ZU65	Ubinuclein-2 OS=Homo sapiens OX=9606 GN=UBN2 PE=1 SV=2	[R].QASDTEEDDITDNQK.[H]	1xTMTpro [K15]; 1xTMTpro [N-Term]; 2xPhospho [S3(100); T5(100)]	1.55674e-07	0.000188487	1	1	1	3	Q6ZU65 [248-262]	Q6ZU65 2xPhospho [S250(100); T252(100)]	0	2477.06	0.896	0.861	1.003	1.111	0.841	1.24	0.977	1.108	0.839	0.927561	0.952255	0.997085	0.988029	0.677187	0.999331	0.985179	0.99998	0.895591	1	1	1	1	1	1	1	1	1	514.8	461.2	443.3	516.2	571.8	433.1	8.22	36.84	15.94
P20810	Calpastatin OS=Homo sapiens OX=9606 GN=CAST PE=1 SV=4	[K].QASDTGSNDAHNK.[K]	1xTMTpro [K13]; 1xTMTpro [N-Term]; 1xPhospho [S3(100)]	1.23351e-05	0.000188487	1	1	1	1	P20810 [69-81]	P20810 1xPhospho [S71(100)]	0	2032.96	0.496	0.738	0.973	0.524	0.626	1.057	0.848	0.538	0.643	0.000654311	0.0426837	0.987819	0.000688009	0.0140567	1	0.983469	0.00176686	0.0396374	0.104447	0.509985	1	0.0708649	0.131054	1	1	0.157827	0.310349	258.1	127.9	190.6	251.2	135.2	161.6	12.38	15.2	10.78
Q9ULH1	Arf-GAP with SH3 domain, ANK repeat and PH domain-containing protein 1 OS=Homo sapiens OX=9606 GN=ASAP1 PE=1 SV=4	[K].QASEDSNDLTPTLPETPVPLPR.[K]	1xTMTpro [N-Term]; 1xPhospho [S3(100)]	3.36578e-07	0.000188487	1	1	1	3	Q9ULH1 [1039-1060]	Q9ULH1 1xPhospho [S1041(100)]	0	2761.36	0.843	0.878	1.029	0.977	0.952	1.159	1.085	0.949	0.925	0.98269	0.969999	0.83887	0.99977	1	0.930931	0.969944	0.935738	0.839019	1	1	1	1	1	1	1	1	1	78.3	66	68.8	80.6	76.5	74.6	6.15	20.97	9.7
Q9NPG3	Ubinuclein-1 OS=Homo sapiens OX=9606 GN=UBN1 PE=1 SV=2	[R].QASESEDDFIK.[E]	1xTMTpro [K11]; 1xTMTpro [N-Term]; 1xPhospho [S3(100)]	2.77917e-05	0.000188487	1	1	2	3	Q9NPG3 [171-181]	Q9NPG3 1xPhospho [S173(100)]	0	1956.94	0.964	1.076	0.997	1.013	1.059	1.05	0.984	1.016	1.062	1	0.797157	0.999997	0.980779	0.555199	0.984829	0.997479	0.991392	0.619904	1	1	1	1	1	1	1	1	1	374.7	361.2	403.2	373.4	379.4	396.6	6.12	5.45	6.83
Q9NPG3	Ubinuclein-1 OS=Homo sapiens OX=9606 GN=UBN1 PE=1 SV=2	[R].QASESEDDFIK.[E]	1xTMTpro [K11]; 1xTMTpro [N-Term]; 2xPhospho [S3(100); S5(100)]	0.000649896	0.000188487	1	1	1	4	Q9NPG3 [171-181]	Q9NPG3 2xPhospho [S173(100); S175(100)]	0	2036.91	1	1.169	0.973	1.039	1.182	1.039	1.011	1.067	1.215	0.903743	0.999769	0.89833	0.962013	0.927279	0.999916	0.981231	0.999882	0.408194	1	1	1	1	1	1	1	1	0.966306	451.2	451.2	527.5	439.1	468.6	533.4	10.11	15.27	15.21
Q9BZX2	Uridine-cytidine kinase 2 OS=Homo sapiens OX=9606 GN=UCK2 PE=1 SV=1	[R].QASESSSRPH.[-]	1xTMTpro [N-Term]; 1xPhospho [S3(100)]	4.33115e-06	0.000188487	1	1	1	3	Q9BZX2 [252-261]	Q9BZX2 1xPhospho [S254(100)]	1	1469.67	1.097	1.168	0.897	0.802	0.925	0.731	0.792	0.895	1.032	0.849695	0.0417598	0.240018	0.00429882	0.0888235	0.000703834	0.000337644	0.212425	0.985239	1	0.50138	1	0.234531	0.425558	0.713729	0.685716	1	1	2364.4	2594.9	2760.8	2120.1	1897.4	2187.5	3.21	4.82	6.73
Q7L5N7	Lysophosphatidylcholine acyltransferase 2 OS=Homo sapiens OX=9606 GN=LPCAT2 PE=1 SV=1	[R].QASFFPPPVPNPFVQQTQIGSAR.[R]	1xTMTpro [N-Term]; 1xPhospho [S3(100)]	4.02494e-11	0.000188487	1	1	1	1	Q7L5N7 [32-54]	Q7L5N7 1xPhospho [S34(100)]	0	2897.47	0.782	0.624	0.858	0.716	0.69	0.915	1.104	0.834	0.804	0.0375223	0.003077	0.644903	0.0373566	0.00922779	1	0.982254	0.401835	0.121596	1	0.074666	1	0.952295	0.0982683	1	1	1	0.573067	61.8	48.3	38.6	53	44.2	42.6	2.54	11.87	14.75
Q14676	Mediator of DNA damage checkpoint protein 1 OS=Homo sapiens OX=9606 GN=MDC1 PE=1 SV=3	[R].QDGSQEAPEAPLSSELEPFHPK.[P]	1xTMTpro [K22]; 1xTMTpro [N-Term]; 1xPhospho [S4(100)]	2.28777e-08	0.000188487	1	1	1	2	Q14676 [1083-1104]	Q14676 1xPhospho [S1086(100)]	0	3081.51	0.938	0.874	1.179	1.416	1.379	1.51	1.578	1.2	1.169	0.966546	0.992144	0.458397	0.155441	0.0738592	0.0438762	0.0290544	0.965216	0.806338	1	1	1	1	0.379781	1	1	1	1	81.3	76.2	71	95.9	115.1	112.1	20.63	10.02	20.96
Q14676	Mediator of DNA damage checkpoint protein 1 OS=Homo sapiens OX=9606 GN=MDC1 PE=1 SV=3	[R].QDGSQEAPEAPLSSELEPFHPKPK.[I]	2xTMTpro [K22; K24]; 1xTMTpro [N-Term]; 1xPhospho [S4(100)]	2.80536e-09	0.000188487	1	1	1	3	Q14676 [1083-1106]	Q14676 1xPhospho [S1086(100)]	1	3610.86	0.805	0.934	1.082	1.308	1.356	1.624	1.452	1.21	1.254	0.432309	0.8495	0.938981	0.769333	0.257453	0.0602392	0.0410984	0.997893	0.71537	1	1	1	1	0.79391	1	1	1	1	209.1	168.4	195.2	226.2	273.6	283.6	8.27	9.57	17.74
P13994	Probable splicing factor YJU2B OS=Homo sapiens OX=9606 GN=YJU2B PE=1 SV=2	[R].QDKPLSPAGSSQEAADTPDTR.[H]	1xTMTpro [K3]; 1xTMTpro [N-Term]; 1xPhospho [S6(100)]	1.55504e-09	0.000188487	1	1	1	1	P13994 [357-377]	P13994 1xPhospho [S362(100)]	1	2859.4	0.909	1.06	1.005	0.891	1.124	0.98	1.061	0.886	1.119	0.681306	1	0.965426	0.719297	0.784589	1	0.794836	0.986244	0.360511	1	1	1	1	1	1	1	1	0.925757	116	105.5	123	116.5	103.3	130.4	12.52	14.33	12.39
Q13428	Treacle protein OS=Homo sapiens OX=9606 GN=TCOF1 PE=1 SV=3	[K].QEDSESSEEESDSEEAAASPAQVK.[T]	1xTMTpro [K24]; 1xTMTpro [N-Term]; 4xPhospho [S4(100); S6(100); S7(100); S11(100)]	2.65156e-05	0.000188487	1	1	1	1	Q13428 [759-782]	Q13428 4xPhospho [S762(100); S764(100); S765(100); S769(100)]	0	3467.32	1.052	1.128	1.017	1.04	1.246	0.989	1.105	1.022	1.225	0.963286	0.79657	1	1	0.577676	0.960446	0.998413	1	0.573188	1	1	1	1	1	1	1	1	1	40.1	42.1	45.2	40.7	41.7	49.9	5.95	22.37	5.21
Q13428	Treacle protein OS=Homo sapiens OX=9606 GN=TCOF1 PE=1 SV=3	[K].QEDSESSEEESDSEEAAASPAQVK.[T]	1xTMTpro [K24]; 1xTMTpro [N-Term]; 5xPhospho [S4(100); S6(100); S7(100); S11(100); S13(100)]	2.76057e-05	0.000188487	1	1	2	2	Q13428 [759-782]	Q13428 5xPhospho [S762(100); S764(100); S765(100); S769(100); S771(100)]	0	3547.29	0.829	0.98	1.046	0.927	1.057	1.119	1.078	0.886	1.01	0.316214	0.993978	0.987036	0.778624	0.863665	0.946733	0.586716	0.98096	0.53141	1	1	1	1	1	1	1	1	1	68.3	56.6	67	71.5	63.3	72.2	6.01	8.84	11
Q96T58	Msx2-interacting protein OS=Homo sapiens OX=9606 GN=SPEN PE=1 SV=1	[K].QEDTENHPKTPESAPENK.[D]	2xTMTpro [K9; K18]; 1xTMTpro [N-Term]; 1xPhospho [T10(99)]	1.72145e-07	0.000188487	1	1	2	3	Q96T58 [1610-1627]	Q96T58 1xPhospho [T1619(99)]	1	3043.52	1.018	1.146	0.944	1.202	1.219	1.181	1.064	1.273	1.291	0.999858	0.999763	0.99967	0.806965	0.637118	0.90728	0.783983	0.652863	0.475995	1	1	1	1	1	1	1	1	1	556.5	566.4	637.4	525.1	668.7	678.1	15.08	17.05	22.89
Q96S99	Pleckstrin homology domain-containing family F member 1 OS=Homo sapiens OX=9606 GN=PLEKHF1 PE=1 SV=3	[R].QEEAEEQGAGSPGQPAHLAR.[P]	1xTMTpro [N-Term]; 1xPhospho [S11(100)]	7.01414e-13	0.000188487	1	1	1	6	Q96S99 [217-236]	Q96S99 1xPhospho [S227(100)]	0	2446.13	0.962	0.976	1.037	0.993	1.011	1.032	1.035	0.957	0.974	0.874598	0.844784	0.676922	0.99142	0.995034	0.993932	0.573933	0.368055	0.914143	1	1	1	1	1	1	1	1	1	514.4	494.8	502.2	533.7	510.8	520	1.53	2.85	4.01
O75391	Sperm-associated antigen 7 OS=Homo sapiens OX=9606 GN=SPAG7 PE=1 SV=2	[R].QEEEAAQQGPVVVSPASDYK.[D]	1xTMTpro [K20]; 1xTMTpro [N-Term]; 1xPhospho [S14(100)]	1.00288e-08	0.000188487	1	1	1	2	O75391 [145-164]	O75391 1xPhospho [S158(100)]	0	2820.39	0.97	1.015	0.989	0.935	1.033	0.964	1.018	0.945	1.045	0.90397	0.999892	0.622237	0.158665	0.99227	0.595176	0.999352	0.886914	0.330506	1	1	1	1	1	1	1	1	0.894057	118	114.4	119.7	116.7	110.3	121.9	3.59	3.37	2.47
Q6NSJ2	Pleckstrin homology-like domain family B member 3 OS=Homo sapiens OX=9606 GN=PHLDB3 PE=1 SV=3	[R].QEEEDRDSPGPQVPDPK.[V]	1xTMTpro [K17]; 1xTMTpro [N-Term]; 1xPhospho [S8(100)]	4.05018e-06	0.000188487	1	1	1	2	Q6NSJ2 [247-263]	Q6NSJ2 1xPhospho [S254(100)]	1	2611.25	0.902	1.218	1.006	1.006	1.277	1.116	1.048	1	1.27	0.880645	0.947813	0.999879	0.967291	0.379762	0.99953	0.844045	0.993211	0.278735	1	1	1	1	0.976072	1	1	1	0.836496	279.5	251.9	340.4	281.1	281.2	356.9	6.05	12.93	20.38
Q86X53	Glutamate-rich protein 1 OS=Homo sapiens OX=9606 GN=ERICH1 PE=1 SV=1	[R].QEEGADASEEDPTPAGEEDVK.[D]	1xTMTpro [K21]; 1xTMTpro [N-Term]; 1xPhospho [S8(100)]	1.09303e-10	0.000188487	1	1	1	2	Q86X53 [247-267]	Q86X53 1xPhospho [S254(100)]	0	2891.3	0.901	1.23	1.009	1.035	1.169	1.148	0.95	1.025	1.158	0.965428	0.999888	0.999889	0.999999	0.858975	0.980038	0.938358	0.999992	0.748051	1	1	1	1	1	1	1	1	1	117.3	105.7	144.3	118.3	121.4	137.1	9.69	19.36	29.4
Q9ULH1	Arf-GAP with SH3 domain, ANK repeat and PH domain-containing protein 1 OS=Homo sapiens OX=9606 GN=ASAP1 PE=1 SV=4	[R].QEEIDESDDDLDDKPSPIK.[K]	2xTMTpro [K14; K19]; 1xTMTpro [N-Term]; 1xPhospho [S7(100)]	1.61434e-08	0.000188487	1	1	1	5	Q9ULH1 [711-729]	Q9ULH1 1xPhospho [S717(100)]	1	3180.57	0.837	1.188	0.995	1.084	1.358	1.296	1.144	1.09	1.365	0.74375	0.999997	0.99999	0.999702	0.530089	0.876599	0.594718	0.99999	0.453573	1	1	1	1	1	1	1	1	1	472.3	395.1	560.9	469.9	512.2	641.5	17.31	20.81	23.48
Q9ULH1	Arf-GAP with SH3 domain, ANK repeat and PH domain-containing protein 1 OS=Homo sapiens OX=9606 GN=ASAP1 PE=1 SV=4	[R].QEEIDESDDDLDDKPSPIKK.[E]	3xTMTpro [K14; K19; K20]; 1xTMTpro [N-Term]; 1xPhospho [S7(100)]	7.97967e-05	0.000188487	1	2	1	2	Q9ULH1 [711-730]	Q9ULH1 1xPhospho [S717(100)]	2	3612.87	0.824	1.012	1.021	1.082	1.419	1.314	1.402	1.06	1.39	0.855407	0.999717	0.999967	0.999949	0.724529	0.926496	0.567215	0.998791	0.816699	1	1	1	1	1	1	1	1	1	150.3	123.8	152.1	153.4	162.7	213.3	7.99	37.5	31.34
O94763	Unconventional prefoldin RPB5 interactor 1 OS=Homo sapiens OX=9606 GN=URI1 PE=1 SV=3	[R].QEELLGELDSKPDTVIANGEDTTSSEEEKEDR.[N]	2xTMTpro [K11; K29]; 1xTMTpro [N-Term]; 4xPhospho [T22(100); T23(100); S24(100); S25(100)]	1.93398e-05	0.000188487	1	1	1	1	O94763 [220-251]	O94763 4xPhospho [T241(100); T242(100); S243(100); S244(100)]	2	4796.12	0.941	1.816	0.984	1.008	2.272	1.071	1.251	1.024	2.308	0.999641	0.376097	0.996026	0.997077	0.00836815	0.972594	0.236486	0.930983	0.00379643	1	1	1	1	0.0916033	1	1	1	0.0692638	19.1	18	34.7	18.8	19.3	43.4	7.9	7.87	36.23
Q96SB4	SRSF protein kinase 1 OS=Homo sapiens OX=9606 GN=SRPK1 PE=1 SV=2	[K].QEESESPVER.[P]	1xTMTpro [N-Term]; 1xPhospho [S6(100)]	2.19711e-05	0.000188487	1	1	1	1	Q96SB4 [306-315]	Q96SB4 1xPhospho [S311(100)]	0	1573.71	1.268	0.809	0.984	0.951	0.853	0.75	1.054	0.966	0.867	0.890801	0.998969	0.998834	0.999954	0.940343	0.948835	0.993485	0.999966	0.796971	1	1	1	1	1	1	1	1	1	238.1	302	192.7	234.3	226.4	203.2	14.56	28.88	39.54
Q96SB4	SRSF protein kinase 1 OS=Homo sapiens OX=9606 GN=SRPK1 PE=1 SV=2	[K].QEESESPVER.[P]	1xTMTpro [N-Term]; 2xPhospho [S4(100); S6(100)]	0.000183661	0.000188487	1	1	1	1	Q96SB4 [306-315]	Q96SB4 2xPhospho [S309(100); S311(100)]	0	1653.67	1.074	0.869	1.064	0.987	0.925	0.919	1.065	0.928	0.869	0.968422	0.902465	0.936402	0.999817	0.839916	0.90292	0.999983	0.845371	0.354467	1	1	1	1	1	1	1	1	0.92089	172.3	185.1	149.7	183.4	170.1	159.4	2	9.59	15.62
Q96SB4	SRSF protein kinase 1 OS=Homo sapiens OX=9606 GN=SRPK1 PE=1 SV=2	[K].QEESESPVERPLK.[E]	1xTMTpro [K13]; 1xTMTpro [N-Term]; 1xPhospho [S6(100)]	6.88044e-06	0.000188487	1	1	1	3	Q96SB4 [306-318]	Q96SB4 1xPhospho [S311(100)]	1	2216.15	0.935	0.963	0.923	0.999	0.993	1.069	1.031	1.083	1.076	0.779022	0.961466	0.86189	0.838604	0.999045	0.999995	0.997136	1	0.967678	1	1	1	1	1	1	1	1	1	572.8	535.4	551.6	528.6	572.4	568.6	3.3	7.6	0.64
Q8IWI9	MAX gene-associated protein OS=Homo sapiens OX=9606 GN=MGA PE=1 SV=4	[K].QEETDEETDVYSNSDDDPILEK.[Q]	1xTMTpro [K22]; 1xTMTpro [N-Term]; 4xPhospho [T4(100); T8(100); S12(100); S14(100)]	2.27212e-05	0.000188487	1	1	1	1	Q8IWI9 [404-425]	Q8IWI9 4xPhospho [T407(100); T411(100); S415(100); S417(100)]	0	3499.35	0.845	1.18	0.997	1.072	1.018	1.267	0.863	1.075	1.021	0.591837	0.923805	0.901599	0.999999	0.996756	0.546817	0.718895	0.8718	0.991783	1	1	1	1	1	1	1	1	1	32.8	27.7	38.7	32.7	35.1	33.4	10.93	21.67	9.17
Q6P4F7	Rho GTPase-activating protein 11A OS=Homo sapiens OX=9606 GN=ARHGAP11A PE=1 SV=2	[K].QEFSSDEEIKK.[Q]	2xTMTpro [K10; K11]; 1xTMTpro [N-Term]; 2xPhospho [S4(100); S5(100)]	0.000258789	0.000188487	1	1	1	1	Q6P4F7 [715-725]	Q6P4F7 2xPhospho [S718(100); S719(100)]	1	2412.19	0.872	1.71	0.978	1.203	1.935	1.379	1.132	1.23	1.979	0.893975	0.934045	0.999125	1	0.227463	0.888959	0.677287	0.998949	0.133786	1	1	1	1	0.742989	1	1	1	0.600206	136.8	119.3	233.9	133.8	164.6	264.7	22.01	30.31	36.99
Q13426	DNA repair protein XRCC4 OS=Homo sapiens OX=9606 GN=XRCC4 PE=1 SV=2	[K].QEGETAICSEMTADRDPVYDESTDEESENQTDLSGLASAAVSK.[D]	1xCarbamidomethyl [C8]; 1xTMTpro [K43]; 1xTMTpro [N-Term]; 2xPhospho [S22(100); T23(100)]	5.58079e-08	0.000188487	1	1	1	4	Q13426 [211-253]	Q13426 1xCarbamidomethyl [C218]; 2xPhospho [S232(100); T233(100)]	1	5404.34	0.982	1.105	1.051	1.04	1.099	1.059	0.994	0.989	1.045	0.999998	0.972598	1	0.999915	0.96568	0.999996	1	0.999963	0.959225	1	1	1	1	1	1	1	1	1	92.2	90.5	101.9	96.9	95.9	101.3	9.87	25.09	4.87
Q13428-7	Isoform 7 of Treacle protein OS=Homo sapiens OX=9606 GN=TCOF1	[K].QEGPATQVDSAVGTLPATSPQSTSVQAK.[G]	1xTMTpro [K28]; 1xTMTpro [N-Term]; 1xPhospho [T14(95)]	0.000218746	0.000188487	1	2	2	2	Q13428-7 [1055-1082]	Q13428-7 1xPhospho [T1068(95)]	0	3443.76	1.041	1.005	0.959	1.035	1.175	0.995	1.169	1.08	1.225	0.975585	0.99945	0.999654	0.943808	0.292141	0.99998	0.438957	0.989502	0.424137	1	1	1	1	0.854854	1	1	1	0.982737	64.1	66.7	64.4	61.5	66.4	75.3	12.13	6.57	9.13
P54727	UV excision repair protein RAD23 homolog B OS=Homo sapiens OX=9606 GN=RAD23B PE=1 SV=1	[K].QEKPAEKPAETPVATSPTATDSTSGDSSR.[S]	2xTMTpro [K3; K7]; 1xTMTpro [N-Term]; 1xPhospho [S16(100)]	1.31732e-12	0.000188487	1	1	2	11	P54727 [145-173]	P54727 1xPhospho [S160(100)]	2	3937.98	0.842	1.068	0.912	0.943	1.068	1.12	0.999	1.034	1.171	0.75695	0.999987	0.992756	0.853213	0.988169	0.999945	0.969613	0.989135	0.848192	1	1	1	1	1	1	1	1	1	731.4	616	781.2	666.9	689.7	780.8	7.05	17.79	19.01
P54727	UV excision repair protein RAD23 homolog B OS=Homo sapiens OX=9606 GN=RAD23B PE=1 SV=1	[K].QEKPAEKPAETPVATSPTATDSTSGDSSR.[S]	2xTMTpro [K3; K7]; 1xTMTpro [N-Term]; 2xPhospho [T15(97.8); S22(97.7)]	1.54634e-07	0.000188487	1	1	2	3	P54727 [145-173]	P54727 2xPhospho [T159(97.8); S166(97.7)]	2	4017.95	0.887	1.34	0.993	0.971	1.374	1.095	1.025	0.978	1.384	0.999178	0.618386	0.999336	0.994601	0.245834	0.999975	0.968942	0.953164	0.383673	1	1	1	1	0.773834	1	1	1	0.945094	83	73.6	111.2	82.4	80.5	114	10.9	17.5	20.31
Q92974	Rho guanine nucleotide exchange factor 2 OS=Homo sapiens OX=9606 GN=ARHGEF2 PE=1 SV=4	[R].QELGSPEER.[L]	1xTMTpro [N-Term]; 1xPhospho [S5(100)]	0.000406046	0.000188487	1	1	1	4	Q92974 [928-936]	Q92974 1xPhospho [S932(100)]	0	1428.67	0.961	0.985	1.002	0.987	0.978	1.027	0.993	0.985	0.976	0.94007	0.999999	0.995928	0.8959	0.990146	0.99999	0.994938	0.992234	0.999998	1	1	1	1	1	1	1	1	1	560.7	538.8	552.4	561.9	553.6	548.6	1.66	3.5	4.76
Q9UBU7	Protein DBF4 homolog A OS=Homo sapiens OX=9606 GN=DBF4 PE=1 SV=1	[K].QECILDISEHTLSENDLEELR.[V]	1xCarbamidomethyl [C3]; 1xTMTpro [N-Term]; 3xPhospho [S8(100); T11(100); S13(100)]	1.98173e-07	0.000188487	1	1	1	1	Q9UBU7 [458-478]	Q9UBU7 1xCarbamidomethyl [C460]; 3xPhospho [S465(100); T468(100); S470(100)]	0	3087.3	1.073	0.797	0.72	0.794	0.77	0.74	0.967	1.102	1.069	0.999951	0.893232	0.914306	0.985242	0.636395	0.954915	0.994539	0.99919	0.990901	1	1	1	1	1	1	1	1	1	73.3	78.7	58.5	52.8	58.2	56.5	15.48	11.6	14.33
P48681	Nestin OS=Homo sapiens OX=9606 GN=NES PE=1 SV=2	[R].QEASTGQSPEDHASLAPPLSPDHSSLEAK.[D]	1xTMTpro [K29]; 1xTMTpro [N-Term]; 1xPhospho [S20(100)]	1.19387e-08	0.000188487	1	1	1	10	P48681 [452-480]	P48681 1xPhospho [S471(100)]	0	3674.78	1.022	0.756	1.02	0.928	0.666	0.908	0.881	0.91	0.653	0.996406	0.816879	0.999998	0.99667	0.0212213	0.930284	0.160044	0.991895	0.0179705	1	1	1	1	0.17121	1	1	1	0.190664	497.7	508.9	376.2	507.8	462	331.6	9.66	6.12	21.88
Q13886	Krueppel-like factor 9 OS=Homo sapiens OX=9606 GN=KLF9 PE=1 SV=1	[R].QDPGSAPSPLSLLHPGVAAK.[G]	1xTMTpro [K20]; 1xTMTpro [N-Term]; 1xPhospho [S]	2.72665e-06	0.000188487	1	1	1	1	Q13886 [115-134]		0	2630.42	1.02	0.723	0.943	1.086	0.744	1.065	1.03	1.151	0.789	0.998977	0.00623321	1	0.947265	0.00336515	0.994865	0.998731	0.939545	0.00353606	1	0.124239	1	1	0.0479888	1	1	1	0.0654836	67.4	68.7	48.7	63.5	73.1	50.1	2.81	2.78	11.08
P35251	Replication factor C subunit 1 OS=Homo sapiens OX=9606 GN=RFC1 PE=1 SV=4	[R].QDPVTYISETDEEDDFMCK.[K]	1xCarbamidomethyl [C18]; 1xTMTpro [K19]; 1xTMTpro [N-Term]; 2xPhospho [T10(100); T/S/Y]	5.08076e-08	0.000188487	1	1	2	2	P35251 [101-119]	P35251 1xCarbamidomethyl [C118]; 2xPhospho [T110(100); T/S/Y]	0	3090.29	0.833	0.931	0.819	0.831	0.833	0.998	0.895	1.014	1.017	0.442683	0.996156	0.504451	0.658783	0.843663	0.998584	0.979616	0.999743	0.986852	1	1	1	1	1	1	1	1	1	161.4	134.4	150.3	132.2	134.1	134.5	6.49	12.59	11.52
Q99590	Protein SCAF11 OS=Homo sapiens OX=9606 GN=SCAF11 PE=1 SV=2	[K].QDQISGLSQSEVK.[T]	1xTMTpro [K13]; 1xTMTpro [N-Term]; 1xPhospho [S10(99.5)]	3.35267e-08	0.000188487	1	1	1	1	Q99590 [526-538]	Q99590 1xPhospho [S535(99.5)]	0	2107.09	0.719	0.86	0.922	0.894	0.899	1.243	1.045	0.97	0.975	0.125881	0.11646	0.829785	0.661773	0.802529	0.790365	0.619728	0.999444	1	1	0.99057	1	1	1	1	1	1	1	106.6	76.7	91.7	98.3	95.3	95.9	3.49	11.45	21.34
Q9UPT8	Zinc finger CCCH domain-containing protein 4 OS=Homo sapiens OX=9606 GN=ZC3H4 PE=1 SV=3	[K].QDRENEEGDTGNWYSSDEDEGGSSVTSILK.[T]	1xTMTpro [K30]; 1xTMTpro [N-Term]; 2xPhospho [S15(100); S16(100)]	7.27705e-07	0.000188487	1	1	1	1	Q9UPT8 [793-822]	Q9UPT8 2xPhospho [S807(100); S808(100)]	1	4072.75	0.737	0.849	0.723	0.753	0.979	1.022	1.154	1.042	1.355	0.546452	0.99792	0.76351	0.589935	0.999266	1	0.970204	0.999512	0.57434	1	1	1	1	1	1	1	1	1	32.1	23.6	27.2	23.2	24.1	31.4	17.51	6.9	19.69
Q9ULQ0	Striatin-interacting protein 2 OS=Homo sapiens OX=9606 GN=STRIP2 PE=1 SV=2	[K].QDSLDIYNER.[D]	1xTMTpro [N-Term]; 1xPhospho [S3(100)]	2.63381e-05	0.000188487	1	1	1	1	Q9ULQ0 [352-361]	Q9ULQ0 1xPhospho [S354(100)]	0	1636.75	0.874	0.924	1.048	1.158	1.252	1.324	1.356	1.105	1.194	0.955672	0.999931	0.896992	0.792441	0.348749	0.345219	0.263053	0.999859	0.886574	1	1	1	1	0.938171	1	1	1	1	99.9	87.3	92.2	104.7	115.7	125.1	9.68	9.02	17.38
Q9Y5B9	FACT complex subunit SPT16 OS=Homo sapiens OX=9606 GN=SUPT16H PE=1 SV=1	[K].QDSLVINLNR.[S]	1xTMTpro [N-Term]; 1xPhospho [S3(100)]	0.000107981	0.000188487	1	1	1	1	Q9Y5B9 [648-657]	Q9Y5B9 1xPhospho [S650(100)]	0	1555.82	1.016	1.08	1.016	0.971	1.045	0.956	0.967	0.955	1.028	0.918105	0.989114	0.995411	0.999979	0.949698	0.960151	0.999794	0.999308	0.998951	1	1	1	1	1	1	1	1	1	282.3	286.8	305	286.9	274.1	295.1	5.82	19.51	5.39
Q9Y520	Protein PRRC2C OS=Homo sapiens OX=9606 GN=PRRC2C PE=1 SV=4	[R].QDSNRSEKEATPVVHETEPESGSQPR.[P]	1xTMTpro [K8]; 1xTMTpro [N-Term]; 2xPhospho [S3(100); S/T]	5.89667e-06	0.000188487	1	1	1	3	Q9Y520 [631-656]	Q9Y520 2xPhospho [S633(100); S/T]	2	3662.7	0.659	0.514	0.767	0.506	0.382	0.767	0.744	0.659	0.498	0.00853143	0.000345668	0.218598	0.000243483	1.78265e-05	0.266157	0.280396	0.0107224	0.000445119	0.551583	0.0147882	1	0.0358773	0.0011959	1	1	0.517162	0.0148439	73.2	48.3	37.6	56.2	37	28	5.47	14.43	17.32
Q9H4L5	Oxysterol-binding protein-related protein 3 OS=Homo sapiens OX=9606 GN=OSBPL3 PE=1 SV=1	[R].QDSWEVVEGLR.[G]	1xTMTpro [N-Term]; 1xPhospho [S3(100)]	0.000276788	0.000188487	1	1	1	1	Q9H4L5 [32-42]	Q9H4L5 1xPhospho [S34(100)]	0	1701.82	0.797	0.6	0.983	0.713	0.6	0.895	1	0.726	0.61	0.0308185	0.000217703	0.999983	0.0093154	0.000254221	0.977008	0.999997	0.0071873	0.000204178	1	0.0106935	1	0.38888	0.00762264	1	1	0.388577	0.00852356	151.1	120.5	90.7	148.6	107.8	90.7	3.69	5.81	8.2
Q96KR1	Zinc finger RNA-binding protein OS=Homo sapiens OX=9606 GN=ZFR PE=1 SV=2	[K].QDTVSEPVTPASLAALQSDVQPVGHDYVEEVR.[N]	1xTMTpro [N-Term]; 1xPhospho [T9(100)]	3.12844e-12	0.000188487	1	1	1	2	Q96KR1 [542-573]	Q96KR1 1xPhospho [T550(100)]	0	3820.86	0.974	0.656	1.007	0.874	0.716	0.897	1.091	0.868	0.711	0.98429	0.0311089	1	0.426613	0.0590665	0.786268	0.998656	0.45952	0.0655893	1	0.412893	1	1	0.330531	1	1	1	0.414693	43.9	42.7	28.8	44.2	38.3	31.4	9.63	10.06	22.25
P08670	Vimentin OS=Homo sapiens OX=9606 GN=VIM PE=1 SV=4	[R].QDVDNASLAR.[L]	1xTMTpro [N-Term]; 1xPhospho [S7(100)]	9.12777e-05	0.000188487	1	1	1	1	P08670 [208-217]	P08670 1xPhospho [S214(100)]	0	1472.71	0.939	1.054	0.955	0.894	0.974	0.952	0.924	0.936	1.019	0.883258	0.95332	0.902366	0.349898	0.999967	0.900981	0.901987	0.881732	0.953561	1	1	1	1	1	1	1	1	1	187	175.7	197.1	178.7	167.3	182.1	10.64	6.95	2.1
Q9ULU4	Protein kinase C-binding protein 1 OS=Homo sapiens OX=9606 GN=ZMYND8 PE=1 SV=2	[K].QDVVGKTPPSTTVGSHSPPETPVLTR.[S]	1xTMTpro [K6]; 1xTMTpro [N-Term]; 2xPhospho [T7(100); S17(100)]	6.05703e-06	0.000188487	1	1	1	2	Q9ULU4 [740-765]	Q9ULU4 2xPhospho [T746(100); S756(100)]	1	3455.75	0.842	0.956	0.967	1.026	1.004	1.219	1.05	1.061	1.038	0.501013	0.989391	0.849774	0.961488	0.999948	0.910857	0.96377	0.999108	0.754016	1	1	1	1	1	1	1	1	1	135.4	114.1	129.5	130.9	139	136	3.8	4.99	11.08
Q9UPU5	Ubiquitin carboxyl-terminal hydrolase 24 OS=Homo sapiens OX=9606 GN=USP24 PE=1 SV=3	[R].QEAEDLSLSAPSSPEISPQSSPR.[P]	1xTMTpro [N-Term]; 1xPhospho [S]	5.97807e-11	0.000188487	1	1	1	3	Q9UPU5 [2061-2083]		0	2796.33	0.895	1.033	1.081	0.867	0.939	0.969	0.91	0.802	0.869	0.82023	0.763136	0.974665	0.554337	0.968546	0.995848	0.349544	0.22023	0.675678	1	1	1	1	1	1	1	1	1	153.1	136.9	158	165.4	132.7	143.8	4.09	3.07	8.77
Q9UPU5	Ubiquitin carboxyl-terminal hydrolase 24 OS=Homo sapiens OX=9606 GN=USP24 PE=1 SV=3	[R].QEAEDLSLSAPSSPEISPQSSPRPHRPNNDR.[L]	1xTMTpro [N-Term]; 2xPhospho [S17(100); S]	6.34969e-05	0.000188487	1	1	1	5	Q9UPU5 [2061-2091]	Q9UPU5 2xPhospho [S2077(100); S]	2	3862.77	1.172	1.235	0.863	0.958	1.149	0.817	0.93	1.11	1.332	0.962435	0.915265	0.996229	0.959444	0.832964	0.60676	0.999928	0.999246	0.575558	1	1	1	1	1	1	1	1	1	26.4	30.9	32.6	22.8	25.3	30.3	12.24	9.08	20.27
P49848	Transcription initiation factor TFIID subunit 6 OS=Homo sapiens OX=9606 GN=TAF6 PE=1 SV=1	[K].QEAGDSPPPAPGTPK.[A]	1xTMTpro [K15]; 1xTMTpro [N-Term]; 1xPhospho [S6(100)]	5.4331e-08	0.000188487	1	1	1	3	P49848 [648-662]	P49848 1xPhospho [S653(100)]	0	2137.08	1.09	0.965	0.976	1.13	1.064	1.037	1.102	1.158	1.09	1	0.971388	0.998974	0.999985	0.993601	0.999971	0.789974	0.994609	0.940976	1	1	1	1	1	1	1	1	1	498.3	542.9	480.9	486.2	562.9	530.1	4.83	16.55	11.06
O43583	Density-regulated protein OS=Homo sapiens OX=9606 GN=DENR PE=1 SV=2	[K].QEAGISEGQGTAGEEEEK.[K]	1xTMTpro [K18]; 1xTMTpro [N-Term]; 1xPhospho [T11(100)]	2.64108e-09	0.000188487	1	1	1	2	O43583 [76-93]	O43583 1xPhospho [T86(100)]	0	2537.19	0.931	1.039	1.018	0.916	1.231	0.983	1.185	0.899	1.209	0.984493	0.99141	0.99997	0.979796	0.596517	1	0.887388	0.948096	0.696801	1	1	1	1	1	1	1	1	1	150.3	139.9	156.2	153	137.6	185	15.31	13.05	15.77
Q13428	Treacle protein OS=Homo sapiens OX=9606 GN=TCOF1 PE=1 SV=3	[K].QEAKPQQAAGMLSPK.[T]	2xTMTpro [K4; K15]; 1xTMTpro [N-Term]; 1xPhospho [S13(100)]	3.42496e-06	0.000188487	1	1	1	2	Q13428 [1245-1259]	Q13428 1xPhospho [S1257(100)]	1	2576.41	0.955	1.654	0.976	1.197	1.901	1.254	1.149	1.227	1.948	0.997455	0.698106	0.999026	0.996031	0.052066	0.934683	0.455181	0.954437	0.0285531	1	1	1	1	0.306059	1	1	1	0.25648	290	276.9	479.6	282.9	347.2	551.1	8.24	20.22	34.99
Q9BTC0	Death-inducer obliterator 1 OS=Homo sapiens OX=9606 GN=DIDO1 PE=1 SV=5	[R].QEAIPDLEDSPPVSDSEEQQESAR.[A]	1xTMTpro [N-Term]; 1xPhospho [S14(98.8)]	2.17439e-09	0.000188487	1	1	2	2	Q9BTC0 [796-819]	Q9BTC0 1xPhospho [S809(98.8)]	0	3040.36	0.986	0.951	1.012	1.146	1.033	1.162	1.086	1.133	1.02	0.999783	0.999873	0.960984	0.919221	0.986715	0.814105	0.998488	0.999979	0.999966	1	1	1	1	1	1	1	1	1	66.7	65.7	63.4	67.5	76.4	68.8	1.58	3.48	12.65
Q9BTC0	Death-inducer obliterator 1 OS=Homo sapiens OX=9606 GN=DIDO1 PE=1 SV=5	[R].QEAIPDLEDSPPVSDSEEQQESAR.[A]	1xTMTpro [N-Term]; 2xPhospho [S10(100); S14(98.4)]	5.9613e-10	0.000188487	1	1	1	3	Q9BTC0 [796-819]	Q9BTC0 2xPhospho [S805(100); S809(98.4)]	0	3120.33	1.094	1.05	1.004	1.03	0.95	0.942	0.905	1.026	0.946	0.940134	0.904107	0.960436	0.861022	0.984405	0.999883	0.576395	0.999434	0.694627	1	1	1	1	1	1	1	1	1	145	158.7	152.3	145.7	149.5	137.8	7.91	9.08	7.86
Q9H1E3	Nuclear ubiquitous casein and cyclin-dependent kinase substrate 1 OS=Homo sapiens OX=9606 GN=NUCKS1 PE=1 SV=1	[K].NSQEDSEDSEDKDVK.[T]	2xTMTpro [K12; K15]; 1xTMTpro [N-Term]; 3xPhospho [S2(100); S6(100); S9(100)]	0.000587609	0.000188487	1	1	1	1	Q9H1E3 [53-67]	Q9H1E3 3xPhospho [S54(100); S58(100); S61(100)]	1	2877.23	0.814	1.507	1.092	1.319	1.882	1.622	1.249	1.208	1.723	0.943873	0.99998	1	0.999999	0.501005	0.91686	0.59267	0.999996	0.488663	1	1	1	1	1	1	1	1	1	336.4	273.7	507.1	367.4	443.9	633.1	27.35	44.38	57.69
Q6WCQ1	Myosin phosphatase Rho-interacting protein OS=Homo sapiens OX=9606 GN=MPRIP PE=1 SV=3	[K].QVPIAPVHLSSEDGGDRLSTHELTSLLEK.[E]	1xTMTpro [K29]; 1xTMTpro [N-Term]; 1xPhospho [S/T]	4.83425e-07	0.000188487	1	1	1	3	Q6WCQ1 [653-681]		1	3817	1.399	0.922	0.894	1.124	1.019	0.803	1.106	1.258	1.14	0.283545	1	0.992537	0.49028	0.999667	0.997507	0.999366	0.240676	0.999771	1	1	1	1	1	1	1	1	1	42.6	59.6	39.2	38	47.8	43.4	6.69	12.15	18.42
P23588	Eukaryotic translation initiation factor 4B OS=Homo sapiens OX=9606 GN=EIF4B PE=1 SV=2	[K].RSSNPPAR.[S]	1xTMTpro [N-Term]; 1xPhospho [S3(100)]	0.000503474	0.000188487	1	1	1	1	P23588 [487-494]	P23588 1xPhospho [S489(100)]	1	1268.64	1.632	0.716	1.023	1.495	0.669	0.916	0.934	1.462	0.654	0.00136434	0.0728708	1	0.00437344	0.00554589	0.974018	0.649712	0.00421085	0.00576209	0.174232	0.739778	1	0.234889	0.0685424	1	1	0.279212	0.0930189	627.6	1024.2	449.6	641.8	938.3	419.7	7.31	9.07	19.27
Q8NHJ6	Leukocyte immunoglobulin-like receptor subfamily B member 4 OS=Homo sapiens OX=9606 GN=LILRB4 PE=1 SV=3	[R].RSSPAADVQGENFCAAVK.[N]	1xCarbamidomethyl [C14]; 1xTMTpro [K18]; 1xTMTpro [N-Term]; 1xPhospho [S3(99.1)]	0.000338647	0.000188487	1	1	1	2	Q8NHJ6 [317-334]	Q8NHJ6 1xCarbamidomethyl [C330]; 1xPhospho [S319(99.1)]	1	2595.29	1.132	1.067	0.906	1.125	0.972	0.993	0.911	1.241	1.073	0.72378	0.999981	0.715256	0.477884	0.981838	0.997492	0.994652	0.0588327	0.971278	1	1	1	1	1	1	1	1	1	84	95.1	89.6	76.1	94.5	81.7	8.94	4.45	9.42
Q9NX40	OCIA domain-containing protein 1 OS=Homo sapiens OX=9606 GN=OCIAD1 PE=1 SV=1	[R].RSSPPGHYYQK.[S]	1xTMTpro [K11]; 1xTMTpro [N-Term]; 1xPhospho [S2(99.3)]	4.44892e-06	0.000188487	1	1	2	2	Q9NX40 [121-131]	Q9NX40 1xPhospho [S122(99.3)]	1	2008.03	1.05	0.783	0.931	0.956	0.671	0.91	0.857	1.027	0.721	0.916045	0.392098	0.997935	1	0.00558752	0.905897	0.1561	0.998562	0.0111896	1	1	1	1	0.0687874	1	1	1	0.14152	362.2	380.2	283.6	337.1	346.1	243	6.41	3.24	18.53
Q5VUA4	Zinc finger protein 318 OS=Homo sapiens OX=9606 GN=ZNF318 PE=1 SV=2	[R].RSSPPPPPSGSSSR.[T]	1xTMTpro [N-Term]; 1xPhospho [S3(99.2)]	1.95534e-07	0.000188487	1	1	3	7	Q5VUA4 [38-51]	Q5VUA4 1xPhospho [S40(99.2)]	1	1779.87	1.165	0.955	0.998	0.887	0.847	0.761	0.887	0.889	0.849	0.980347	1	1	1	0.6884	0.978618	0.728676	1	0.682168	1	1	1	1	1	1	1	1	1	548.3	638.9	523.7	546.9	486.1	464.3	3.39	13.67	16.2
Q96JP5	E3 ubiquitin-protein ligase ZFP91 OS=Homo sapiens OX=9606 GN=ZFP91 PE=1 SV=1	[R].RSSPSARPPDVPGQQPQAAKSPSPVQGK.[K]	2xTMTpro [K20; K28]; 1xTMTpro [N-Term]; 3xPhospho [S21(100); S23(100); S]	0.000681175	0.000188487	1	2	1	1	Q96JP5 [81-108]	Q96JP5 3xPhospho [S101(100); S103(100); S]	2	4007.01	0.739	1.307	1.014	1.154	1.405	1.563	1.075	1.138	1.386	0.665548	0.923681	0.994677	0.990031	0.299146	0.349908	0.80059	0.872817	0.140534	1	1	1	1	0.867721	1	1	1	0.612008	68	50.2	88.9	69	78.5	95.6	13.6	23.81	27.32
Q9H992	E3 ubiquitin-protein ligase MARCHF7 OS=Homo sapiens OX=9606 GN=MARCHF7 PE=1 SV=1	[R].RSSQDSLNTR.[S]	1xTMTpro [N-Term]; 1xPhospho [S3(100)]	6.13885e-06	0.000188487	1	1	1	1	Q9H992 [298-307]	Q9H992 1xPhospho [S300(100)]	1	1547.75	1.182	0.507	0.856	0.945	0.427	0.799	0.842	1.103	0.498	0.6286	0.000311193	0.772963	0.977084	3.4387e-05	0.271714	0.586007	0.988698	0.000194035	1	0.013722	1	1	0.00184754	1	1	1	0.00826014	402.7	476.2	204	344.9	380.4	171.8	4.51	13.67	21.6
Q3KQU3	MAP7 domain-containing protein 1 OS=Homo sapiens OX=9606 GN=MAP7D1 PE=1 SV=1	[R].RSSQPSPTAVPASDSPPTK.[Q]	1xTMTpro [K19]; 1xTMTpro [N-Term]; 1xPhospho [S/T]	4.45563e-09	0.000188487	1	1	1	5	Q3KQU3 [111-129]		1	2598.34	1.175	0.995	0.913	1.035	0.917	0.881	0.922	1.134	1.005	0.221057	0.999989	0.30731	0.998309	0.423931	0.382537	0.499565	0.172067	0.999825	1	1	1	1	1	1	1	1	1	386	453.3	384.1	352.3	399.4	354.1	3.23	11.58	2.64
Q3KQU3	MAP7 domain-containing protein 1 OS=Homo sapiens OX=9606 GN=MAP7D1 PE=1 SV=1	[R].RSSQPSPTAVPASDSPPTK.[Q]	1xTMTpro [K19]; 1xTMTpro [N-Term]; 2xPhospho [S6(100); S/T]	2.77103e-07	0.000188487	1	1	2	9	Q3KQU3 [111-129]	Q3KQU3 2xPhospho [S116(100); S/T]	1	2678.31	1.076	0.963	0.96	1.013	0.905	0.942	0.94	1.056	0.943	0.557424	0.999933	0.999863	0.955996	0.397442	0.947311	0.303841	0.884788	0.523619	1	1	1	1	1	1	1	1	1	324.5	349.2	312.3	311.3	328.8	293.6	2.74	8.25	10.43
Q3KQU3	MAP7 domain-containing protein 1 OS=Homo sapiens OX=9606 GN=MAP7D1 PE=1 SV=1	[R].RSSQPSPTAVPASDSPPTK.[Q]	1xTMTpro [K19]; 1xTMTpro [N-Term]; 3xPhospho [S6(100); S15(100); S/T]	1.19519e-06	0.000188487	1	1	1	5	Q3KQU3 [111-129]	Q3KQU3 3xPhospho [S116(100); S125(100); S/T]	1	2758.27	1.06	0.984	0.985	0.957	0.811	0.903	0.824	0.971	0.824	0.999623	0.561969	0.94857	0.972032	0.0274578	0.896401	0.383349	0.999996	0.114984	1	1	1	1	0.203192	1	1	1	0.557964	99.4	105.3	97.8	97.9	95.1	80.6	8.36	5.76	11.06
Q14789	Golgin subfamily B member 1 OS=Homo sapiens OX=9606 GN=GOLGB1 PE=1 SV=2	[K].RSSSAEESGQDVLENTFSQK.[H]	1xTMTpro [K20]; 1xTMTpro [N-Term]; 1xPhospho [S4(97.5)]	7.54625e-08	0.000188487	1	1	1	1	Q14789 [536-555]	Q14789 1xPhospho [S539(97.5)]	1	2887.4	1.295	0.562	0.956	1.116	0.517	0.861	0.919	1.167	0.541	0.208455	0.00989646	0.996745	0.818898	0.000168454	0.80703	0.157847	0.566767	0.000322079	1	0.177734	1	1	0.00556381	1	1	1	0.012025	154.5	200.1	86.9	147.7	172.3	79.9	1.89	8.58	23.48
P78364	Polyhomeotic-like protein 1 OS=Homo sapiens OX=9606 GN=PHC1 PE=1 SV=3	[R].RSSSDIAR.[A]	1xTMTpro [N-Term]; 1xPhospho [S]	0.000316628	0.000188487	1	1	2	2	P78364 [860-867]		1	1275.64	1.041	0.447	0.899	0.796	0.394	0.765	0.881	0.886	0.438	0.995476	0.000504302	0.964447	0.855685	3.09331e-05	0.594026	0.364228	0.999086	8.46615e-05	1	0.0202202	1	1	0.00170821	1	1	1	0.00464857	620.3	645.4	277.1	557.6	493.9	244.2	2.06	15.88	19.54
Q9BYW2	Histone-lysine N-methyltransferase SETD2 OS=Homo sapiens OX=9606 GN=SETD2 PE=1 SV=3	[R].RSSLSPPSSAYER.[G]	1xTMTpro [N-Term]; 2xPhospho [S3(100); S5(100)]	3.16013e-06	0.000188487	1	1	1	2	Q9BYW2 [2078-2090]	Q9BYW2 2xPhospho [S2080(100); S2082(100)]	1	1900.85	0.964	0.922	0.952	0.961	0.894	0.996	0.97	1.009	0.939	0.996719	0.955734	0.993699	0.999999	0.377481	0.998783	0.825993	0.99726	0.667056	1	1	1	1	0.973546	1	1	1	1	255.3	246.2	235.3	243.1	245.3	228.1	0.48	9.48	16.23
Q5TCZ1	SH3 and PX domain-containing protein 2A OS=Homo sapiens OX=9606 GN=SH3PXD2A PE=1 SV=1	[R].RSSSDLITLPATTPPCPTK.[K]	1xCarbamidomethyl [C16]; 1xTMTpro [K19]; 1xTMTpro [N-Term]; 1xPhospho [S/T]	1.20083e-05	0.000188487	1	1	1	3	Q5TCZ1 [817-835]	Q5TCZ1 1xCarbamidomethyl [C832]	1	2730.44	1.247	0.815	1.075	1.305	0.999	1.046	1.226	1.214	0.93	0.69033	0.994303	1	0.411809	0.99994	0.995133	0.999446	0.407182	0.999952	1	1	1	1	1	1	1	1	1	34.1	42.5	27.8	36.6	44.4	34	18.06	3.44	32.24
Q2PPJ7	Ral GTPase-activating protein subunit alpha-2 OS=Homo sapiens OX=9606 GN=RALGAPA2 PE=1 SV=2	[R].RSSSPAELDLKDDLQQTQGK.[C]	2xTMTpro [K11; K20]; 1xTMTpro [N-Term]; 2xPhospho [S4(100); S/T]	2.65156e-05	0.000188487	1	1	1	2	Q2PPJ7 [818-837]	Q2PPJ7 2xPhospho [S821(100); S/T]	2	3288.67	1.105	1.099	0.962	1.184	1.084	1.071	0.986	1.231	1.127	0.999857	0.999638	0.98371	0.999328	0.992216	0.991193	0.99977	0.913777	0.823378	1	1	1	1	1	1	1	1	1	128.1	141.6	140.8	123.2	151.6	138.8	2.17	26.97	16.3
P15408	Fos-related antigen 2 OS=Homo sapiens OX=9606 GN=FOSL2 PE=1 SV=1	[R].RSSSSGDQSSDSLNSPTLLAL.[-]	1xTMTpro [N-Term]; 1xPhospho [S3(95.8)]	0.000579767	0.000188487	1	1	1	3	P15408 [306-326]	P15408 1xPhospho [S308(95.8)]	1	2506.2	0.972	0.992	1.074	1.051	1.035	1.082	1.043	0.979	0.964	0.998922	0.999949	0.945657	0.918342	0.936523	0.760835	0.976379	0.999998	1	1	1	1	1	1	1	1	1	1	111.6	108.5	110.7	119.8	117.4	115.5	2.35	7.33	10.9
Q69YQ0	Cytospin-A OS=Homo sapiens OX=9606 GN=SPECC1L PE=1 SV=3	[R].RSSTSSEPTPTVK.[T]	1xTMTpro [K13]; 1xTMTpro [N-Term]; 1xPhospho [S3(99.4)]	3.26789e-06	0.000188487	1	1	1	2	Q69YQ0 [830-842]	Q69YQ0 1xPhospho [S832(99.4)]	1	2065.08	1.19	0.925	0.892	0.966	0.763	0.812	0.825	1.083	0.856	0.0821193	0.751344	0.240562	0.934561	0.000829064	0.0176246	0.00715193	0.698037	0.0393884	1	1	1	1	0.0175385	1	1	1	0.309383	176.8	210.3	163.5	157.7	170.8	135	1.65	9.1	1.38
Q02241	Kinesin-like protein KIF23 OS=Homo sapiens OX=9606 GN=KIF23 PE=1 SV=3	[R].RSSTVAPAQPDGAESEWTDVETR.[C]	1xTMTpro [N-Term]; 1xPhospho [S/T]	1.21472e-07	0.000188487	1	1	1	2	Q02241 [910-932]		1	2873.33	0.921	1.022	0.835	1.02	0.991	1.108	0.97	1.221	1.187	0.987763	0.997837	0.981705	0.977041	0.986649	0.999999	0.999935	1	1	1	1	1	1	1	1	1	1	1	65.7	60.5	67.1	54.9	67	65.1	9.08	21.26	19.65
O14777	Kinetochore protein NDC80 homolog OS=Homo sapiens OX=9606 GN=NDC80 PE=1 SV=1	[K].RSSVSSGGAGR.[L]	1xTMTpro [N-Term]; 1xPhospho [S3(100)]	2.02997e-06	0.000188487	1	1	1	1	O14777 [3-13]	O14777 1xPhospho [S5(100)]	1	1404.69	1.837	0.672	0.59	0.804	0.45	0.438	0.669	1.364	0.763	0.0376324	0.00513599	0.00130358	0.128306	6.37487e-05	0.000430101	0.0934251	0.126651	0.338156	1	0.108517	1	1	0.00293091	0.673926	1	1	0.903753	345.5	634.7	232.3	203.7	277.8	155.4	33.08	3.6	11.87
Q12767	Transmembrane protein 94 OS=Homo sapiens OX=9606 GN=TMEM94 PE=1 SV=1	[R].RSSWSSDEGIGEVLEK.[E]	1xTMTpro [K16]; 1xTMTpro [N-Term]; 2xPhospho [S3(99); S6(100)]	1.40779e-07	0.000188487	1	1	1	1	Q12767 [796-811]	Q12767 2xPhospho [S798(99); S801(100)]	1	2547.2	0.972	0.715	1.136	0.931	0.669	0.958	0.936	0.819	0.589	0.999129	0.0391149	0.770666	0.984537	0.00341281	0.910349	0.692367	0.412397	0.000447015	1	0.479303	1	1	0.0484681	1	1	1	0.0148784	84.1	81.7	60.1	95.6	78.3	56.3	8.24	2.79	10.52
Q9H8G2	Caspase activity and apoptosis inhibitor 1 OS=Homo sapiens OX=9606 GN=CAAP1 PE=1 SV=2	[R].RSTDSSSVSGSLQQETK.[Y]	1xTMTpro [K17]; 1xTMTpro [N-Term]; 2xPhospho [S2(98.6); S7(98.6)]	8.42047e-05	0.000188487	1	1	1	2	Q9H8G2 [88-104]	Q9H8G2 2xPhospho [S89(98.6); S94(98.6)]	1	2565.21	1.017	0.72	0.825	0.634	0.498	0.623	0.692	0.768	0.604	0.999888	0.986939	1	0.629922	0.0960481	0.499933	0.250769	0.656737	0.103595	1	1	1	1	0.446588	1	1	1	0.527075	163.2	166	117.6	134.6	103.4	81.4	11.13	8.62	37.93
Q15345	Leucine-rich repeat-containing protein 41 OS=Homo sapiens OX=9606 GN=LRRC41 PE=1 SV=3	[R].RSTQESLTAGGTDLK.[R]	1xTMTpro [K15]; 1xTMTpro [N-Term]; 1xPhospho [S/T]	2.35265e-06	0.000188487	1	1	1	2	Q15345 [325-339]		1	2252.18	0.673	0.462	0.672	0.544	0.449	0.808	0.973	0.809	0.668	0.00945706	0.000180291	0.0469199	0.00234169	5.89054e-05	0.950588	0.954665	0.497486	0.00924584	0.582285	0.00927179	1	0.158071	0.00279008	1	1	1	0.125815	101	68	46.6	67.9	55	45.4	18.59	20.58	6.09
O14974	Protein phosphatase 1 regulatory subunit 12A OS=Homo sapiens OX=9606 GN=PPP1R12A PE=1 SV=1	[R].RSTQGVTLTDLQEAEK.[T]	1xTMTpro [K16]; 1xTMTpro [N-Term]; 1xPhospho [T3(99.4)]	3.11966e-11	0.000188487	1	1	2	4	O14974 [694-709]	O14974 1xPhospho [T696(99.4)]	1	2464.29	0.786	0.865	1.196	1.06	1.432	1.35	1.657	0.887	1.198	0.789291	0.99991	0.59136	0.973064	0.161313	0.386389	0.114348	0.938871	0.909878	1	1	1	1	0.609016	1	1	1	1	388.8	305.5	336.2	465	412.3	557	14.3	31.65	14.39
Q86TB9	Protein PAT1 homolog 1 OS=Homo sapiens OX=9606 GN=PATL1 PE=1 SV=2	[R].RSTSPIIGSPPVR.[A]	1xTMTpro [N-Term]; 2xPhospho [S2(100); S4(100)]	0.000850073	0.000188487	1	1	1	2	Q86TB9 [176-188]	Q86TB9 2xPhospho [S177(100); S179(100)]	1	1830.92	1.074	1.022	1.102	1.072	0.845	0.998	0.827	0.973	0.767	0.934981	0.984726	0.999874	0.999649	0.18548	0.986669	0.0661064	1	0.129027	1	1	1	1	0.659759	1	1	1	0.591636	136.3	146.4	139.3	150.2	146.1	115.2	8.3	2.04	9.48
Q8IYB3	Serine/arginine repetitive matrix protein 1 OS=Homo sapiens OX=9606 GN=SRRM1 PE=1 SV=2	[R].RTASPPPPPK.[R]	1xTMTpro [K10]; 1xTMTpro [N-Term]; 2xPhospho [T2(100); S4(100)]	0.000753347	0.000188487	1	1	1	1	Q8IYB3 [613-622]	Q8IYB3 2xPhospho [T614(100); S616(100)]	1	1815.94	0.947	1.025	0.983	0.974	0.9	1.029	0.878	0.992	0.916	1	0.998632	0.998856	1	0.755172	1	0.920799	0.999621	0.916384	1	1	1	1	1	1	1	1	1	130.5	123.6	133.7	128.3	127.2	117.5	1.54	12.62	11.44
P49736	DNA replication licensing factor MCM2 OS=Homo sapiens OX=9606 GN=MCM2 PE=1 SV=4	[R].RTDALTSSPGR.[D]	1xTMTpro [N-Term]; 1xPhospho [S/T]	0.000226226	0.000188487	1	1	1	2	P49736 [34-44]		1	1544.78	1.031	0.951	0.981	0.98	0.874	0.95	0.919	0.999	0.89	0.947649	0.912612	0.999755	0.996479	0.159902	0.998348	0.58335	0.999943	0.104632	1	1	1	1	0.606289	1	1	1	0.529513	580.1	598.3	551.8	569.3	568.6	506.9	3.07	7.47	3.49
O60268	Uncharacterized protein KIAA0513 OS=Homo sapiens OX=9606 GN=KIAA0513 PE=1 SV=1	[R].RSSSNESFSSNQSTESTQDEETLALR.[D]	1xTMTpro [N-Term]; 1xPhospho [S/T]	0.000591569	0.000188487	1	1	1	2	O60268 [71-96]		1	3274.47	1.15	1.36	1.069	1.379	1.072	1.199	0.789	1.29	1.003	0.744432	0.752956	1	0.574468	0.999996	0.999576	0.812213	0.547206	0.999978	1	1	1	1	1	1	1	1	1	24.1	27.7	32.7	25.7	33.2	25.8	13.3	50.5	10.96
Q96ST8	Centrosomal protein of 89 kDa OS=Homo sapiens OX=9606 GN=CEP89 PE=1 SV=3	[R].RSSLPSFETLDYGDEEDIETQLSSSGK.[E]	1xTMTpro [K27]; 1xTMTpro [N-Term]; 1xPhospho [S3(98.7)]	9.89521e-09	0.000188487	1	1	2	6	Q96ST8 [112-138]	Q96ST8 1xPhospho [S114(98.7)]	1	3678.76	0.986	1.098	1.062	0.983	1.12	0.996	1.019	0.925	1.054	0.985548	0.260691	0.967556	0.997782	0.0970398	0.887014	0.984887	0.83133	0.310259	1	1	1	1	0.448783	1	1	1	0.875193	216.1	213.2	237.4	229.5	212.4	242	4.36	5.66	3.91
Q9ULR3	Protein phosphatase 1H OS=Homo sapiens OX=9606 GN=PPM1H PE=1 SV=2	[R].RSSLPNGEGLQLK.[E]	1xTMTpro [K13]; 1xTMTpro [N-Term]; 1xPhospho [S]	2.78206e-06	0.000188487	1	1	1	2	Q9ULR3 [122-134]		1	2087.15	1.066	0.922	0.958	1.011	0.936	0.949	1.015	1.055	0.976	0.999991	0.350705	0.771395	0.999989	0.44468	1	0.999954	0.693824	0.990071	1	1	1	1	1	1	1	1	1	134.1	142.9	123.7	128.5	135.6	125.5	9.69	6.96	2.11
P33992	DNA replication licensing factor MCM5 OS=Homo sapiens OX=9606 GN=MCM5 PE=1 SV=5	[R].RSSIPITVR.[Q]	1xTMTpro [N-Term]; 1xPhospho [S3(100)]	0.000374578	0.000188487	1	1	1	1	P33992 [603-611]	P33992 1xPhospho [S605(100)]	1	1412.79	1.101	0.789	0.891	1.056	0.793	0.959	1.006	1.185	0.89	0.683404	0.32356	0.945385	0.882956	0.067311	0.998224	0.900736	0.421086	0.263669	1	1	1	1	0.35785	1	1	1	0.819547	342.1	376.7	269.9	304.9	361.2	271.4	7.38	7.12	14.67
Q9UQ35	Serine/arginine repetitive matrix protein 2 OS=Homo sapiens OX=9606 GN=SRRM2 PE=1 SV=2	[R].RSRSVSPCSNVESR.[L]	1xCarbamidomethyl [C8]; 1xTMTpro [N-Term]; 3xPhospho [S2(100); S4(100); S6(100)]	0.000369576	0.000188487	1	1	1	1	Q9UQ35 [949-962]	Q9UQ35 1xCarbamidomethyl [C956]; 3xPhospho [S950(100); S952(100); S954(100)]	2	2164.89	1.031	0.989	0.827	1.021	0.891	0.99	0.9	1.234	1.076	0.986994	1	0.1186	1	0.421826	0.984151	0.433603	0.113307	0.943015	1	1	1	1	1	1	1	1	1	49.9	51.5	49.4	41.3	51	44.5	7.2	12.43	8.64
Q99490	Arf-GAP with GTPase, ANK repeat and PH domain-containing protein 2 OS=Homo sapiens OX=9606 GN=AGAP2 PE=1 SV=2	[R].RSSAASVGR.[A]	1xTMTpro [N-Term]; 1xPhospho [S3(99.3)]	0.000389995	0.000188487	1	1	1	5	Q99490 [1176-1184]	Q99490 1xPhospho [S1178(99.3)]	1	1274.65	0.787	0.765	0.999	0.76	0.762	0.965	0.996	0.76	0.763	0.273689	0.160701	0.969106	0.146492	0.0438081	0.997867	0.962357	0.042178	0.0121236	1	1	1	1	0.275555	1	1	1	0.148243	1698.2	1336.8	1298.8	1696.5	1290.1	1293.6	6.09	12.09	12.4
P47736	Rap1 GTPase-activating protein 1 OS=Homo sapiens OX=9606 GN=RAP1GAP PE=1 SV=2	[R].RSSAIGIENIQEVQEK.[R]	1xTMTpro [K16]; 1xTMTpro [N-Term]; 1xPhospho [S3(99.3)]	7.99323e-07	0.000188487	1	1	1	2	P47736 [497-512]	P47736 1xPhospho [S499(99.3)]	1	2489.33	0.898	0.989	0.823	1.012	0.767	1.128	0.775	1.23	0.932	0.999983	0.989166	0.924921	0.986719	0.253289	0.996394	0.536428	0.999384	0.736405	1	1	1	1	0.785988	1	1	1	1	91	81.7	90	74.9	92.2	69.8	15.54	16.31	20.68
Q8IYB3	Serine/arginine repetitive matrix protein 1 OS=Homo sapiens OX=9606 GN=SRRM1 PE=1 SV=2	[R].RSSASLSGSSSSSSSSR.[S]	1xTMTpro [N-Term]; 1xPhospho [S3(98.9)]	6.97338e-06	0.000188487	1	1	1	1	Q8IYB3 [350-366]	Q8IYB3 1xPhospho [S352(98.9)]	1	2000.92	1.132	0.916	1.103	1.051	0.87	0.928	0.95	0.953	0.789	0.752387	0.935241	0.85046	0.704991	0.771582	0.999999	0.998293	0.999659	0.208116	1	1	1	1	1	1	1	1	0.741188	96.2	108.9	88.1	106.1	101.1	83.7	5.27	21.02	2.12
Q9P2D6	Protein FAM135A OS=Homo sapiens OX=9606 GN=FAM135A PE=1 SV=2	[R].RSSDDCHDHQTTPSLGVR.[T]	1xCarbamidomethyl [C6]; 1xTMTpro [N-Term]; 1xPhospho [S2(99.2)]	5.13495e-07	0.000188487	1	1	1	2	Q9P2D6 [638-655]	Q9P2D6 1xCarbamidomethyl [C643]; 1xPhospho [S639(99.2)]	1	2452.1	1.149	0.826	1.225	1.027	0.826	0.894	1	0.839	0.674	0.913525	0.378761	0.949583	1	0.330256	0.917822	0.999998	0.952658	0.0907506	1	1	1	1	0.914836	1	1	1	0.492332	70.1	80.6	58	85.9	72.1	57.9	11.65	24.66	16.54
Q9BUI4	DNA-directed RNA polymerase III subunit RPC3 OS=Homo sapiens OX=9606 GN=POLR3C PE=1 SV=1	[R].RSSDEDAAGEPK.[A]	1xTMTpro [K12]; 1xTMTpro [N-Term]; 1xPhospho [S3(100)]	3.73234e-08	0.000188487	1	1	1	4	Q9BUI4 [203-214]	Q9BUI4 1xPhospho [S205(100)]	1	1949.95	1.01	1.218	1.055	1.156	1.324	1.144	1.087	1.096	1.255	1	0.898249	1	0.992737	0.131411	0.988576	0.535668	0.989917	0.123117	1	1	1	1	0.537267	1	1	1	0.577754	861.4	870.2	1049	908.8	995.8	1140.1	7.65	10.5	16.16
Q13136	Liprin-alpha-1 OS=Homo sapiens OX=9606 GN=PPFIA1 PE=1 SV=1	[K].RSSDGSLSHEEDLAK.[V]	1xTMTpro [K15]; 1xTMTpro [N-Term]; 2xPhospho [S3(99.1); S6(100)]	1.98662e-05	0.000188487	1	1	1	4	Q13136 [237-251]	Q13136 2xPhospho [S239(99.1); S242(100)]	1	2399.11	1.041	2.354	0.91	1.152	2.242	1.106	0.952	1.265	2.463	0.546765	5.11784e-07	0.961453	0.250143	1.53858e-06	0.986807	0.850384	0.0713744	7.07849e-07	1	0.000145828	1	1	0.000216111	1	1	1	0.00016272	164	170.8	386.1	149.3	188.8	367.6	9.51	9.21	11.92
Q8TEW0	Partitioning defective 3 homolog OS=Homo sapiens OX=9606 GN=PARD3 PE=1 SV=2	[R].RSSDPALIGLSTSVSDSNFSSEEPSR.[K]	1xTMTpro [N-Term]; 1xPhospho [S/T]	8.12016e-15	0.000188487	1	1	2	12	Q8TEW0 [142-167]		1	3109.46	0.987	0.906	1.014	0.978	0.889	0.991	0.982	0.964	0.877	0.907727	0.999997	0.994384	0.990882	0.936408	0.99766	0.901859	1	0.711255	1	1	1	1	1	1	1	1	1	204.5	201.9	185.2	207.4	200	181.8	3.38	22.19	19.52
Q7Z6Z7	E3 ubiquitin-protein ligase HUWE1 OS=Homo sapiens OX=9606 GN=HUWE1 PE=1 SV=3	[R].RSSDPLGDTASNLGSAVDELMR.[H]	1xTMTpro [N-Term]; 1xPhospho [S/T]	1.25613e-07	0.000188487	1	1	1	2	Q7Z6Z7 [647-668]		1	2675.27	1.192	0.955	1.179	1.132	0.916	0.95	0.959	0.96	0.777	0.694028	1	0.678158	0.866647	0.968615	0.999172	0.954041	0.998795	0.284063	1	1	1	1	1	1	1	1	0.841396	69	82.2	65.9	81.3	78.1	63.2	6.85	7.18	23.7
Q8TEW8	Partitioning defective 3 homolog B OS=Homo sapiens OX=9606 GN=PARD3B PE=1 SV=2	[R].RSSDPVPGPPADTQPSASHPGGQSLK.[L]	1xTMTpro [K26]; 1xTMTpro [N-Term]; 1xPhospho [S3(100)]	1.35758e-06	0.000188487	1	1	1	1	Q8TEW8 [139-164]	Q8TEW8 1xPhospho [S141(100)]	1	3258.64	1.175	0.934	1.054	1.053	0.801	0.896	0.857	0.999	0.76	0.964884	0.999891	0.999977	0.999971	0.47406	0.988057	0.601804	1	0.388346	1	1	1	1	1	1	1	1	0.949041	40.8	48	38.2	43	43	32.7	1.1	10.13	21.66
Q96IZ7	Serine/Arginine-related protein 53 OS=Homo sapiens OX=9606 GN=RSRC1 PE=1 SV=1	[R].RSSDTEEESR.[S]	1xTMTpro [N-Term]; 2xPhospho [S2(100); S3(100)]	9.3137e-05	0.000188487	1	1	1	1	Q96IZ7 [4-13]	Q96IZ7 2xPhospho [S5(100); S6(100)]	1	1659.66	0.989	0.832	0.88	0.934	0.868	0.944	1.043	1.062	0.987	0.999759	0.0212326	0.393469	0.861354	0.230393	0.949438	0.68888	0.944957	0.998423	1	0.316123	1	1	0.748342	1	1	1	1	189.3	187.3	157.6	166.5	176.8	164.3	3.44	3	12.2
Q96IZ7	Serine/Arginine-related protein 53 OS=Homo sapiens OX=9606 GN=RSRC1 PE=1 SV=1	[R].RSSDTEEESR.[S]	1xTMTpro [N-Term]; 3xPhospho [S2(100); S3(99.1); T/S]	0.00101881	0.000188487	1	1	1	1	Q96IZ7 [4-13]	Q96IZ7 3xPhospho [S5(100); S6(99.1); T/S]	1	1739.62	1.001	1.064	0.967	0.947	0.92	0.946	0.865	0.98	0.952	0.976089	0.999991	0.999987	0.983199	0.997127	1	0.990267	0.960601	0.999573	1	1	1	1	1	1	1	1	1	30.4	30.5	32.4	29.4	28.8	28	15.26	30.72	22.85
Q71F23	Centromere protein U OS=Homo sapiens OX=9606 GN=CENPU PE=1 SV=1	[K].RSSDTSGNEASEIESVK.[I]	1xTMTpro [K17]; 1xTMTpro [N-Term]; 1xPhospho [S3(99.2)]	1.93688e-06	0.000188487	1	1	1	1	Q71F23 [106-122]	Q71F23 1xPhospho [S108(99.2)]	1	2484.21	0.943	0.849	1.031	1.021	0.87	1.083	1.025	0.99	0.844	0.970102	0.79514	1	0.987174	0.647798	0.999992	0.999747	0.991479	0.678697	1	1	1	1	1	1	1	1	1	175.4	165.4	148.9	180.9	179.1	152.6	8.05	20	6.22
Q71F23	Centromere protein U OS=Homo sapiens OX=9606 GN=CENPU PE=1 SV=1	[K].RSSDTSGNEASEIESVK.[I]	1xTMTpro [K17]; 1xTMTpro [N-Term]; 2xPhospho [S2(98.6); T5(100)]	1.19519e-06	0.000188487	1	1	1	4	Q71F23 [106-122]	Q71F23 2xPhospho [S107(98.6); T110(100)]	1	2564.18	0.945	0.881	0.927	0.921	0.944	0.974	1.072	0.993	1.019	0.910988	0.732208	0.83339	0.986065	0.963516	0.998959	0.98923	0.992131	0.998369	1	1	1	1	1	1	1	1	1	80.4	76	70.8	74.5	74	75.9	2.71	21.18	3.14
Q71F23	Centromere protein U OS=Homo sapiens OX=9606 GN=CENPU PE=1 SV=1	[K].RSSDTSGNEASEIESVK.[I]	1xTMTpro [K17]; 1xTMTpro [N-Term]; 3xPhospho [S2(99); T5(100); S6(100)]	1.49372e-09	0.000188487	1	1	2	6	Q71F23 [106-122]	Q71F23 3xPhospho [S107(99); T110(100); S111(100)]	1	2644.14	0.944	1.081	0.973	0.945	1.08	1	0.999	0.971	1.11	0.987337	0.999366	0.997094	0.838774	0.701678	0.992022	0.864643	0.974273	0.449251	1	1	1	1	1	1	1	1	1	172.6	163	186.6	168	163	186.4	1.43	6.7	13.16
Q71F23	Centromere protein U OS=Homo sapiens OX=9606 GN=CENPU PE=1 SV=1	[K].RSSDTSGNEASEIESVK.[I]	1xTMTpro [K17]; 1xTMTpro [N-Term]; 4xPhospho [S3(98.5); T5(100); S6(100); S11(100)]	0.000331886	0.000188487	1	1	1	1	Q71F23 [106-122]	Q71F23 4xPhospho [S108(98.5); T110(100); S111(100); S116(100)]	1	2724.11	1.067	1.469	1.079	1.079	1.29	1.012	0.878	1	1.195	0.998101	0.386817	1	0.998275	0.318605	1	0.999986	0.997529	0.305242	1	1	1	1	0.897107	1	1	1	0.867999	69.6	74.2	102.2	75.1	75.1	89.7	6.37	17.23	21.65
Q6JBY9	CapZ-interacting protein OS=Homo sapiens OX=9606 GN=RCSD1 PE=1 SV=1	[R].RSSEEVDGQHPAQEEVPESPQTSGPEAENR.[C]	1xTMTpro [N-Term]; 1xPhospho [S/T]	4.08631e-14	0.000188487	1	1	2	10	Q6JBY9 [266-295]		1	3660.64	1.249	0.968	1.087	1.147	1.02	0.918	1.054	1.055	0.938	0.66072	0.998024	0.984454	0.893656	0.999633	0.996295	0.977633	0.998406	0.927911	1	1	1	1	1	1	1	1	1	168.1	210	162.8	182.8	192.8	171.5	9.16	17.63	27.92
Q6JBY9	CapZ-interacting protein OS=Homo sapiens OX=9606 GN=RCSD1 PE=1 SV=1	[R].RSSEEVDGQHPAQEEVPESPQTSGPEAENR.[C]	1xTMTpro [N-Term]; 2xPhospho [S2(98.1); S19(100)]	1.01357e-07	0.000188487	1	1	2	6	Q6JBY9 [266-295]	Q6JBY9 2xPhospho [S267(98.1); S284(100)]	1	3740.6	1.089	0.706	0.918	0.757	0.577	0.695	0.817	0.824	0.628	0.999968	0.879391	0.999721	0.965156	0.155678	0.921658	0.6264	0.994843	0.235461	1	1	1	1	0.596455	1	1	1	0.782282	71.5	77.9	50.5	65.7	54.1	41.3	12.15	27.46	22.62
Q6JBY9	CapZ-interacting protein OS=Homo sapiens OX=9606 GN=RCSD1 PE=1 SV=1	[R].RSSEEVDGQHPAQEEVPESPQTSGPEAENR.[C]	1xTMTpro [N-Term]; 3xPhospho [S19(99.9); S23(96.4); S/T]	1.5188e-05	0.000188487	1	1	1	1	Q6JBY9 [266-295]	Q6JBY9 3xPhospho [S284(99.9); S288(96.4); S/T]	1	3820.57	0.998	0.882	0.954	0.985	0.736	0.986	0.835	1.032	0.772	0.994842	0.999999	0.996178	0.851169	0.782505	0.985139	0.825413	0.981639	0.516067	1	1	1	1	1	1	1	1	1	26.1	26.1	23.1	24.9	25.7	19.2	23.11	12.01	17.38
Q8N5H7	SH2 domain-containing protein 3C OS=Homo sapiens OX=9606 GN=SH2D3C PE=1 SV=1	[R].RSSEPQLCPGSAPK.[T]	1xCarbamidomethyl [C8]; 1xTMTpro [K14]; 1xTMTpro [N-Term]; 1xPhospho [S3(100)]	2.23349e-09	0.000188487	1	1	1	4	Q8N5H7 [445-458]	Q8N5H7 1xCarbamidomethyl [C452]; 1xPhospho [S447(100)]	1	2202.12	1.258	0.768	0.903	1.103	0.693	0.877	0.902	1.222	0.767	0.00227464	0.00131013	0.062661	0.325142	1.24804e-05	0.0810449	0.0425709	0.00177799	0.000918588	0.245367	0.0411438	1	1	0.000931495	1	1	0.158003	0.0247459	607.1	763.5	466.2	547.9	669.5	420.5	2.03	2.81	7.1
Q5VZK9	F-actin-uncapping protein LRRC16A OS=Homo sapiens OX=9606 GN=CARMIL1 PE=1 SV=1	[K].RSSGFISELPSEEGK.[K]	1xTMTpro [K15]; 1xTMTpro [N-Term]; 1xPhospho [S]	6.77861e-08	0.000188487	1	1	1	2	Q5VZK9 [966-980]		1	2311.18	1.118	3.291	0.937	1.211	3.222	1.083	0.979	1.293	3.44	0.681213	3.90908e-07	0.999999	0.629099	2.81687e-07	0.999999	0.998888	0.67729	3.03517e-07	1	0.000122539	1	1	7.35844e-05	1	1	1	9.43089e-05	89.6	100.2	294.8	83.9	108.5	288.7	9.27	4.39	17
O14639	Actin-binding LIM protein 1 OS=Homo sapiens OX=9606 GN=ABLIM1 PE=1 SV=3	[R].RSSGREEDDEELLR.[R]	1xTMTpro [N-Term]; 1xPhospho [S]	5.66405e-06	0.000188487	1	1	1	1	O14639 [585-598]		2	2074.97	1.288	0.751	0.886	1.212	0.713	0.941	0.95	1.369	0.805	0.0132568	0.042931	0.993019	0.110053	0.00809421	0.796761	0.912214	0.0449712	0.0201371	0.725549	0.512284	1	1	0.0895139	1	1	1	0.206554	90.9	117.1	68.2	80.5	110.2	64.8	3.29	10.69	7.31
Q9BSW2	EF-hand calcium-binding domain-containing protein 4B OS=Homo sapiens OX=9606 GN=CRACR2A PE=1 SV=2	[R].RSSLGLSGYPLTEEEPGTGEPGPGGPYPR.[P]	1xTMTpro [N-Term]; 1xPhospho [S/Y/T]	2.17814e-12	0.000188487	1	1	1	5	Q9BSW2 [438-466]		1	3341.6	1.253	0.87	0.983	1.101	0.869	0.878	0.999	1.12	0.884	0.348229	0.888636	0.999641	0.821207	0.866629	0.943433	1	0.932133	0.72439	1	1	1	1	1	1	1	1	1	57.4	72	50	56.4	63.2	49.9	3.01	12.95	9.55
Q8TEU7	Rap guanine nucleotide exchange factor 6 OS=Homo sapiens OX=9606 GN=RAPGEF6 PE=1 SV=2	[R].RSSLLNAK.[K]	1xTMTpro [K8]; 1xTMTpro [N-Term]; 1xPhospho [S3(99.4)]	0.000873193	0.000188487	1	1	1	1	Q8TEU7 [1092-1099]	Q8TEU7 1xPhospho [S1094(99.4)]	1	1576.91	1.04	0.991	0.918	1.048	0.928	1.007	0.936	1.141	1.011	0.999907	0.99997	0.76212	0.99932	0.73813	0.992475	0.827346	0.908263	1	1	1	1	1	1	1	1	1	1	1006	1046.6	996.6	923.3	1053.8	933.1	1.3	11.04	3.89
Q96LW9	Zinc finger and SCAN domain-containing protein 31 OS=Homo sapiens OX=9606 GN=ZSCAN31 PE=1 SV=2	[R].RSSLNEHR.[R]	1xTMTpro [N-Term]; 1xPhospho [S3(99.5)]	0.000728481	0.000188487	1	1	1	1	Q96LW9 [279-286]	Q96LW9 1xPhospho [S281(99.5)]	1	1382.69	1.17	0.801	1.025	1.009	0.794	0.863	0.992	0.984	0.775	0.732579	0.833166	0.999404	0.983681	0.259813	0.973667	0.862247	0.999294	0.161113	1	1	1	1	0.798307	1	1	1	0.65364	470.5	550.3	376.7	482.4	474.7	373.6	7.62	17.14	21.7
Q5VZ89	DENN domain-containing protein 4C OS=Homo sapiens OX=9606 GN=DENND4C PE=1 SV=3	[R].RSSLPLDHGSPAQENPESEK.[S]	1xTMTpro [K20]; 1xTMTpro [N-Term]; 1xPhospho [S]	6.06536e-09	0.000188487	1	1	2	4	Q5VZ89 [1276-1295]		1	2866.42	1.065	0.949	1.099	1.045	0.915	0.981	0.964	0.951	0.832	0.827868	0.958621	0.528919	0.769053	0.625038	0.999996	0.968944	0.997705	0.0526525	1	1	1	1	1	1	1	1	0.364013	206.3	219.6	195.7	226.7	215.5	188.7	5.41	4.53	8.04
Q5VZ89	DENN domain-containing protein 4C OS=Homo sapiens OX=9606 GN=DENND4C PE=1 SV=3	[R].RSSLPLDHGSPAQENPESEKSSPAVSR.[S]	1xTMTpro [K20]; 1xTMTpro [N-Term]; 2xPhospho [S2(98.1); S22(96.3)]	3.35414e-05	0.000188487	1	1	1	2	Q5VZ89 [1276-1302]	Q5VZ89 2xPhospho [S1277(98.1); S1297(96.3)]	2	3630.74	0.852	1.715	0.994	0.845	1.725	0.991	1.006	0.85	1.735	0.907022	0.001383	0.78595	0.925153	0.00184683	1	0.999961	0.289323	0.0152375	1	0.0425121	1	1	0.031526	1	1	1	0.171593	56	47.8	96.1	55.7	47.3	96.6	13.3	6.63	11.8
Q12802	A-kinase anchor protein 13 OS=Homo sapiens OX=9606 GN=AKAP13 PE=1 SV=2	[R].RTESDSGLK.[K]	1xTMTpro [K9]; 1xTMTpro [N-Term]; 1xPhospho [S4(100)]	7.461e-05	0.000188487	1	1	1	2	Q12802 [2495-2503]	Q12802 1xPhospho [S2498(100)]	1	1680.88	0.917	1.357	1.005	0.962	1.318	1.049	0.971	0.957	1.311	0.587867	0.0212103	0.842796	0.74148	0.0622591	0.999741	0.985376	0.999937	0.00870984	1	0.316064	1	1	0.341043	1	1	1	0.12202	692.6	635	939.8	696.2	666	912.6	6.79	8.11	10.58
O43432	Eukaryotic translation initiation factor 4 gamma 3 OS=Homo sapiens OX=9606 GN=EIF4G3 PE=1 SV=2	[R].RSPVPAQIAITVPK.[T]	1xTMTpro [K14]; 1xTMTpro [N-Term]; 1xPhospho [S2(100)]	6.11288e-07	0.000188487	1	1	1	1	O43432 [494-507]	O43432 1xPhospho [S495(100)]	1	2165.27	1.012	1.376	0.966	1.1	1.344	1.087	0.977	1.139	1.391	0.989852	0.0304439	0.999215	0.917264	0.0290039	0.633578	1	0.771244	0.0162944	1	0.40681	1	1	0.210373	1	1	1	0.178483	135.6	137.2	186.7	131	149.2	182.3	4.81	17.4	7.64
Q8IVT5	Kinase suppressor of Ras 1 OS=Homo sapiens OX=9606 GN=KSR1 PE=1 SV=3	[R].RTESVPSDINNPVDR.[A]	1xTMTpro [N-Term]; 1xPhospho [S4(100)]	3.47121e-06	0.000188487	1	1	1	1	Q8IVT5 [403-417]	Q8IVT5 1xPhospho [S406(100)]	1	2083.01	0.892	0.962	0.991	0.901	0.884	1.011	0.919	0.909	0.892	0.974036	0.991334	0.999955	0.582849	0.694988	0.933098	0.942339	0.476502	0.586336	1	1	1	1	1	1	1	1	1	73.9	65.9	71	73.2	66.6	65.3	9.5	15.06	16.03
Q9NYV4-2	Isoform 2 of Cyclin-dependent kinase 12 OS=Homo sapiens OX=9606 GN=CDK12	[R].RTPTMPQEEAAEK.[R]	1xTMTpro [K13]; 1xTMTpro [N-Term]; 1xPhospho [T2(100)]	0.000800256	0.000188487	1	1	1	1	Q9NYV4-2 [1243-1255]	Q9NYV4-2 1xPhospho [T1244(100)]	1	2176.1	0.93	1.051	0.897	1.011	1.044	1.086	0.994	1.127	1.165	0.998595	0.996827	0.999666	0.992352	0.992318	0.999975	0.999998	0.999759	0.953704	1	1	1	1	1	1	1	1	1	159.3	148.1	167.4	142.8	160.9	166.3	5.61	18.08	10.23
P22087	rRNA 2'-O-methyltransferase fibrillarin OS=Homo sapiens OX=9606 GN=FBL PE=1 SV=2	[K].RVSISEGDDK.[I]	1xTMTpro [K10]; 1xTMTpro [N-Term]; 1xPhospho [S3(100)]	0.000419925	0.000188487	1	1	1	3	P22087 [122-131]	P22087 1xPhospho [S124(100)]	1	1793.93	1.029	0.89	0.963	1.158	0.931	1.125	1.046	1.203	0.967	0.975681	0.714687	0.950578	0.400627	0.846337	0.795092	0.999789	0.116532	0.999527	1	1	1	1	1	1	1	1	1	1101.9	1134.1	980.5	1060.9	1276.4	1025.9	7.53	10.98	4.38
P22087	rRNA 2'-O-methyltransferase fibrillarin OS=Homo sapiens OX=9606 GN=FBL PE=1 SV=2	[K].RVSISEGDDKIEYR.[A]	1xTMTpro [K10]; 1xTMTpro [N-Term]; 1xPhospho [S3(100)]	4.13057e-05	0.000188487	1	1	1	2	P22087 [122-135]	P22087 1xPhospho [S124(100)]	2	2355.22	1.059	0.849	0.98	1.105	0.855	1.044	1.006	1.128	0.872	0.995687	0.0145007	0.984322	0.70735	0.0185042	0.926255	0.999988	0.354976	0.0553536	1	0.23947	1	1	0.156772	1	1	1	0.374991	193.9	205.2	164.7	190	214.2	165.7	5.67	6.62	5.94
Q00536	Cyclin-dependent kinase 16 OS=Homo sapiens OX=9606 GN=CDK16 PE=1 SV=1	[R].RVSLSEIGFGK.[L]	1xTMTpro [K11]; 1xTMTpro [N-Term]; 1xPhospho [S3(100)]	2.22977e-06	0.000188487	1	1	1	1	Q00536 [151-161]	Q00536 1xPhospho [S153(100)]	1	1881.05	1.493	0.976	1.146	1.332	0.976	0.893	0.999	1.163	0.851	0.0408637	0.998017	0.913909	0.102153	0.999122	0.99237	0.96878	0.425708	0.76161	1	1	1	1	1	1	1	1	1	335.1	500.2	327.1	384.1	446.5	326.9	17.37	5.4	19.58
Q14160	Protein scribble homolog OS=Homo sapiens OX=9606 GN=SCRIB PE=1 SV=5	[K].RVSLVGADDLR.[K]	1xTMTpro [N-Term]; 1xPhospho [S3(100)]	0.000179993	0.000188487	1	1	1	2	Q14160 [1376-1386]	Q14160 1xPhospho [S1378(100)]	1	1584.84	1.445	0.748	0.906	1.188	0.692	0.822	0.926	1.312	0.764	0.0110975	0.0796675	0.743002	0.349337	0.0183513	0.324101	0.94563	0.0416614	0.175096	0.650749	0.783344	1	1	0.156244	1	1	1	0.681451	312.2	451.2	233.5	282.8	371	216.1	3.82	10.22	19.79
Q9UJX2	Cell division cycle protein 23 homolog OS=Homo sapiens OX=9606 GN=CDC23 PE=1 SV=3	[R].RVSPLNLSSVTP.[-]	1xTMTpro [N-Term]; 1xPhospho [S3(100)]	9.82825e-05	0.000188487	1	1	1	1	Q9UJX2 [586-597]	Q9UJX2 1xPhospho [S588(100)]	1	1653.89	1.175	0.743	0.802	0.952	0.648	0.81	0.872	1.187	0.808	0.792219	0.710204	0.911524	0.999996	0.127985	0.731879	0.751201	0.944757	0.504793	1	1	1	1	0.529324	1	1	1	1	65.9	77.4	48.9	52.9	62.7	42.7	13.08	9.47	23.31
Q8N9B5	Junction-mediating and -regulatory protein OS=Homo sapiens OX=9606 GN=JMY PE=1 SV=2	[R].RVSSPMDEVLASLK.[R]	1xTMTpro [K14]; 1xTMTpro [N-Term]; 1xPhospho [S3(100)]	9.71488e-12	0.000188487	1	1	1	1	Q8N9B5 [886-899]	Q8N9B5 1xPhospho [S888(100)]	1	2220.2	2.342	0.821	0.923	1.803	0.719	0.77	0.876	1.955	0.779	2.81125e-06	0.345353	0.431574	0.000203032	0.0072236	0.0364695	0.228982	1.695e-05	0.175636	0.00692371	1	1	0.033336	0.0828623	1	1	0.00913181	0.682012	190.4	446	156.2	175.7	343.4	136.8	10.33	6.25	18.04
Q8IYB3	Serine/arginine repetitive matrix protein 1 OS=Homo sapiens OX=9606 GN=SRRM1 PE=1 SV=2	[R].RVSSSRSVSGSPEPAAK.[K]	1xTMTpro [K17]; 1xTMTpro [N-Term]; 4xPhospho [S3(96.5); S7(100); S9(100); S11(100)]	0.000159476	0.000188487	1	1	1	6	Q8IYB3 [746-762]	Q8IYB3 4xPhospho [S748(96.5); S752(100); S754(100); S756(100)]	2	2630.17	0.946	0.821	0.955	0.865	0.683	0.915	0.831	0.906	0.715	0.751481	0.0412005	0.624618	0.0670403	0.000107817	0.484425	0.0228067	0.612084	0.00104465	1	0.496207	1	1	0.00422261	1	1	1	0.0266039	465	439.9	381.9	444.1	402.4	317.4	3.25	10.11	3.1
Q8IYB3	Serine/arginine repetitive matrix protein 1 OS=Homo sapiens OX=9606 GN=SRRM1 PE=1 SV=2	[R].RVSSSRSVSGSPEPAAK.[K]	1xTMTpro [K17]; 1xTMTpro [N-Term]; 5xPhospho [S3(100); S4(100); S7(100); S9(100); S11(100)]	0.000191222	0.000188487	1	1	2	6	Q8IYB3 [746-762]	Q8IYB3 5xPhospho [S748(100); S749(100); S752(100); S754(100); S756(100)]	2	2710.13	0.965	0.858	0.87	0.887	0.69	0.919	0.804	1.019	0.793	0.999743	0.495446	0.440304	0.726736	0.00203329	0.860387	0.040657	0.994681	0.0483361	1	1	1	1	0.03357	1	1	1	0.344935	256.4	247.4	220	223.1	227.4	176.9	6.04	6.05	14.14
Q92614	Unconventional myosin-XVIIIa OS=Homo sapiens OX=9606 GN=MYO18A PE=1 SV=3	[R].RVSSSSELDLPSGDHCEAGLLQLDVPLLR.[T]	1xCarbamidomethyl [C16]; 1xTMTpro [N-Term]; 1xPhospho [S3(98.1)]	3.67232e-07	0.000188487	1	1	1	4	Q92614 [1065-1093]	Q92614 1xCarbamidomethyl [C1080]; 1xPhospho [S1067(98.1)]	1	3547.78	1.223	0.808	1.025	0.986	0.773	0.806	0.957	0.962	0.754	0.973938	0.828422	1	0.994761	0.360947	0.999905	0.946483	0.99716	0.332524	1	1	1	1	0.953438	1	1	1	0.89663	84.8	103.7	68.5	86.9	83.6	65.5	6.4	14.95	32.81
Q15751	Probable E3 ubiquitin-protein ligase HERC1 OS=Homo sapiens OX=9606 GN=HERC1 PE=1 SV=2	[R].RVSTDLPEGQDVYTAACNSVIHR.[C]	1xCarbamidomethyl [C17]; 1xTMTpro [N-Term]; 1xPhospho [S3(100)]	3.23861e-10	0.000188487	1	1	2	6	Q15751 [1426-1448]	Q15751 1xCarbamidomethyl [C1442]; 1xPhospho [S1428(100)]	1	2972.43	1.09	0.985	1.081	0.95	0.962	0.871	0.977	0.879	0.89	0.677451	0.978956	0.926459	0.898286	1	0.996865	0.972514	0.999999	0.912417	1	1	1	1	1	1	1	1	1	222.4	242.3	219.1	240.3	211.1	214	9.32	23.32	18.03
Q9GZS1	DNA-directed RNA polymerase I subunit RPA49 OS=Homo sapiens OX=9606 GN=POLR1E PE=1 SV=3	[R].RVSVAAGSEEDHK.[L]	1xTMTpro [K13]; 1xTMTpro [N-Term]; 1xPhospho [S3(100)]	2.40708e-07	0.000188487	1	1	1	2	Q9GZS1 [383-395]	Q9GZS1 1xPhospho [S385(100)]	1	2073.06	1.171	0.863	1.036	1.281	0.809	1.094	0.938	1.236	0.781	0.285248	0.282276	0.999976	0.095838	0.0195415	0.976086	0.578971	0.0729031	0.0259193	1	1	1	1	0.162212	1	1	1	0.242471	362.2	424.1	312.4	375.1	463.8	293.1	8.51	6.31	10.06
P13861	cAMP-dependent protein kinase type II-alpha regulatory subunit OS=Homo sapiens OX=9606 GN=PRKAR2A PE=1 SV=2	[R].RVSVCAETYNPDEEEEDTDPR.[V]	1xCarbamidomethyl [C5]; 1xTMTpro [N-Term]; 1xPhospho [S3(100)]	1.22633e-08	0.000188487	1	2	1	9	P13861 [97-117]	P13861 1xCarbamidomethyl [C101]; 1xPhospho [S99(100)]	1	2895.23	1.081	1.042	1.08	1.074	0.93	0.994	0.893	0.995	0.861	0.968574	0.962911	0.959397	0.867341	0.966905	0.999143	0.630692	0.999589	0.620476	1	1	1	1	1	1	1	1	1	520.7	562.9	542.4	562.3	559.4	484.2	5	9.79	11.47
Q14980	Nuclear mitotic apparatus protein 1 OS=Homo sapiens OX=9606 GN=NUMA1 PE=1 SV=2	[K].RVSLEPHQGPGTPESK.[K]	1xTMTpro [K16]; 1xTMTpro [N-Term]; 2xPhospho [S3(100); T12(100)]	0.000124354	0.000188487	1	1	1	1	Q14980 [1989-2004]	Q14980 2xPhospho [S1991(100); T2000(100)]	1	2487.23	1.213	1.278	0.799	0.821	0.837	0.677	0.655	1.028	1.047	0.652882	0.267173	0.186317	0.452446	0.657316	0.0451605	0.0230263	0.983933	0.902933	1	1	1	1	1	1	1	1	1	138.4	167.8	176.8	110.6	113.7	115.8	16.28	4.66	5.47
Q9Y2K7	Lysine-specific demethylase 2A OS=Homo sapiens OX=9606 GN=KDM2A PE=1 SV=3	[R].RYEDDGISDDEIEGK.[R]	1xTMTpro [K15]; 1xTMTpro [N-Term]; 1xPhospho [S8(100)]	1.42281e-06	0.000188487	1	1	1	2	Q9Y2K7 [21-35]	Q9Y2K7 1xPhospho [S28(100)]	1	2429.14	1.043	0.966	0.938	0.967	1.02	0.927	1.057	1.03	1.087	1	0.999954	1	0.996275	0.771778	0.998327	0.666632	0.997875	0.743534	1	1	1	1	1	1	1	1	1	345.4	360.2	333.6	324.1	333.9	352.5	7.79	17.95	5.79
Q14157	Ubiquitin-associated protein 2-like OS=Homo sapiens OX=9606 GN=UBAP2L PE=1 SV=2	[R].RYPSSISSSPQK.[D]	1xTMTpro [K12]; 1xTMTpro [N-Term]; 1xPhospho [S9(100)]	4.75756e-06	0.000188487	1	5	2	6	Q14157 [601-612]	Q14157 1xPhospho [S609(100)]	1	2025.07	0.914	1.272	0.969	0.972	1.199	1.064	0.943	1.004	1.238	0.61436	0.0895356	0.995928	0.844954	0.228215	0.997531	0.988884	0.980721	0.108523	1	0.844004	1	1	0.744635	1	1	1	0.539324	1198.1	1095.1	1523.4	1160.9	1165	1437	4.19	6.56	9.9
O60493	Sorting nexin-3 OS=Homo sapiens OX=9606 GN=SNX3 PE=1 SV=3	[R].RYSDFEWLR.[S]	1xTMTpro [N-Term]; 1xPhospho [S3(100)]	0.000649896	0.000188487	1	1	1	1	O60493 [70-78]	O60493 1xPhospho [S72(100)]	1	1655.79	1.187	0.799	1.147	1.039	0.792	0.876	0.992	0.906	0.691	0.887802	0.994596	0.983305	0.989691	0.607603	0.996452	0.873537	1	0.27692	1	1	1	1	1	1	1	1	0.833866	426.2	505.6	340.4	488.8	442.8	337.6	10.06	19.65	30.97
Q9P2A4	ABI gene family member 3 OS=Homo sapiens OX=9606 GN=ABI3 PE=1 SV=2	[R].RYSDGWCEGVSSEGTGFFPGNYVEPSC.[-]	2xCarbamidomethyl [C7; C27]; 1xTMTpro [N-Term]; 1xPhospho [S3(100)]	9.01854e-07	0.000188487	1	1	1	1	Q9P2A4 [340-366]	Q9P2A4 2xCarbamidomethyl [C346; C366]; 1xPhospho [S342(100)]	1	3428.42	0.927	0.895	0.956	1.086	0.822	1.172	0.919	1.136	0.86	0.999777	0.996846	1	0.97334	0.557185	0.996334	0.809326	0.971898	0.562438	1	1	1	1	1	1	1	1	1	115.9	107.5	103.8	110.9	125.9	95.3	6.21	17.31	19.29
P27448	MAP/microtubule affinity-regulating kinase 3 OS=Homo sapiens OX=9606 GN=MARK3 PE=1 SV=5	[R].RYSDHAGPAIPSVVAYPK.[R]	1xTMTpro [K18]; 1xTMTpro [N-Term]; 1xPhospho [S3(100)]	9.32601e-07	0.000188487	1	1	1	1	P27448 [417-434]	P27448 1xPhospho [S419(100)]	1	2616.38	1.319	0.579	0.929	0.989	0.554	0.75	0.956	1.064	0.597	0.51528	0.0583418	0.998408	0.999939	0.00358682	0.407884	0.57348	0.999952	0.00685823	1	0.638535	1	1	0.0501951	1	1	1	0.104271	98.7	130.2	57.2	91.7	97.6	54.7	11.9	2.32	30.34
P25205	DNA replication licensing factor MCM3 OS=Homo sapiens OX=9606 GN=MCM3 PE=1 SV=3	[R].RYSDLTTLVAFPSSSVYPTK.[D]	1xTMTpro [K20]; 1xTMTpro [N-Term]; 1xPhospho [S3(100)]	1.05403e-09	0.000188487	1	1	1	2	P25205 [158-177]	P25205 1xPhospho [S160(100)]	1	2920.54	1.057	0.581	0.93	0.964	0.586	0.912	1.009	1.036	0.63	0.894079	0.194411	0.955762	0.958641	0.0756656	0.999895	0.989353	1	0.0187454	1	1	1	1	0.384852	1	1	1	0.196947	305	322.3	177.1	283.6	293.9	178.7	19.4	8.73	25.32
Q99501	GAS2-like protein 1 OS=Homo sapiens OX=9606 GN=GAS2L1 PE=1 SV=2	[R].RYSGDSDSSASSAQSGPLGTR.[S]	1xTMTpro [N-Term]; 1xPhospho [S3(100)]	1.85237e-14	0.000188487	1	1	1	3	Q99501 [350-370]	Q99501 1xPhospho [S352(100)]	1	2470.12	1.086	0.926	1.073	1.014	0.881	0.934	0.952	0.945	0.821	0.991068	0.98819	0.951483	0.948847	0.584292	0.999652	0.894964	1	0.198204	1	1	1	1	1	1	1	1	0.72555	296	321.5	274	317.6	300.3	260.8	10.89	4.93	7.6
Q99501	GAS2-like protein 1 OS=Homo sapiens OX=9606 GN=GAS2L1 PE=1 SV=2	[R].RYSGDSDSSASSAQSGPLGTR.[S]	1xTMTpro [N-Term]; 2xPhospho [S3(100); S6(100)]	3.13627e-05	0.000188487	1	1	1	1	Q99501 [350-370]	Q99501 2xPhospho [S352(100); S355(100)]	1	2550.08	0.916	1.071	0.992	0.891	0.987	0.973	0.921	0.899	0.995	0.821234	0.99933	0.999223	0.630179	1	0.999055	0.998521	0.814509	0.999693	1	1	1	1	1	1	1	1	1	187.1	171.5	200.4	185.6	166.8	184.6	9.59	4.19	11.65
O14646	Chromodomain-helicase-DNA-binding protein 1 OS=Homo sapiens OX=9606 GN=CHD1 PE=1 SV=2	[R].RYSGSDSDSISEGK.[R]	1xTMTpro [K14]; 1xTMTpro [N-Term]; 2xPhospho [S3(100); S5(100)]	1.96012e-05	0.000188487	1	1	1	1	O14646 [1094-1107]	O14646 2xPhospho [S1096(100); S1098(100)]	1	2256.01	1.056	0.961	1.062	1.052	1.01	0.996	1.051	0.991	0.952	0.999999	0.996475	0.999916	0.997416	0.998583	0.994221	0.950601	0.999903	0.999974	1	1	1	1	1	1	1	1	1	97.8	103.3	94	103.9	102.9	98.8	5.28	13.89	5.49
O14646	Chromodomain-helicase-DNA-binding protein 1 OS=Homo sapiens OX=9606 GN=CHD1 PE=1 SV=2	[R].RYSGSDSDSISEGK.[R]	1xTMTpro [K14]; 1xTMTpro [N-Term]; 3xPhospho [S3(100); S5(98.7); S9(100)]	2.1533e-05	0.000188487	1	1	2	3	O14646 [1094-1107]	O14646 3xPhospho [S1096(100); S1098(98.7); S1102(100)]	1	2335.97	1.016	1.038	1.024	1.081	0.967	1.063	0.932	1.056	0.945	0.999993	0.513986	0.971178	0.288301	0.952544	0.344316	0.165371	0.675511	0.616581	1	1	1	1	1	1	1	1	1	186.4	189.4	193.4	190.8	201.4	180.3	1.64	3.5	6.72
O14646	Chromodomain-helicase-DNA-binding protein 1 OS=Homo sapiens OX=9606 GN=CHD1 PE=1 SV=2	[R].RYSGSDSDSISEGK.[R]	1xTMTpro [K14]; 1xTMTpro [N-Term]; 4xPhospho [S3(100); S5(100); S7(100); S9(100)]	0.000154204	0.000188487	1	1	2	2	O14646 [1094-1107]	O14646 4xPhospho [S1096(100); S1098(100); S1100(100); S1102(100)]	1	2415.94	0.859	1.15	1.062	1.119	1.212	1.303	1.053	1.054	1.141	0.583548	0.820604	0.99978	0.960774	0.351828	0.211014	0.945719	0.992936	0.483987	1	1	1	1	0.940435	1	1	1	1	167.1	143.5	192.2	177.4	187	202.5	2.12	10.86	12.53
Q8IYB3	Serine/arginine repetitive matrix protein 1 OS=Homo sapiens OX=9606 GN=SRRM1 PE=1 SV=2	[R].RYSPPIQR.[R]	1xTMTpro [N-Term]; 1xPhospho [S3(100)]	0.000738328	0.000188487	1	1	1	7	Q8IYB3 [595-602]	Q8IYB3 1xPhospho [S597(100)]	1	1400.74	1.131	0.814	1.029	0.956	0.764	0.845	0.939	0.929	0.743	0.89295	0.977837	0.998907	0.999901	0.291861	0.957433	0.654995	0.999989	0.171337	1	1	1	1	0.854616	1	1	1	0.676134	2060.7	2330.1	1677.4	2120.6	1969.8	1575.1	9.93	14.16	22.61
Q8IYB3	Serine/arginine repetitive matrix protein 1 OS=Homo sapiens OX=9606 GN=SRRM1 PE=1 SV=2	[R].RYSPSPPPK.[R]	1xTMTpro [K9]; 1xTMTpro [N-Term]; 2xPhospho [S3(100); S5(100)]	0.000382209	0.000188487	1	2	1	1	Q8IYB3 [603-611]	Q8IYB3 2xPhospho [S605(100); S607(100)]	1	1796.9	1.119	0.989	1.116	1.064	0.937	0.951	0.947	0.953	0.84	0.466049	0.999987	0.603424	0.960858	0.610304	0.889255	0.526498	0.959898	0.0627414	1	1	1	1	1	1	1	1	0.405444	454.9	508.8	450.1	507.8	484	426.3	10.23	5.78	10.03
Q9Y2K7	Lysine-specific demethylase 2A OS=Homo sapiens OX=9606 GN=KDM2A PE=1 SV=3	[R].RYEDDGISDDEIEGKR.[T]	1xTMTpro [K15]; 1xTMTpro [N-Term]; 1xPhospho [S8(100)]	7.76359e-06	0.000188487	1	1	1	1	Q9Y2K7 [21-36]	Q9Y2K7 1xPhospho [S28(100)]	2	2585.24	1.102	0.865	0.961	0.981	0.774	0.89	0.895	1.021	0.806	0.999983	0.641798	0.98193	0.997576	0.462507	0.989895	0.999436	0.99986	0.829908	1	1	1	1	1	1	1	1	1	136.3	150.2	117.9	130.9	133.7	105.5	10.54	14.38	7.4
Q14980	Nuclear mitotic apparatus protein 1 OS=Homo sapiens OX=9606 GN=NUMA1 PE=1 SV=2	[K].RVSLEPHQGPGTPESK.[K]	1xTMTpro [K16]; 1xTMTpro [N-Term]; 1xPhospho [S3(100)]	2.391e-07	0.000188487	1	3	1	3	Q14980 [1989-2004]	Q14980 1xPhospho [S1991(100)]	1	2407.26	1.261	0.852	0.851	1.012	0.687	0.802	0.807	1.189	0.807	0.172083	0.809387	0.829356	0.971799	0.0269935	0.0516426	0.203315	0.996952	0.190915	1	1	1	1	0.201121	1	1	1	0.710668	498.3	628.6	424.5	424	504.2	342.4	8.1	8.01	2.95
Q8IYB3	Serine/arginine repetitive matrix protein 1 OS=Homo sapiens OX=9606 GN=SRRM1 PE=1 SV=2	[R].RVSHSPPPK.[Q]	1xTMTpro [K9]; 1xTMTpro [N-Term]; 2xPhospho [S3(100); S5(100)]	0.000288183	0.000188487	1	2	1	8	Q8IYB3 [634-642]	Q8IYB3 2xPhospho [S636(100); S638(100)]	1	1772.91	1.163	0.852	1.025	0.968	0.819	0.833	0.961	0.945	0.799	0.67963	0.999394	0.976707	0.998651	0.431823	0.871348	0.6109	0.999329	0.16042	1	1	1	1	1	1	1	1	0.651941	1929.3	2243.1	1643.5	1976.8	1868.5	1579.9	6.47	9.51	19.99
Q9Y4H2	Insulin receptor substrate 2 OS=Homo sapiens OX=9606 GN=IRS2 PE=1 SV=2	[R].RVSGDAAQDLDR.[G]	1xTMTpro [N-Term]; 1xPhospho [S3(100)]	4.5379e-05	0.000188487	1	1	1	2	Q9Y4H2 [558-569]	Q9Y4H2 1xPhospho [S560(100)]	1	1686.81	1.204	1.056	0.975	1.084	1.024	0.9	0.97	1.111	1.05	0.733962	0.918439	0.998293	0.908314	0.997064	0.998618	0.714629	0.724435	1	1	1	1	1	1	1	1	1	1	493.5	594.3	521.2	481.4	534.8	505.5	6.07	11.23	18.24
Q6IA86	Elongator complex protein 2 OS=Homo sapiens OX=9606 GN=ELP2 PE=1 SV=2	[R].RTSDPALCTLIVSAAADSAVR.[L]	1xCarbamidomethyl [C8]; 1xTMTpro [N-Term]; 1xPhospho [T/S]	3.67862e-10	0.000188487	1	1	1	2	Q6IA86 [120-140]	Q6IA86 1xCarbamidomethyl [C127]	1	2558.3	1.222	0.894	1.041	0.847	0.777	0.694	0.869	0.814	0.746	0.841677	0.957759	0.993631	0.999469	0.415061	0.678337	0.855992	0.999914	0.710846	1	1	1	1	1	1	1	1	1	78.4	95.8	70.1	81.6	66.5	60.9	9.67	18.33	18.03
Q8NHH9	Atlastin-2 OS=Homo sapiens OX=9606 GN=ATL2 PE=1 SV=2	[R].RTSDPSAAVNHVSSTTSLGENYEDDDLVNSDEVMK.[K]	1xTMTpro [K35]; 1xTMTpro [N-Term]; 1xPhospho [T/S/Y]	1.94772e-08	0.000188487	1	1	1	6	Q8NHH9 [22-56]		1	4471.07	1.071	0.934	0.976	1.102	0.905	1.029	0.969	1.129	0.927	0.99916	0.995378	0.956871	0.661924	0.361235	0.842754	0.627529	0.250328	0.806978	1	1	1	1	0.954051	1	1	1	1	119.5	128	111.6	116.7	131.6	108.2	4.19	8.38	11.01
Q13459	Unconventional myosin-IXb OS=Homo sapiens OX=9606 GN=MYO9B PE=1 SV=3	[R].RTSFSTSDVSK.[L]	1xTMTpro [K11]; 1xTMTpro [N-Term]; 1xPhospho [S3(100)]	5.36783e-05	0.000188487	1	2	2	3	Q13459 [1352-1362]	Q13459 1xPhospho [S1354(100)]	1	1902.98	1.15	0.942	0.938	1.065	0.866	0.926	0.92	1.135	0.923	0.182407	0.505764	0.426717	0.950125	0.0136501	0.556113	0.251143	0.12615	0.308587	1	1	1	1	0.12874	1	1	1	0.872053	1327	1526	1250.3	1245	1412.7	1149.7	2.88	8.19	3.73
Q3V6T2	Girdin OS=Homo sapiens OX=9606 GN=CCDC88A PE=1 SV=2	[R].RTSIHDFLTK.[D]	1xTMTpro [K10]; 1xTMTpro [N-Term]; 1xPhospho [S3(99.5)]	0.000112425	0.000188487	1	1	1	1	Q3V6T2 [1818-1827]	Q3V6T2 1xPhospho [S1820(99.5)]	1	1906.04	1.302	0.859	1.128	1.123	0.732	0.862	0.852	0.995	0.649	0.473061	1	0.955947	0.84978	0.57255	0.978904	0.595729	0.999394	0.198091	1	1	1	1	1	1	1	1	0.72555	613	798	526.6	691.5	688.2	448.8	6.38	7.75	28.76
Q9P2D1	Chromodomain-helicase-DNA-binding protein 7 OS=Homo sapiens OX=9606 GN=CHD7 PE=1 SV=3	[K].RTSLSAEDAEVTK.[A]	1xTMTpro [K13]; 1xTMTpro [N-Term]; 1xPhospho [T/S]	4.66279e-06	0.000188487	1	1	1	1	Q9P2D1 [2531-2543]		1	2095.09	1.191	1.084	1.031	1.055	0.997	0.886	0.92	1.023	0.968	0.167489	0.822911	0.999668	0.964159	0.999897	0.487548	0.70577	0.995053	0.994708	1	1	1	1	1	1	1	1	1	147.6	175.8	159.9	152.1	155.7	147.2	7.34	12.11	2.83
Q8TAD8	Smad nuclear-interacting protein 1 OS=Homo sapiens OX=9606 GN=SNIP1 PE=1 SV=1	[R].RTSNERPGSGQGQGR.[D]	1xTMTpro [N-Term]; 1xPhospho [S3(100)]	1.08584e-05	0.000188487	1	1	1	1	Q8TAD8 [151-165]	Q8TAD8 1xPhospho [S153(100)]	2	1970.95	1.045	0.895	0.966	0.993	0.88	0.951	0.983	1.028	0.911	0.653873	0.32779	0.996752	0.999651	0.0514739	0.809425	0.830866	0.971244	0.109664	1	1	1	1	0.304094	1	1	1	0.542219	222	231.8	198.6	214.4	220.4	195.3	2.27	4.64	7.44
Q7Z417	Nuclear fragile X mental retardation-interacting protein 2 OS=Homo sapiens OX=9606 GN=NUFIP2 PE=1 SV=1	[K].RTSPQVLGSILK.[S]	1xTMTpro [K12]; 1xTMTpro [N-Term]; 1xPhospho [T/S]	2.26612e-07	0.000188487	1	1	1	4	Q7Z417 [570-581]		1	1987.16	1.174	0.923	1.067	0.995	0.861	0.848	0.932	0.933	0.807	0.790607	0.999999	0.91426	0.999697	0.722225	0.909795	0.764387	0.977809	0.232329	1	1	1	1	1	1	1	1	0.778348	255.3	299.6	235.7	272.3	254	219.7	4.66	13.43	15.3
Q5SNT2	Transmembrane protein 201 OS=Homo sapiens OX=9606 GN=TMEM201 PE=1 SV=1	[R].RTSPSSLPGR.[L]	1xTMTpro [N-Term]; 1xPhospho [T2(99.1)]	0.000382209	0.000188487	1	1	2	3	Q5SNT2 [439-448]	Q5SNT2 1xPhospho [T440(99.1)]	1	1441.75	1.113	0.911	0.941	0.94	0.821	0.845	0.902	1	0.873	0.736716	0.998884	0.999351	0.996458	0.439256	0.935689	0.644292	0.962763	0.621798	1	1	1	1	1	1	1	1	1	565.6	629.6	515	532	531.8	464.6	3.67	13.21	15.79
Q9NSK0	Kinesin light chain 4 OS=Homo sapiens OX=9606 GN=KLC4 PE=1 SV=3	[R].RTSQEGPGDSVK.[F]	1xTMTpro [K12]; 1xTMTpro [N-Term]; 1xPhospho [S3(99.4)]	9.63204e-05	0.000188487	1	1	1	1	Q9NSK0 [517-528]	Q9NSK0 1xPhospho [S519(99.4)]	1	1949	1.574	0.65	1.163	1.357	0.645	0.862	0.992	1.167	0.554	0.00804423	0.0340287	0.977645	0.0812151	0.00259463	0.738706	0.642391	0.243323	0.000863746	0.533387	0.437175	1	1	0.0401202	1	1	1	0.0238567	141.4	222.7	91.9	164.6	192	91.2	1.84	4.63	16.76
Q14934	Nuclear factor of activated T-cells, cytoplasmic 4 OS=Homo sapiens OX=9606 GN=NFATC4 PE=1 SV=2	[R].RTSSEQAVALPR.[S]	1xTMTpro [N-Term]; 1xPhospho [S3(99.3)]	2.49901e-06	0.000188487	1	1	1	1	Q14934 [332-343]	Q14934 1xPhospho [S334(99.3)]	1	1698.89	1.277	1.002	1.109	1.166	0.834	0.913	0.832	1.052	0.752	0.083844	0.996426	0.928045	0.821876	0.1027	0.482474	0.212847	0.999726	0.0213865	1	1	1	1	0.463887	1	1	1	0.21475	87.7	112	87.8	97.2	102.2	73.1	13.13	13.76	4.07
Q92609	TBC1 domain family member 5 OS=Homo sapiens OX=9606 GN=TBC1D5 PE=1 SV=1	[R].RTSSTLDSEGTFNSYR.[K]	1xTMTpro [N-Term]; 1xPhospho [S3(98.8)]	3.89647e-09	0.000188487	1	1	1	2	Q92609 [41-56]	Q92609 1xPhospho [S43(98.8)]	1	2205.01	1.133	0.857	1.022	1.119	0.732	0.987	0.855	1.094	0.716	0.32595	0.170136	0.99833	0.317161	0.0018913	1	0.138521	0.516113	0.00101666	1	1	1	1	0.0319372	1	1	1	0.0261402	157.1	178	134.5	160.6	175.7	115	2.62	9.6	7.82
Q8NFC6	Biorientation of chromosomes in cell division protein 1-like 1 OS=Homo sapiens OX=9606 GN=BOD1L1 PE=1 SV=2	[R].RTSTPVIMEGVQEETDTR.[D]	1xTMTpro [N-Term]; 1xPhospho [T/S]	3.69297e-09	0.000188487	1	1	1	2	Q8NFC6 [657-674]		1	2433.17	1.007	0.907	1.031	1.003	0.874	0.996	0.963	0.972	0.848	0.999998	0.999985	0.959023	0.941865	0.94257	0.910697	0.973453	1	0.554752	1	1	1	1	1	1	1	1	1	47.8	48.2	43.4	49.3	48	41.8	12.25	19.2	4.45
Q15435	Protein phosphatase 1 regulatory subunit 7 OS=Homo sapiens OX=9606 GN=PPP1R7 PE=1 SV=1	[R].RVESEESGDEEGK.[K]	1xTMTpro [K13]; 1xTMTpro [N-Term]; 1xPhospho [S4(100)]	8.08766e-05	0.000188487	1	1	2	2	Q15435 [21-33]	Q15435 1xPhospho [S24(100)]	1	2139.01	0.837	1.085	1.161	1.045	1.12	1.25	1.033	0.9	0.965	0.582152	0.421058	0.422884	0.983199	0.420382	0.25985	1	0.787664	1	1	1	1	1	1	1	1	1	1	200.3	167.6	217.3	232.7	209.4	224.4	8.48	0.55	20.18
Q15435	Protein phosphatase 1 regulatory subunit 7 OS=Homo sapiens OX=9606 GN=PPP1R7 PE=1 SV=1	[R].RVESEESGDEEGK.[K]	1xTMTpro [K13]; 1xTMTpro [N-Term]; 2xPhospho [S4(100); S7(100)]	1.40127e-05	0.000188487	1	1	1	1	Q15435 [21-33]	Q15435 2xPhospho [S24(100); S27(100)]	1	2218.98	0.938	1.064	1.062	0.892	1.074	0.951	1.01	0.84	1.011	0.908331	0.998752	0.999193	0.907278	0.999962	1	0.991936	0.982954	0.993868	1	1	1	1	1	1	1	1	1	123.3	115.7	131.1	130.9	110	132.4	6.81	12.49	25.3
Q15435	Protein phosphatase 1 regulatory subunit 7 OS=Homo sapiens OX=9606 GN=PPP1R7 PE=1 SV=1	[R].RVESEESGDEEGKK.[H]	2xTMTpro [K13; K14]; 1xTMTpro [N-Term]; 1xPhospho [S7(100)]	1.32802e-05	0.000188487	1	2	2	2	Q15435 [21-34]	Q15435 1xPhospho [S27(100)]	2	2571.31	0.796	1.218	1.171	1.145	1.413	1.438	1.161	0.978	1.207	0.701774	0.999434	0.999934	0.999996	0.372139	0.635745	0.539445	0.999999	0.476828	1	1	1	1	0.966418	1	1	1	1	379.6	302.3	462.2	444.6	434.7	536.5	4.7	23.3	29.13
Q15435	Protein phosphatase 1 regulatory subunit 7 OS=Homo sapiens OX=9606 GN=PPP1R7 PE=1 SV=1	[R].RVESEESGDEEGKK.[H]	2xTMTpro [K13; K14]; 1xTMTpro [N-Term]; 2xPhospho [S4(100); S7(100)]	2.49606e-05	0.000188487	1	2	1	6	Q15435 [21-34]	Q15435 2xPhospho [S24(100); S27(100)]	2	2651.28	0.702	1.183	0.983	0.968	1.143	1.378	0.966	0.985	1.163	0.854272	1	0.99985	0.994963	0.969537	0.985596	0.970767	0.999781	0.908576	1	1	1	1	1	1	1	1	1	1700.6	1194.4	2012.5	1671.4	1645.7	1943.5	19.29	35.51	38.26
Q99717	Mothers against decapentaplegic homolog 5 OS=Homo sapiens OX=9606 GN=SMAD5 PE=1 SV=1	[K].RVESPVLPPVLVPR.[H]	1xTMTpro [N-Term]; 1xPhospho [S4(100)]	4.83425e-07	0.000188487	1	2	1	2	Q99717 [130-143]	Q99717 1xPhospho [S133(100)]	1	1942.12	1.218	0.83	1.081	0.931	0.774	0.765	0.932	0.861	0.715	0.788466	0.998756	0.995625	0.999999	0.487767	0.830398	0.70072	0.998243	0.26064	1	1	1	1	1	1	1	1	0.815803	243.3	296.2	202	263.1	226.5	188.2	12.5	32.67	30.83
Q9UQ35	Serine/arginine repetitive matrix protein 2 OS=Homo sapiens OX=9606 GN=SRRM2 PE=1 SV=2	[K].RVPSPTPAPK.[E]	1xTMTpro [K10]; 1xTMTpro [N-Term]; 1xPhospho [S4(100)]	2.83573e-05	0.000188487	1	1	2	3	Q9UQ35 [2578-2587]	Q9UQ35 1xPhospho [S2581(100)]	1	1737.99	1.086	0.919	0.976	0.969	0.842	0.892	0.916	0.992	0.862	0.897715	0.999932	0.997067	0.995551	0.218762	0.656267	0.293539	1	0.403277	1	1	1	1	0.725881	1	1	1	0.962738	1212.8	1316.7	1114.2	1183.9	1174.9	1020.8	6.24	3.25	16.49
Q96AX9	E3 ubiquitin-protein ligase MIB2 OS=Homo sapiens OX=9606 GN=MIB2 PE=1 SV=4	[R].RVSADSQPFQHGDK.[V]	1xTMTpro [K14]; 1xTMTpro [N-Term]; 1xPhospho [S3(100)]	1.60259e-05	0.000188487	1	1	1	1	Q96AX9 [249-262]	Q96AX9 1xPhospho [S251(100)]	1	2260.14	1.308	0.739	1.002	1.056	0.68	0.807	0.92	1.054	0.679	0.749968	0.471443	0.998715	0.981813	0.0636724	0.980382	0.747697	0.891352	0.117997	1	1	1	1	0.346161	1	1	1	0.56401	79.4	103.8	58.7	79.5	83.8	54	6.29	13.67	19.8
Q9NV88	Integrator complex subunit 9 OS=Homo sapiens OX=9606 GN=INTS9 PE=1 SV=2	[K].RVSDDVPDCK.[V]	1xCarbamidomethyl [C9]; 1xTMTpro [K10]; 1xTMTpro [N-Term]; 1xPhospho [S3(100)]	4.72576e-06	0.000188487	1	1	1	1	Q9NV88 [570-579]	Q9NV88 1xCarbamidomethyl [C578]; 1xPhospho [S572(100)]	1	1878.93	1.069	0.87	0.999	0.974	0.8	0.911	0.92	0.975	0.801	0.969687	0.563082	0.967029	0.938352	0.0098126	0.578214	0.161053	0.999993	0.0361436	1	1	1	1	0.102223	1	1	1	0.292422	411.9	440.3	358.1	411.4	401.2	329.6	5.73	3.39	12.81
O14578	Citron Rho-interacting kinase OS=Homo sapiens OX=9606 GN=CIT PE=1 SV=2	[R].RVSEVEAVLSQK.[E]	1xTMTpro [K12]; 1xTMTpro [N-Term]; 1xPhospho [S3(100)]	5.21887e-08	0.000188487	1	1	1	1	O14578 [478-489]	O14578 1xPhospho [S480(100)]	1	2033.13	1.114	0.973	1.037	1.053	0.906	0.945	0.931	1.016	0.874	0.553521	0.997484	0.973803	0.7929	0.931242	0.997627	0.74589	0.993055	0.5782	1	1	1	1	1	1	1	1	1	368.5	410.7	358.6	382.1	388	333.9	5.55	12.84	18.41
O43290	U4/U6.U5 tri-snRNP-associated protein 1 OS=Homo sapiens OX=9606 GN=SART1 PE=1 SV=1	[R].RVSEVEEEKEPVPQPLPSDDTR.[V]	1xTMTpro [K9]; 1xTMTpro [N-Term]; 1xPhospho [S3(100)]	1.4681e-10	0.000188487	1	1	1	5	O43290 [446-467]	O43290 1xPhospho [S448(100)]	2	3224.63	0.978	1.064	0.935	0.975	0.996	0.997	0.936	1.043	1.065	0.941489	0.999932	0.966988	0.844505	1	0.999728	0.999949	0.998478	0.964932	1	1	1	1	1	1	1	1	1	777.7	760.6	827.7	727.2	758.5	774.3	0.73	14.51	9.05
Q5UIP0	Telomere-associated protein RIF1 OS=Homo sapiens OX=9606 GN=RIF1 PE=1 SV=2	[R].RVSFADPIYQAGLADDIDR.[R]	1xTMTpro [N-Term]; 1xPhospho [S3(100)]	4.96876e-12	0.000188487	1	1	1	1	Q5UIP0 [2203-2221]	Q5UIP0 1xPhospho [S2205(100)]	1	2506.23	1.488	0.717	0.96	0.995	0.586	0.668	0.817	1.036	0.61	0.115503	0.223184	0.943338	1	0.014662	0.127154	0.575784	0.92679	0.0649334	1	1	1	1	0.134964	1	1	1	0.412635	88.9	132.3	63.7	85.3	88.4	52.1	13.11	17.29	18.74
Q8NG31	Kinetochore scaffold 1 OS=Homo sapiens OX=9606 GN=KNL1 PE=1 SV=3	[R].RVSFADTIK.[V]	1xTMTpro [K9]; 1xTMTpro [N-Term]; 1xPhospho [S3(100)]	0.000784305	0.000188487	1	1	1	1	Q8NG31 [58-66]	Q8NG31 1xPhospho [S60(100)]	1	1724.96	1.285	0.636	0.792	0.862	0.555	0.671	0.873	1.089	0.701	0.0742277	0.00438902	0.0451004	0.562633	3.51716e-05	0.00440454	0.0505501	0.538141	0.00490563	1	0.0970142	1	1	0.00187159	1	1	1	0.0834102	672.7	864.6	427.7	532.5	579.8	373.5	7.34	2.71	19.29
Q9BRQ6	MICOS complex subunit MIC25 OS=Homo sapiens OX=9606 GN=CHCHD6 PE=1 SV=1	[R].RVSFGVDEEER.[V]	1xTMTpro [N-Term]; 1xPhospho [S3(100)]	3.61133e-05	0.000188487	1	1	1	4	Q9BRQ6 [11-21]	Q9BRQ6 1xPhospho [S13(100)]	1	1706.81	1.268	0.845	1.188	1.085	0.891	0.856	1.054	0.913	0.75	0.900951	0.985971	0.997655	0.651014	0.999265	0.994733	0.999597	0.870092	0.968386	1	1	1	1	1	1	1	1	1	664	841.7	561.1	788.7	720.3	591.7	4.51	17.62	21.79
Q9Y4E1; Q641Q2	WASH complex subunit 2C OS=Homo sapiens OX=9606 GN=WASHC2C PE=1 SV=4 WASH complex subunit 2A OS=Homo sapiens OX=9606 GN=WASHC2A PE=1 SV=3	[R].RTPSDDEEDNLFAPPK.[L]	1xTMTpro [K16]; 1xTMTpro [N-Term]; 1xPhospho [S4(99.5)]	4.3717e-07	0.000188487	2	2	1	2	Q9Y4E1 [330-345]; Q641Q2 [330-345]	Q9Y4E1 1xPhospho [S333(99.5)]; Q641Q2 1xPhospho [S333(99.5)]	1	2519.23	0.912	1.109	1.012	0.941	1.076	1.031	0.97	0.929	1.063	0.66931	0.289611	0.999998	0.821731	0.904769	0.999659	0.817495	0.867554	0.865424	1	1	1	1	1	1	1	1	1	228.1	208.1	253	230.9	214.6	245.5	1.31	7.27	3.77
[truncated: 13,597 more rows]
[truncated: 49 more columns]

## Sheet: B. Master proteins 2+ peptides
																			Abundance Ratio: (Control T1 B) / (Control T0 A)	Abundance Ratio: (Control T6 C) / (Control T0 A)	Abundance Ratio: (siRORa T0 D) / (Control T0 A)	Abundance Ratio: (siRORa T1 E) / (Control T0 A)	Abundance Ratio: (siRORa T6 F) / (Control T0 A)	Abundance Ratio: (siRORa T1 E) / (Control T1 B)	Abundance Ratio: (siRORa T6 F) / (Control T6 C)	Abundance Ratio: (siRORa T1 E) / (siRORa T0 D)	Abundance Ratio: (siRORa T6 F) / (sisRORa T0 D)
[truncated: 6,015 more rows]
[truncated: 45 more columns]

[truncated: 2 more sheets: C. Changes T1, p'way analysis, D. Changes T6, p'way analysis]
