# Supplementary material for: HR3/RORα-mediated cholesterol sensing regulates TOR signaling
Source: Nat Commun. 2026 Mar 30;17:4609. doi: 10.1038/s41467-026-71059-x (PMC13199448; doi:10.1038/s41467-026-71059-x)
Supplement: Supplementary file 10 — Source Data [file 41467_2026_71059_MOESM10_ESM.xlsx]

## Sheet: Figure 1
	1b	Cholesterol dosage (µg/mL)								1c	Diet/Cholesterol dosage (µg/mL)							1d	Diet/Cholesterol dosage (µg/mL)					1e	Hours of cholesterol re-feeding (0µg/mL to 80 µg/mL)									1f	Hours of cholesterol re-feeding (1.2µg/mL to 80 µg/mL)								1g	Genotype (Cg>) / Hours of cholesterol re-feeding (1.2µg/mL to 80 µg/mL)
		1.2	6	15	25	40	80				FS	0	25	40	80										0	0.25	0.5	1	2	4	6				0	0.5	1	2	4	6
	pS6 Intensity (Normalized to 1.2 ug/mL)	1.0244	1.05469	1.89165	1.39452	1.21041	1.52519			pS6K/H3 Intensity (Normalized to FS)	0.973206	1.14231	1.05243	1.23409	1.16116				FS	0	80			pS6 Intensity (Normalized to T0)	0.755487	0.892033	3.28068	1.93207	0.861765	1.68928	0.745022			pS6 Intensity (Normalized to T0)	1.07266	1.31323	1.12436	0.766773	1.68778	2.00074				Control			TOR-RNAi
		1.44057	1.88231	2.45649	1.44028	1.43795	2.71992											Protein levels (Normalized to FS)	1.04851	1.07463	1.18284				0.75932	0.921374	3.40141	2.77347	0.969205	1.71404	0.728793				0.956488	1.57225	1.02978	1.21853	1.47661	1.7837				0	0.5	2	0	0.5	2
		1.27699	1.8222	2.88261	1.70901	1.19737	2.13302				1.0176	1.05614	1.04543	1.06806	1.12281				0.854478	1.04851	1.3209				0.960476	1.13559	3.13341	3.8938	1.07478	1.54208	0.632107				1.10113	1.31938	1.27336	1.08852	2.33416	1.92918			pS6 Intensity (Normalized to T0)	0.813949	1.01651	1.75219	0.51076	0.24953	0.176715
		1.10841	1.20921	2.07912	1.58259	1.15697	2.13346												1.02985	1.04851	1.40299				0.752683	1.11151	3.99831	2.56708	1.15066	1.89424	0.742129				0.92092	1.61543	1.10619	1.20853	1.58395	2.5068				0.653237	0.681455	1.53565	0.576391	0.301626	0.232069
		0.934911	1.06234	1.51498	2.00177	1.36948	2.2982				1.00919	1.04375	1.2218	1.19962	1.23493				1.04478	1.23881	1.40299				0.899105	0.912611	4.11671	3.57416	1.035	1.97742	0.764165				0.929136	1.52477	1.12049	1.08586	2.3302	1.84236				0.722701	0.675374	1.63143	0.492117	0.320116	0.231979
		0.851642	0.936079	2.46046	1.73144	1.51174	1.68236												1.02239	1.02239	1.30597				0.904822	0.941243	3.31455	3.01635	0.97051	1.99198	0.802031				1.06456	1.5731	1.14933	0.871863	2.0323	1.74597				0.61494	1.00542	1.7296	0.462402	0.321988	0.234097
		0.958796	0.907896	1.68328	2.63637	1.22612	1.52328																		0.824399	1.06378	3.62183	2.07558	0.95665	2.04172	0.716802				0.93114	1.32476	1.22426	1.26883	1.84624	2.49355				0.742304	0.688426	1.51758	0.389804	0.25271	0.158911
		0.804996	0.869612	1.64056	2.28506	1.24606	1.78307																		0.86031	0.987096	3.7762	2.21485	1.01619	1.84758	0.726992				0.868783	1.36006	1.11677	0.986225	1.59642	1.9486				0.858854	0.749915	1.48949	0.362473	0.246756	0.212261
		0.837314	1.17142	2.33707	2.12762	1.4364	1.35686																		0.813743	1.00476	3.64544	2.19326	1.1518	1.70918	0.828778				0.980158	1.32399	1.12617	1.07952	1.9977	2.36731				0.779684	0.433566	1.46469	0.417773	0.267543	0.183432
		0.915877	1.12987	1.8987	1.62772	1.56091	1.378																		0.827731	1.2897	4.04476	2.35793	1.1462	1.58872	0.762203				0.823002	1.37061	0.896581	1.38676	1.69149	1.66131				0.872907	0.522644	1.81504	0.353796	0.261608	0.18303
		0.949316	0.892399	1.70197	2.38256	1.41846	1.53943																		0.725593	0.91439	3.36716	3.17564	0.967314	1.8884	0.742553				0.999123	1.25983	0.842414	1.31197	2.49846	1.80559				1.05818	0.799789	1.73731	0.342789	0.211367	0.222654
		0.938245	1.36441	2.61693	2.16651	1.37791	1.26306																		0.896634	1.16025	3.32241	1.93313	1.00726	1.81325	0.765479				1.00762	1.2106	0.837416	1.28402	2.3458	2.55098				1.00423	0.510934	1.61808	0.394676	0.234731	0.175947
		1.08846	1.10689	2.75905	2.77149	1.4915	1.26057																		0.804191	1.27475	3.73005	1.71931	1.09192	1.94941	0.811365				1.08485	1.11087	1.02803	0.904943	2.21152	2.21424				1.12419	0.619778	1.49672	0.565778	0.231349	0.173901
		0.980547	0.954757	2.56084	2.62154	1.24839	1.03373																		0.80421	0.973303	3.24384	2.49253	0.951031	1.76892	0.691977				1.18337	1.47767	1.06732	1.38446	1.52096	1.92472				0.893418	0.315343	1.76952	0.451109	0.287664	0.184649
		1.31703	0.865744	2.77452	1.53982	1.141	1.06597																		0.76851	1.19389	3.29921	3.55869	0.999192	1.78859	0.840428				1.00441	1.34937	1.25018	1.17388	1.89995	1.96133				1.08916	0.407431	1.76071	0.330244	0.247408	0.198219
		0.827293	0.963523	1.56737	1.82383	1.49058	1.14979																		0.800601	1.36512	3.64943	2.63819	1.02043	2.06414	0.786849				1.15583	1.40035	1.16981	1.28485	1.707	2.10037				1.1128	0.608639	1.4477	0.509915	0.341978	0.211018
		1.28608	2.97234	1.95289	2.92772	1.21179	1.09748																		0.759518	0.970385	3.27116	1.79801	1.12745	1.89637	0.839296				1.27306	1.20244	1.13951	0.985012	1.70388	2.12889				1.10407	0.491214	1.37003	0.447561	0.304815	0.186933
		1.02219	3.12507	1.6014	1.94453	1.58591	1.00256																		1.02064	0.998597	3.28988	1.74415	1.07399	2.13121	0.780628				1.13966	0.93119	1.15749	1.39416	1.92712	1.76383				1.02507	0.43066	1.87274	0.534992	0.32272	0.205704
		1.09188	0.853457	2.02314	2.63798	0.933316	0.987089																		0.865652	0.953917	3.55885	2.31873	1.05687	1.56765	0.882794				1.05933	1.14679	1.25753	1.34185	2.26918	2.02423				1.02017	0.521939	1.57954	0.329871	0.339988	0.211232
		0.792303	0.920276	1.67485	2.55026	0.993063	0.988856																		0.820838	1.37368	3.05468	3.01682	1.18884	1.89168	0.770469				0.943357	1.10275	1.1523	1.28395	2.21439	2.03818				1.01754	0.31753	1.36165	0.309777	0.318576	0.165709
		1.18281	0.837971	1.58078	2.36668	0.797726	0.985151																		0.801869	1.34697	2.79729	1.86035	1.14304	2.59422	0.807172				1.13602	1.532	1.11401	1.03814	1.64507	1.89617				1.19556	0.371618	1.45369	0.486611	0.298041	0.195279
		1.14301	0.813801	2.24893	2.07679	0.78081	0.999359																		0.761374	1.02905	4.30756	1.91076	1.23211	1.43688	0.795403				1.09217	1.18789	1.15539	1.26491	1.82721	1.8061				1.18889	0.475512	1.56531	0.209018	0.276526	0.134452
		1.08012	0.848994	2.03798	2.35457	0.757538	1.14119																		0.854875	1.08418	2.87933	3.28165	1.04065	2.3944	0.784915				0.983307	1.21172	1.084	1.17158	2.13227	2.4197				0.906894	0.39145	1.46555	0.31055	0.332186	0.180396
		0.898751	0.92514	2.2896	2.60113	0.874074	1.09112																		0.861077	1.17472	2.90662	1.99941	1.29943	2.05072	0.831				1.20331	1.39088	1.25733	1.40323	1.9819	2.15175				0.68737	0.547797	1.61667	0.203644	0.339347	0.193247
		0.81464	0.924954	2.16332	1.85718	0.97542	1.04591																		0.824972	1.10307	2.09966	1.72433	1.22677	2.24019	1.58409				1.0113	1.17566	1.18778	0.68799	1.53392	2.0277				0.858707	0.410313	1.62901	0.302172	0.322569	0.18414
		1.08284	0.903701	1.80035	2.78026	0.822312	1.35005																		0.789449	1.45396	3.15102	1.72777	0.970243	2.49707	1.75565				0.97588	1.03277	0.718394	0.709735	1.86997	2.58362				0.80112	0.515166	1.37649	0.27065	0.275128	0.146081
		0.825995	1.23197	1.64491	2.64506	0.89726	1.10129																		0.787068	1.25415	3.00978	2.4437	1.27831	1.64505	1.83561				1.11193	1.3248	0.622018	0.683366	1.67884	2.34782				0.592046	0.351726	1.61891	0.233944	0.330412	0.135145
		1.0127	1.80851	1.83559	2.34958	0.829718	1.12584																		0.825498	1.08647	2.59512	1.79231	1.1055	1.81926	1.63951				1.14226	0.969948	1.01973	0.70558	2.1094	2.40378				0.610949	0.449427	1.5341	0.247522	0.323285	0.201764
		0.817316	2.60228	1.81443	2.02161	1.0177	1.20575																		0.941505	1.26315	3.45369	1.81742	1.15765	2.197	1.68276				1.19016	1.27537	0.755486	0.587974	1.80811	2.27955				0.674145	0.676832	1.07566	0.288356	0.291923	0.184158
		0.875973	2.72633	1.73955	2.71291	0.858219	1.04332																		0.795431	1.19486	2.72651	2.07863	1.204	2.47324	1.6155				0.808009	1.25415	0.827958	0.559139	1.90376	2.15979				0.66588	0.771348	1.05383	0.288622	0.297329	0.147317
		1.13741	1.31066	1.8114	2.93776	1.02534	1.2375																		0.81477	1.16523	2.30568	2.40745	1.0277	2.57237	2.05435				1.02914	1.18245	0.897398	1.00591	1.59068	2.33029				0.613928	0.907861	0.864854	0.277357	0.281668	0.162958
		0.913268	1.20895	1.97957	2.45743	0.883625	1.10909																		0.87753	1.06354	2.93242	2.4539	1.05388	1.94663	1.97618				1.03086	1.25274	0.684479	0.917467	1.47021	2.73387				0.772919	1.00358	0.973414	0.273667	0.379399	0.14328
		1.06133	1.33597	1.89445	2.43462	0.674682	1.0715																		0.830917	1.12415	3.9233	1.75148	1.03287	2.19831	1.45394				1.16607	0.96942	0.855359	1.34287	1.9452	3.28792				0.810777	0.796425	0.795958	0.242604	0.335742	0.255183
		0.904182	1.9659	1.98642	2.43564	3.45493	1.55444																		0.810126	0.890291	2.44601	2.04945	1.10619	2.60355	1.90462				0.926725	1.27583	0.87898	0.86024	1.6924	2.03769				0.745258	0.597778	0.990779	0.210751	0.275929	0.098253
		0.963977	1.83204	1.2143	2.37451	3.71183	1.3869																		0.890597	0.900186	2.56447	2.36053	1.15635	2.18645	1.95836				0.740116	1.31035	0.901789	1.4503	1.35211	2.44521				0.652164	1.01954	1.01961	0.378036	0.403388	0.173463
		1.38387	1.70694	1.40366	2.79459	3.65926	1.18815																		0.809283	1.01368	3.09463	1.77394	1.2	2.25141	1.25738				1.10338	1.25657	0.921605	1.18404	1.5603	2.71572				0.673392	1.23091	0.935161	0.357639	0.378961	0.204734
		1.04879	1.31459	1.33128	2.77357	3.81033	0.951605																		0.885118	1.32419	2.47895	2.55638	1.13539	2.24163	1.46516				1.34184	1.2456	0.938308	0.845791	1.71863	2.80336				1.49127	0.600049	0.8454	0.356997	0.37878	0.226619
		1.27738	1.13224	1.50694	2.58233	3.83883	0.937294																		0.804717	1.06228	2.72268	2.04517	1.13529	2.38483	1.90104				1.66743	1.3379	0.858694	1.27419	1.35765	2.72165				1.21295	0.90122	0.994478	0.385603	0.404442	0.22396
		0.929116	0.966978	1.34363	1.31081	3.36873	1.08774																		0.912522	1.09233	2.83515	1.75873	1.14787	2.34078	1.47533				1.71166	0.983225	0.887137	1.49206	1.32943	2.56972				1.59359	0.932838	1.0356	0.363934	0.366844	0.204281
		1.0923	1.36066	1.42173	1.36537	2.9767	1.07709																		0.808208	1.02799	2.40084	1.84023	1.30883	2.09307	1.26517				1.63732	1.08759	0.955353	1.23314	1.59298	2.54129				1.50453	0.781889	0.594485	0.355453	0.204726	0.177532
		1.10923	1.70008	1.47238	1.09569	3.36788	1.21588																		0.83804	1.22327	3.4458	2.24267	1.36613	2.43908	1.51891				1.89269	1.3995	0.917776	1.0251	1.07177	2.71467				1.63485	0.86025	0.91465	0.310633	0.200642	0.235554
		1.00046	1.35268	1.10898	1.19444	1.39241	1.16984																		0.906264	0.987367	2.45771	2.83314	1.34573	2.7433	1.88716				1.68035	0.600238	0.820371	1.31438	1.34276	2.32836				1.3177	1.09017	0.917132	0.374071	0.225494	0.187082
		1.02326	1.56619	1.44539	1.33262	1.20276	0.96956																		0.933052	0.87961	3.39036	1.78947	1.32058	2.42908	1.4082				1.88036	0.914651	1.52982	1.28256	2.64276	2.10276				1.21276	0.92501	1.11561	0.305679	0.150567	0.215898
		1.16599	1.90708	1.32819	1.39134	1.56487	1.05872																		0.9701	0.897619	2.81748	2.17506	1.16575	2.57399	1.33229				0.693886	0.752802	1.01285	1.34599	1.16847	2.85373				1.10735	0.774976	0.688485	0.307585	0.208449	0.208735
		1.00343	1.39431	1.26409	1.25541	1.66167	1.07875																		0.877254	0.848564	2.23253	1.86695	1.15655	2.66065	1.28011				1.83535	0.872646	0.931197	1.55726	2.54932	2.66323				1.48565	0.830091	0.870835	0.371164	0.211374	0.173481
		0.867116	2.25035	1.05655	1.18285	1.72787	1.02939																		0.88104	1.06859	1.93933	2.32364	1.38475	2.16823	1.64644				0.793702	0.996015	1.2597	1.41141	2.06802	2.16889				1.30661	0.979697	1.2391	0.274401	0.247673	0.206338
		0.937799	1.6497	1.09884	1.26969	1.36408	1.77976																		1.00392	0.849462	3.29274	2.77495	1.48437	2.57643	1.11916				0.908516	0.698177	0.893814	1.593	1.31069	2.34138				0.980174	0.962424	0.659662	0.369984	0.193615	0.19695
		0.981683	1.74989	1.20119	1.21347	1.45324	2.24586																		1.03037	0.928564	2.06068	2.67402	1.52731	3.1702	1.53599				1.75815	0.727235	0.798691	1.58442	1.41053	1.98216				1.38247	1.01635	0.784016	0.414314	0.2283	0.213073
		0.917693	1.92064	1.48614	1.09835	1.67176	1.55436																		0.912926	0.982987	2.89688	2.82474	1.40331	2.51751	1.3068				1.9544	1.62443	1.25859	1.35231	3.04912	2.06225				1.10595	0.936503	1.56518	0.300706	0.319094	0.21591
		0.838628	1.23256	1.27267	0.960746	1.69525	1.358																		0.960875	0.765246	3.90628	2.41634	1.53063	3.0749	1.21758				0.786968	1.53256	1.38302	1.29441	2.40828	2.10557				1.29409	1.1656	1.47584	0.471443	0.276194	0.238084
		1.08297	1.05117	1.37358	0.971248	1.54999	2.02239																		0.862241	1.10598	3.03723	1.95745	1.25043	2.60594	0.841376				0.855316	0.927761	1.27185	1.42477	1.20893	1.95773				0.941342	1.10078	1.33498	0.243785	0.217636	0.232986
		0.96276	1.54047	2.73849	1.22082	2.23702	2.05549																		0.925402	0.867995	2.33924	2.06882	1.49665	2.29069	0.82065				1.78452	1.43924	1.25426	1.43737	2.11316	1.86399				0.699431	1.07809	1.18291	0.344959	0.184753	0.243607
		0.970039	1.61159	1.32959	1.09804	1.98043	1.60425																		1.09515	1.07517	2.90326	2.27913	1.78114	2.24521	0.865764				0.87936	1.7847	1.2045	1.48369	2.5328	2.27545				0.803864	1.71121	1.47296	0.583927	0.245324	0.18082
		1.0094	1.32181	1.2777	1.04007	2.06756	1.63158																		0.860859	0.990071	2.64058	2.62897	1.25696	2.3905	0.860678				0.66896	1.32481	1.17513	1.50612	2.18847	1.94306				0.599123	1.63637	1.54171	0.273566	0.212544	0.167955
		1.02601	1.02541	1.23309	0.960526	1.886	1.05141																		0.761584	0.865166	2.50933	2.73475	1.8415	2.46239	0.976876				0.831345	1.79174	1.2482	1.48091	2.05599	2.63423				0.676036	1.61823	1.24522	0.337169	0.225456	0.19828
		1.03831	1.12772	1.0694	1.08103	1.92116	1.42438																		0.967707	0.946012	2.10379	2.36989	2.16933	2.22594	0.987376				0.924752	0.663719	1.43129	0.887125	1.49028	2.19806				0.728695	1.42046	1.3595	0.227824	0.230692	0.173452
		1.182	1.77198	1.4385	1.13575	1.70681	1.52223																		1.15525	1.03151	3.54689	1.81909	1.72972	2.68301	0.798759				0.762703	0.568795	0.9524	1.56094	1.62792	2.53034				0.727181	1.65361	1.4723	0.254129	0.226937	0.17077
		1.07616	1.81007	1.66719	0.968122	1.35909	1.41942																		0.972942	0.899579	2.11191	1.93889	1.67904	2.60822	0.887354				0.779175	0.809668	1.28776	2.75538	1.64664	1.92578				0.837361	1.62493	1.44806	0.316621	0.235602	0.189883
		0.994234	1.71226	1.1695	0.973026	2.1671	2.05157																		1.05759	0.811637	2.95263	2.05064	2.40317	2.84365	0.961331				0.816846	0.883917	1.10713	2.97586	1.73897	2.95647				0.877005	1.62668	1.40477	0.241048	0.249618	0.170189
		0.899219	2.33182	1.21539	0.94534	2.09057	2.643																		0.796417	1.07439	2.52633	2.29096	2.25568	2.39444	0.828998				0.779402	0.924893	1.62453	2.50022	1.62472	2.78063				0.811026	1.62933	1.51263	0.232158	0.220265	0.180053
		0.957735	1.96135	1.14983	1.50671	1.90695	2.20945																		0.702428	0.847479	2.71751	1.93313	1.86672	2.50498	0.904846				0.678365	0.702593	1.3242	2.70986	1.5883	2.53546				0.782783	1.66688	1.51251	0.279567	0.251906	0.266875
		0.916994	1.82398	1.58684	1.36413	1.7879	2.54884																		1.0298	1.06556	3.2467	2.61355	2.02624	2.2978	1.05082				0.967122	0.770844	1.46011	3.02413	1.63074	2.82006				0.781936	1.70001	1.35662	0.305891	0.213318	0.227553
		1.02336	2.10178	1.59387	1.36176	1.98512	2.66529																		1.10792	0.927236	2.78619	2.2331	1.88702	2.25596	0.883933				0.786513	1.12085	1.22157	2.18548	1.64997	2.88388				0.734905	1.29077	1.39605	0.316692	0.258468	0.269993
		0.948928	1.79168	1.53991	2.26336	1.82035	2.48012																		0.961972	1.04444	2.18136	2.89255	1.79608	2.31287	0.94514				1.17745	0.677472	0.931129	2.81929	1.5895	2.94928				0.905433	1.60765	1.4856	0.249552	0.25732	0.215136
		0.927022	2.23916	1.53794	1.18573	1.69593	2.13259																		1.3979	0.818497	2.27857	2.56964	2.36136	2.35322	0.975537				0.825083	0.913072	1.03349	2.72659	1.47789	2.96549				0.51133	1.66064	1.44906	0.264402	0.237622	0.289935
		0.908606	1.89873	1.62385	1.40879	1.94856	2.15336																		1.12967	0.923009	2.22591	2.30356	1.36276	2.27313	0.878018				1.08508	0.856227	1.13251	2.96029	1.33094	3.35943				0.663464	1.77779	1.22932	0.309321	0.184757	0.229114
		0.992806	1.91106	1.92857	1.32611	2.01576	2.40048																		0.907231	1.04332	1.8347	2.53999	1.78414	2.09953	0.863363				0.993936	0.805461	1.23491	2.55228	1.58452	2.22398				0.546905	1.62511	1.49689	0.342644	0.276272	0.276216
		0.959659	1.57303	1.8907	1.58136	2.00845	1.84662																		0.846239	1.02574	2.76539	2.32073	1.95187	2.35011	1.20801				1.24715	0.993666	1.39922	2.72741	2.29792	2.7716				0.761817	1.17692	1.5544	0.411035	0.237901	0.277494
		0.86343	1.94012	1.80595	2.99599	1.66665	1.61825																		0.521394	0.925097	2.67539	2.56389	1.73766	2.13204	0.992938				1.32198	0.660335	1.04985	2.96381	2.09622	2.75061				1.9675	1.18194	1.32798	0.551733	0.279432	0.283053
		0.749663	2.92424	1.8209	1.74971	1.20571	2.09031																		0.844053	1.05337	2.55108	2.32893	1.92944	2.15761	1.01988				0.692932	0.821322	0.778717	2.53062	1.9773	2.56081				2.00112	1.12268	1.35652	0.396683	0.253142	0.292796
		0.952922	1.62154	2.13102	1.95821	1.43207	2.00039																		0.749514	0.894762	2.70342	2.215	1.74126	2.06523	1.02428				0.576521	1.64688	0.884395	2.95779	1.80118	2.58802				1.66451	1.34313	1.42188	0.404901	0.217489	0.326387
		0.912638	1.77554	2.51153	1.44961	1.48383	1.60285																		0.811026	0.918376	2.92644	2.9355	2.31343	2.06857	1.01945				0.83629	1.8073	1.34877	2.73398	1.77838	2.72972				1.82835	1.16438	0.518298	0.454415	0.182392	0.252665
		0.970232	2.33748	2.11513	1.1014	1.42024	1.64083																		0.722155	0.897851	2.65713	2.38184	1.91641	1.91531	1.30109				0.952793	1.90355	1.06937	2.43914	1.95004	2.63098				1.56724	1.69387	0.534374	0.329892	0.303335	0.228814
		0.936602	1.86772	1.94458	1.23246	1.72805	2.12042																		0.690375	0.995099	2.05438	2.46762	2.20668	1.86799	0.945201				1.27224	1.95329	0.987418	3.24843	2.19303	2.63355				0.480446	1.29851	0.552962	0.341395	0.301188	0.225642
			1.86155	1.55477	1.45923	1.5376	2.25529																		0.983044	1.06944	2.34823	2.01592	2.07604	2.01829	1.04607				1.19339	2.0367	1.24147	2.41062	1.87474	2.32285				0.559801	1.66883	0.60524	0.380104	0.285594	0.3235
			1.60725	2.02279	1.59489	1.57549	1.85492																		0.851949	0.99822	2.43915	2.00746	2.09739	2.08175	1.05554				1.27085	1.23586	0.663567	2.80485	2.06854	3.0219				0.581093	1.69826	0.589129	0.508085	0.190255	0.255002
			1.78153	2.25286	1.54217	1.25519	2.4926																		0.632789	0.90137	2.5362	2.39832	2.24553	1.05728	0.986009				0.738091	1.11166	0.896421	2.96285	1.85054	3.46151				0.629723	1.42636	0.662169	0.337363	0.303147	0.300873
			1.67858	2.13085	2.84773	1.21368	2.56158																		0.660373	1.10191	2.70486	2.2974	2.23782	1.10971	1.01776				0.98961	1.46738	1.34324	2.72609	1.79569	1.84408				0.669229	1.41607	0.57419	0.289571	0.215211	0.315826
			1.77836	2.17112	1.72079	0.990522																			0.85811	1.18348	2.7416	6.66959	2.14551	1.24724	1.0159				1.29905	1.29562	1.04315	2.23176	1.91214	2.58174				0.649701	1.82043	0.634061	0.355697	0.248088	0.315406
			1.70484	2.10953	1.72808	1.06879																			0.842642	1.04706	3.31107	6.70718	2.13219	1.02442	0.803967				0.779886	1.19671	0.661147	2.41578	1.69312	3.52433				0.668761	1.75414	0.610239	0.319623	0.331982	0.243068
			1.86157	2.16321	2.18768	0.989861																			0.678744	1.19644	3.05864	5.82792	2.20141	1.20552	0.767118				1.25616	1.28166	0.918395	2.84101	2.12386	2.77767				0.664172	1.81476	0.625818	0.244887	0.288592	0.199117
			2.0408	1.55392	1.54761	1.54116																			0.605763	1.12878	2.17239	6.09158	1.93113	1.13985	0.787189				1.40305	0.978907	1.18098	2.29396	1.87572	2.2881				0.440637	1.4214	0.624681	0.355931	0.287399	0.199477
			1.77309	1.50585	1.46121	1.07368																			0.911528	1.13023	3.26619	5.88737	2.16512	1.00869	0.725098				1.47337	1.01131	0.789682	1.94144	1.91126	2.64804				0.384108	1.25041	0.619614	0.292625	0.310372	0.24066
			1.9686	1.79422	1.43644	1.16413																			0.727581	1.07874	2.60711	5.23155	2.01835	1.00869	0.808461				0.659881	0.534724	1.11165	2.52201	1.81094	2.20253				0.481663	1.55377	0.60327	0.267164	0.327283	0.224056
			2.1405	1.25556	1.69708	1.14628																			0.781339	1.22391	3.36661	6.14069	2.29362	1.12185	0.808116				0.919568	0.526046	1.12816	2.39699	1.75226	2.36727				0.477569	1.32329	0.603895	0.336264	0.272875	0.252232
			1.77735	1.07959	1.84068	0.765489																			0.83222	1.19228	1.95463	5.13229	2.29947	1.29301	0.835618				1.28965	0.47208	0.988043	2.34162	1.9454	2.58503				0.455617	1.22741	0.59229	0.263709	0.278293	0.162199
			1.83475	3.11499	1.47723	2.43762																			0.627499	1.11755	3.62864	5.33817	2.17362	1.02498	0.890386				1.51487	0.557069	0.770122	2.4917	1.69092	2.9909				0.526362	1.36364	0.616328	0.328062	0.225347	0.218044
			2.31801	2.97489	1.3383	2.60621																			0.751611	1.16504	3.40459	5.4913	2.22868	0.918417	0.869857				1.36905	0.539671	1.08769	1.63817	1.97152	2.53395				0.499876	1.49556	0.60653	0.289679	0.288239	0.23244
			2.12569	2.58715	1.37422	2.7315																			0.80576	1.03281	2.11529	6.18425	2.20723	1.06671	0.862949				1.40962	0.5807	1.18903	2.23039	1.72391	1.67705				0.594485	1.39286	0.596959	0.302121	0.330262	0.239949
			1.65574	3.24872	1.23394	2.66315																			0.597978	1.06968	3.11784	7.2039	2.07408	1.10346	0.884418				1.14212	0.554946	1.46851	2.01857	2.01855	2.9254				0.597219	1.25357	0.604561	0.361609	0.269279	0.251375
			1.76909	2.47895	1.52962	2.44758																			0.694809	0.770005	2.51133	5.93477	2.03654	0.965959	0.773742				0.839551	0.568098	1.22407	2.44956	2.0233	2.14717				0.552903	1.35602	0.581433	0.331288	0.349718	0.145806
			2.56011	3.34451	1.42688	3.46572																			0.932793	1.08925	2.55022	5.09991	2.17185	1.18447	0.84916				0.674702	0.598348	1.92707	2.22004	1.86747	2.24847				0.479748	1.35403	0.539233	0.287951	0.317191	0.238874
			1.84158	3.03675	1.21839	2.18601																			0.89513	1.07535	2.78683	5.49878	2.02708	1.04808	0.826682				1.31159	0.485433	1.56137	2.04337	2.03917	2.19317				0.630093	1.68502	0.556037	0.299047	0.236243	0.236113
			1.56716	2.56086	1.6897	2.81541																			0.599226	0.970715	3.3939	5.69662	1.76306	1.06124	0.883974				0.976288	0.556704	1.63943	2.14292	1.69073	2.52145				0.759182	1.43782	0.608459	0.298493	0.258953	0.247129
			1.61625	2.49031	1.30349	1.81286																			0.818016	1.08766	3.32286	5.96884	2.19586	1.0717	0.879545				1.26477	0.590888	1.54252	1.45858	1.75224	2.12261				0.688157	1.74283	0.584034	0.301506	0.372924	0.254335
			1.42242	2.43667	1.24927	1.87359																			0.649199	1.02074	2.57796	5.0343	2.35178	1.08388	0.9282				1.39583	0.497278	1.01981	2.02413	1.74407	3.18392				0.659694	1.73824	0.627981	0.265561	0.202356	0.258953
			1.47948	2.82855	1.32729	1.06066																			0.753791	1.04285	2.74312	5.0459	2.39862	0.919865	0.892993				1.30242	0.594538	1.38205	2.01572	1.52663	2.68398				0.628756	1.39775	0.424464	0.309578	0.282379	0.277263
			1.65873	3.12868	1.2505	1.62671																			0.671699	1.08349	3.04788	4.63804	1.7873	1.00907	0.889744				0.77104	0.602368	1.29267	1.59307	1.82902	2.25447				0.950977	1.4463	0.585368	0.256898	0.315069	0.186411
			1.50224	2.99768	1.48512	2.00832																			0.717566	0.902524	2.21408	4.73329	1.79492	1.27052	0.938509				0.532603	0.588817	1.54825	1.93166	1.68304	2.27451				0.871185	1.31759	0.592445	0.247003	0.25128	0.266167
			1.90184	1.99901	1.50609	1.59947																			0.628966	1.06613	2.90069	3.95567	1.52594	1.05466	0.921955				0.564845	0.559133	1.37153	1.9056	1.75682	2.20071				0.769639	1.42002	0.563845	0.299502	0.237397	0.197323
			3.26399	1.24107	1.62888	2.3448																			0.966497	1.08529	2.72813	4.17061	1.93855	1.05483	0.830432				0.601465	0.574826	1.42269	1.72397	1.84955	2.12667				0.810898	1.46385	0.585715	0.26446	0.227271	0.224625
			2.34822	1.85132	1.09501	3.74838																			0.752307	1.16101	2.47354	5.066	1.62748	1.03569	1.19979				0.549794	0.632279	1.39124	1.99524	1.5995	2.75047				0.903233	1.64608	0.592376	0.26559	0.210347	0.303307
			2.16537	1.31915	1.5555	2.3964																			0.787101	0.851687	2.3276	4.50116	1.3178	1.08169	1.24947				0.590012	0.652243	1.32944	2.25625	1.5893	2.5034				0.84588	1.61794	0.583437	0.290459	0.275833	0.291707
			2.1053	1.0117	1.56401	2.463																			0.635505	0.936112	2.63887	4.20938	1.9684	1.27919	1.05848				0.609937	0.586435	1.36331	1.84722	1.10181	2.42511				0.664096	1.74457	0.673536	0.265635	0.282057	0.224044
			2.61344	0.947477	1.56453	2.51678																			0.847444	0.91411	2.67321	3.65514	1.24789	1.34061	0.980123				0.491436	0.533845	1.22348	1.91807	1.6783	2.53464				0.802703	1.49076	0.595686	0.233912	0.300628	0.193564
			2.31927	1.13132	1.74504	3.52822																			0.641692	0.956818	2.83143	5.25919	1.66914	1.05328	1.2172				0.543464	0.535109	1.44836	1.6225	1.81211	3.33146				1.09613	1.44545	0.553885	0.267829	0.248653	0.255559
			2.41371	1.98359	1.37458	2.00543																			0.62662	1.04674	1.76111	3.84776	1.92437	1.3923	1.10182				0.535771	0.562096	1.10902	1.96417	1.08071	2.37185				0.80136	1.16629	0.592935	0.263863	0.309309	0.301853
			3.28674	1.27309	2.41086	1.87892																			0.694086	1.06821	3.28456	3.27609	1.8599	1.11256	0.955501				1.44072	0.574977	1.41102	1.93241	1.64695	3.26258				0.922693	1.51025	0.551479	0.33466	0.25328	0.33233
			2.48616	1.22414	1.86495	1.93718																			0.784627	1.02065	2.8372	3.711	2.24994	1.22559	1.07729				1.55532	0.582179	1.34479	1.61749	1.83248	1.45831				1.13286	1.3613	0.591221	0.332208	0.343289	0.224626
			3.2166	1.21241	1.61283	1.83613																			0.761167	1.18099	2.28103	3.97149	1.24407	1.04337	1.3194				1.37153	0.70628	1.30537	1.72269	1.17672	2.64415				0.926904	1.30657	0.582723	0.30772	0.345946	0.341047
			2.94322	1.09104	1.73078	2.33207																			0.821583	0.977833	1.69212	3.09934	1.4839	1.20384	1.26266				1.40509	0.701473	1.38736	1.70857	1.5071	3.11268				1.10405	1.07	0.506342	0.248143	0.30667	0.354721
			0.825056	0.992244	1.40655	2.47779																			0.87878	0.902603	1.90659	2.99868	1.64052	1.09747	1.2106				1.2738	0.714237	1.2837	1.75668	1.07646	2.42568				1.12499	1.12225	0.497085	0.344241	0.229246	0.254555
			0.82554	1.32945	1.49562	2.78661																			0.918748	0.772093	2.09404	3.10751	1.41279	1.20693	0.984971				1.05285	0.773903	1.32266	1.43354	1.678	2.70368				0.816175	1.50901	0.478952	0.26202	0.309146	0.365507
			0.81074	1.53228	1.61235	2.30263																			0.692997	0.973488	2.53279	3.57304	1.95564	1.091	1.49927				1.48637	0.804014	1.32623	1.49101	1.55749	2.0139				1.04954	1.7191	0.506796	0.22794	0.273466	0.231649
			0.757506	1.17409	1.4586	2.32459																			0.747531	0.985931	1.85731	4.38497	1.64455	1.23155	1.07958				1.22501	0.769932	1.23889	1.14246	1.54217	3.11846				0.652048	1.55686	0.567752	0.245752	0.286715	0.339261
			0.712335	1.23754	1.64703	2.59181																			0.774861	1.14151	1.94935	2.94458	1.84671	0.883636	1.1179				0.954996	0.857885	1.32836	1.01373	1.41402	2.7428				0.815252	1.59501	0.486641	0.297271	0.281343	0.219212
			0.697634	0.969109	1.30132	2.6049																			1.34173	0.897402	2.20441	3.31308	1.83051	1.0959	0.98565				1.31877	0.80288	1.175	1.14948	1.3231	2.71291				0.725781	1.65954	0.518378	0.281592	0.307004	0.332306
			0.74601	1.27937	1.28568	2.53232																			1.57823	1.01516	1.93073	4.73769	0.64036	1.19328	1.33042				1.22067	0.808332	1.32032	1.11836	1.60023	3.16429				0.648631	1.68898	0.567147	0.33793	0.305493	0.238791
			0.710299		1.1886	2.72154																			1.5353	1.0504	2.26958	4.83592	0.541568	1.06908	1.25425				1.41113	0.658477	1.27328	0.905121	1.45488	3.87724				0.822067	1.6112	0.487903	0.27967	0.285188	0.265241
			0.734825		1.37599	2.34254																			1.63487	0.878779	2.04171	4.83782	0.518956	1.14978	1.09952				1.45144	0.686293	0.769244	1.15417	1.59336	1.82089				0.557803	1.63282	0.468421	0.327338	0.276196	0.261476
			0.775071		1.28332	2.23154																			1.47985	1.0748	2.55657	3.52162	0.608746	1.13778	1.05857				1.5526	0.776992	0.95737	1.18663	1.25842	3.59225				0.603233	1.96044	0.467493	0.266505	0.276785	0.28791
			0.860216		1.39882	2.10361																			1.45072	0.971167	2.15454	2.56806	0.658818	1.18816	1.66293				1.40631	0.675824	0.801719	1.24593	1.28751	3.15793				0.554042	1.54813	0.519252	0.336779	0.465197	0.268244
			0.669973		1.36691	1.956																			1.48803	0.822711	2.32075	3.52432	0.550827	0.993225	1.79525				0.943127	0.727882	0.690677	1.0647	1.6051	3.19778				0.773268	1.79297	0.456946	0.302211	0.23245	0.1936
			1.19976		1.1591	2.44222																			1.63103	1.03066	1.78622	3.36278	0.574753	1.08803	1.64462				1.2998	0.726177	0.9561	1.01102	1.64251	3.05777				0.879521	1.4846	0.48184	0.192803	0.392335	0.317247
			1.02158		1.24724	1.9925																			1.29349	1.06009	3.00244	3.88177	0.569256	1.18394	1.85875				1.1743	0.588404	0.913146	1.18869	1.53986	3.53443				0.820018	1.54541	0.469529	0.295792	0.396302	0.34415
			0.986087		1.09575	1.95863																			1.49185	0.971068	1.84501	4.75874	0.613296	1.08642	1.84617				1.2771	0.453163	1.03768	1.05649	1.60395	3.15913				0.816126	1.72942	0.509745	0.276651	0.283433	0.306128
			0.952019		1.20873	2.09408																			1.35675	0.930513	1.86168	4.46888	0.598419	1.21809	1.57772				1.41938	0.502328	1.00551	1.20274	1.20362	3.55364				0.794825	1.48709	1.73644	0.323959	0.398201	0.299079
			1.69178		1.06483	2.09616																			1.27719	0.893747	1.61187	5.17011	0.663098	1.2844	1.3723				1.29089	0.577096	0.832056	1.27506	1.49992	3.37367				0.944934	1.3607	1.83808	0.315052	0.301563	0.292988
			1.43549		1.02272	2.13119																			1.51868	1.21782	2.67794	2.83746	0.611423	1.1422	1.4555				1.57661	0.565141	0.579119	1.25613	1.28722	3.69567				0.933542	1.76375	1.47771	0.350261	0.323829	0.230077
			1.24824		0.928711	2.05139																			1.59868	0.943153	2.31096	4.02586	0.575796	1.22251	1.99046				1.09952	0.791857	0.727771	1.20523	1.16744	3.32743				0.752279	1.47164	1.79519	0.248045	0.27351	0.174216
			1.07907		1.16452	1.90403																			1.33403	0.895645	2.80576	3.49749	0.788689	1.06894	1.49894				1.10147	0.515737	0.911825	1.34772	1.71431	3.80645				0.983782	1.63919	1.42293	0.328862	0.314064	0.186458
			1.12008		1.048	1.79396																			1.66558	1.24513	2.26392	3.22543	0.655252	1.115	1.29083				1.2721	0.50524	1.05162	1.03092	1.71498	3.32136				0.985627	1.55924	1.69609	0.388561	0.248378	0.155052
			1.2212		1.06485																				1.37947	0.941689	1.57172	3.57806	0.691297	1.01563	1.58431				1.22972	0.595865	1.32711	1.27548	1.508	3.40888				0.863351	1.32928	1.60373	0.231465	0.337236	0.175597
			1.41915		0.896208																				1.51388	0.982664	2.51429	3.46604	0.629977	1.19792	1.43804				1.37373	0.943541	1.09493	1.27653	1.58371	3.37996				0.900057	1.4652	1.55487	0.32767	0.250416	0.183041
			1.28478		0.828889																				1.33743	1.27731	1.56124	4.47678	0.550117	1.10543	1.77153				1.26166	0.819239	0.965325	1.16188	1.88825	3.43657				1.08107	0.408127	1.43979	0.414597	0.315993	0.158893
			1.6553		0.891728																				1.65427	1.29149	2.22911	4.67496	0.68796	1.31847	1.53254				1.44695	0.45563	0.832566	1.15751	1.75218	3.40701				1.10341	0.459016	1.62649	0.442488	0.267039	0.203931
			1.5063		0.973004																				1.45534	1.15353	2.19184	3.83045	0.597778	1.14312	1.40863				1.04329	0.654326	1.05951	1.63573	1.47742	3.29241				1.10298	0.435249	1.50134	0.240001	0.277167	0.179704
			1.74595		0.999731																				1.36683	1.28199	1.51649	4.44784	0.687641	1.0375	1.5076				1.30158	0.615795	1.06474	2.19637	1.45083	3.41514				0.983181	0.522339	1.59423	0.249496	0.327204	0.166598
			1.71504		0.99047																				1.17235	1.24504	2.65751	4.38614	0.603302	1.27371	1.18792				1.14498	1.12459	1.14751	1.6766	1.31595	3.67036				1.01898	0.493916	1.52212	0.301829	0.258716	0.164624
			1.58613		1.07817																				1.14612	1.58277	2.68697	3.07104	0.721105	1.20317	1.28512				1.58462	0.896983	1.36991	1.79003	1.34899	3.26526				1.16337	0.478545	1.72318	0.267556	0.295491	0.152243
			1.86761		0.977234																				1.47783	1.48623	2.69734	3.57133	0.588865	1.11605	1.23936				1.64136	0.71874	1.60189	1.80262	0.68098	3.19471				1.14447	0.536603	1.43053	0.34979	0.391646	0.138082
			1.6301		2.67019																				1.56382	1.2899	1.48942	3.9604	0.592409	1.27025	1.38466				1.19748	0.889918	1.58665	1.65559	0.729089	3.91919				1.43842	0.480885	1.60691	0.349352	0.37022	0.143371
			1.44906		3.0183																				1.38007	1.33037	2.88246	3.87467	0.729385	1.26296	1.25079				1.43106	1.01097	1.4767	2.19559	0.67577	3.58919				1.71953	0.531301	1.56656	0.275307	0.243181	0.160313
			1.84246		2.23405																				1.26894	1.31788	1.5154	4.79418	0.593875	1.47131	1.8093				1.47057	0.408134	1.3098	1.57358	0.671663	2.66282				1.77825	0.497477	1.51521	0.336895	0.286211	0.127326
			1.62278		2.18381																				1.19702	1.60621	3.1371	3.95468	0.577155	1.16593	1.39011				1.40885	0.668524	1.61256	2.26815	0.694379	2.93696				1.91914	0.519347	1.39994	0.305597	0.31459	0.147844
			1.50552		2.2145																				1.27507	1.3498	3.35672	5.08866	0.610239	0.996927	1.23347				1.4249	0.484473	1.67948	2.54316	0.718694	2.54009				1.75379	0.513912	1.39906	0.323225	0.279048	0.167913
			1.63633		1.98744																				1.15947	1.48683	1.47579	5.88568	0.563978	1.28481	1.24426				1.27113	0.761937	1.33676	2.16592	0.661304	2.62554				1.84668	0.526887	1.53799	0.275208	0.2839	0.147797
			1.64627		2.80069																				1.34769	1.56541	2.76705	1.49084	0.555546	1.12731	1.42761				1.41856	0.707027	1.6331	2.66128	0.80319	3.09383				1.57119	1.16108	1.52697	0.26242	0.284255	0.137352
			1.58624		2.77501																				1.30253	1.06824	2.542	1.44475	0.586043	1.13383	1.74174				0.837009	0.790798	1.5848	2.6028	0.667735	3.26452				1.67021	1.50869	1.6137	0.332733	0.311549	0.156918
			1.27086		2.9057																				1.3477	0.912419	2.23504	1.65403	0.615949	1.34397	1.3118				1.4186	0.520394	1.50359	2.50993	0.764833	2.61883				1.4762	1.32596	1.9155	0.287262	0.320333	0.157925
					2.11268																				1.33437	1.09517	1.80949	1.75773	0.603183	1.53975	1.14226				0.958783	0.75458	1.23403	2.68954	0.721065	3.06482				1.49801	1.45253	1.75749	0.293918	0.27228	0.145314
					2.42075																				1.27461	0.880377	2.58635	2.08903	0.569992	1.42627	1.01717				1.53322	0.632453	1.46544	1.82343	0.690881	3.0836				1.59445	1.11485	1.76411	0.421181	0.302164	0.201162
					1.82439																				1.03796	0.947867	3.19969	1.80746	0.569301	1.40569	1.27663				0.925554	0.577953	1.47454	2.3591	0.65241	4.34355				1.34477	1.47204	2.01047	0.317643	0.266417	0.24611
					1.3325																				1.20699	0.916917	2.61267	1.57682	0.617974	1.7064	1.19606				1.05497	0.860334	1.38681	2.18966	0.691398	3.61768				1.42712	1.454	1.64012	0.350254	0.257079	0.256202
					1.11007																				1.14519	0.846574	3.48825	1.68824	0.56946	1.77509	1.2246				1.52788	0.708712	1.49222	2.76849	0.712671	3.43569				1.50846	1.56256	1.79746	0.318787	0.252029	0.298437
					1.20497																				1.28856	1.10458	2.40789	1.6041	0.576418	1.86392	1.08557				0.913795	0.745136	1.68056	1.90922	0.711768	4.35893				1.40365	1.24229	1.5682	0.376031	0.233554	0.237839
					1.38378																				1.015	1.10958	2.90236	1.57604	0.528203	1.75293	1.12585				1.46872	0.645814	1.66799	2.27821	0.519838	3.76942				0.562839	1.77512	1.46631	0.375731	0.303048	0.264399
					2.14735																				1.19585	0.917855	2.72819	1.8278	0.560195	1.80492	1.13477				1.26562	0.71502	1.73229	2.6573	0.693213	4.17785				0.590093	1.30142	1.65767	0.317228	0.182338	0.285961
					1.29603																				1.27086	0.905454	2.97902	1.56445	0.59529	1.91554	1.26626				1.1326	0.696577	1.31539	2.09057	0.643043	3.46199				0.536619	1.49183	1.94368	0.350456	0.246304	0.24859
					1.43482																				0.952699	0.951778	2.77324	1.70853	0.507487	1.60025	1.11412				0.857258	0.773116	1.73118	2.64049	0.822857	2.52445				0.510873	1.83048	1.40559	0.317327	0.28637	0.29052
					1.30405																				1.12781	0.987756	2.89276	1.81673	0.444995	1.40727	1.24597				1.04397	0.758051	1.68366	2.22095	0.783764	3.8163				0.540643	1.62298	1.53952	0.321224	0.326441	0.259739
					1.30187																				1.22044	0.980576	2.73916	1.74369	0.545183	1.85277	1.09609				1.05787	0.743729	1.71485	2.36957	0.609433	3.80495				0.495968	1.04576	1.95093	0.283196	0.301094	0.258732
					1.58742																				1.0898	0.937693	2.71093	1.75966	1.20981	1.60235	0.827989				1.47065	0.687083	1.72176	3.04523	0.723307	4.67084				0.557025	1.47506	1.77807	0.259743	0.246109	0.276127
					1.22411																				0.85835	0.943278	3.07428	1.70777	1.55187	1.674	0.796272				1.14614	0.739844	2.12132	2.05929	0.82145	3.20739				0.461771	1.1183	1.71464	0.293374	0.228357	0.359231
					1.21736																				1.0119	1.058	3.63055	1.71522	1.60872	2.23036	0.801097				1.51257	0.772779	1.83633	2.74935	0.887436	4.41612				0.532522	1.29972	1.50288	0.225156	0.270804	0.279326
					1.2654																				1.01261	1.13351	3.17369	1.54102	1.61059	1.44396	0.794466				0.956252	0.760211	2.13099	2.60438	0.761973	3.00279				0.537435	1.63861	1.472	0.2606	0.288327	0.243782
					1.32873																				0.882823	0.944611	2.948	1.78467	1.62807	1.58781	0.808236				1.03655	0.681826	2.60234	0.773399	3.72264	3.47239				0.462529	1.08249	1.83356	0.2484	0.259917	0.279326
					1.30612																				0.912074	1.08439	2.68603	1.60053	1.50782	1.93855	0.864463				1.18396	0.741201	1.77785	2.05897	0.612967	3.93817				0.420365	1.31011	1.88923	0.303573	0.273766	0.272899
					1.21827																				0.850589	1.10368	2.73254	1.85746	1.87498	1.47096	0.82101				0.954408	0.658068	2.10605	2.24786	0.766805	3.53217				0.295264	1.2682	1.36195	0.287855	0.246435	0.332541
					1.14928																				0.9562	1.02421	2.88589	2.06174	1.94502	1.80731	0.824108				1.09802	0.742168	2.09831	0.737319	3.74568	3.46338				0.539386	1.2623	1.44938	0.254828	0.418836	0.193272
					1.15671																				0.782395	1.11965	2.76218	1.49356	1.55709	1.43423	0.868682				1.01925	0.823698	2.26898	2.52508	0.714553	3.73844				0.392117	1.38155	1.57709	0.264038	0.351718	0.300831
					1.08565																				0.842747	1.00689	3.34402	1.79321	1.7536	2.1716	0.924092				1.23273	0.705339	2.11609	0.784613	3.87758	4.2513				0.342268	1.12958	1.61567	0.316881	0.260437	0.263942
					1.13094																				0.797529	1.19154	3.02566	1.84346	1.61287	1.10692	0.876408				1.17103	0.757885	1.7318	2.1148	0.677566	3.93178				0.277507	0.998618	1.54148	0.25218	0.226322	0.343476
					1.31707																				0.988302	1.04314	3.26931	1.82836	1.88002	1.65832	0.772195				0.923514	0.769568	2.07437	0.683769	3.60247	3.954				0.365317	1.34391	1.5805	0.289954	0.250065	0.292595
					1.28849																				0.932546	1.05784	3.58564	1.4913	1.30067	1.80825	0.847835				0.980216	0.732846	2.22362	2.27022	0.7257	4.06609				0.466268	1.24792	1.67516	0.29091	0.153784	0.271921
					1.4534																				0.886487	1.11394	2.67826	1.54523	1.41612	1.86061	0.861945				1.21487	0.748934	1.48543	1.91044	0.770027	4.63648				1.45253	1.08591	0.52853	0.426047	0.275205	0.283212
					1.23413																				0.910014	1.3139	3.19445	2.10793	1.67891	2.08646	1.90038				0.988297	0.648457	1.12376	2.24297	0.630094	4.07731				1.41961	1.17027	0.584314	0.423627	0.379712	0.336456
																									0.981068	1.26135	3.22068	2.1962	1.62707	1.38887	1.7945				0.641625	0.781176	1.1903	1.59747	0.709714	4.35028				1.45053	1.2427	0.343268	0.454763	0.354011	0.277833
																									0.874301	1.12425	3.19735	1.49	1.46892	1.19314	1.41546				0.980767	0.710241	1.61763	2.00357	0.656564	4.22082				1.1876	1.1532	0.659855	0.552375	0.480413	0.311419
																									0.833696	1.13592	2.57187	2.06268	1.54776	1.94821	1.35608				0.893284	0.675686	1.23785	2.23301	0.694944	3.94479				1.3276	1.14002	0.742661	0.263017	0.380609	0.327393
																									0.880762	1.2677	2.8952	1.90482	1.6457	1.8106	1.49006				0.983751	0.616495	1.45067	1.80617	0.577213	3.57906				1.3414	1.08777	0.652246	0.485942	0.283174	0.364796
																									0.871975	1.13188	2.67571	1.54765	1.51437	2.19743	1.22726				0.784466	0.608945	1.27637	2.50919	0.687391	2.24365				1.2225	1.25054	0.852297	0.393636	0.260588	0.290572
																									0.91157	1.1339	2.61324	1.87638	1.59824	1.16686	0.940554				0.720719	0.597221	1.44289	1.92456	0.670903	5.48541				0.999326	1.08419	0.753098	0.417148	0.395006	0.276542
																									0.775116	0.886324	2.66223	1.83174	2.04428	2.05326	1.31432				0.868799	0.70397	1.17966	2.48358	0.637884	2.66871				1.32423	1.13906	0.419174	0.476514	0.429804	0.347934
																									0.987794	1.27192	3.1728	2.47269	1.39919	1.4659	1.23891				0.636919	0.575396	1.30433	1.67741	0.609764	3.17387				1.06578	1.95895	0.669926	0.490676	0.420204	0.341007
																									1.01283	0.968245	2.55447	2.19436	1.73154	2.03622	1.4616				0.762206	0.501525	1.49937	2.07993	0.600427	3.24735				1.12278	1.45887	0.646922	0.401023	0.306327	0.35811
																									0.94439	1.17162	2.70081	1.6532	1.78947	1.85305	1.07499				0.640674	0.89009	1.56469	2.19963	0.640349	3.11475				1.23625	1.68961	0.792695	0.264406	0.254667	0.286154
																									0.898087	1.11484	3.18866	1.94454	1.57186	1.15783	1.25097				0.811486	0.757797	1.26061	1.77736	0.597708	4.93067				1.17982	1.51991	0.446444	0.465604	0.378937	0.331626
																									1.38204	1.23396	2.74084	3.15821	1.84006	2.09113	1.1189				1.11514	0.633914	1.49235	2.05956	0.592935	3.02052				1.13566	1.33713	1.13887	0.443109	0.381362	0.230004
																									1.48663	1.17128	2.58439	3.66328	1.66194	1.24769	1.41691				1.40635	0.541195	1.3775	1.7033	0.596287	3.27243				1.07293	1.45234	0.733719	0.269397	0.407408	0.227353
																									1.30341	0.871562	2.81218	3.69294	1.53529	1.90925	1.30496				1.25999	0.795763	1.25352	1.68183	0.505314	3.35616				0.94951	1.49619	1.00823	0.375334	0.383548	0.245073
																									1.31357	1.08693	3.56715	3.56605	1.77992	1.99608	0.955715				1.05829	0.815592	1.71016	1.62497	0.55143	4.78229				1.01393	1.95305	0.439869	0.385799	0.369418	0.269121
																									1.42168	1.03449	3.01629	4.05218	1.66621	1.24513	1.08101				1.34785	0.817022	1.26155	1.27876	0.499269	3.84847				1.16848	1.37517	0.922802	0.476294	0.440173	0.21748
																									1.33683	0.874377	2.69633	2.71403	1.74383	1.52676	0.792049				1.10663	0.824324	1.405	1.04553	1.68204	2.88161				1.18006	1.61285	0.605009	0.289878	0.42542	0.226413
																									1.35961	0.878852	2.98799	3.14038	1.78266	1.0737	1.30849				1.24103	0.553287	1.50948	1.15955	1.48469	3.29715				1.05311	1.24591	0.732185	0.33633	0.401793	0.276448
																									1.24855	0.941564	3.0104	4.28194	1.50629	1.78583	0.983542				1.28875	0.737111	1.55479	0.99565	1.5118	2.40926				0.987519	1.74053	0.820461	0.513699	0.485915	0.220906
																									1.33096	0.81473	2.60554	4.61495	1.54494	1.63696	1.59322				1.43533	0.800049	1.23472	1.16719	1.04237	2.82726				0.884802	1.26821	0.853491	0.477793	0.417594	0.188506
																									1.33203	0.852288	3.06805	4.29842	1.78901	1.91284	1.08837				1.34627	0.634551	1.45444	1.28169	1.44105	2.1516				0.893435	1.46208	0.553436	0.341249	0.506976	0.296495
																									1.20439	0.904771	2.6421	3.28627	1.3539	1.67029	1.11099				1.22568	0.845703	1.68227	1.33027	1.35447	2.55053				0.986986	1.5364	0.700395	0.395856	0.440125	0.19651
																									1.42205	0.950219	2.6186	4.06401	2.04314	1.84876	0.843033				1.32848	0.504785	1.49498	1.28789	1.59592	1.94129				0.892533	1.62342	0.738338	0.379957	0.503559	0.219045
																									1.38853	0.85869	2.72848	4.72677	1.65385	1.72621	0.926474				1.35449	0.846963	1.1571	1.2516	1.53491	1.88171				0.916579	1.65088	0.897032	0.371341	0.477606	0.28864
																									1.24269	0.900081	2.58825	3.07047	1.72924	1.46622	0.981393				1.33916	0.865385	1.59724	1.23142	1.25861	4.37461				0.964444	1.46066	0.702933	0.462021	0.407713	0.222904
																									1.31276	0.882608	2.82374	3.54665	1.65912	1.73823	1.18858				0.820268	0.680336	1.37438	1.05338	1.74094	2.33289				0.988093	1.43373	0.663038	0.478536	0.477504	0.20197
																									1.39935	0.825001	2.53238	3.94784	1.7322	1.65517	1.13596				0.854496	0.822937	1.52727	1.37583	1.48143	1.30811				0.873464	1.63732	0.597854	0.356892	0.337825	0.232317
																									1.64817	0.852398	2.30699	4.53064	1.54557	1.60854	0.954085				1.02824	0.636179	1.23366	1.24965	1.09882	4.87095				0.94556	1.36701	0.541569	0.540727	0.50376	0.210454
																									1.67367	0.818426	2.38938	2.94499	1.46362	1.41743	1.47071				1.04243	0.859411	1.50829	1.22088	1.79813	2.78266				0.920573	0.901648	0.755016	0.448692	0.378406	0.229207
																									1.11554	0.869697	2.40763	3.48741	1.45619	1.24904	0.688818				1.04961	0.478415	1.65256	1.07202	1.24399	5.01216				1.01625	0.992371	0.584945	0.489991	0.519284	0.231905
																									1.31169	0.790319	2.27057	3.05584	1.25558	1.51545	1.08044				0.90044	0.876474	1.58372	1.28035	1.61469	4.22363				0.861494	0.7914	0.891043	0.408532	0.373087	0.195567
																									1.29815	0.754112	3.03849	3.23947	1.52789	1.88174	1.02367				0.848346	0.678186	1.58539	1.12681	1.7467	1.52369				0.895159	0.97312	0.622435	0.480222	0.369982	0.270754
																									1.27473	0.879537	2.45989	3.94354	1.66457	2.03469	1.05874				1.06456	0.684121	1.43456	1.16373	1.51623	1.71424				0.895634	0.950437	0.526144	0.420899	0.506325	0.234107
																									1.30542	0.812291	2.64005	2.8562	1.50046	1.33641	0.952587				1.00718	0.766627	1.06661	1.16042	1.18824	1.897				0.982413	0.829038	0.536957	0.514294	0.478314	0.224008
																									1.11065	0.84538	2.8515	2.53353	1.49685	1.93597	1.0742				1.07912	0.88932	1.60944	1.15527	1.65944	1.826				0.878592	0.799335	0.610702	0.390407	0.459051	0.225913
																									1.3279	0.817737	2.72852	3.10827	1.37615	1.76163	1.42832				0.993756	0.73971	1.61985	1.03102	1.39529	1.53406				0.881826	0.891333	0.415598	0.467679	0.528067	0.216017
																									1.27959	0.861118	2.59928	2.15188	1.70018	2.08403	1.05833				1.08478	0.41605	1.5068	1.04024	1.15187	2.33713				0.955453	0.753508	0.756449	0.410541	0.393177	0.205974
																									1.16416	0.827884	2.68756	2.90068	1.62826	2.01756	0.885174				0.913497	0.537229	1.38597	1.03411	1.49578	2.12532				1.36239	0.75784	0.559492	0.485004	0.479315	0.304784
																									1.29681	0.903323	2.49579	2.66837	1.35738	1.18022	1.00832				1.03133	0.821802	1.52188	0.997554	1.54857	1.78641				1.18425	0.833388	0.623524	0.390104	0.365392	0.252421
																									1.20184	0.820057	1.85457	2.42568	1.40933	1.60479	0.969247				1.0417	0.865813	1.44361	1.07695	2.29596	2.78274				1.15021	0.950504	1.00721	0.377723	0.297954	0.309675
																									1.02888	0.784985	2.6102	2.75023	1.27067	1.71317	1.01001				1.02709	0.925478	1.16537	1.11219	1.79224	2.16568				1.20384	0.913004	0.939571	0.446844	0.253082	0.210899
																									1.17959	0.751112	2.54476	2.90624	1.41386	1.80397	0.771126				0.833389	0.719703	1.3111	1.13227	2.28161	2.08439				1.19821	0.7828	0.990663	0.43182	0.292567	0.233813
																									1.13361	0.800979	2.40661	2.4706	1.46113	1.04803	1.27287				1.05359	0.937218	1.32654	1.22515	1.66568	2.5831				1.17349	0.966547	0.955603	0.366845	0.32784	0.306914
																									1.19619	0.962528	2.09692	2.33603	1.57757	1.30788	1.03473				1.02068	0.709207	1.39315	1.05289	1.52929	2.2087				1.08909	0.855765	0.829844	0.416906	0.24732	0.214464
																									1.25827	0.756344	2.98983	2.75166	1.40258	1.09741	1.08741				1.0951	0.886197	1.5729	1.03338	2.25084	2.0878				1.13401	0.840967	0.951006	0.30404	0.277402	0.176128
																									1.07759	0.754125	2.39324	2.30392	1.52544	1.27979	0.785475				0.963802	0.623588	1.25783	1.27501	2.35539	2.56298				1.33191	1.63672	0.943627	0.497073	0.31496	0.194479
																									1.132	0.824806	2.13765	2.46671	1.55077	1.726	0.941505				0.99715	0.889278	0.567674	1.05905	1.95498	2.14433				1.09999	1.30519	0.933822	0.39581	0.343967	0.203645
																									1.23467	0.867925	2.30345	3.33385	1.54297	1.05572	1.03585				0.986753	0.825312	0.255719	1.18424	2.36318	2.19615				1.77689	1.37709	1.06054	0.44956	0.27189	0.207531
																									0.995394	0.835026	2.55159	2.79915	1.49423	1.12462	1.14957				1.10124	0.926984	0.597644	1.17992	2.13777	2.18292				1.09886	1.26723	0.906711	0.411511	0.265717	0.161787
																									1.03902	0.823986	2.20938	6.50212	1.2982	1.05249	1.02608				1.11739	0.906642	0.409603	1.43207	2.42035	0.75518				1.03232	1.36738	0.939556	0.401488	0.177546	0.214361
																									0.979513	0.823354	3.26406	6.74283	1.55431	1.01014	0.962885				0.912434	0.778177	0.487839	1.17415	2.30818	1.0902				1.59251	1.51746	0.809806	0.375229	0.211384	0.223538
																									1.17628	0.736896	2.54558	4.43562	1.51043	1.34929	1.36328				1.07725	0.731686	0.294152	1.43861	0.468828	1.57916				1.08118	1.3932	1.00518	0.435412	0.306812	0.186888
																									0.994792	0.690039	2.46649	4.96805	1.46681	1.01566	0.896296				1.09552	0.770052	0.592913	1.03436	0.550162	1.28854				1.07222	1.42789	0.910203	0.36203	0.371106	0.161895
																									0.806498	0.854987	2.22689	3.75815	1.34473	1.16257	1.01459				1.10937	0.701043	0.496726	1.53611	0.457331	1.0185				1.47632	1.4808	0.828994	0.358509	0.230052	0.189916
																									0.888802	0.762085	3.80976	3.71103	1.67565	1.14178	1.06701				0.918546	0.608911	0.460666	1.21222	0.475722	1.04264				1.32032	1.73118	0.952527	0.348345	0.342467	0.154825
																									0.892839	0.817931	2.21488	3.46228	1.26343	0.976423	0.997265				1.18897	0.656847	0.521054	1.42951	0.499117	1.41317				1.39598	1.71568	0.779323	0.43506	0.24189	0.190416
																									0.797876	1.04442	2.75265	3.73953	1.7769	1.40997	0.948797				1.0969	0.643102	0.402632	1.58455	0.464109	1.37194				1.03851	1.47548	0.910726	0.470797	0.248237	0.201204
																									0.92589	0.841228	2.31033	3.89416	1.50007	0.980321	1.77112				1.03955	1.14687	0.520817	1.19924	0.476081	2.09139				1.05155	1.33549	0.82243	0.445977	0.34738	0.209084
																									0.848998	0.865147	2.28776	4.59596	1.55281	1.04144	1.60964				1.04646	0.982152	0.606341	1.39996	0.454931	1.62574				1.34956	1.56425	0.700707	0.49583	0.329921	0.199189
																									1.20023	0.969704	3.12621	4.13928	1.69393	1.04245	1.06875				1.06684	1.10652	0.570324	1.43062	0.571747	1.10714				1.12761	1.3859	0.814867	0.380056	0.282863	0.177886
																									0.987824	0.975822	2.18858	4.84157	1.60903	3.28535	1.40744				1.16863	0.872735	0.405541	1.09384	0.520929	1.71365				1.53248	1.50464	1.01882	0.387272	0.281424	0.25756
																									1.07242	0.955033	2.60246	4.63445	1.75162	3.11533	1.19065				0.980329	1.01568	0.424775	1.19682	0.500417	1.42944				0.823189	1.73579	0.941814	0.206338	0.348333	0.14083
																									1.1105	1.002	3.07185	4.12688	1.82161	2.83834	1.53182				1.05471	1.08954	0.480115	1.58072	0.466618	1.47549				0.913511	1.49424	1.06181	0.23417	0.346435	0.189003
																									0.814433	0.919656	2.12229	5.84419	1.89175	3.30507	1.70645				0.933624	1.0404	0.552466	1.36221	0.53701	2.10805				0.881711	1.42798	1.02996	0.24254	0.3212	0.154152
																									1.14064	1.03203	2.26883	5.50717	1.70804	2.65078	1.6289				0.41718	1.05478	0.505973	0.947179	0.481877	2.46991				0.826398	1.4755	1.02356	0.120224	0.340055	0.211327
																									0.993773	0.990584	2.54409	6.16047	1.55479	2.69322	1.46514				0.3893	0.663189	0.488111	1.15262	0.499139	2.03587				0.818193	1.44987	1.11342	0.179931	0.504554	0.246247
																									1.0643	1.14571	2.61267	5.39064	1.67512	3.10801	1.64548				0.398868	0.978726	0.399001	1.31293	0.475181	1.6141				0.873119	1.33248	0.986622	0.220217	0.485947	0.213301
																									1.05987	1.00005	2.35085	5.25656	1.07625	2.85768	1.31053				0.397626	1.06736	0.465234	1.25606	0.515366	2.18985				0.802186	1.48046	1.13405	0.228405	0.468158	0.192576
																									1.08136	0.975288	2.81454	5.99365	1.1788	2.54608	1.61822				0.375391	1.22004	0.53219	1.05289	0.479159	2.24773				1.03125	1.58498	1.02206	0.202757	0.445117	0.197618
																									1.10162	1.26908	2.12671	7.16897	1.17831	3.16569	1.68415				0.381443	1.17166	0.501862	0.795659	0.452611	2.11812				0.75734	1.43854	1.02388	0.222183	0.517097	0.192163
																									1.0763	1.12748	2.99606	5.14085	1.20894	3.00067	1.64683				0.490648	1.17053	0.486154	1.04658	0.441799	2.38338				0.693832	1.37988	0.886311	0.293367	0.520062	0.225641
																									1.09372	1.11232	2.48036	5.47677	1.15674	2.57575	1.56338				0.491184	1.01421	0.491295	0.958328	0.497821	2.06585				0.791322	1.59098	0.902267	0.225272	0.31782	0.20373
																									0.969601	1.06509	2.88943	4.77833	1.08092	2.90625	1.50573				0.525876	0.781249	0.602767	0.86429	0.443053	1.59227				0.78891	1.68227	0.755966	0.36397	0.454676	0.215488
																									1.06595	1.1744	3.14457	6.73804	1.23333	2.79743	2.03712				0.532	1.14402	0.43904	0.987321	0.418789	1.78986				0.717729	1.52848	1.13794	0.256343	0.405017	0.185239
																									1.06191	1.08794	2.37068	5.8677	1.23884	2.41278	1.74466				0.624615	1.25203	0.541872	1.16337	0.482798	2.53354				0.840479	1.63185	0.860317	0.197344	0.304498	0.155489
																									1.0086	1.13017	2.20882	7.70645	1.02085	2.5344	1.60521				0.518072	1.00794	0.531311	0.866147	0.445691	2.54057				0.690549	1.83915	1.16184	0.231463	0.361224	0.257498
																									0.927143	1.21155	3.55059	6.3041	1.04365	2.39629	1.44824				0.640606	1.08263	0.536106	1.10574	0.47189	2.29436				0.762397	2.16848	1.1071	0.307852	0.435446	0.222028
																									1.06499	1.08744	2.60846	5.54781	1.1589	2.54072	1.79294				0.562583	1.1632	0.632561	0.904882	2.49286	2.48145				0.620296	0.657919	1.32051	0.233998	0.493374	0.193674
																									0.920207	1.13652	2.12704	8.13774	1.19032	2.47847	1.97047				0.634057	1.29637	0.652426	1.29214	2.37729	2.45285				0.898979	0.54405	1.14195	0.237686	0.376825	0.213469
																									1.02635	1.11486	2.62985	4.5671	1.40217	2.59742	1.46665				0.486386	1.22195	0.551117	1.3495	1.95915	2.12303				0.774824	0.598981	1.12313	0.261688	0.494632	0.209477
																									1.05465	1.29021	3.37948	7.03592	1.05785	2.58796	1.89027				0.550191	0.618809	1.12764	2.20658	2.42132	2.67356				0.705547	0.506822	0.448001	0.21397	0.505726	0.287288
																									0.951064	1.58555	2.90543	7.47643	1.02644	2.30735	1.85002				0.836247	1.01268	0.737134	1.07415	1.5649	1.84937				1.33998	0.656431	0.633379	0.256247	0.41018	0.244882
																									0.950409	0.847497	3.16008	3.65332	1.13303	2.31452	1.22054				1.84604	1.07332	0.615288	1.36508	2.09654	3.18889				1.13541	0.52367	0.701138	0.23235	0.442047	0.296109
																									1.00447	1.0289	3.24773	3.39593	1.15014	2.23393	1.12765				1.92837	1.33342	1.17846	1.11096	1.92905	1.76672				1.48051	0.609545	0.779601	0.236477	0.412952	0.220366
																									0.972754	1.00462	3.24083	4.03263	1.31896	1.78278	1.34978				1.90605	1.14108	1.08121	1.34492	1.70931	1.88647				1.50528	0.74737	1.3	0.218091	0.403065	0.256673
																									0.960874	0.931783	3.9456	3.64502	1.25739	1.75994	1.19489				1.89598	0.936468	1.25515	1.38333	1.05578	2.76182				1.08635	0.565312	0.960954	0.237139	0.333291	0.220287
																									0.969576	0.977102	3.47643	4.14481	1.18645	2.21951	0.984988				1.61581	1.07681	1.48035	0.955644	1.62978	2.31532				1.1171	0.47565	0.978232	0.345723	0.313682	0.218869
																									0.977139	1.07359	3.61357	4.06576	1.21549	2.10774	1.18863				1.89472	1.29138	1.20748	1.16559	1.96899	1.39293				1.22211	0.653929	1.29744	0.221363	0.496686	0.296272
																									1.0514	1.26759	3.48379	3.84034	1.17135	2.78763	1.1506				1.624	1.11348	1.40857	1.37346	2.06033	2.35569				1.37983	0.646789	0.94651	0.231711	0.374846	0.331611
																									1.03454	1.00216	3.40531	3.16831	1.1953	2.09742	1.07442				1.94314	0.774508	1.08443	1.17735	1.91201	1.49192				1.23356	0.685078	1.4866	0.265547	0.280853	0.270544
																									0.947286	1.04488	3.49412	4.13895	1.2337	2.03592	1.20399				1.56936	1.49119	1.43169	1.57238	2.24184	1.75479				1.13777	0.630892	1.23497	0.321835	0.510199	0.348449
																									1.10512	0.910067	3.6008	3.27248	1.28195	2.12327	1.25401				1.02243	0.983233	1.26171	1.2439	1.80422	2.08874				1.35115	0.459106	1.07296	0.321694	0.313787	0.297249
																									1.04084	1.18033	3.26365	3.14318	1.20346	2.85247	1.27239				1.99702	0.749976	1.13188	1.17797	1.18065	2.48037				1.28312	0.630201	1.27379	0.251326	0.321065	0.273489
																									1.23187	0.991242	3.39598	4.03259	1.21711	1.8821	1.22036				0.932331	1.02795	1.43337	1.32836	1.63277	1.63633				1.06359	0.632525	0.953436	0.349003	0.269551	0.291723
																									1.2527	1.03287	2.70809	3.9064	1.3948	1.80173	1.17244				1.70839	0.93728	0.838975	1.40981	1.85466	2.26505				1.07813	0.566186	1.55057	0.286869	0.281794	0.284399
																									1.12583	0.889996	2.56711	3.05471	1.32944	2.03204	1.17405				1.69632	0.815907	1.576	1.3433	1.87023	2.06992				1.20911	0.627098	1.09586	0.339194	0.215415	0.264114
																									1.13398	1.00165	1.5508	3.11154	1.1099	1.72386	1.3287				1.79463	0.659808	1.42853	1.20615	1.63315	2.10572				1.11386	0.688	1.17595	0.427559	0.337944	0.216894
																									0.992035	1.06789	1.51757	3.23227	1.39271	1.7167	1.29681				1.85204	0.885348	1.26196	2.25583	1.31983	2.17393				1.1449	0.852274	0.983625	0.365002	0.251664	0.285607
																									1.09781	1.20303	1.67083	3.98671	1.35478	1.86308	1.2424				1.60063	0.727704	1.40618	2.92675	1.85017	1.90273				0.898676	0.743328	1.02838	0.299958	0.208218	0.195756
																									1.18848	0.947342	1.63388	3.31312	1.24979	2.53819	1.07739				1.49078	0.987699	0.887099	1.42379	1.38451	1.86295				0.874933	0.810028	1.34313	0.179333	0.216309	0.225341
																									1.44859	1.07988	1.83903	3.59216	1.37833	2.06692	1.15777				1.83603	0.717719	1.54391	2.32029	1.1857	1.87197				1.06154	0.884359	1.08061	0.213139	0.17144	0.196537
																									1.06328	1.07486	1.46281	3.26987	1.39664	1.97033	1.33327				1.69037	0.663213	1.0168	1.88972	1.42917	2.13196				0.933857	0.771615	1.07239	0.49496	0.186544	0.31584
																									1.53545	1.04453	1.74067	3.31217	1.06874	1.92467	1.03079				1.51019	0.466907	1.23587	2.33492	1.10928	2.24541				1.05194	0.772999	1.39853	0.234776	0.315887	0.165611
																									1.33676	1.08415	1.45925	3.60485	1.50117	2.50923	1.11387				1.93169	0.836006	1.09603	2.52164	1.17941	2.05212				0.978037	0.850004	1.17662	0.30981	0.314869	0.231973
																									1.57812	1.03654	1.73367	3.42473	1.33149	2.05836	1.08983				1.42177	0.676526	1.35974	1.27062	1.33916	2.18409				1.01234	0.707967	1.14	0.400518	0.276546	0.159704
																									1.04771	1.10812	1.73925	3.16877	1.31649	1.91049	1.10865				1.34337	0.69031	1.05884	1.7883	1.43857	1.85235				0.962857	0.76368	1.12262	0.364916	0.262691	0.185944
																									1.15378	1.11975	1.47981	4.03079	0.93199	1.76234	1.04476				1.53025	0.457456	0.940422	1.91064	1.16154	2.07614				1.09258	0.670287	1.66965	0.234977	0.242929	0.207107
																									1.29705	1.01792	1.78902	3.81919	1.41008	2.20814	0.892112				1.42837	0.592389	1.05828	2.18377	1.32192	2.22213				0.891388	0.618711	1.07965	0.271645	0.327835	0.192978
																									1.32978	1.13689	1.7683	4.13471	1.45269	2.00558	0.762531				1.125	0.78351	1.00644	1.19802	1.23853	1.88237				0.985632	0.680413	1.48501	0.252663	0.240292	0.209554
																									1.46219	0.981031	1.75155	4.76005	0.927329	1.88704	0.825543				0.488392	0.558413	0.817222	1.71868	1.30267	1.77133				1.05781	0.708149	1.19276	0.368117	0.306426	0.251085
																									1.31087	1.03926	1.55331	5.0853	1.07644	1.55947	0.765589				0.406224	0.649808	0.903255	1.73862	1.30461	2.06232				0.950755	0.642155	1.08609	0.450786	0.253307	0.227694
																									1.30238	0.95462	1.4791	3.57899	1.25176	1.7952	1.08453				0.616566	0.601735	1.01476	1.34871	1.3266	2.02082				1.01425	0.368669	0.762115	0.193013	0.25922	0.251724
																									1.04254	1.16208	1.81308	3.29738	0.930279	2.20124	0.770405				0.495444	0.501686	1.10536	1.27268	1.09785	1.94393				1.01368	0.566217	0.652425	0.199537	0.220455	0.228043
																									1.20389	1.17763	1.57364	5.23799	0.993149	1.95586	0.800349				0.564414	0.536184	0.857339	1.25795	1.0467	2.28829				0.853118	0.460902	1.00898	0.516579	0.363573	0.312906
																									1.05153	0.985887	1.87398	5.23383	1.1182	1.99131	0.784229				0.611978	0.503122	1.28657	1.38542	1.04279	2.08935				0.975308	0.687652	1.01332	0.2406	0.224752	0.25173
																									0.923408	1.0087	1.57288	2.56874	0.969629	1.36968	1.01655				0.563019	0.360418	1.20626	1.24177	1.1454	3.30451				0.992139	0.675559	0.632844	0.24994	0.262334	0.250236
																									0.849377	0.97432	1.93528	4.03682	0.918634	1.50094	0.911912				0.472544	0.957935	0.965857	1.38919	1.10852	3.02314				0.975989	0.38235	0.771876	0.24905	0.282277	0.211243
																									0.933475	1.01185	1.62819	3.63894	1.04326	1.42144	0.9847				0.648154	1.0263	0.852359	1.06463	1.00133	3.39409				0.863554	0.631325	0.739091	0.270284	0.33528	0.164049
																									0.950717	0.927997	2.16806	4.25006	0.983317	1.76472	0.764678				0.640849	1.26534	1.12635	1.30995	0.82035	3.70319				1.17317	0.559503	0.634393	0.204488	0.299574	0.288422
																									0.970164	0.980694	1.85307	4.00623	0.882493	1.32376	0.779251				0.45064	1.34297	0.991788	1.06296	0.948091	2.91371				0.856475	0.610515	0.681336	0.340045	0.369514	0.160436
																									1.34481	1.10327	2.1478	3.91277	1.16672	1.39013	1.13842				0.808292	1.07697	0.907762	1.03815	1.15402	3.84532				0.896162	0.749354	0.674947	0.248696	0.283495	0.20487
																									0.899961	1.10771	2.09491	3.15357	1.03798	1.35821	0.932409				0.525144	0.880172	1.12542	0.967698	0.814418	3.80139				0.863688	0.463743	0.673102	0.340151	0.334016	0.184525
																									0.9679	0.868041	2.08946	5.6433	1.17895	1.31208	0.813568				0.405982	1.27331	1.07348	1.04545	1.26221	3.93465				0.864296	0.642654	0.669975	0.198156	0.33507	0.224697
																									0.957181	0.881652	1.94757	5.42368	0.967498	1.46061	0.993367				0.547643	1.34813	1.0107	0.993964	1.09909	3.3835				0.964175	0.61619	0.844662	0.225938	0.350672	0.21104
																									0.951714	0.845898	2.07723	3.57062	1.10143	1.60033	0.981127				0.387017	1.11155	1.04333	1.57714	0.962504	3.30095				0.707762	0.618001	0.6882	0.306036	0.420237	0.201083
																									1.32475	0.914311	1.97335	3.03815	1.07869	1.29726	0.917693				0.521023	1.15342	0.931286	1.26908	1.23655	3.61604				0.877125	0.657329	0.604214	0.281804	0.364637	0.214187
																									1.16697	1.05848	1.88568	5.34669	1.00069	1.37419	0.778269				0.504851	1.26184	0.949911	1.16348	1.31674	3.9397				1.24663	0.63435	0.709269	0.402183	0.393893	0.173607
																									1.34376	1.00491	2.51092	3.71929	1.03163	1.20786	0.884215				0.548186	1.01489	1.13207	1.82002	1.12348	3.5782				1.20449	0.683329	0.622472	0.479318	0.367875	0.191777
																									1.10059	0.995813	2.06171	3.62048	0.945122	1.74584	0.985581				0.548992	1.42737	0.982661	1.41989	1.03831	3.56477				1.00733	1.10959	0.642098	0.433523	0.389009	0.178862
																									0.846666	0.999345	1.90007	4.06066	1.02067	1.18505	0.845265				0.580267	1.48072	0.900809	1.3965	0.836233	3.3488				1.33116	1.16216	0.834254	0.335104	0.287222	0.189804
																									1.07581	0.776313	1.85425	3.68973	1.04054	1.27576	1.09439				0.558602	1.17245	0.929687	1.6324	1.07091	3.80238				1.27775	1.24564	0.668987	0.377561		0.1986
																									1.4248	0.727238	1.79378	3.33146	1.05891	1.35736	0.695431				0.717729	1.27459	1.09335	1.89932	1.23891	4.37755				1.08736	1.37471	0.642829	0.357996		0.190562
																									0.933659	0.713991	2.31343	5.58325	1.12918	1.16479	0.768714				0.716192	1.26601	1.10148	1.40908	0.925032	2.93577				1.32944	1.05948	0.83963	0.473008		0.15315
																									1.02917	0.901248	1.95265	3.49848	0.995009	1.27441	0.956265				0.663466	1.15488	1.08225	1.53736	0.751006	3.50424				1.1965	1.52442	0.673439	0.364869		0.180014
																									1.24309	0.980321	2.12416	3.52578	0.990611	1.23554	0.699447				0.820223	1.22833	1.05548	1.59656	0.77303	4.19878				1.23737	1.35849	0.736077	0.447161		0.165968
																									0.889373	1.12448	1.80559	3.62929	0.90466	1.51621	0.697811				0.609542	1.33191	1.11553	1.79704	0.872537	3.73963				1.15549	1.13677	0.659534	0.472324		0.196271
																									1.30112	0.790164	1.5859	3.65865	0.886247	1.22592	0.832283				0.660797	0.716083	0.864881	1.81464	0.771087	3.58803				1.3016	1.53793	1.01344	0.418619		0.170645
																									1.10608	0.996887	2.34033	3.12801	1.08622	1.39142	0.893				0.574795	1.26558	0.98736	1.39686	1.01454	3.19032				1.21739	1.41851	1.00982	0.519811		0.157556
																									0.866893	0.593281	2.0603	3.22964	1.00534	1.61362	0.83423				0.667189	1.16597	0.966798	1.60233	0.796627	4.29951				1.37531	1.32964	0.752162	0.481115		0.202123
																									1.1287	0.633627	1.42961	3.27945	1.01692	1.15829	0.835302				0.576042	0.978328	1.0253	1.92081	0.706153	2.39344				1.30308	1.72796	2.34012	0.474544		0.173648
																									0.852313	0.617698	2.13444	4.46254	1.12148	1.39142	0.868686				0.58984	1.48023	0.982445	1.94153	0.724963	3.87135				1.17508	1.14858	1.95806	0.411244		0.188847
																									0.887197	0.654605	2.00872	3.57686	1.14191	1.3734	0.86056				0.666479	1.18887	0.89258	2.04981	0.842358	2.92996				1.27624	1.59304	1.7128	0.433029		0.173537
																									1.28424	0.598184	2.09724	3.60378	1.08557	1.16952	1.25949				0.536394	1.32433	1.06556	1.73632	0.835627	3.67768				1.22238	1.40913	1.76853	0.516526		0.223334
																									0.855999	0.554608	1.87932	3.72769	0.911391	1.00516	0.997295				0.732339	1.12231	0.934313	1.04343	1.00606	3.21315				1.17479	1.48877	1.88207	0.4749		0.183136
																									1.30067	0.654989	2.11945	3.78936	1.05714	1.23062	0.949409				0.702068	0.984145	0.860812	2.12325	0.815644	2.20626				1.30046	1.44786	1.85886	0.360161		0.194733
																									0.88735	0.653559	1.7867	3.93076	0.75803	1.38355	0.860097				0.654213	1.2471	1.0404	2.25345	0.727653	3.29217				1.1945	1.48654	1.75474	0.373584		0.220048
																									1.15709	0.621495	1.84876	4.59556	0.592223	1.68081	0.830908				0.625048	1.21971	0.917941	1.94755	0.814365	3.51293				1.29045	1.364	1.4847	0.552039		0.231956
																									1.08502	0.634085	1.53117	4.3237	0.840873	1.31306	0.873219				0.904484	1.23546	1.312	1.50594	0.793039	2.84173				1.24658	1.35042	1.51958	0.456485		0.18186
																									0.889452	0.663732	2.08406	4.53727	0.867931	1.27613	1.041				0.704855	1.13795	1.11797	1.80005	0.797372	1.68953				0.746597	1.3466	1.6787	0.389849		0.255176
																									1.02875	0.622607	2.1341	5.07915	0.968986	1.34377	0.926669				0.719487	1.19977	1.05388	1.65243	0.750499	3.67527				0.944605	1.30932	1.66346	0.232285		0.239068
																									1.16844	0.639241	1.95606	5.196	0.996486	1.19298	0.899364				0.923756	1.30034	1.19123	2.12935	0.762975	3.2359				0.915709	1.44365	1.6035	0.294539		0.212183
																									1.26609	0.680285	1.56648	5.03897	1.03272	1.31385	0.858495				0.745816	1.16926	1.53525	1.83928	0.783532	3.2412				0.855438	1.34682	1.71848	0.195374		0.173447
																									0.846178	0.613439	1.91209	3.49319	1.12823	1.23791	0.909823				0.96613	0.913374	1.55263	2.02021	0.758861	2.0098				0.805306	1.38775	1.60806	0.294934		0.221512
																									0.800877	0.631994	2.0777	5.50087	0.903385	1.50323	0.946557				1.00001	1.20779	1.44537	1.46884	0.71165	3.08511				0.896384	1.48359	1.58962	0.312567		0.217486
																									1.30683	0.647726	1.33316	4.33407	1.83156	1.17263	0.889985				0.883365	1.06328	1.66269	1.51068	0.68688	3.54112				0.928042	1.42707	1.59924	0.222358		0.189608
																									0.971154	0.738389	1.85883	5.07403	1.80137	1.21543	0.887335				0.9569	1.37373	1.51757	2.85032	0.948913	4.2162				0.9367	1.37762	1.60231	0.248459		0.224099
																									1.39834	0.637298	1.54171	4.99473	2.10682	1.89297	0.904962				0.968283	0.876226	1.78743	2.20237	0.929221	2.89555				1.03746	1.42962	1.60792	0.29599		0.225588
																									1.15897	0.71723	1.90591	5.83099	2.11529	1.34372	0.870001				0.698636	1.19859	1.45769	2.31052	0.978404	3.01892				0.962987	1.31518	1.4708	0.323051		0.162598
																									1.3044	0.66685	1.45133	4.87779	1.8687	1.56492	0.91415				0.904104	0.99812	1.57486	2.18782	1.02192	2.00271				0.882726	1.33377	0.88609	0.275316		0.180632
																									1.12638	0.7645	2.00823	4.96333	1.37011	1.36499	0.859053				0.80732	1.07718	1.76836	2.40335	0.857754	3.5315				0.994969	1.20634	0.88127	0.210175		0.142233
																									0.617805	0.648897	2.07468	5.21302	1.67938	1.60236	0.919406				0.991282	1.375	1.45365	2.5419	0.905396	3.7817				0.925144	1.30198	0.90916	0.231383		0.175722
																									1.2594	0.511056	1.43282	5.66595	1.39654	1.03057	0.948004				0.797795	0.805255	1.67232	2.63498	1.03351	3.76772				0.992632	1.18171	1.01655	0.205152		0.183642
																									0.988525	0.7017	1.88581	2.96351	1.19205	1.5091	0.952333				0.826627	0.943319	1.67834	1.72243	1.05275	3.83738				0.961205	1.33272	0.991452	0.337261		0.16473
																									0.957088	0.693731	1.76302	4.82184	1.91822	1.54056	0.926336				0.668226	1.38344	1.69768	2.7522	0.979571	2.01029				0.96693	0.973019	0.980849	0.337811		0.155754
																									0.851581	0.656794	3.28079	6.65499	1.80121	1.36777	0.970231				0.504946	0.448717	1.63205	1.58085	0.726743	3.08273				1.08576	1.07422	1.08626	0.230181		0.163054
																									1.09389	0.735874	3.42823	5.00935	1.93176	1.75627	0.900864				0.724723	0.75044	2.03782	2.51423	0.977209	2.40811				1.12538	1.16168	1.0399	0.211584		0.260802
																									1.1831	0.777019	4.33803	2.23784	1.72066	1.47803	0.935994				0.839107	0.93837	1.63016	2.79011	0.950087	1.99912				1.00902	1.01682	1.07186	0.287162		0.147574
																									0.779404	1.05306	4.02581	7.76633	2.09365	1.60281	0.987988				0.615156	1.17984	1.88743	2.73245	0.916058	1.38485				1.26762	1.03367	0.874256	0.224792		0.170665
																									0.941247	1.07767	4.4442	5.36834	1.89171	1.52367	0.936704				0.765526	0.910908	1.86579	2.36883	1.01656	2.06092				0.841175	1.12236	1.00869	0.396118		0.234809
																									1.44229	0.947289	4.07668	4.35165	1.79649	1.45276	0.948183				0.729859	0.659408	1.67886	2.03925	0.94158	1.76959				0.637275	1.1411	0.966613	0.340978		0.0884708
																									1.25328	0.759203	1.84075	5.81206	1.82867	1.58733	1.13023				0.542436	0.612457	2.11233	2.74224	1.04626	3.05381				0.898026	1.10064	1.06954	0.260218		0.165355
																									1.4645	0.865558	1.68903	5.15376	1.7723	2.03643	1.00777				0.682838	0.700778	2.26004	2.75413	0.838738	1.24346				0.924185	1.14045	2.55075	0.375397		0.259919
																									1.3601	0.826484	1.86201	5.59145	1.98093	1.53584	1.08554				0.749779	0.677054	2.03621	2.86919	1.07036	1.58098				0.811944	1.06601	2.16213	0.448715		0.162259
																									1.29066	0.837161	1.74538	3.42511	1.56283	1.78311	1.05512				0.761056	0.694763	2.13889	0.999006	3.80344	2.79145				1.01154	1.09565	1.90894	0.313619		0.177843
																									1.26606	0.820672	1.85018	4.43347	1.87301	1.79804	1.01003				0.713797	0.576398	1.44634	2.56396	1.22384	3.21454				0.727389	1.19892	2.6264	0.425426		0.167551
																									1.11131	0.880143	1.72526	3.61128	2.08537	1.48806	1.04938				0.574058	0.448208	2.30747	2.71688	1.07756	2.39463				1.00196	0.798041	2.18732	0.240599		0.171393
																									1.10412	0.862394	1.54271	5.2285	2.03165	1.54418	1.09052				0.622894	0.667502	1.79095	2.56173	0.882547	2.90694				1.49141	1.06131	1.77785	0.317048		0.22039
																									1.35396	0.82973	1.69063	4.06502	1.5931	1.35996	1.06053				0.812654	0.454973	2.30914	1.98831	1.0355	2.69066				1.97218	0.90332	2.67244	0.393879		0.175771
																									1.21558	0.834048	1.74621	3.40712	2.16426	1.42486	1.6374				0.815143	0.615464	2.6336	1.04933	3.30932	2.79078				2.00249	1.12301	2.05485	0.353481		0.136604
																									1.23818	0.815143	1.76061	4.16595	1.93945	1.27781	1.17776				0.807131	0.512987	2.32379	1.61321	1.00288	2.87098				1.61504	0.975574	2.17997	0.328572		0.214384
																									1.30462	1.29743	1.61118	5.32563	1.69182	1.52118	1.21271				0.822959	0.687477	1.75984	1.76161	1.00518	3.10761				1.0339	0.942271	2.13838	0.262902		0.174637
																									1.33669	1.10604	1.99053	5.20225	1.72981	1.32614	1.54067				0.71835	0.5502	1.73915	1.76364	0.951455	2.36187				1.65698	0.884167	2.09914	0.342697		0.18063
																									1.16757	1.02574	1.57538	3.68518	1.78509	1.49225	2.04279				0.881977	0.706082	2.34932	1.77415	1.04043	1.83123				1.6698	1.00443	2.07666	0.313628		0.136278
																									1.23334	1.05177	1.85928	6.83272	1.68935	1.3458	1.94239				0.579878	0.695234	1.73549	2.47999	0.994873	2.21914				2.01168	1.01297	1.861	0.294998		0.136193
																									1.3577	1.18407	1.47151	5.29742	2.19897	0.840671	0.757662				0.784297	0.786845	2.35305	1.99028	0.927088	1.59826				1.4265	1.25866	2.20301	0.399686		0.180333
																									0.876115	1.40381	1.519	4.16265	2.17159	1.34858	0.847888				0.767824	0.600521	2.66082	0.952659	2.03586	1.78279				1.86564	1.008	2.1707	0.37036		0.180425
																									1.08741	1.06784	2.64726	6.02147	1.59673	1.43915	0.801053				0.798163	0.650856	1.90165	1.4	0.978933	1.45465				1.45568	0.975272	1.81228	0.327246		0.214369
																									1.18054	1.51594	1.37384	5.25433	1.60983	1.51133	0.846588				0.482003	0.806029	2.58346	0.853077	2.78953	1.96254					0.99577	2.16934	0.358371		0.209726
																									1.21855	1.13135	1.6203	5.58216	1.15105	1.15692	0.791081				0.857706	0.871872	1.80866	2.82008	1.0462	3.19835					1.05376	2.20698	0.316316		0.199058
																									1.24	1.45122	2.2783	6.52259	2.08694	1.50864	0.815499				0.732568	0.784385	1.46021	2.34059	1.05864	3.53558					0.967021	2.32488	0.266085		0.190133
																									1.12143	1.21956	1.44303	5.15149	1.94113	1.64559	0.847295				0.749392	0.781519	2.07473	1.23968	1.11988	3.06184					1.12453	2.08784	0.304307		0.148883
																									1.11315	1.10064	1.52436	6.71407	2.12007	1.72354	0.73105				0.839161	0.645872	2.77362	1.26151	1.47916	3.06961					1.00684	1.86592	0.294369		0.1965
																									1.35442	1.23201	1.60529	5.22666	2.13874	2.76043	0.684104				0.714621	0.649006	2.21646	1.15794	2.72748	2.87799					1.02068	2.4066	0.330722		0.170428
																									1.49712	1.14599	1.58229	5.59986	1.76719	1.82078	0.789783				0.590881	0.852635	2.09526	2.45752	1.28038	2.17833					1.03051	2.27101	0.339044		0.180366
																									1.35027	1.24991	1.8605	5.94417	1.81755	2.39921	0.739748				0.731693	0.848887	1.98373	2.01852	1.46154	2.75768					0.994464	2.00942	0.311871		0.311531
																									0.890819	1.08125	1.73269	5.01566	1.86659	2.61178	0.673868				0.766192	0.923301	3.18167	1.37604	3.18154	2.27938					1.02832	1.882	0.267334		0.158467
																									0.900802	1.17978	1.71228	4.47701	1.58692	1.52087	0.673267				0.678678	0.788359	2.24223	1.40515	2.49938	2.07426					1.00363	2.0807	0.241366		0.19627
																									0.841586	1.1906	1.3653	5.14397	1.34158	2.37342	0.808289				0.813061	0.948974	1.86574	1.05099	2.55769	1.66513					1.07844	2.58751	0.34347		0.26086
																									1.4006	1.21268	1.79347	5.83152	2.39365	2.10495	0.743095				0.787581	0.876212	2.67871	1.43361	2.10645	2.92166					1.0117	1.84658	0.457893		0.206564
																									1.30885	1.18753	1.76103	4.70475	1.70075	1.84661	0.708982				0.775018	0.870047	1.76518	2.47415	1.29712	3.08407					0.921679	2.04261	0.529223		0.239587
																									1.40415	1.30106	1.9946	5.01956	1.9417	1.51294	0.82151				0.671005	0.69896	1.55935	2.35832	1.48146	3.34379					0.855306	1.8229	0.524608		0.202218
																									1.20554	1.26599	1.5803	3.91828	2.12363	1.66244	0.801169				0.728952	0.951	2.14582	2.47282	1.36837	3.57374					1.12557	2.71474	0.455493		0.242208
																									1.14734	1.18246	1.73379	3.38694	1.82503	2.23644	0.788484				0.614673	0.939504	2.23503	2.19768	1.07837	3.46418					1.00594	2.3995	0.474003		0.177821
																									0.851148	1.13548	1.92306	4.6155	1.84444	2.35132	1.85785				0.732581	1.09357	1.79365	2.01088	1.2392	3.89219					0.957536	2.32959	0.538651		0.260257
																									1.6498	1.14343	1.59464	4.2633	1.47695	1.57767	1.77081				0.462741	1.32053	1.65542	2.25652	1.48382	2.75723					0.831416	1.80108	0.558256		0.196912
																									0.902611	1.10591	1.85286	4.238	1.87202	1.51795	1.62114				0.515339	1.17695	2.16768	2.03295	1.09188	3.07155					1.04126	1.60197	0.44346		0.205236
																									1.43164	1.08454	2.36222	4.024	2.14991	1.50499	1.88174				0.515407	1.4836	1.36174	1.86882	1.38653	4.14685					0.832042	0.945399	0.579276		0.172554
																									1.06478	1.15574	2.14227	4.25517	2.02007	2.00843	1.77952				0.548135	1.34709	1.01631	1.65282	1.43395	2.95973					0.856771	0.92364	0.585173		0.152287
																									0.949262	1.22941	2.4649	3.72068	1.98652	1.51313	1.82256				0.653905	1.42027	1.22003	1.69118	1.24215	2.6876					0.753787	0.948803	0.413611		0.144538
																									1.46641	1.16357	2.50143	4.16611	1.95143	1.51085	2.04783				0.716616	1.60865	1.31631	2.21779	1.30777	3.72805					0.95175	0.902384	0.542492		0.152534
																									1.05619	1.09589	2.38473	3.6757	1.73045	1.92577	1.8924				0.620765	1.50004	1.16929	1.68332	1.24507	3.16453					0.728837	0.788215	0.393671		0.108288
																									0.914656	1.02908	2.3297	5.55391	1.66022	2.31701	1.85243				0.661542	1.69944	1.16021	1.92437	1.2825	3.83922					0.762628	0.825602	0.371161		0.118152
																									0.955757	0.974039	2.60969	4.25022	1.8366	2.15988	1.86187				0.590323	1.18591	0.942611	2.01593	1.02633	3.7361					1.14808	0.864083	0.416717		0.139427
																									0.886366	1.01882	2.53551	5.08014	1.36687	1.78356	1.90376				0.64985	1.64918	1.12589	1.33944	1.06427	3.27853					0.80171	0.734425	0.368587		0.120154
																									0.973824	1.07662	2.25512	4.00487	1.93216	1.59612	2.0433				0.572211	1.69712	1.15066	2.15676	1.27393	2.80551					0.858516	1.03618	0.457821		0.180473
																									1.0372	1.49332	2.49098	4.42289	1.99911	1.88811	2.02742				0.763113	1.71226	1.13113	2.12406	1.25969	3.8678					0.874558	0.741437	0.55623		0.165588
																									1.56041	0.95269	2.43623	3.14757	1.88754	2.01296	2.01277				0.602475	1.06427	1.1348	1.88113	1.1766	1.93806					0.748804	0.767448	0.58287		0.204649
																									1.13999	0.957606	2.40901	3.76963	1.91462	1.86331	1.60299				0.48598	1.06317	1.36503	2.01869	1.09468	3.95046					1.13033	0.988033	0.510607		0.195809
																									0.972162	1.19198	2.08799	4.90701	1.61094	1.69378	1.71101				0.750645	1.14224	1.02318	1.9718	1.20827	2.85482					0.826542	0.536007	0.518475		0.133038
																									1.52716	1.12362	2.20504	3.95429	2.06143	1.76467	1.34563				0.666864	1.11947	1.20848	0.925015	1.18674	3.45961					1.136	0.628341	0.565995		0.118596
																									1.41713	0.867988	2.04271	5.31125	1.82857	1.59809	1.27356				0.643262	0.982841	1.20821	0.864957	0.95058	4.00779					0.86659	0.832963	0.575455		0.191516
																									0.931548	1.00729	2.13742	4.83248	1.56243	2.16019	1.50625				0.55074	1.14643	1.18227	1.16293	1.24545	1.25999					0.955925	0.543438	0.361744		0.177979
																									1.15113	1.17882	2.23557	4.1838	1.63069	1.92586	1.26784				0.812768	1.16438	1.03906	1.04936	1.199	2.41468					0.923112	0.607246	0.409317		0.161734
																									1.28863	0.838684	2.04126	3.81912	1.97763	1.65542	1.23217				0.719802	1.15942	1.0094	0.872014	0.974849	3.6203					0.956973	0.624334	0.570229		0.142872
																									1.26475	1.13803	2.35322	5.27445	2.26636	1.79099	1.67922				0.774877	0.984529	1.08615	1.23205	1.11116	1.13204					1.15027	1.11345	0.541535		0.143231
																									1.55338	0.829291	3.5222	4.43046	1.8777	1.74721	1.57392				0.55239	1.22013	1.10999	1.27705	1.04894	3.62714					0.923587	1.48769	0.375885		0.126148
																									1.17554	1.16309	2.05038	5.08468	1.78648	2.05315	1.35734				0.724837	1.17419	0.873067	1.18255	1.08551	1.71839					1.11808	1.09365	0.541798		0.128598
																									1.35814	0.845393	2.18967	5.10794	2.02484	1.79678	1.19422				0.805191	1.13475	1.04393	1.35284	1.07354	6.09397					1.02666	1.23098	0.482369		0.146945
																									1.21454	0.819616	2.48864	5.43476	1.78793	2.00331	1.28876				0.761448	1.22995	1.03619	1.18991	1.19183	3.20101					0.914537	1.05718	0.413677		0.147136
																									1.46471	0.980922	2.29411	4.7318	1.50978	1.84822	1.65841				0.839669	1.25549	1.03096	1.06285	1.17284	1.63082					0.832508	1.13489	0.51103		0.121966
																									1.16785	0.9226	2.54942	4.28972	1.61531	2.03995	1.4738				0.720836	1.1027	1.00453	1.08783	1.03644	4.87026					0.756767	2.33443	0.557238		0.189042
																									1.21836	0.753534	2.50497	4.33073	2.19063	1.63219	1.25195				0.559396	1.27566	1.02235	1.29022	1.10411	4.03558					0.961839	2.42921	0.46773		0.132331
																									1.2041	1.01303	2.04966	4.95683	1.94031	1.28172	1.12077				0.781885	1.18602	0.975265	1.36963	1.16857	6.09422					1.15363	2.37378	0.385247		0.143355
																									0.581947	0.994932	2.69863	5.22958	1.71382	2.08176	1.25637				0.776068	1.25275	0.931047	1.3799	1.05502	5.68753					0.833428	2.35519	0.506672		0.109366
																									0.679218	1.02916	2.43773	5.00779	2.18187	1.43851	1.87022				0.736745	1.24218	0.832828	1.47123	1.04988	4.83313					0.934988	2.34741	0.392042		0.130535
																									0.677627	0.877834	2.49551	5.08192	1.84396	1.4345	1.55955				0.64198	1.20601	0.8924	1.52856	1.1801	5.686					0.858194	2.32278	0.312249		0.0871651
																									0.608964	1.07787	2.1658	5.86088	1.77097	1.44272	1.21273				0.800863	1.27673	0.779494	1.54581	1.13905	5.98834					1.01732	2.33314	0.268671		0.143761
																									0.71404	0.812159	1.8884	5.29311	2.16969	1.279	1.48051				0.88689	1.24579	0.881502	1.47945	0.701984	4.69046					1.29249	2.26212	0.214806		0.124478
																									0.576294	0.722149	2.477	6.05291	1.9976	1.53756	1.32439				0.713763	0.876813	0.964119	1.55264	0.723791	5.38639					0.737222	2.19593	0.266455		0.176957
																									0.631744	0.907247	2.21396	6.33009	1.90624	1.34542	1.24129				0.768292	1.21172	0.8696	1.55678	0.742415	4.8927					0.727808	2.65207	0.319835		0.162059
																									0.652706	0.972072	2.40265	1.91849	1.75716	1.72983	1.32638				1.11679	1.27295	0.937586	1.59489	0.815705	5.3406					1.02397	2.25163	0.229665		0.157194
																									0.65916	0.920757	2.25839	2.70517	1.77417	1.35436	1.15759				1.0619	1.27112	0.740358	1.67325	0.818826	5.30051					0.729274	2.0037	0.200487		0.152493
																									0.64395	0.881721	2.20887	2.44258	1.73256	1.92539	1.20809				0.996241	1.22765	0.884764	1.7257	0.828141	5.18248					0.970785	2.28739	0.293492		0.183996
																									0.662117	0.953872	2.1022	2.48616	1.86852	1.36859	1.43671				0.694992	1.17778	0.830306	1.82409	0.825929	5.77709					1.122	2.31518	0.312089		0.167171
																									0.663045	0.861905	3.09153	2.94638	1.80815	1.60269	1.25502				0.751782	1.28735	0.934681	1.64062	0.816296	4.77502					1.14127	2.62363	0.242147		0.160581
																									0.639729	0.787185	2.78874	2.89424	1.75297	1.71363	1.20857				0.892546	1.10717	0.953982	1.81349	0.802407	5.44306					1.22327	2.25704	0.303695		0.14831
																									0.648944	0.850266	2.41131	2.61654	1.83493	2.20647	1.13773				0.729658	0.966077	1.0221	1.748	0.92438	5.53007					0.955922	2.27854	0.274879		0.169101
																									0.62803	0.94725	2.57933	3.02176	1.54834	1.39753	1.21577				0.739665	1.16877	0.974862	1.56232	0.891942	5.04415					0.647869	2.44794	0.302735		0.186891
																									0.652643	0.885863	2.31359	3.3923	2.19765	1.41175	1.25601				0.893334	1.35741	0.85968	2.10162	0.76392	6.17125					0.853455	2.33227	0.264713		0.167222
																									0.608377	0.881488	2.84035	2.77198	2.1143	1.58609	1.13012				0.864597	1.22513	1.00231	2.14373	0.959012	2.66183					1.53148	2.13936	0.314595		0.157475
																									0.627033	0.972122	1.9693	2.73839	2.29646	1.3674	1.62236				0.703291	1.08569	0.898001	2.12889	0.870091	3.68526					1.46732	1.08871	0.228053		0.161616
																									0.677651	0.784655	3.19054	2.90733	1.73188	1.70749	1.43795				0.824906	1.14784	0.805185	1.7851	0.919306	3.12024					1.4853	0.945428	0.293385		0.173547
																									0.679403	0.921398	2.10793	3.31229	2.24265	2.05635	1.20277				0.794304	1.27359	0.886417	1.69619	0.800333	2.48253					1.43177	1.13008	0.297438		0.141267
																									0.65201	0.996448	2.36092	2.85134	2.38214	1.58385	1.33824				1.0727	1.16968	0.754917	2.08365	0.923603	2.34374					1.33273	1.13761	0.271658		0.169972
																									0.628436	0.849691	2.41698	3.33843	1.9528	1.45215	1.19323				1.03841	1.1827	0.708933	2.16496	0.929474	3.94075					1.58549	1.07845	0.311991		0.152421
																									0.658398	0.849697	2.5566	3.44786	2.00595	1.79692	1.52147				0.970196	1.01854	0.77095	2.29669	0.770159	3.43327					1.52579	0.951584	0.27537		0.199845
																									0.63991	0.92552	2.32444	3.1964	1.94353	1.40782	1.22276				0.894477	1.2831	0.901411	1.94729	0.939182	3.53759					1.43277	0.994727	0.265364		0.210123
																									0.675842	0.841425	2.92938	3.45537	1.96069	1.40544	1.2155				1.08682	1.19127	0.848445	2.35954	0.810896	3.07951					1.49825	0.817713	0.391167		0.193762
																									0.658522	0.887787	2.334	3.39054	1.58814	1.76195	1.17984				1.16757	1.33456	1.07643	1.99871	0.924889	3.76673					1.51204	0.952221	0.313654		0.191331
																									0.623772	0.883401	2.50459	2.88993	1.77681	1.55901	2.05332				1.0064	1.11627	0.83753	2.2039	1.01044	4.06424					1.47033	1.01168	0.272849		0.189584
																									1.12598	1.04328	2.79174	3.66751	1.78098	1.26867	0.795852				1.09414	1.23082	0.93063	2.30643	1.13006	3.02916					1.45783	0.804756	0.363484		0.17866
																									1.00232	0.99626	2.77685	3.27123	1.98564	1.93375	0.7192				1.33519	1.04824	0.917495	2.02448	0.943838	3.67432					1.31374	0.86517	0.351678		0.176773
																									0.72898	0.902878	2.40875	3.21094	2.39519	1.96385	0.800422				1.38143	1.25195	0.852428	2.13229	1.09287	3.15562					1.34301	0.798827	0.226476		0.228422
																									0.854564	0.835112	2.55853	3.39781	1.72461	2.09133	0.776798				1.22604	0.919726	0.915919	1.19909	1.16003	2.59046					1.2067	1.1231	0.241674		0.203979
																									0.698307	0.817966	2.96691	3.78151	1.90565	2.04168	0.745469				1.52709	1.06612	0.832531	1.34243	0.947611	2.7293					1.15777	0.667274	0.240812		0.163238
																									0.757732	0.866975	2.8479	3.89292	2.01717	2.67784	0.790428				1.19046	0.915244	0.902039	1.09192	1.19904	2.14208					1.30098	0.937452	0.275492		0.217404
																									0.831101	0.842159	2.4575	3.46661	1.81152	2.12558	0.596779				1.4537	1.19055	0.913301	1.23271	0.995564	3.76613					1.08609	0.761355	0.263992		0.22266
																									0.763793	1.03414	2.23826	3.7809	1.92168	2.64685	0.821591				1.6153	1.20564	0.873446	1.131	1.08536	2.91733					1.22758	0.80838	0.31243		0.22292
																									0.666296	0.913322	2.99416	3.12663	1.89474	1.95852	0.763952				1.13654	0.831195	0.815745	1.04353	0.985702	2.81781					1.31152	1.07347	0.25309		0.195278
																									1.08976	0.950028	2.2272	3.83125	2.28803	2.69097	0.761196				1.13264	0.94071	0.812731	1.25254	1.03941	3.5749					2.10205	0.768365	0.293611		0.178998
																									0.851753	0.926104	2.34289	3.85831	2.03548	2.36352	0.901123				1.26325	1.23636	0.813161	1.19735	1.1125	3.20826					1.9362	0.718132	0.286832		0.229555
																									0.828539	0.803118	2.418	3.76151	1.93045	2.02345	0.788701				1.3856	1.13541	0.784706	1.25321	1.014	3.59128					2.10295	0.786542	0.254435		0.263356
																									1.15782	1.03427	2.14718	3.79839	2.20737	2.03357	0.792786				1.32879	1.08419	0.834699	1.03194	1.06831	3.45156					2.17157	0.748857	0.32514		0.203448
																									0.938364	0.93554	2.19316	4.54801	2.38235	1.77756	0.782653				1.31105	1.1331	0.806087	1.14687	1.07151	3.06314					2.20091	0.843959	0.339353		0.197192
																									0.737941	0.766377	3.15501	2.65121	2.0001	2.57671	0.803384				1.04535	1.05051	0.827191	1.10071	1.32055	3.15402					2.24998	0.63045	0.291497		0.241359
																									0.677255	0.926875	2.21723	3.40577	1.33152	2.57202	0.931324				1.04307	1.13073	0.821718	1.29666	1.41792	3.1885					2.68603	0.696184	0.249625		0.220743
																									0.835211	0.857397	2.32548	3.37427	1.36146	2.54001	0.799517				1.18872	1.07528	0.717447	1.14112	1.02091	2.50457					2.57181	0.625512	0.184049		0.209179
																									0.77479	1.00602	2.4542	3.54655	0.999058	2.39519	0.809327				1.0743	1.28631	0.698177	1.17484	1.09796	3.15403					2.29611	0.611337	0.241337		0.353266
																									1.1081	0.887549	2.36865	3.91176	1.45702	2.67467	0.816824				0.907628	1.00894	0.726528	1.22846	1.25237	2.67306					2.08908	1.16417	0.229404		0.250246
																									0.628488	0.935517	3.63736	4.84091	1.1251	2.2797	0.872829				1.20147	1.03971	0.882819	1.19507	0.996669	3.0239					1.83047	1.21361	0.226132		0.200841
																									0.826002	0.860388	4.45192	4.46309	1.57613	2.67874	0.892745				1.08875	0.834776	0.816818	1.00181	1.12191	2.81371					2.2713	1.15196	0.242388		0.197257
																									0.79609	0.834337	2.6294	3.25769	1.05243	2.02385	0.811489				1.18448	1.05753	0.7583	1.25002	0.957415	3.36824					2.33308	1.10695	0.231009		0.311774
																									0.814044	0.900505	2.78463	2.47588	1.11313	2.46894	0.81268				1.11338	0.78153	0.763117	1.17595	1.06162	3.24241					2.56657	1.21663	0.23403		0.197891
																									0.81594	0.885867	2.55523	4.76477	1.14636	2.38934	0.786739				1.15242	0.721695	0.785287	1.11329	1.01239	2.9544					2.51493	1.14109	0.306863		0.21312
																									0.79382	0.825603	2.92962	5.70717	1.41158	1.79579	0.815753				1.19053	0.766525	0.777608	1.07271	1.16615	3.56763					2.19025	1.03643	0.298477		0.212377
																									0.707297	0.810628	2.90332	4.85728	1.18581	2.39336	0.880955				1.0422	0.976994	0.826484	0.978779	0.938013	3.17104					2.28354	1.25284	0.21931		0.213117
																									0.700763	0.702837	2.01186	4.8403	0.898056	1.7762	0.846663				1.14283	0.985293	0.760611	1.13301	1.0635	2.97101					2.38649	1.20794	0.25284		0.324314
																									0.834077	0.967663	2.20808	3.33377	1.06448	1.99232	0.806387				0.811131	1.23857	0.771659	1.21136	1.73593	3.5191					2.62939	1.18756	0.168851		0.208012
																									0.699517	0.745509	2.54295	4.2338	1.43064	2.34161	0.80377				1.168	0.761138	0.652107	1.18818	1.791	3.28278					2.59011	1.0408	0.234177		0.308204
																									0.620982	0.802561	2.12952	3.51218	0.991582	2.24435	1.30855				0.856745	1.13873	0.665239	0.961639	1.36734	2.73416					2.22206	0.893583	0.235015		0.365364
																									0.959276	0.91683	1.97637	3.40633	1.24558	2.5995	1.21452				1.29192	1.20626	0.678273	0.943465	1.05563	3.81477					2.12757	1.09992	0.203617		0.244534
																									0.767138	0.821871	2.29513	4.11978	0.940469	2.88249	1.1545				0.996961	1.12556	0.598268	1.15144	1.71539	3.35268					2.21477	1.00321	0.198845		0.148707
																									0.856537	0.870436	2.69794	3.80948	0.988119	2.58003	1.73391				1.16299	1.03252	0.719973	1.20927	1.50186	2.04991					2.26428	1.12873	0.239808		0.182534
																									0.816109	0.757657	3.17853	3.87825	1.07512	1.87851	1.16676				1.1864	0.916015	0.624092	1.21325	1.72641	3.2947					1.9937	1.11877	0.245911		0.166534
																									0.645347	1.09484	3.39598	3.29084	1.23784	2.38035	1.52634				1.20102	1.01273	0.626259	1.21703	1.69281	3.39103					2.12197	0.782176	0.298878		0.168074
																									0.710137	0.860421	2.64778	4.16552	0.88064	2.05911	1.63293				1.25306	1.21318	0.60855	1.17533	1.28473	3.15675					2.16212	0.922603	0.243046		0.181259
																									0.689661	0.937343	2.9272	4.83565	0.940979	2.1604	0.907457				1.04606	0.952454	0.717567	1.08393	1.73559	3.01722					2.09202	0.551359	0.206366		0.163573
																									0.748062	0.737069	3.7417	4.28042	1.16014	2.07823	1.10543				1.28726	0.98063	0.637943	1.22626	1.89416	2.14818					2.2853	0.880898	0.180168		0.190563
																									0.723079	0.871624	2.5505	3.68029	1.10973	1.39104	1.37405				1.29842	1.11887	0.623839	1.09991	1.32307	3.62788					2.00722	0.827869	0.173741		0.191539
																									0.771004	0.771589	2.35979	3.65843	1.24742	2.04668	1.13133				1.29977	1.00458	0.589288	1.10158	1.88094	3.57848					2.14628	0.838158	0.235861		0.162413
																									0.934713	0.84614	3.49736	4.90263	0.978524	2.60442	1.1063				1.34795	0.885262	0.846573	1.01827	1.69994	2.15021					1.8658	0.81731	0.179577		0.197944
																									0.573034	1.02969	2.82947	4.9221	0.829741	2.29287	1.00362				1.03221	1.06557	0.658417	1.08148	1.90809	2.09317					1.79307	0.816846	0.165837		0.153275
																									0.623945	0.765684	2.96386	4.61626	0.818338	2.73168	1.22964				1.24659	1.0738	0.756597	1.10155	1.80684	3.26468					1.90004	1.00509	0.225835		0.201761
																									0.742072	0.712519	3.28024	3.43372	0.777119	2.40123	1.24812				1.22721	0.567004	0.656804	1.00728	0.998739	2.76811					2.08987	1.2119	0.236465		0.235958
																									0.71248	0.863105	3.24769	3.97957	1.26117	2.3997	1.0012				1.19778	0.609698	0.629035	0.838995	1.19193	3.25949					2.23375	1.13583	0.281743		0.170096
																									0.949941	0.765261	3.36542	5.02767	0.855281	1.74766	1.13783				1.28494	0.531677	0.745453	1.18581	1.15603	2.75848					2.14035	1.00895	0.208239		0.209897
																									0.593903	0.653247	4.36389	4.59803	1.15679	2.15191	1.17674				1.29473	0.536017	0.676286	1.05706	1.0372	2.12492					2.23708	1.19163	0.283359		0.209009
																									0.858543	0.872511	3.04001	3.6465	1.09157	2.20969	1.04192				1.16016	0.6166	0.666138	1.07029	1.0157	2.96934					1.66693	0.840976	0.188355		0.161791
																									0.899049	0.848757	4.00487	4.98938	0.813864	2.40969	1.01568				1.21571	0.652798	0.645931	0.892991	1.00233	3.04166					2.12729	1.02445	0.280805		0.224562
																									0.598022	0.639439	1.53721	3.49283	1.29457	2.62127	0.987354				1.25456	0.613867	0.608932	1.23084	0.989411	1.79336					2.18685	0.848698	0.258071		0.178263
																									1.11852	0.707965	1.54731	4.79557	0.811093	2.15405	1.06086				1.26776	0.703861	0.667123	1.41317	0.998339	2.47252					2.2208	1.0485	0.327262		0.175926
																									1.31572	0.842694	1.36886	5.64916	0.8084	2.34204	1.01113				1.1134	0.648108	0.619965	1.31796	0.97729	2.21791					1.96072	1.09279			0.211331
																									0.825613	0.790473	1.86246	4.54092	1.26606	2.17504					1.32814	0.748313	0.6317	1.64673	0.966954	3.09571					2.15285	0.94016			0.190777
																									0.953419	0.790287	1.38624	3.89617	1.1572	1.92854					1.18133	0.544056	0.591678	1.11132	1.13748	3.49894					1.31086	0.899607			0.177955
																									0.842395	0.666025	2.17057	4.52812	1.08331	1.64426					1.1485	0.52877	0.612741	1.35787	0.919363	3.20309					1.03107	0.96061			0.232334
																									1.41846	0.784258	1.538	2.38006	1.12705	2.80477					1.14499	0.772839	1.56576	1.10179	0.827346	2.07051					1.25215	1.09185			0.242594
																									0.95109	0.796506	1.63114	2.08648	1.17614	2.3465					1.11682	0.720716	1.53063	1.11377	1.01034	2.86876					0.95443	1.08785			0.178535
																									1.00387	0.801221	1.97823	3.15479	1.38194	2.12612					1.05438	0.70511	2.13185	0.713271	0.985008	3.24715					0.970378	1.0379			0.168073
																									1.12293	0.768196	1.80774	2.3544	0.882945	2.72083					1.09245	0.705667	1.52682	0.856941	0.848713	3.50975					1.04213	0.925706			0.187579
																									0.974073	0.790389	1.69104	2.73187	0.734166	2.52111					0.925577	0.864617	1.4755	1.43467	0.937418	4.00141					1.11265	0.923134			0.209074
																									1.19513	0.775291	1.53059	3.55871	0.794086	2.71001					0.825473	0.628998	1.60671	1.21641	0.814055	3.81484					1.00216	1.04205			0.190615
																									1.11356	0.701488	1.55248	2.4857	0.973384	2.31917					1.13767	0.604006	2.34701	1.49004	0.853535	4.13906					1.03139	0.986583			0.196678
																									1.36701	0.675342	1.80124	2.51254	1.08083	2.83468					0.929201	0.564701	1.28077	1.01223	0.793328	4.67293					0.915681	0.909859			0.205583
																									1.36229	0.728595	2.20205	2.34443	0.759376	2.59007					0.926472	0.750371	1.79883	0.912444	0.784001	3.95711					0.901867	0.94171			0.224027
																									1.08792	0.767157	1.52185	3.26059	0.881925	1.63485					1.01714	0.732606	2.15178	0.565206	0.733786	3.77024					0.906751	0.912917			0.208586
																									1.21937	0.712284	1.73108	2.29909	0.768643	2.361					0.952212	0.719133	1.64508	0.695304	0.725534	4.66242					0.924162	1.03641			0.2161
																									1.40085	0.751404	2.13952	2.8211	0.926591	2.52014					0.868895	0.61287	1.46543	1.66022	0.75279	2.42214					0.858841				0.192948
																									1.05423	0.753368	1.64735	3.57661	0.889384	2.55671					1.13116	0.631535	1.06061	2.74776	0.830525	4.63625					0.853587				0.218796
																									1.17979	0.733692	2.64882	3.85319	0.743302	3.07066					1.07377	0.452355	1.37589	2.34169	0.817558	4.2513					0.852441				0.19434
																									1.13678	0.724365	1.81493	2.30912	1.0878	2.53478					1.13218	0.554478	1.67747	1.7113	0.844839	4.88456					1.01074				0.178245
																									1.09756	0.71629	2.704	2.39093	0.789634	2.04488					1.115	0.58878	1.69687	1.95205	0.902895	3.86242					0.942536				0.244434
																									1.1657	0.734653	1.55218	2.50464	0.795513	1.64023					1.24316	0.549686	1.53516	2.56856	0.820674	3.55305					0.959117				0.240809
																									1.00205	0.693886	1.88145	2.60648	0.767866	1.61392					1.13332	0.544709	1.5518	2.42755	0.752867	3.96906					0.909763				0.172021
																									1.30092	0.783067	2.09183	2.54075	0.808174	1.80189					1.08585	0.55121	1.09992	2.03244	0.807938	3.33309					0.903372				0.134317
																									1.22082	0.825254	2.24839	2.68151	0.828574	1.92312					1.16028	0.568944	2.08811	2.19505	0.798686	2.80298					0.829384				0.155747
																									1.07455	0.747917	2.56078	3.13801	0.709671	1.65708					0.760948	0.601882	1.42993	1.96568	0.670608	4.38694					0.820337				0.171861
																									1.24249	0.728575	2.21748	3.10912	0.724534	1.6242					1.01775	0.596414	1.74823	1.94307	0.814975	4.51659					0.955969				0.190267
																									1.28147	0.80822	2.26309	2.50607	1.08458	2.23892					0.936531	0.666847	1.5028	1.78607	0.814377	3.93303					0.772288				0.190072
																									1.0881	0.769241	2.26549	2.73703	0.753616	2.62958					0.902617	0.733941	1.4111	1.88461	0.596011	4.90652					0.916939				0.204638
																									0.950955	0.768178	1.83347	2.64888	0.768965	2.10835					1.53162	0.618831	1.19895	2.00442	0.793699	4.44962					0.737992				0.24103
																									1.07943	0.80559	1.8808	2.71138	0.726751	2.41127					1.54589	0.635619	1.68392	1.75673	0.751723	4.64848					0.820624				0.197388
																									0.951373	0.942427	0.945977	2.56391	0.771952	1.79792					1.42555	0.572439	1.58889	2.21117	0.819784	3.75706					0.696206				0.195701
																									1.19931	0.810868	2.72083	2.54811	0.835084	1.68458					1.45318	0.712866	2.03132	1.86745	0.732408	4.04646					0.841927				0.180467
																									1.0365	0.816456	3.26743	2.39522	0.812627	1.65892					1.04542	0.727624	0.978452	1.33434	0.691397	4.61584					0.935573				0.180612
																									1.03417	0.912625	3.12395	2.65914	0.748855	2.23166					1.37999	0.716263	1.5875	1.3038	0.774127	2.94413					0.852426				0.150786
																									1.10871	0.794693	3.91667	2.92574	0.795287	2.19864					1.41429	0.696312	1.65503	2.9309	0.583953	3.59836					0.722208				0.206931
																									1.34998	0.913522	3.13835	2.33947	0.980819	1.54949					1.39584	0.611975	1.809	2.74081	0.64768	2.79271					0.836739				0.138701
																									1.16278	0.837295	3.50008	2.93924	0.810666	1.79667					1.48384	0.684242	1.30318	0.63254	2.72683	2.96053					1.82309				0.146189
																									1.18121	0.82432	2.83867	3.56703	0.964212	1.47572					0.952896	0.755447	1.2256	3.28394	0.7065	2.55598					1.95899				0.16885
																									1.38496	0.846044	2.99196	3.10936	0.835224	1.86693					1.36913	0.635522	1.40673	0.760295	3.09722	3.46641					1.64236				0.190775
																									1.18936	0.911007	3.14376	3.86439	0.866784	1.45991					1.41033	0.793345	1.95385	2.49356	0.568928	3.10114					1.94256				0.151403
																									0.860856	0.841097	2.85741	2.42327	1.00975	1.73333					1.13092	0.723233	1.30293	0.75527	2.63819						1.76398				0.247679
																									1.59314	0.879277	3.53411	2.01852	0.868878	1.52538					1.19157	0.929669	1.6441	1.76698	0.754231						1.91495				0.204065
																									1.09981	0.89244	3.2535	2.76593	0.816916	1.82898					1.59495	0.60612	1.0912	0.716344	2.90155						1.79821				0.246516
																									1.2815	0.871445	3.01515	2.16148	0.881947	2.30859					1.40331	0.985078	1.17559	0.701275	3.65137						1.74274				0.166026
																									1.33213	0.807401	2.76008	2.54789	0.784359	1.99754					1.2323	0.88181	0.884033	0.630834	3.57856						1.97041				0.194724
																									1.0505	0.903706	3.21063	2.18931	1.19403	1.35109					1.1592	1.0641	1.0813	2.255	0.696093						1.78048				0.145828
																									0.813663	0.927374	2.99984	1.99043	0.848876	1.31394					0.932124	0.992713	1.26288	0.795246	2.66664						1.58834				0.14636
																									0.87779	0.739428	3.04786	2.39488	0.86935	1.83625					0.997185	0.967567	1.24336	2.97814	0.743796						1.64344				0.256338
																									1.18684	0.885223	2.67633	2.60789	0.897208	1.37235					1.40747	1.03523	1.06934	0.651948	3.00202						1.84421				0.158056
																									1.15533	0.800727	2.81439	2.46961	0.904923	1.63983					1.25615	1.18432	1.33673	3.17982	0.594411						1.86841				0.309414
																									1.12015	0.790704	2.9992	2.15029	0.92947	1.94414					0.814611	1.19594	1.24519	1.51459	0.647908						1.57667				0.338264
																									0.991245	0.794128	2.72448	2.97282	0.874568	1.68789					1.21449	1.01338	1.41037	2.20232	0.681409						1.61337				0.208162
																									1.51608	0.77659	3.1576	3.31231	0.7693	1.69812					1.15471	1.15499	1.42304	1.53165	0.687669						1.61636				0.196298
																									0.948555	0.818321	2.97087	3.2517	0.770613	2.0654					1.07488	1.08524	1.52299	1.94733	0.673685						1.58182				0.1832
																									1.09217	0.787617	2.7295	3.05332	0.892233	1.73288					1.07817	1.07115	1.3931	2.40327	0.693009						1.32787				0.210854
																									1.35971	0.763824	3.12846	2.94445	0.870581	2.05305					0.946496	0.950637	1.30247	1.86148	0.880362						1.52				0.189287
																									1.10678	0.785407	3.15066	3.68117	0.893042	1.43168					1.21768	1.22162	1.47156	2.47406	0.803806						1.62429				0.251846
																									0.98079	0.790642	3.07384	3.3405	0.930521	1.40252					0.850416	1.21991	1.47848	1.82731	0.65253						1.59572				0.18755
																									1.54843	0.799429	3.07986	3.51232	0.865026	2.30068					0.537207	1.19371	1.72655	2.20074	0.684634						1.73606				0.231408
																									0.977311	0.78215	2.7096	2.79254	0.796466	1.53103					0.757143	1.23677	1.53033	2.1376	0.693712						1.49788				0.201636
																									0.927992	0.871839	3.22272	4.25501	0.819506	1.83846					0.833593	0.926303	1.4299	2.0581	0.735247						1.60613				0.217519
																									1.03969	0.904998	3.00695	2.96	0.742851	1.64401					1.09362	1.41743	1.55274	2.10814	0.749098						1.54815				0.233226
																									1.04791	0.905359	2.64251	3.06115	0.745102	2.01423					0.810676	1.38897	1.40283	1.55232	0.720247						1.3619				0.239024
																									1.49217	0.84762	2.7289	2.86846	0.714091	2.10253					0.820777	1.25018	1.84443	1.85781	0.758882						1.79391				0.255499
																									1.04387	0.831707	2.94382	2.96723	0.782891	2.11165					1.14661	1.1893	1.37426	1.65816	0.904399						1.58187				0.242334
																									1.07219	0.86123	2.95962	3.22643	0.739442	1.78113					0.822804	1.29396	1.64126	1.29832	0.737459						1.8296				0.206608
																									0.95926	0.887631	3.18464	3.42626	0.809969	1.46968					0.821043	1.32199	1.73982	1.49132	0.783331						1.39199				0.194926
																									0.908458	0.900145	2.87796	4.53305	0.759833	1.18358					0.777	1.21523	1.55604	1.70898	1.0155						1.56125				0.178077
																									0.895394	0.895985	2.86893	3.77713	0.694527	1.26686					0.812843	1.25082	1.54674	1.2016	1.16952						1.35059				0.235632
																									1.14554	0.889299	2.72707	3.60824	0.757982	1.77971					0.855657	1.34064	1.48092	1.72107	0.809687						0.609687				0.269396
																									1.0777	0.883196	2.66705	3.40301	0.881547	1.78426					0.763202	1.02393	1.46312	1.39333	1.20384						0.801924				0.165944
																									0.988618	0.871787	2.53905	3.78847	0.906816	1.48626					0.579244	1.24488	1.04844	1.79394	1.14124						0.765071				0.174658
																									0.85855	1.11149	2.72273	3.02456	0.787404	1.39703					0.765023	1.01135	1.41653	1.50392	1.01933						0.876671				0.252769
																									0.918314	0.931884	2.70024	4.54775	0.686008	1.93721					1.16414	1.09794	1.23189	1.63028	1.1068						0.913954				0.229758
																									0.950358	1.02021	2.6686	3.27426	0.625719	1.48257					0.676212	1.3111	1.13592	1.37757	0.825263						0.88607				0.193014
																									1.20232	0.811356	3.42082	3.99661	1.2195	1.33505					0.596753	1.4011	1.38294	1.6343	1.09019						1.04545				0.238336
																									0.654979	0.85719	2.64707	3.99815	1.4149	1.4467					0.689249	1.63614	1.76495	1.61236	1.22149						0.887231				0.173016
																									0.843988	0.859545	4.19681	4.04043	1.09447	1.61516					0.705661	1.32125	1.43434	1.63912	0.895632						1.01096				0.21394
																									0.886965	0.921168	4.07844	3.42296	1.32103	1.50334					0.573586	1.10634	1.35891	1.41552	0.866729						0.932219				0.245405
																									0.631159	0.89548	3.69403	2.55693	1.33815	1.96528					0.495808	1.25279	0.992832	1.57943	0.80585						0.945874				0.167347
																									0.646966	0.890514	2.99602	4.30643	1.34899	1.23408					0.688989	1.51625	1.12309	1.60182	1.01932						0.567427				0.212517
																									0.669687	0.959498	3.04412	3.42527	1.4433	1.4267					0.735112	1.41208	1.51032	1.14215	0.948955						0.715565				0.231579
																									0.671757	0.950853	2.67235	3.32743	1.30704	1.39515					0.801713	1.62448	1.7472	1.03623	0.871009						0.635131				0.273385
																									0.889652	0.87758	2.87383	3.19347	1.50203	1.43459					0.599794	1.40759	1.74002	0.961544	0.921736						0.754379				0.300256
																									0.767863	1.21972	3.02985	3.53343	1.65392	1.2994					0.613361	1.20327	1.2714	0.850267	0.857741						0.723				0.29216
																									0.93088	1.0265	3.12669	3.24745	0.998188	2.03043					0.650213	1.19345	1.82817	0.896385	0.77293						0.71011				0.359157
																									0.691052	0.89194	2.1567	3.84232	1.36693	1.34769					0.592008	1.37211	1.3915	0.842708	0.852797						1.03559				0.257901
																									0.648266	0.980191	2.77552	3.48984	0.960152	1.83946					0.643119	0.990916	1.03261	0.834028	0.848573						1.00952				0.353911
																									0.95043	1.09773	2.47896	3.48323	1.08248	1.39528					0.745165	1.37612	1.41678	0.774299	0.697678						0.948414				0.243334
																									0.908214	1.0365	3.22713	4.08892	1.27088	1.41212					0.644886	1.26131	1.30773	0.765608	0.839629						1.07228				0.354042
																									0.785322	0.985013	2.65433	3.0181	1.10201	1.1832					0.665409	1.17813	1.26982	0.781039	0.850399						1.15923				0.224241
																									0.918776	1.22039	3.44411	3.34099	1.15542	1.65432					0.600868	1.3432	1.08884	0.794666	0.853629						1.04196				0.121522
																									0.760477	1.01463	2.99222	3.62111	1.38532	1.32951					0.680152	1.06003	1.63943	1.44328	0.862924						1.05003				0.264035
																									0.886693	0.91488	2.56138	3.63409	0.959838	1.24648					0.685065	1.34505	1.07108	1.18928	0.655963						1.17497				0.176935
																									0.828382	1.0721	2.58963	3.25371	1.06247	1.1608					0.53742	1.06277	1.50646	1.6051	0.632841						1.15067				0.212217
																									0.69404	1.03491	2.81743	2.28022	1.46225	1.19866					0.676355	1.29062	1.27122	1.08571	0.818222						1.20725				0.26657
																									0.926592	1.21803	2.50247	2.24298	1.4765	1.55068					0.646489	1.16746	1.27479	1.40034	0.656282						1.00554				0.217811
																									0.889297	1.30474	2.60316	2.45425	1.41721	1.44179					0.65224	1.34601	1.32577	0.765517	2.62678						1.29561				0.25909
																									0.968384	1.01328	2.66822	1.67753	1.28315	1.93038					1.3315	1.07539	1.2414	0.862432	3.09923						1.05273				0.140272
																									0.919757	1.00034	3.19732	2.33521	1.20107	1.18718					1.1548	1.37717	1.49652	0.803091	2.74177						1.24504				0.172365
																									0.807048	1.1096	2.40403	2.01503	1.27693	1.58868					1.29918	1.23786	1.47982	0.735092	2.91137						1.22825				0.228464
																									0.772676	1.19506	2.51032	1.78415	1.21842	1.17889					1.2334	1.17875	1.70578	1.16605	0.722548						1.16262				0.163932
																									0.88321	1.17395	2.6153	2.22356	1.12388	2.06603					0.920159	1.11447	1.71738	0.849092	0.634472						1.16543				0.151517
																									0.726579	1.25188	2.93725	2.01509	1.34921	1.19235					1.41775	1.2164	1.83254	1.17346	0.650606						1.3298				0.226494
																									0.93329	1.2195	2.49842	2.05726	1.44562	1.40967					1.26661	0.965136	1.4304	1.34915	0.633967						1.12443				0.159601
																									0.887493	1.2505	2.34298	2.29699	1.55221	1.23357					1.24472	1.45769	1.72242	0.792535	0.712187						1.30825				0.256493
																									0.934986	1.32934	1.49101	2.43888	1.46978	1.56988					1.15656	1.12796	1.85062	1.14587	0.668589						1.39541				0.180396
																									0.914408	1.42424	1.60391	1.96605	1.08619	1.33718					1.28242	1.03383	1.50375	1.13917	0.683865						1.40388				0.225787
																									0.761273	1.45092	1.61801	1.97101	1.52136	1.29069					1.1088	1.20842	1.60288	1.07703	0.653381						1.56985				0.160958
																									0.86151	1.01615	1.79593	2.0144	1.22213	1.6425					1.27092	1.17797	1.89316	0.761194	0.577947						1.43511				0.185819
																									0.873343	1.54624	1.6394	1.91066	1.16923	1.25628					1.27334	1.24221	1.6811	0.981051	0.612499						1.58474				0.172717
																									0.94816	1.35391	1.70437	1.92903	1.48338	1.31386					0.636876	1.19228	1.9417	1.10042	0.652659						1.26058				0.214985
																									0.954678	1.30958	1.82734	2.24862	1.24803	1.60866					0.617253	0.930044	1.91228	1.17061	0.717302						1.62378				0.16968
																									1.14721	0.981305	1.42775	2.00643	1.1796	1.3462					0.518521	0.905057	1.57608	1.05408	0.695407						1.42724				0.17115
																									0.797508	1.59908	1.89093	1.87811	1.31071	1.90552					0.689677	1.13773	1.75416	0.951057	0.675878						1.62996				0.182123
																									0.900963	1.35218	1.49772	2.25885	1.77749	1.29403					0.502951	1.19348	1.86288	0.868055	0.595601						1.69017				0.217538
																									0.96135	1.60249	1.53262	1.99171	1.29494	1.15333					0.675635	1.27879	2.0422	1.20029	0.691737						1.46963				0.215448
																									0.984182	1.60685	1.51605	1.9491	1.37021	1.84413					0.639814	1.22874	1.45561	1.04633	0.617029						1.25531				0.177602
																									0.966068	1.41708	1.60527	2.11589	1.57557	1.30452					0.719368	1.0643	1.94414	1.17179	0.564948						1.17963				0.242377
																									0.896778	1.52264	1.59075	2.29769	1.25518	2.12851					0.512568	0.909287	2.02036	0.984524	0.60224										0.191823
																									0.949637	1.3699	1.35019	1.83132	1.1212	1.77274					0.609218	1.20432	1.75823	1.07982	0.723347										0.197986
																									1.11387	1.10578	1.64093	2.15462	1.279	1.3312					0.583256	1.39754	1.037	1.30726	0.605499										0.190991
																									0.916566	1.38311	1.36974	2.29164	1.27628	1.18832					0.660069	1.01383	1.65254	1.1167	0.700328										0.199357
																									1.09671	1.42939	1.56151	1.74775	1.17629	1.18888					0.66819	1.26998	1.39299	1.45957	0.749151										0.281037
																									0.992515	1.22509	1.84812	2.47302	1.16931	2.02984					0.734629	0.636527	1.30869	1.19679	0.607814										0.173291
																									0.907851	1.40736	1.73386	1.94697	1.10524	1.35837					0.580132	1.41648	1.36592	1.14803	0.647379										0.23209
																									1.08816	1.48709	1.42511	2.2735	0.879319	1.69064					0.673182	0.609774	1.37726	1.37096	0.777807										0.207401
																									1.6061	1.47252	1.40032	1.83534	1.18235	1.70379					0.603491	1.30569	1.33318	3.16											0.191959
																									1.26308	1.54026	2.01966	1.93714	0.97424	1.2698					0.691629	1.44476	2.52633												0.178582
																									1.27414	1.25709	2.02181	1.92742	1.10976	1.50503					1.04159	1.39874	3.46256												0.221648
																									1.71848	1.0726	2.0682	1.90718	1.00273	1.32009					1.21194	1.51808	2.89056												0.269033
																									1.46904	1.25994	1.94229	1.98688	0.865093	1.14925					0.694217	1.53327	3.37468												0.181335
																									1.45729	1.2437	1.90966	1.63019	1.00888	1.45439					1.17579	1.38368	2.78158												0.263033
																									1.48814	1.32131	1.76761	1.87681	0.977382	1.1768					0.872824	1.37128	3.50105												0.354501
																									1.42852	1.48144	1.7863	1.99841	0.908643	1.5009					0.774477	1.36217	2.75575												0.357012
																									1.46002	1.30997	1.74759	1.96357	1.12338	1.72609					1.17251	1.50023	2.72078												0.222484
																									1.55064	1.30379	1.68057	1.8263	1.1495	1.68574					1.02955	1.54872	2.86297												0.271325
																									1.40459	1.28494	1.75269	2.01298	0.907665	1.87996					1.03349	1.38179	2.65972												0.353002
																									1.51247	1.33958	1.71035	1.90993	0.879501	1.1305					1.30599	1.60434	0.678356												0.26639
																									1.4804	1.22726	1.61629	1.9504	0.901022	1.27683					1.06423	1.37165	0.630237												0.344287
																									1.73721	1.43928	1.60223	1.87349	1.00387	1.24499					1.10841	1.43285	0.601013												0.265601
																									1.48915	1.37937	2.10888	1.86547	0.941835	1.33639					0.79026	1.57117	0.48558												0.229801
																									1.26265	0.806112	1.70779	1.80903	1.03655	1.20528					1.31652	1.35331	0.611282												0.278013
																									1.40423	1.04109	1.76553	5.56844	1.12387	1.08663					1.163	1.47466	0.606029												0.308082
																									1.40108	1.29225	1.67589	4.44058	1.03468	1.18581					1.07647	1.61561	0.654214												0.254862
																									1.36142	0.925421	1.80089	4.89786	0.889088	1.77661					1.18352	1.69322	0.634078												0.276769
																									1.41205	1.24432	1.72672	4.94496	0.78758	1.24341					1.09685	1.56741	0.672074												0.219559
																									1.69449	1.25441	3.87002	5.07825	1.00355	1.17501					1.1287	1.46811	0.613923												0.254762
																									1.73009	1.25809	1.85145	4.96557	1.02011	1.10547					1.25449	1.57664	0.553608												0.286918
																									1.54132	0.734488	1.67112	4.47682	0.918957	1.23188					1.15876	1.50556	0.634393												0.255765
																									1.6245	1.26811	1.7576	5.98815	0.846106	1.76761					1.16091	1.41573	0.647995												0.192891
																									1.38448	0.899664	1.71214	4.66403	0.962129	1.75649					1.14162	1.22268	0.623668												0.158972
																									1.68023	1.30266	2.07646	6.41848	0.962045	1.49836					1.08407	1.42131	0.484771												0.180937
																									1.73298	1.19075	1.83507	3.69661	0.94139	1.41093					0.783897	1.32831	0.540208												0.168817
																									1.29697	1.07346	2.01393	5.58648	0.969028	1.74388					0.947098	1.41783	0.620121												0.177457
																									1.55195	0.880466	2.05334	3.82542	0.933334	1.5809					0.956378	1.16314	0.630605												0.16279
																									1.52798	1.20499	2.943	5.37989	0.918821	1.49871					0.859383	1.39648	0.572671												0.174724
																									1.54271	1.07777	1.89486	6.97288	0.988721	1.03765					1.01032	1.09055	0.50146												0.196884
																									1.65759	1.2108	1.78243	4.09189	0.950597	1.1522					0.961894	1.1665	0.582566												0.168685
																									1.49453	1.02764	1.60067	4.63735	1.0327	1.09163					0.861807	1.16418	0.587933												0.154217
																									1.51155	1.18823	1.76325	6.13656	0.933328	1.2179					0.937832	0.568306	0.56445												0.17077
																									0.97584	1.15115	3.27228	5.80084	0.961846	1.14089					0.989421	0.599097	0.619006												0.18911
																									0.935757	1.15419	1.78839	5.82397	1.03785	1.05844					0.921297	0.565412	0.642639												0.171048
																									0.861635	1.03949	1.67071	4.86745	1.01172	1.46484					0.86037	0.627405	0.548684												0.18386
																									0.891413	0.900151	1.68592	6.01407	1.11839	1.06503					0.879831	0.644356	0.532804												0.189521
																									1.005	1.01396	1.63925	4.12613	0.824754	2.14515					0.90815	0.621172	4.86951												0.189631
																									0.969039	1.10694	2.39372	5.10672	1.13667	1.34634					0.84937	0.702564	5.27686												0.187772
																									0.784145	1.04535	1.60146	4.68034	0.730437	1.04173					0.966229	0.629998	3.9138												0.174791
																									0.758741	0.889663	3.65762	4.41096	0.948522	1.47468					1.44421	0.725371	5.17834												0.197814
																									0.902425	1.02465	3.40075	4.55331	0.803724	1.02823					1.43494	0.802673	3.75066												0.173822
																									0.939589	0.893597	3.95345	4.51194	0.898646	1.23518					1.21089	0.707226	4.3816												0.144834
																									1.20364	1.57086	3.24931	5.51876	0.857663	1.07901					1.19717	0.828521	4.04575												0.144612
																									0.773305	1.29764	3.777	4.42421	0.738188	0.932511					1.23425	0.748625	5.76546												0.13939
																									0.775052	1.2372	3.62487	3.59427	0.918779	1.01105					0.9337	0.792431	4.24659												0.154077
																									1.25299	1.39734	2.82368	3.74615	0.950257	1.01893					1.11836	0.712548	5.44456												0.134883
																									0.882314	1.11318	2.74839	4.10839	0.840555	0.988924					1.27659	0.713002	4.63614												0.145907
																									0.87881	1.41191	4.4639	4.50866	0.727584	1.84034					1.18267	0.935918	4.42723												0.142512
																									1.00943	1.38157	2.55848	4.79632	0.878981	1.36194					0.916212	1.08443	5.17197												0.161002
																									0.899188	1.61805	2.86222	3.668	0.882611	1.02008					1.33102	1.14384	3.45826												0.125404
																									1.0402	1.56538	3.02681	4.25248	0.86766	1.03733					1.05878	1.03443	3.68247												0.153038
																									1.06528	1.56763	2.60545	3.50178	0.77407	0.889129					1.1751	1.12456	5.12527												0.14975
																									0.980009	1.50244	3.31207	5.47747	0.912527	1.12957					1.07835	1.14789	3.27618												0.148582
																									1.05379	1.58841	3.41062	5.15473	0.618344	0.88935					1.15066	1.18455	3.81291												0.13492
																									1.08926		2.40945	6.16476	0.93964	0.964354					1.40817	1.01342	3.93418												0.154917
																									0.949519		2.42547	7.95369	0.868701	0.930645					1.01329	0.862179	3.88063												0.121741
																									1.23843		2.57666	7.84436	0.767102	0.815004					1.21805	1.03734	3.70689												0.137203
																									1.14562		2.93213	4.46861	1.01237	0.944964					1.33295	1.02609	3.07257												0.324609
																									1.05375		2.82778	5.85066	0.790331	0.908922					1.43601	0.995064	2.0271												0.328719
																									1.0353		2.28271	3.36393	0.853753	1.02602					1.12443	0.935576	4.4168												0.318938
																									1.43754		2.86927	6.51578	0.929711	0.870845					1.13066	1.07776	3.39832												0.350834
																									0.944889		2.27567	5.62267	0.708607	0.823107					1.1235	1.01156	4.36125												0.314103
																									1.53742		2.91847	4.83961	0.964553	0.829992					1.05021	0.972329	4.86485												0.332028
																									1.67492		2.48293	4.98479	1.01648	0.83796					1.16385	1.1835	4.07046												0.329461
																									1.17243		2.70317	4.25262	0.724243	0.905034					1.17885	1.04834	3.60126												0.327001
																									1.33692		2.33167	6.62707	0.976146	0.884646					1.09798	0.973219	2.27169												0.345151
																									1.24777		2.7982	4.8686	0.868511	1.17387					1.13945	1.0232	4.0826												0.263254
																									1.70753		2.25607	4.48617	0.937377	1.54867					1.08748	1.04172	4.20568												0.292566
																									1.36141		2.11891	6.27042	0.885043	1.28845					0.884295	0.993891	5.46544												0.359899
																									1.69648		2.09029	5.6568	0.778778	1.24457					0.980936	0.963453	4.29427												0.311033
																									1.29783		2.78798	6.3928	0.716954	1.3141					1.0092	1.02379	5.042												0.352281
																									1.14675		2.21313	6.73569	0.756399	1.15131					0.928471	0.817038	5.32493												0.278996
																									1.05343		2.24842	6.95352	0.736487	1.58393					0.82126	0.96491	4.95028												0.342251
																									1.4747		2.65181	5.68454	0.831307	1.79015					0.864916	0.916234	4.0962												0.283311
																									1.44269		2.03873	6.86672	0.712003	1.55241					1.11326	0.910624	5.43807												0.290751
																									1.35072		2.16748	7.02774	0.785775	1.52784					0.885826	0.920108	3.84225												0.275951
																									1.26396		2.52919	8.1029	0.724781	1.61466					0.832647	0.755192	5.79843												0.280004
																									1.31666		2.17369	5.75112	0.859857	1.51806					1.17171	0.922391	4.83097												0.31413
																									1.17942		1.9603	6.39937	0.804063	1.48688					1.14653	0.783673	3.73845												0.329629
																									1.33864		2.17597	6.27101	0.763779	1.74406					1.22827	0.980857	4.59808												0.310104
																									1.21316		2.26187	5.76837	0.79278	1.63334					1.12823	0.983154	5.05772												0.319148
																									1.16864		2.08192	7.36541	0.861186	1.92051					1.27117	0.864391	4.55224												0.249724
																									1.18464		1.81712	5.65778	0.755801	1.72295					1.16911	0.900694	4.86218												0.298547
																									1.1575		2.05934	7.41788	0.894728	1.64441					1.22318	0.789592	2.78049												0.335201
																									1.22102		2.41948	5.55153	0.807398	1.70905					1.17985	0.825201	5.6352												0.304488
																									1.12341		2.44346	3.90185	0.783962	1.90707					1.16469	1.00987	5.56205												0.225213
																									1.20698		3.25461	4.91141	0.68103	1.79036					0.945208	0.880241	4.34207												0.262238
																									1.13116		2.24091	5.17034	0.738928	1.71112					1.42927	0.974719	4.95557												0.20323
																									1.14224		1.97003	6.10871	0.785025	1.68441					1.22979	1.06985	2.77598												0.304178
																									1.34521		2.5617	5.92359	0.770632	1.61116					1.2437	0.993007	5.50392												0.178327
																									1.19481		1.788	4.43577	0.751852	1.7086					1.21436	0.845939	5.17324												0.251665
																									1.21018		2.54347	3.04815	0.772309	1.68543					1.21564	0.973385	4.86016												0.21607
																									1.16866		2.58007	7.2701	0.745349	1.9559					0.90157	0.974529	4.88331												0.303616
																									1.09941		2.12834	5.11293	0.93014	1.66487					1.26566	1.16835	3.39828												0.213269
																									1.15309		2.78068	2.9082	0.791257	2.02202					1.30559	1.11722	5.45908												0.184058
																									1.44227		2.15743	4.33007	0.818007	1.69041					0.981721	1.05711	5.56765												0.196542
																									1.12853		2.69158	6.23483	0.773558	1.67774					1.26132	0.93517	4.31058												0.268219
																									1.3311		2.24095	4.31098	0.695722	1.65491					1.25114	0.962867	5.10628												0.216941
																									1.12242		1.70487	5.08974	0.714072	1.69856					1.2256	1.1189	4.59046												0.23434
																									1.04329		2.35218	3.92858	0.767469	1.74949					1.34582	1.03107	5.74492												0.301547
																									1.23384		2.43104	3.48493	0.70173	2.08427					1.15158	0.931164	3.99179												0.203824
																									1.28944		2.25268	3.91621	0.701199	1.86893					1.24375	0.878659	3.5576												0.207409
																									1.31465		1.90433	4.30051	0.696517	1.73484					1.23478	1.03464	3.06688												0.202884
																									1.02084		2.11453	4.01545	0.699463	1.66516					1.2878	1.05537	1.86859												0.206182
																									1.04058		2.30398	3.40788	0.665968	1.558					1.57844	1.43926													0.188122
																									0.620699		2.6197	3.66188	0.677797	1.75133					1.34587	2.11792													0.200923
																									0.670393		1.89628	3.39756	0.729296	1.61088					1.27486	1.95025													0.197805
																									0.672375		2.11432	3.6621	0.690657	1.64796					1.37414	2.36048													0.195137
																									0.671793		2.59593	3.69348	0.669632	1.97589					1.36793	2.2887													0.207686
																									0.662068		1.96584	3.70422	0.773744	1.6832					1.57817	1.87199													0.200498
																									0.767		1.90418	3.70146	0.690746	1.83091					1.4413	1.5979													0.195268
																									0.801845		1.97745	3.73308	0.688582	1.61907					0.614478	1.40996													0.213405
																									0.721929		1.89043	3.79156	0.716455	1.53923					0.568691	1.46374													0.226681
																									0.755639		1.55876	4.49343	0.783389	1.48725					0.778128	1.53333													0.154713
																									0.6896		1.83889	3.44432	0.745847	1.62436					0.595966	1.26346													0.136026
																									0.692265		1.80946	3.23969	1.2283	3.11876					0.674795	2.63542													0.166657
																									0.689734		1.63441	3.65923	0.768001	2.03025					0.657989	1.21471													0.157767
																									0.737247		2.10912	3.54851	0.687679	2.3375					0.631215	1.64505													0.155883
																									0.758144		1.66036	2.88733	0.813043	2.32012					0.683316	1.82465													0.141767
																									0.796871		1.59084	3.54969	1.31373	2.27015					0.617905	1.64064													0.147105
																									0.725699		1.68921	3.12138	0.838537	2.71586					0.622587	1.45651													0.149907
																									0.799785		2.03373	3.52247	0.825334	2.25436					0.653639	1.53313													0.151578
																									0.73882		1.97324	3.13379	0.715687	2.5896					0.661432	1.84698													0.157205
																									0.756332		1.83589	3.47982	0.705994	2.42669					0.657222	1.76354													0.130109
																									0.617647		2.55157	2.91613	0.755731	2.69217					0.61315	1.60519													0.141501
																									0.735763		2.24692	3.19817	0.885326	2.23373					0.682756	1.69983													0.146753
																									0.761651		1.45973	3.6357	0.602721	2.94437					0.750347	1.75175													0.155066
																									0.654669		1.8046	3.50254	0.577971	2.40999					0.685395	2.01639													0.149034
																									0.808966		2.26165	3.52351	0.692112	2.43325					0.600395	2.87214													0.159154
																									0.694333		2.24544	3.10401	0.875927	2.57815					0.715295	2.87554													0.181454
																									0.684884		2.03269	3.04797	0.678795	2.7946					0.631247	2.27601													0.134512
																									0.852218		1.74952	3.14444	0.727817	2.01034					0.703985	3.55075													0.171104
																									0.698116		2.21595	3.09985	0.69478	2.60049					0.688189	2.55719													0.172509
																									0.65885		2.31435	3.61577	0.823201	2.35631					0.876638	2.44903													0.164881
																									0.823612		1.86077	3.05684	0.769672	2.30658					0.652663	3.72884													0.131996
																									0.744988		1.96593	3.06549	0.696293	2.99385					0.743094	3.40739													0.161737
																									0.742872		2.25905	3.54102	0.740672	2.08088					0.65339	2.44187													0.146739
																									0.745798		1.57716	3.21637	0.729779	2.37251					0.68561	3.56192													0.153526
																									0.589764		2.22196	2.97849	0.679974	2.0063					0.68144	1.99271													0.199169
																									0.898051		1.70467	3.84269	0.737141	2.603					0.583866	1.13621													0.190382
																									0.858981		2.02887	3.65361	0.70959	2.34671					0.654913	1.32891													0.159283
																									0.810988		2.16723	3.23951	0.716635	2.52948					0.619936	1.06521													0.148221
																									0.835045		1.47913	3.21119	0.655095	2.33642					0.687021	1.16773													0.142963
																									0.817869		1.68164	3.91479	0.882555	2.75433					0.667116	0.946217													0.139577
																									0.609654		2.18076	3.69223	0.70752	2.55579					0.637059	1.20543													0.149568
																									0.833044		1.77874	4.35353	0.771236	2.44207					0.623823	1.68371													0.165626
																									0.789975		2.03104	3.40784	0.715537	2.44884					0.642352	0.961887													0.151757
																									0.743107		1.66559	3.8935	0.697266	2.56142					0.692711	1.54947													0.15289
																									0.67026		1.80582	3.57493	0.689669	2.66103					0.738147	1.02966													0.143949
																									0.912842		1.54532	3.54013	0.681064	2.52425					0.712899	1.21328													0.14139
																									0.804701		2.15771	3.66848	0.755006	2.67035					0.63817	1.31176													0.134444
																									0.830678		2.08112	3.4767	0.766659	0.75163					0.679018	1.20407													0.160319
																									0.817654		2.15815	4.85564	0.73182	0.97759					0.658291	1.60677													0.24122
																									0.681765		1.86815	4.32584	0.705022	1.06394					0.661663	1.1294													0.328519
																									0.835795		1.82558	3.64741	0.714232	1.17585					0.625874	1.44137													0.281035
																									0.694844		2.39184	4.58809	0.743928	0.896472					0.632393	1.74019													0.305651
																									0.771676		2.49503	4.72942	0.710275	1.09946					0.629221	1.36512													0.268931
																									0.793615		3.63764	4.474	0.769198	1.09179					0.633041	1.6135													0.252331
																									0.809248		2.93386	4.65072	0.70539	0.854914					0.638825	1.67758													0.272861
																									0.689941		2.30789	4.56502	0.716213	1.28687					0.672668	2.20613													0.252694
																									0.770786		2.57155	4.31454	0.718169	0.94636					0.664494	2.17295													0.256093
																									0.624614		2.86609	4.9368	0.685625	0.962536					0.595592	2.50863													0.241562
																									0.721987		3.14068	4.25667	0.835506	1.19476					1.20609	1.70852													0.223353
																									0.697693		3.17486	4.85812	0.731286	1.15675					1.36604	1.65174													0.212382
																									0.753008		2.18644	4.31611	0.785345	1.02339					1.21829	1.90861													0.229687
																									0.91961		4.19176	4.09828	0.658984	0.894394					1.50306	1.72978													0.369267
																									0.825616		2.41717	3.82427	0.823857	0.908118					1.63703	1.60384													0.314636
																									0.990869		2.81573	4.35703	0.80293	1.03308					2.10909	1.97509													0.271448
																									0.987219		3.91454	4.1711	0.780667	0.948054					1.54673	1.96301
																									0.914195		3.94226	4.03435	0.690717	0.959148					1.48951	2.84724
																									0.741306		2.11402	4.26983	0.756551	1.07926					1.16392	1.33986
																									0.964252		2.62454	4.16619	0.905221	0.840886					1.66734	1.68214
																									0.864063		2.95779	4.72136	0.602315	0.965207					1.43237	1.98168
																									0.76933		3.07317	4.32178	0.923504	1.0317					0.652558	3.22279
																									0.839724		4.48293	4.33193	0.724398	0.934496					0.669815	1.76425
																									0.729844		2.2154	3.78865	0.895439	1.03024					0.839384	3.27213
																									0.735509		3.56488	4.3258	0.830373	1.00189					0.743276	1.91802
																									0.771828		2.48458	4.5166	0.857892	1.09937					0.879345	3.23555
																									0.786034		2.49327	4.99107	0.948658	0.922616					0.868662	3.13457
																									0.809384		2.24389	4.1405	0.690772	1.14023					0.948524	3.83369
																									0.714665		4.20657	4.91107	0.725775	1.1197					0.871591	3.85133
																									0.727497		3.26312	5.38757	1.02897	1.03192					0.593438	4.7771
																									0.741374		2.11719	4.79678	0.777895	1.11603					0.775057	3.93332
																									0.724883		2.24318	4.44852	0.79463	1.0685					0.82463	3.75913
																									0.809858		3.58878	5.02688	0.836901	1.50293					0.842586	4.42809
																									0.705907		2.53198	4.47581	0.715672	1.48675					0.880407	4.47644
																									0.709986		2.68289	4.47668	0.936822	1.50677					0.54084	3.9208
																									0.684173		3.28111	4.46198	0.612379	1.18779					0.763666	3.72796
																									0.705213		2.9568	3.79982	0.887122	1.45789					0.691707	3.68681
																									0.6673		3.84585	4.32983	0.667114	1.45813					0.720772	3.92908
																									0.794334		2.71291	5.00071	0.759935	1.17526					0.841947	4.11742
																									0.804664		2.33453	4.57032	1.04343	1.31706					0.823581	4.04707
																									0.730538		3.40244	4.68399	0.915581	1.3716					0.677472	4.15887
																									0.734065		2.42317	4.21397	0.983915	1.34574					0.768966	4.18521
																									0.73548		3.46496	4.16306	1.01738	1.23573					0.810995
																									0.763729		2.57374	4.20306	1.0159	1.23469					0.865778
																									0.765999		2.71197	4.77405	0.834586	1.3068					0.825134
																									0.66538		2.94225	4.57151	0.661685	1.07976					0.944968
																									0.648746		2.9377	4.41859	0.789644	1.33312					0.79753
																									0.732966		3.02731	4.81659	0.701317	1.66744					2.3628
																									0.730468		3.36646	4.47218	0.666823	1.22597
																									0.78135		2.35078	2.37189	0.662945	1.30235
																									0.786017		2.44822	2.62051	0.679494	1.36983
																									0.694616		2.51665	2.41183	0.825203	1.09844
																									0.715581		2.88482	2.74293	0.653447	1.12139
																									0.729213		3.00597	2.36877	1.13461	1.18229
																									0.737317		2.83084	2.96232	0.702577	1.24158
																									0.747246		2.72526	2.86076	0.986524	1.53681
																									0.713567		2.40268	3.0382	0.677929	1.1985
																									1.02216		2.42826	2.8997	0.600175	1.18799
																									1.07824		4.10876	2.89166	0.689035	1.16944
																									1.12484		2.5831	2.96075	0.699479	1.11458
																									0.817051		2.79874	2.88061	0.687874	1.23571
																									1.09569		2.53924	2.26421	1.07544	1.34112
																									1.0158		2.39718	2.93796	1.04929	1.04784
																									0.977887		2.9591	3.29387	0.592096	1.19173
																									0.839623		2.96795	1.80981	0.614869	1.14811
																									0.929063		2.77251	2.51212	0.794501	1.04576
																									0.988384		2.81204	2.72726	1.11471	1.26836
																									0.879142		3.55479	2.8366	0.655563	1.22599
																									0.922669		3.08285	2.69463	0.658382	1.19031
																									0.907293		3.58817	3.10059	0.7228	1.19855
																									0.863736		3.98326	2.58311	1.25081	1.31395
																									0.792953		3.09116	3.21939	0.597009	1.06319
																									0.970845		3.17718	2.76729	0.505845	1.22349
																									0.842195		3.4132	2.50497	0.666788	1.06321
																									0.833048		4.07674	2.61557	0.785332	1.2081
																									0.916468		3.95988	2.4593	0.838738	1.42383
																									0.831476		2.89283	2.86895	0.77641	1.08586
																									0.765383		3.23137	2.68444	0.610284	1.03401
																									0.946512		3.22577	2.94822	0.758651	1.12378
																									0.848797		3.93681	2.71569	0.67214	1.32992
																									0.873327		3.40686	2.64867	0.605259	3.29867
																									0.93564			2.43321	0.732116	3.07561
																									0.994092			2.80174	0.783079	2.96497
																									0.835919			3.01001	0.790289	2.97857
																									0.833647			2.44987	1.12117	3.11959
																									0.735581			2.57196	1.18598	2.94728
																									0.869866			2.79306	0.970564	3.14894
																									0.897538			2.90285	1.27902	3.06828
																									0.856564			5.66456	1.91771	3.27909
																									0.830877			4.31516	2.2233	3.0432
																									0.774929			4.83661	1.68773	3.08346
																									0.924973			3.17076	1.90594	3.02988
																									0.97331			4.64804	1.67091	3.13085
																									0.883786			3.90552	2.15457	3.0886
																									1.05282			4.88856	1.83427	3.25957
																									0.949791			4.17606	1.64667	3.10995
																									1.01742			4.31754	1.75173	3.19915
																									0.77362			4.69881	1.88176	3.24404
																									0.919668			4.51637	1.7222	2.87313
																									1.05441			5.21865	1.83333	3.27368
																									0.805347			5.05801	2.40939	3.16721
																									1.03854			4.38136	1.82592	3.31477
																									0.846547			4.4344	2.09346	3.23123
																									0.953349			4.23165	2.15598	2.95716
																									0.915098			4.1394	1.79279	3.01983
																									0.848713			3.6575	2.32707	3.27029
																									0.883908			3.90001	1.75553	3.25456
																									0.909734			5.14884	1.89869	3.0616
																									0.932483			4.45097	1.72574	3.06138
																									0.97645			4.97315	2.15198	3.21722
																									0.77046			5.61823	1.83701	3.31608
																									0.9207			5.64998	1.71992	3.03605
																									1.04206			4.28192	2.04403	2.84184
																									0.892505			4.73469	1.76971
																									0.910045			5.10499	1.65467
																									0.960041			4.9245	1.76147
																									0.957258			5.52548	2.25221
																									0.965574			5.88993	1.61927
																									1.09996			5.82227	1.57147
																									0.926609			6.07817	2.1598
																									0.913196			6.17454	1.64984
																									1.0052			6.44421	1.60425
																									0.928227			6.23052	1.6038
																									1.00896			4.37493	1.5685
																									0.805309			5.29586	1.81571
																									1.3845			6.2362	1.71747
																									0.969725			5.98716	2.0823
																									0.922833			6.5278	1.69339
																									1.06986			7.29422	1.79436
																									0.985655			8.04898	1.79852
																									0.882079			5.88343	1.66356
																									0.965699			6.48364	1.64983
																									0.921039			1.96308	2.19491
																									1.01813			2.4033	1.81797
																									0.835707			1.88704	1.65881
																									0.922824			1.99222	1.49871
																									0.875574			2.01526	1.75377
																									0.932518			2.54452	1.8475
																									0.965987			2.03254	1.68478
																									0.871215			1.96268	2.2981
																									0.870277			2.89366	1.57842
																									0.896437			2.13579	1.64085
																									0.916133			2.68706	2.0381
																									0.910458			1.95602	1.66292
																									0.849773			2.73201	1.76212
																									0.940488			2.73495	1.68135
																									1.28856			3.21736	1.73622
																									0.916933			2.01306	1.62336
																									0.817854			2.01959	1.76308
																									0.933859			2.57477	1.6737
																									0.828235			2.31874	1.78396
																									1.42858			2.44293	1.75812
																									0.883036			2.07661	0.837078
																									0.762701			1.9545	1.25713
																									0.718665			2.57158	1.14089
																									0.948915			1.83682	1.41228
																									0.84628			2.02973	1.0078
																									0.840293			1.99596	1.19197
																									0.741917			1.86858	1.16439
																									0.905426			1.93788	1.16808
																									0.747884			2.08444	1.19242
																									0.829674			1.76173	1.35022
																									0.741569			2.01646	1.11631
																									1.07422			1.94163	1.30187
																									0.820473			1.87505	1.16963
																									0.79705			1.99648	1.26775
																									0.710767			1.87392	1.28215
																									0.809225			1.85556	1.20986
																									0.671045			1.87757	1.34276
																									0.834918			1.73063	1.32578
																									0.782875			1.82739	1.49118
																									0.76527			2.04174	1.13041
																									1.08401			1.80884	1.3458
																									0.968283			2.34803	1.2719
																									0.788886			1.9301	1.29363
																									1.13465			1.98338	1.28628
																									1.01733			1.81195	1.46859
																									0.700382			1.75099	1.23056
																									1.14424			1.99356	1.13472
																									1.00437			2.71155	1.29794
																									0.96396			2.20249	1.29359
																									1.17308			2.70826	1.24442
																									0.958769			2.0674	1.22465
																									0.958214			1.80846	1.02306
																									0.73727			2.68346	1.32724
																									1.03814			2.32092	1.2164
																									1.0302			2.34242	1.17581
																									1.05564			1.83157	1.31448
																									0.86486			1.75492	1.07661
																									1.17497			2.25034	1.26776
																									0.959202			1.92246	1.12821
																									1.07726			2.42075	1.0377
																									0.980667			1.72222	1.01699
																									1.13759			2.08774	1.27878
																									0.754432			1.86829	1.30355
																									0.795488			1.78677	1.31197
																									0.951872			1.96468	1.32497
																									0.733665			1.82012	1.30887
																									0.994038			2.50021	1.33659
																									0.758301			1.77259	1.102
																									1.057			2.489	1.10287
																									0.917893			1.75629	1.20992
																									0.811869			1.70064	1.32302
																									0.8322			2.03656	1.00661
																									0.890073			1.82142	1.04111
																									0.910004			2.41689	1.115
																									0.904963			2.54785	1.2032
																									0.861207			2.0399	1.16181
																									0.883849			1.7013	1.02916
																									0.991743			1.60776	1.1618
																									1.01826			2.44297	1.16154
																									0.91797			2.25357	1.23238
																									0.979195			2.01927	1.16826
																									0.949213			1.95475	1.12541
																									1.05765			1.89322	1.15387
																									0.871784			1.57371	1.06493
																									0.928952			2.02009	1.09491
																									0.951933			2.19166	1.19457
																									1.03772			1.76367	1.1596
																									1.06624			1.71124	1.1931
																									1.05384			2.2634	1.08542
																									0.98005			2.17361	1.24716
																									1.08798			1.72685	1.07441
																									1.09575			2.40515	1.27148
																									1.11968			1.9419	1.40627
																									1.07681			2.13989	1.20266
																									0.996478			1.95095	1.39902
																									0.991795			1.66047	1.37726
																									1.0569			1.9894	1.19302
																									1.1163				1.22653
																									0.890323				0.89829
																									0.980173				0.755978
																									1.00663				0.870661
																									1.05874				0.813149
																									1.06839				0.89249
																									1.01488				0.875078
																													0.879304
																													0.820237
																													0.767494
																													0.864048
																													0.84233
																													1.02263
																													0.864136
																													0.844369
																													0.8226
																													1.0464
																													0.821227
																													0.838191
																													0.853238
																													0.881553
																													0.835352
																													0.858251
																													0.864681
																													0.806739
																													0.751295
																													1.18699
																													1.04496
																													0.853928
																													0.788087
																													0.695942
																													0.909455
																													0.828592
																													0.622316
																													0.786339
																													0.78584
																													0.845039
																													0.814655
																													0.708213
																													1.06178
																													0.719875
																													1.10424
																													1.06863
																													0.698062
																													0.683571
																													0.891401
																													0.723589
																													0.761555
																													1.08577
																													0.893329
																													0.771436
																													0.753771
																													1.1538
																													0.826806
																													0.829385
																													0.647517
																													0.631853
																													0.713395
																													0.705832
																													0.747781
																													0.93009
																													1.08357
																													0.705014
																													0.65746
																													0.728905
																													0.579178
																													0.641445
																													0.672752
																													0.555154
																													0.528344
																													0.534863
																													0.649043
																													0.605939
																													0.507038
																													0.504562
																													0.542192
																													0.730356
																													0.595184
																													0.563993
																													0.573664
																													0.631593
																													0.553618
																													0.755264
																													0.58001
																													0.553429
																													0.610865
																													0.685214
																													0.71405
																													0.579372
																													0.669052
																													0.624478
																													0.62618
																													0.657908
																													0.614184
																													0.638242
																													0.68609
																													0.592871
																													0.678837
																													0.769112
																													0.709433
																													0.740678
																													0.838137
																													0.6583
																													0.723119
																													0.829919
																													0.856909
																													0.791369
																													1.16442
																													1.1426
																													0.999355
																													0.991382
																													0.954325
																													0.926793
																													0.971083
																													0.998134
																													0.99718
																													1.04591
																													0.972415
																													1.00272
																													0.764623
																													1.11129
																													1.23313
																													1.11704
																													0.873351
																													1.07285
																													0.956953
																													1.0343
																													0.803876
																													0.943168
																													0.952609
																													1.01219
																													0.921226
																													0.924203
																													0.768325
																													0.74682
																													0.780183
																													0.93433
																													0.898847
																													0.707161
																													0.923409
																													0.956068
																													0.95706
																													0.795014
																													1.00215
																													0.88628
																													0.990678
																													0.970247
																													0.906623
																													1.03905
																													0.883389
																													0.791829
																													0.793033
																													0.950171
																													1.00371
																													0.99836
																													0.877311
																													0.963061
																													0.900224
																													0.921667
																													0.822328
																													0.779305
																													0.976749
																													0.914574
																													0.832375
																													0.935151
																													0.908911
																													0.904204
																													0.946521
																													0.822132
																													0.9032
																													0.872134
																													0.888914
																													0.982117
																													0.806413
																													0.84769
																													1.07531
																													0.882624
																													0.974753
																													0.643486
																													1.15717
																													0.849543
																													0.92294
																													0.924236
																													0.985533
																													0.833251
																													0.909223
																													0.733108
																													1.02385
																													1.06735
																													1.02094
																													0.93799
																													1.20076
																													0.785879
																													1.05418
																													0.783829
																													0.872376
																													1.08626
																													0.930036
																													1.34696
																													1.23568
																													1.11094
																													1.2359
																													1.08939
																													1.00996
																													0.906223
																													1.23403
																													1.10212
																													1.27401
																													0.98794
																													1.1281
																													1.51574
																													0.873023
																													1.37691
																													1.30494
																													1.31073
																													1.17942
																													1.23734
																													1.28571
																													1.38783
																													1.52879
																													1.80277
																													1.18092
																													1.07303
																													1.80771
																													1.42029
																													1.5697
																													1.85542
																													0.675127
																													0.546952
																													0.559835
																													0.552757
																													0.58046
																													0.532662
																													0.50736
																													0.612076
																													0.506793
																													0.518267
																													0.47826
																													0.528884
																													0.599863
																													0.545451
																													0.503276
																													0.537173
																													0.548138
																													0.493123
																													0.550154
																													0.523289
																													0.589345
																													0.545307
																													0.548583
																													0.521995
																													0.572959
																													0.549044
																													0.535551
																													0.519386
																													0.632592
																													0.521829
																													0.509682
																													0.52776
																													0.617246
																													0.541699
																													0.587294
																													0.542285
																													0.582768
																													0.693998
																													0.587809
																													0.538331
																													0.563289
																													0.639144
																													0.559005
																													0.604908
																													0.655585
																													0.539796
																													0.528091
																													0.548476
																													0.629157
																													0.550914
																													0.668733
																													0.613175

## Sheet: Figure 2
	2a	Hours of cholesterol re-feeding (0 µg/mL to 80 µg/mL)							2b	Hours of protein re-feeding (0 mg/mL to 14.7 mg/mL)									2d	Cholesterol								Protein										2e	Cholesterol	Both	Protein			2f	Cholesterol	Both	Protein
		0	0.5	1	2	4				0	0.5	1	2	4	6	8			Hours re-feeding	0	0.25	0.5	1	2	4	6	10	0	0.25	0.5	1	2	4	6	10			Proteins significantly changed in all time-points	590	406	1259			Proteins significantly changed within 30 min.	188	157	608
	Inverse TOR response (UNK-Luciferase)(Luminescence/Protein)	1.08379	0.842768	0.883255	1.07976	0.965479			Inverse TOR response (UNK-Luciferase)(Luminescence/Protein)	0.895202	0.987511	0.76885	0.646872	0.773907	0.71401	0.579437			Fold change in pS6 Abundance ratio	1	0.935	1.786	1.135	0.894	0.826	0.458	0.542	1	7.384	8.434	9.153	7.889	11.425	8.541	11.009
		0.87212	0.706387	0.889416	0.952896	1.15804				0.902593	1.04866	0.964724	0.808055	0.808628	0.718909	0.649674
		0.98781	0.79621	0.959307	1.14439	1.18037				1.26898	0.99263	0.884495	0.930454	0.796682	0.701028	0.693086
		1.02098	0.859627	0.934756	0.789306	0.976118				0.933226	0.951442	0.744196	0.918633	0.796598	0.734509	0.606231
		1.0353		1.07345	1.12164						1.13341	0.633189	0.872729	0.826905	0.666496	0.642941
																								2h, Fuzzy clustering of cholesterol-induced changes
																								phosphosite_id	log2_fc_t10h_t0	log2_fc_t15_t0	log2_fc_t1h_t0	log2_fc_t2h_t0	log2_fc_t30_t0	log2_fc_t4h_t0	log2_fc_t6h_t0	crisp_cluster	15m	30m	1h	2h	4h	6h	10h	Cluster_1_Prob	Cluster_2_Prob	Cluster_3_Prob	Cluster_4_Prob	Cluster_5_Prob
	2g, Fuzzy clustering of cholesterol-induced changes																							phosphosite_id	log2_fc_t1_t0	log2_fc_t10_t0	log2_fc_t15_t0	log2_fc_t2_t0	log2_fc_t30_t0	log2_fc_t4_t0	log2_fc_t6_t0	crisp_cluster	15m	30m	1h	2h	4h	6h	10h	Cluster_1_Prob	Cluster_2_Prob	Cluster_3_Prob	Cluster_4_Prob	Cluster_5_Prob
	phosphosite_id	log2_fc_t10h_t0	log2_fc_t15_t0	log2_fc_t1h_t0	log2_fc_t2h_t0	log2_fc_t30_t0	log2_fc_t4h_t0	log2_fc_t6h_t0	crisp_cluster	15m	30m	1h	2h	4h	6h	10h	Cluster_1_Prob	Cluster_2_Prob	Cluster_3_Prob	Cluster_4_Prob	Cluster_5_Prob			14-3-3epsilon | FBpp0082987 1xPhospho [S262(100)]	1.89685	1.19661	-0.286304	2.24031	1.13027	1.39122	1.93282	1	-1.96882	-0.27205	0.64616	1.05756	0.0405108	0.689237	-0.192594	0.535492	0.410622	0.00882332	0.00581985	0.0392428
	2mit | A0A0B4KFU1 1xPhospho [S1045(99)]	2.1306	1.69332	2.46127	2.63297	1.94636	3.08848	2.92029	1	-1.39763	-0.904496	0.0989976	0.433618	1.32136	0.993582	-0.545427	0.335536	0.0494835	0.320739	0.0907918	0.20345			14-3-3epsilon | FBpp0082989 1xPhospho [S256(99.9)]	1.34426	0.929791	0.536053	1.61023	0.892974	1.04963	1.39122	2	-1.56877	-0.589335	0.649052	1.3789	-0.159449	0.777909	-0.488304	0.405606	0.484768	0.0235552	0.0145172	0.0715531
	4E-T | Q8IH18 1xPhospho [S248(99.2)]	0.366252	0.194087	0.144046	0.309176	-0.14401	0.564622	1.00935	1	-0.426186	-1.35589	-0.563788	-0.109713	0.592715	1.81562	0.0472359	0.80272	0.00896912	0.0880697	0.0164307	0.0838109			14-3-3epsilon | FBpp0082990 1xPhospho [S260(100)]	1.51096	1.38847	0.129613	1.68032	0.90458	1.55041	1.65398	1	-2.00843	-0.631205	0.446417	0.747397	0.516519	0.700575	0.228724	0.701925	0.179719	0.00852438	0.00682411	0.103007
	AGO1 | Q7KY08 1xPhospho [S915(100)]	0.438293	0.505891	0.200379	0.317304	0.00288251	0.669027	1.24428	1	0.0584466	-1.20268	-0.707525	-0.414373	0.467456	1.90971	-0.111033	0.706554	0.0143061	0.153403	0.0277372	0.0979999			4E-T | FBpp0088297 1xCarbamidomethyl [C167]; 1xPhospho [S157(99.2)]	0.773996	-0.360305	0.555816	0.603122	0.929791	0.352759	0.24123	3	0.267575	1.14943	0.782059	0.379125	-0.211249	-0.474241	-1.8927	0.0674799	0.110503	0.692345	0.0843594	0.0453123
	ATP7 | Q9VYT4 2xPhospho [S167(96.3); S169(96.3)]	0.545968	0.480265	-0.345564	-0.0513992	0.560715	-0.103147	-0.488026	2	0.896638	1.07939	-0.979297	-0.311078	-0.428627	-1.30291	1.04589	0.0962352	0.353836	0.152908	0.225316	0.171704			4E-T | FBpp0088297 1xPhospho [S388(100)]	-0.826233	-0.463947	0.1137	-1.12658	-0.270556	-0.703689	-0.717857	4	1.6905	0.741423	-0.631052	-1.37289	-0.32838	-0.363372	0.263763	0.00873577	0.0102365	0.040073	0.92891	0.0120447
	Abcd1 | Q7JUN3 1xPhospho [S67(100)]	-0.422752	-0.545824	-0.186065	-0.182786	-0.388355	-0.210897	-0.24127	3	-1.65574	-0.54479	0.882382	0.905515	0.707192	0.492904	-0.787463	0.21397	0.0887677	0.343086	0.16158	0.192596			4E-T | FBpp0088297 2xPhospho [S388(100); S391(100)]	0.75446	0.350497	-1.39973	0.746743	0.348232	0.332278	0.599318	1	-2.19737	0.134517	0.676447	0.666152	0.113233	0.469479	0.137538	0.520929	0.401519	0.0116566	0.0081353	0.0577604
	Abi | NA	-0.746616	-0.195946	-0.0365259	-0.153607	-0.158429	0.107018	-0.395929	4	0.107829	0.243705	0.685205	0.26117	1.20508	-0.61645	-1.88654	0.0708852	0.122689	0.274098	0.468611	0.0637171			4E-T | NA	1.50589	1.16414	-0.524915	1.7583	0.797428	1.17505	1.59024	1	-2.06258	-0.348834	0.56933	0.896454	0.140556	0.678649	0.126426	0.69728	0.24456	0.00670277	0.00486783	0.0465894
	Ac76E | Q9VW60 2xPhospho [S711(100); S712(100)]	-0.114035	0.124328	-0.296899	-0.295128	0.146655	-0.535332	-0.321928	4	1.23276	1.32185	-0.448017	-0.440949	-1.39941	-0.547887	0.281646	0.0943342	0.287878	0.181875	0.30512	0.130793			ACC | FBpp0087947 1xPhospho [S125(100)]	0.77989	0.558757	0.60502	0.655352	0.773996	0.951588	0.727703	2	-0.888518	0.397597	0.442456	-0.505433	1.74929	0.045246	-1.24063	0.238828	0.280258	0.163852	0.119554	0.197508
	Acn | Q9VJ12 1xPhospho [S197(100)]	0.00288251	0.269033	0.347099	0.27023	0.545968	0.105678	-0.438307	2	0.354563	1.23503	0.602759	0.358368	-0.164797	-1.89431	-0.491618	0.00718494	0.865983	0.0180232	0.0987414	0.0100674			ACC | FBpp0087947 1xPhospho [S895(100)]	0.488515	0.498761	0.43189	0.0342157	0.588805	0.308011	0.317304	4	0.27776	1.13541	0.587254	-1.89581	-0.399327	-0.348536	0.643258	0.100119	0.121251	0.238112	0.417459	0.123058
	Acn | Q9VJ12 1xPhospho [S77(100)]	0	-0.586406	-0.496142	-0.442222	-0.481969	-0.41889	0.0524159	5	-0.968416	-0.559568	-0.615056	-0.403972	-0.31263	1.53242	1.32722	0.319063	0.0251756	0.0906798	0.033722	0.53136			ACC | FBpp0087947 2xPhospho [S1398(100); S1400(99.1)]	0.263034	1.38847	-0.22095	0.614474	0.121679	0.861558	1.07587	5	-1.4227	-0.818852	-0.569728	0.0496451	0.485103	0.862811	1.41372	0.0902939	0.0572412	0.0135782	0.0168391	0.822048
	Ae2 | Q8IQD6 1xPhospho [S172(100)]	-0.411195	0.211635	-0.136062	0.0827026	0.219091	-0.390245	-0.698998	4	1.05384	1.07496	0.0690443	0.688659	-0.65089	-1.52538	-0.710228	0.0288473	0.422216	0.0788154	0.433209	0.0369124			ACC | FBpp0087947 2xPhospho [S1405(100); S1411(100)]	0.359521	1.54052	0.0426443	0.681674	0.0621217	0.899949	0.786596	5	-1.10345	-1.06653	-0.502741	0.107972	0.521761	0.306876	1.73611	0.090545	0.0632898	0.0193682	0.0260237	0.800773
	Ae2 | Q8IQD6 1xPhospho [S195(100)]	-0.482785	0.0485613	-0.323103	-0.132099	-0.331881	-0.0848553	0.280244	3	0.753061	-0.715239	-0.681362	0.0558126	0.238146	1.64723	-1.29765	0.229085	0.0359079	0.5485	0.0988532	0.0876541			ACXD | FBpp0072753 2xPhospho [S301(100); S304(100)]	0.215368	0.199123	0.554834	0.183963	0.189034	0.332278	-0.0232698	4	1.81705	-0.267037	-0.117002	-0.295928	0.549075	-1.4766	-0.209558	0.0640851	0.0746461	0.264468	0.513671	0.0831302
	Ae2 | Q8IQD6 1xPhospho [S580(100)]	-0.621488	-0.0409718	0.157044	0.250962	0.0745054	0.0143553	-0.50226	4	0.162916	0.508517	0.755539	1.03662	0.3285	-1.21763	-1.57446	0.0378562	0.175189	0.130608	0.615348	0.0409987			AGO2 | FBpp0075313 1xPhospho [S187(99.9)]; 1xPhospho [S233(99.9)]; 1xPhospho [S302(99.9)]; 1xPhospho [S325(99.9)]; 1xPhospho [S348(99.9)]	-0.739372	-0.422752	0	-1.08314	-0.358454	-0.648372	-0.793357	4	1.64681	0.625381	-0.460061	-1.43965	-0.200752	-0.613893	0.44216	0.00906031	0.0105227	0.0382304	0.929356	0.0128303
	Ae2 | Q8IQD6 2xPhospho [S172(100); S176(100)]	-0.606035	0.157044	-0.0831412	0.201634	0.344828	-0.304006	-0.652901	4	0.732997	1.20488	0.129444	0.845046	-0.42556	-1.30229	-1.18452	0.026536	0.277228	0.0811036	0.583753	0.0313798			AIF | FBpp0077504 1xPhospho [S661(98.7)]	1.3202	1.5145	0.567545	1.46832	1.01935	1.6017	1.55778	5	-1.93009	-0.727681	0.0729921	0.467212	0.82217	0.705285	0.59011	0.38949	0.141454	0.0135943	0.0127643	0.442697
	Ae2 | Q8IQD6 3xPhospho [S381(100); S389(100); T/S/Y]	-0.841663	-0.128156	-0.186065	0.0186342	0.120352	-0.630394	-1.31115	2	0.563181	1.03845	0.452433	0.843914	-0.397335	-1.69926	-0.801381	0.0203652	0.531157	0.0560507	0.365855	0.0265719			AIF | FBpp0077504 2xPhospho [S648(100); S653(97.9)]	1.71238	1.86354	1.15316	1.76214	1.36737	2.04684	1.70354	5	-1.67089	-0.962497	0.178417	0.342972	1.28447	0.14921	0.678317	0.254826	0.13685	0.0218059	0.0218672	0.564651
	Akap200 | Q9VLL3 1xPhospho [S100(100)]	-0.187707	-0.369595	-0.265345	-0.244685	-0.217591	-0.347399	-0.732165	2	-0.171047	0.646275	0.389506	0.500592	-0.0517002	-2.12059	0.806963	0.0426028	0.652764	0.0746995	0.148047	0.0818861			AP-1sigma | FBpp0083884 1xPhospho [S137(100)]	1.44837	1.41576	0.0579701	1.92067	0.623867	1.48954	1.87499	1	-1.76932	-0.937456	0.274558	0.968836	0.335078	0.901686	0.226616	0.580129	0.218344	0.0145866	0.01191	0.17503
	Akap200 | Q9VLL3 1xPhospho [S69(100)]	0.593593	0.361768	0.265437	0.292782	0.404903	0.264236	0.0243197	2	0.269911	0.520411	-0.289524	-0.130721	-0.296497	-1.68979	1.61621	0.0940005	0.379133	0.131351	0.175692	0.219824			AP-2alpha | FBpp0088945 1xPhospho [S646(100)]	-0.831358	-0.397828	-0.205896	-1.0145	-0.552156	-0.698998	-0.756331	4	1.57558	0.309273	-0.711799	-1.38157	-0.227743	-0.437416	0.873668	0.0214264	0.0238822	0.0605051	0.860118	0.0340678
	Alp4 | Q24238 1xPhospho [S144(100)]	0.0989585	0.271426	0.468844	0.609755	0.175045	0.564622	0.604071	3	-0.595457	-1.04546	0.326286	0.984198	0.773473	0.957661	-1.4007	0.2093	0.0496629	0.502005	0.126438	0.112594			APP-BP1 | FBpp0303606 1xPhospho [S8(100)]	-1.00289	-0.558517	0.166073	-1.27928	-0.446148	-0.756331	-0.943416	4	1.81994	0.516345	-0.669116	-1.25764	-0.144124	-0.542483	0.27708	0.00612907	0.00709505	0.0270702	0.951017	0.0086886
	Alp4 | Q24238 1xPhospho [S34(100)]	0.719841	0.751035	0.896853	0.699552	0.355016	1.13553	1.06626	1	-0.200553	-1.71606	0.357472	-0.397573	1.27087	1.00577	-0.319931	0.394844	0.037971	0.322152	0.0734939	0.171538			ATP7 | FBpp0271765 2xPhospho [S1199(98.1); T/S]	-0.573467	-0.974262	-0.205896	-0.800877	-0.42082	-0.932361	-1.00578	3	1.60798	0.911258	0.41642	-0.320779	-0.747012	-0.985022	-0.882844	0.0170646	0.0231786	0.797342	0.145757	0.0166578
	Amnionless | Q9VPN2 2xPhospho [S481(100); T504(97)]	-0.272297	0.0662614	-0.378944	-0.142417	-0.26708	0.238787	0.90381	1	0.101508	-0.648725	-0.900493	-0.368154	0.489801	1.98653	-0.660468	0.463634	0.0280029	0.329988	0.0604764	0.117898			ATP7 | FBpp0271765 3xPhospho [S165(100); S167(99.9); S169(99.9)]	1.123	0.982583	0.134878	1.34085	0.772308	1.04474	1.06833	1	-2.03937	-0.391635	0.514902	1.07802	0.312602	0.373563	0.151918	0.696189	0.238958	0.00728831	0.00528605	0.0522784
	Amph | Q7KLE5 1xPhospho [S507(100)]	0.0949116	0.528071	0.343692	0.349365	0.366252	0.438293	0.664483	3	0.736075	-0.178725	-0.306263	-0.274191	0.228538	1.50724	-1.71268	0.151354	0.0440772	0.587439	0.143193	0.0739369			ATPCL | FBpp0289824 1xPhospho [S468(97)]	1.47612	0.818851	0.27858	1.59503	0.816395	0.926759	1.24914	2	-1.64313	-0.456004	1.00023	1.26268	-0.212396	0.499207	-0.450583	0.350064	0.561261	0.0214768	0.0124493	0.0547488
	Amun | Q9VYV4 1xPhospho [S541(100)]	-0.164884	-0.270556	-0.0291463	-0.205896	0.361768	-0.395929	-1.45008	2	0.0667324	1.19915	0.49907	0.182531	-0.157796	-2.04567	0.255978	0.00822371	0.910607	0.0168499	0.0507708	0.013549			ATPsyndelta | FBpp0305117 1xPhospho [S131(100)]	1.21379	0.963341	0.604368	1.03659	0.958011	0.292842	0.712396	2	-0.714201	0.425889	1.25048	0.679202	-1.71851	-0.365934	0.443074	0.218608	0.337986	0.198929	0.10408	0.140397
	Ank2 | M9MRX4 1xPhospho [S3123(100)]; 1xPhospho [S3194(100)]; 1xPhospho [S3366(100)]; 1xPhospho [S3442(100)]; 1xPhospho [S3518(100)]; 1xPhospho [S3594(100)]; 1xPhospho [S3670(100)]; 1xPhospho [S3746(100)]; 1xPhospho [S3822(100)]; 1xPhospho [S3898(100)]; 1xPhospho [S3974(100)]; 1xPhospho [S4050(100)]; 1xPhospho [S4126(100)]; 1xPhospho [S4202(100)]; 1xPhospho [S4278(100)]; 1xPhospho [S4354(100)]; 1…	-0.176251	0.117695	0.264236	0.0114956	0.57918	-0.155213	-1.03801	2	0.345415	1.25948	0.635669	0.135065	-0.195135	-1.94369	-0.236805	0.00447791	0.931354	0.0105283	0.0470707	0.00656922			Aatf | FBpp0078929 2xPhospho [S28(98.5); S32(100)]	0.860764	0.888305	0.410341	0.93885	0.750178	0.773152	1.08134	1	-1.92976	-0.307942	0.219813	0.592466	-0.1983	1.27247	0.351246	0.491272	0.29988	0.0215891	0.0174901	0.169769
	Ank2 | M9MRX4 1xPhospho [S3194(100)]; 1xPhospho [S3898(100)]; 1xPhospho [S4126(100)]; 1xPhospho [S4354(100)]; 1xPhospho [S4430(100)]; 1xPhospho [S4658(100)]; 1xPhospho [S4734(100)]; 1xPhospho [S4810(100)]; 1xPhospho [S4982(100)]; 1xPhospho [S6066(100)]; 1xPhospho [S6218(100)]; 1xPhospho [S6522(100)]; 1xPhospho [S6694(100)]; 1xPhospho [S6998(100)]; 1xPhospho [S7150(100)]; 1xPhospho [S7530(100)]; 1…	0.00575927	-0.150401	0.0551957	-0.109359	0.286881	-0.295128	-0.865122	2	0.00761852	1.21175	0.573764	0.120635	-0.390912	-1.96049	0.437632	0.0129608	0.87075	0.0253507	0.068757	0.0221818			Abca3 | FBpp0297618 1xPhospho [S877(100)]	-0.314733	0.327687	0.555816	-0.246395	0.0384362	0.308011	-0.0499049	4	1.45378	-0.155458	-1.25394	-1.04139	0.68302	-0.430232	0.744219	0.0582761	0.0611072	0.109697	0.662929	0.10799
	Ank2 | M9MRX4 2xPhospho [T3221(99); T3225(99)]; 2xPhospho [T4837(99); T4841(99)]; 2xPhospho [T6549(99); T6553(99)]	0.680774	0.0840643	0.271426	0.157044	0.323082	0.0285692	-0.0499049	5	-0.530787	0.448772	0.237071	-0.231698	-0.758221	-1.07983	1.91469	0.119026	0.253373	0.138473	0.147381	0.341747			Abca3 | FBpp0297618 2xPhospho [S874(100); S877(100)]	-0.872481	-0.127696	-0.191479	-1.03049	-0.329378	-0.646812	-0.728953	4	1.05881	0.66372	-0.892279	-1.34499	-0.245734	-0.48107	1.24155	0.0497374	0.0547059	0.107437	0.705188	0.0829319
	Ank2 | M9MS19 1xPhospho [S2314(100)]; M9MRX4 1xPhospho [S2307(100)]	0.454176	0.163499	0.642471	0.577248	0.243669	0.528071	0.00575927	2	-0.881835	-0.545275	1.12892	0.855111	0.648665	-1.54404	0.338448	0.118003	0.257619	0.197893	0.228044	0.198442			Abca3 | FBpp0297618 2xPhospho [S874(99.9); S877(100)]	0.378512	0.827819	-0.732165	0.302173	0.309176	0.311503	0.411426	1	-2.08771	0.107128	0.253267	0.0923673	0.112033	0.322641	1.20027	0.351722	0.239933	0.0309738	0.0295286	0.347842
	Ank2 | M9MS19 1xPhospho [T2355(100)]; M9MRX4 1xPhospho [T2348(100)]	0.369606	0.644318	0.482332	0.512985	0.292782	0.725959	1.00935	1	0.279512	-1.17495	-0.390698	-0.263871	0.6173	1.78981	-0.857097	0.417632	0.0248149	0.403275	0.0578517	0.0964265			Abl | FBpp0303166 1xPhospho [S1137(100)]	0.250962	0.0440443	-0.771027	0.22033	-0.00144342	0.0100637	0.128293	1	-2.17302	0.0447389	0.772109	0.683836	0.0778996	0.418609	0.175824	0.523661	0.400053	0.0114542	0.0079683	0.0568633
	Apoltp | NA	-0.26708	-0.808437	-0.659723	-0.54372	-0.744197	-0.579922	-0.641604	5	-1.15488	-0.787706	-0.304873	0.358167	0.151245	-0.201311	1.93936	0.127444	0.0498456	0.0833126	0.0484374	0.69096			Abp1 | FBpp0075561 1xPhospho [S288(99.4)]	1.20602	1.45733	0.6107	1.15769	0.813114	1.21475	0.854395	5	-1.48021	-0.790101	0.549463	0.384696	0.579222	-0.649359	1.40629	0.260693	0.195391	0.0449779	0.0460751	0.452863
	Arglu1 | Q9VL63 1xPhospho [S43(100)]	0.309176	0.625738	0.468844	0.425459	0.474047	0.381837	0.598365	3	1.38874	0.0441425	-0.00197387	-0.386536	-0.773203	1.1461	-1.41727	0.132138	0.0737766	0.459626	0.245749	0.0887113			Abp1 | FBpp0075561 2xPhospho [S237(98.7); S242(100)]	0.415759	-0.504305	0.476122	-0.666576	0.393965	-1.40736	-0.788365	3	1.0529	0.941051	0.970721	-0.502813	-1.51135	-0.668621	-0.28189	0.0511682	0.0717008	0.618719	0.211073	0.0473396
	Arglu1 | Q9VL63 1xPhospho [S77(100)]	0.24123	0.645241	0.594549	0.591679	0.565597	0.489543	0.230203	4	0.956362	0.49619	0.663468	0.646891	0.0567547	-1.44169	-1.37798	0.0249955	0.176921	0.0864334	0.683865	0.0277853			Ac76E | FBpp0293288 1xPhospho [S38(98)]	-0.547932	-0.646112	-0.590745	-0.83908	-0.369595	-1.2969	-0.438307	3	0.271036	0.978043	0.407907	-0.52288	-1.98651	0.758372	0.0940291	0.134719	0.183295	0.328708	0.229497	0.123781
	Arms | E1JGQ4 1xPhospho [S889(100)]	0.405992	0.868687	0.85997	0.674461	1.01364	0.607863	0.392867	4	0.752897	1.36049	0.716357	-0.0612313	-0.340386	-1.24157	-1.18656	0.0224584	0.286041	0.0694435	0.595762	0.0262945			Ac76E | FBpp0293288 1xPhospho [S712(99.1)]	-1.1047	-1.83136	-0.564905	-1.49005	-0.894322	-1.67577	-1.45008	3	1.59934	0.870044	0.404292	-0.448846	-0.860001	-0.360364	-1.20447	0.0201512	0.0276422	0.795265	0.137847	0.0190948
	Arms | E1JGQ4 3xPhospho [S889(100); S892(100); S897(99)]	-0.518701	0.191563	-0.123434	-0.0513992	0.116365	-0.430509	-0.541618	4	1.27046	1.02265	0.232418	0.469801	-0.779516	-1.14566	-1.07014	0.0306106	0.236831	0.0949683	0.602182	0.0354089			Ac76E | FBpp0293288 2xPhospho [S621(100); S624(100)]	0.447844	1.86711	-0.558517	1.09896	-0.132894	1.16092	1.17951	5	-1.51393	-1.01123	-0.325314	0.443721	0.516904	0.538862	1.35098	0.104619	0.0592529	0.0113433	0.0128436	0.811941
	Ars2 | Q9V9K7 1xPhospho [S426(100)]	-0.224317	-0.438307	-0.101598	-0.224317	0.0894982	-0.37707	-0.951764	2	-0.36469	1.23883	0.658261	0.28543	-0.178645	-1.92462	0.28543	0.018613	0.81626	0.0366566	0.0970208	0.0314493			Ac76E | FBpp0293288 2xPhospho [S711(100); S712(100)]	-0.85726	-1.25843	-0.828793	-0.897006	-0.72738	-0.883635	-0.854649	3	0.432301	1.03929	0.261922	0.0240312	0.104058	0.27755	-2.13915	0.0961178	0.142627	0.551973	0.137492	0.0717906
	Asator | L0MPX5 1xPhospho [S1246(100)]	-0.123434	0.249749	-0.21927	0.0186342	0.293959	-0.547932	-0.773491	2	1.02998	1.14182	-0.156521	0.445318	-0.987956	-1.55857	0.0859205	0.0407749	0.543101	0.0890205	0.266722	0.0603812			Ac76E | FBpp0293288 2xPhospho [S722(100); S728(98.4)]	-0.708396	-1.49411	-0.182786	-1.14242	-0.448115	-1.31115	-1.23447	3	1.52808	0.986655	0.455532	-0.430118	-0.774427	-0.617949	-1.14777	0.0146082	0.0201811	0.847801	0.103655	0.0137551
	Asator | Q8IMC6 1xPhospho [S467(100)]	0.705757	0.27858	0.211635	0.614474	0.426533	0.414677	0.395063	5	-0.89963	-0.0500295	-1.28405	1.02919	-0.118113	-0.230743	1.55337	0.169842	0.100513	0.143901	0.0977692	0.487974			Ac76E | FBpp0293288 3xPhospho [S621(100); S624(100); S627(100)]	-0.502961	-0.559895	-0.29829	-0.58231	-0.378187	-0.604412	-0.6177	3	1.69444	1.04344	0.0268053	-0.61972	-0.799809	-0.908072	-0.437086	0.0232146	0.0302159	0.466601	0.454931	0.0250376
	Asph | A4UZJ1 1xPhospho [S22(99.3)]	0.505891	0.516015	0.451013	0.341417	0.39835	0.543991	0.493647	1	0.71623	-0.91438	-0.184573	-1.70338	1.10392	0.406254	0.575927	0.270619	0.0797646	0.268278	0.121553	0.259785			Acf | FBpp0085204 3xPhospho [S924(100); S928(100); T931(100)]	0.615416	1.31092	0.391768	0.630405	0.41792	0.92372	0.87578	5	-1.06792	-0.987252	-0.378077	-0.331843	0.57288	0.425011	1.7672	0.0963952	0.0700649	0.0236219	0.0337489	0.776169
	Asph | A4UZJ1 1xPhospho [S22(99.5)]	0.834307	0.878137	0.827819	0.776525	0.518031	1.01078	1.04404	1	0.212162	-1.86625	-0.0782557	-0.374307	0.977733	1.16972	-0.040811	0.493403	0.0288181	0.257344	0.0546154	0.165819			Acn | FBpp0307803 1xCarbamidomethyl [C51]; 1xPhospho [S31(100)]	0.215368	-1.52699	0.289244	-0.177882	0.421156	-0.696658	-0.867752	3	0.864752	1.04755	0.762378	0.217433	-0.501461	-0.738555	-1.6521	0.0216222	0.0329992	0.879178	0.0495132	0.0166871
	Atg13 | Q9VHR6 1xPhospho [S314(100)]	-0.163268	-0.365871	-0.442222	-0.114035	-0.597278	-0.176251	0.421156	1	-0.491759	-1.20088	-0.725727	0.279963	0.0893113	1.91999	0.129095	0.741319	0.0122896	0.105412	0.022114	0.118865			Acn | FBpp0307803 1xPhospho [S12(98.9)]	1.42761	1.36569	-0.442222	2.04684	0.775683	1.3471	1.56608	1	-2.00338	-0.476018	0.341554	1.11813	0.24059	0.515219	0.263909	0.700855	0.214011	0.00802914	0.00607723	0.0710273
	Atg17 | Q7KTS2 1xPhospho [S967(100)]	1.64524	1.04893	0.768925	1.19409	0.568519	1.30801	2.10131	1	-0.355143	-1.27918	-0.893715	-0.0759532	0.14317	1.66902	0.791802	0.686233	0.0119594	0.0738372	0.0189758	0.208995			Acn | FBpp0307803 1xPhospho [S135(100)]	1.80983	1.00144	-0.224317	1.88675	0.906891	1.38073	1.60549	1	-1.94552	-0.395207	0.842261	0.947678	0.254187	0.562226	-0.265625	0.540089	0.400116	0.00985007	0.00647665	0.0434685
	Atu | Q94546 1xPhospho [S312(100)]	-0.352916	-0.652901	-0.37707	-0.395929	-0.562772	-0.210897	-0.0679388	1	-1.40862	-0.952849	-0.0137722	-0.10914	0.826545	1.54947	0.108371	0.520776	0.0268936	0.173428	0.0446189	0.234284			Acn | FBpp0307803 1xPhospho [S31(100)]	-1.01159	-0.985645	0.613532	-1.52699	-0.448115	-1.03505	-1.47393	4	1.97905	0.531831	-0.236284	-0.938872	-0.268262	-0.86654	-0.200918	0.0128412	0.0155961	0.107241	0.84833	0.0159917
	Atu | Q94546 1xPhospho [S6(100)]	-0.077041	-0.251539	-0.358454	-0.217591	-0.567041	0.0398403	0.621056	1	-0.358477	-1.19184	-0.640883	-0.268808	0.411173	1.9464	0.102442	0.808995	0.00886685	0.0832052	0.0161385	0.0827948			Acn | FBpp0307803 1xPhospho [S437(100)]	-0.715486	-0.790859	-0.12658	-1.21759	-0.298673	-1.55216	-0.873027	4	1.35895	1.00977	0.164052	-0.854727	-1.53356	-0.155601	0.0111197	0.0503026	0.0653374	0.390615	0.439374	0.0543711
	Atu | Q94546 2xPhospho [S256(100); S258(100)]	0.105678	0.54201	0.67717	0.43189	0.917623	0.271426	0.0745054	4	0.35923	1.5799	0.798475	0.00136024	-0.520121	-1.16008	-1.05877	0.0268745	0.379645	0.0765887	0.484204	0.0326877			Acn | FBpp0307803 1xPhospho [S95(100)]	1.93395	1.79701	0.168642	1.97966	1.37962	1.93395	1.71414	1	-2.15083	-0.276331	0.581726	0.65248	0.581726	0.241471	0.369758	0.632044	0.239261	0.0114788	0.0090038	0.108213
	Atu | Q94546 3xPhospho [S635(100); S636(100); S642(100)]	-0.554273	0.237564	0.0496308	0.189034	-0.128156	-0.316528	-0.305788	4	1.21615	-0.0334742	0.574006	1.05033	-0.677121	-0.640425	-1.48947	0.0543038	0.127871	0.201151	0.563642	0.0530324			Acn | FBpp0307803 2xPhospho [S10(98.8); S12(100)]	-0.380822	-1.12973	-0.209228	-0.603841	-0.272297	-1.04692	-0.85726	3	1.15771	0.989331	0.699601	0.104203	-1.0787	-0.572357	-1.29979	0.0158822	0.0235314	0.896953	0.0505308	0.0131029
	Atu | Q94546 4xPhospho [S67(98.2); S72(100); S75(100); S78(100)]	0.629473	0.339137	0.0690147	0.104337	0.246104	0.104337	0.246104	5	0.46656	-0.0115848	-0.921736	-0.740198	-0.740198	-0.0115848	1.95874	0.17362	0.108927	0.152668	0.107642	0.457142			Acn | FBpp0307803 2xPhospho [S639(98.9); S641(100)]	0.655352	0.981853	-0.00288828	1.02645	0.442545	1.36177	1.35671	5	-1.67129	-0.779275	-0.353116	0.390026	1.06153	1.0514	0.300724	0.283343	0.147142	0.021646	0.0214183	0.526451
	B2N016	0.482332	0.574344	0.49057	0.543991	0.653519	0.418999	0.163499	2	0.632708	1.1386	0.0974297	0.438765	-0.359877	-1.99242	0.0447916	0.0137836	0.825324	0.0304715	0.109247	0.0211737			Acn | FBpp0307803 2xPhospho [S74(100); S77(100)]	-0.502909	-0.657722	0.102446	-0.637153	-0.300886	-0.357345	-0.727862	4	1.89209	0.485768	-0.218634	-0.68671	0.28891	-1.00299	-0.758428	0.0316618	0.0388757	0.290432	0.601707	0.037324
	B4F5W4	0.459432	-0.106249	0.249749	0.452068	-0.248108	0.792439	1.39012	1	-0.964529	-1.22109	-0.320685	0.0452218	0.660802	1.74174	0.0585389	0.702318	0.0141307	0.118903	0.0248679	0.13978			Acn | FBpp0307803 3xPhospho [S10(100); S11(100); S12(100)]	-0.438307	-1.191	-0.176251	-0.664288	-0.375197	-1.00578	-0.854649	3	1.35599	0.812055	0.639507	0.0216596	-0.91201	-0.4988	-1.4184	0.0163603	0.0236062	0.885864	0.0601786	0.0139907
	B4HN85	0.172488	0.299831	0.573375	0.351628	0.445727	0.557778	0.219091	4	-0.471962	0.453005	1.26228	-0.14357	1.1634	-0.983845	-1.27931	0.0800779	0.205515	0.22437	0.403223	0.0868141			Acn | NA	1.53306	1.22342	0.586885	1.24123	1.30393	1.13159	1.29278	2	-2.05607	0.398327	1.18265	0.183719	-0.191574	0.360178	0.122765	0.345497	0.500583	0.0354589	0.0231202	0.0953408
	B4IC49	-0.486004	-0.0831412	0.336855	0.541019	-0.161653	0.374066	0.0285692	3	-0.450424	-0.669163	0.719705	1.28852	0.823377	-0.139193	-1.57282	0.124484	0.0980401	0.400129	0.27376	0.103587			Ae2 | FBpp0076047 1xPhospho [S125(100)]	0.454176	1.13619	0.169925	0.725087	0.342555	1.00576	1.04054	5	-1.38283	-0.929335	-0.636108	0.0755718	0.812895	0.904268	1.15554	0.0812492	0.0500126	0.011832	0.0145426	0.842364
	B4II37; Q9V9K7	-0.0370041	0.411467	0.274352	0.132418	0.354963	0.0707327	-0.14614	4	1.26062	0.986578	0.595622	-0.0927444	-0.391914	-1.44373	-0.914429	0.026403	0.322481	0.0788468	0.540544	0.0317248			Ae2 | FBpp0076047 1xPhospho [S176(100)]	1.07108	0.871844	0.892974	1.09288	0.934328	1.26063	0.728574	2	-0.490208	-0.254287	0.525852	0.650264	1.60723	-1.4281	-0.610754	0.230719	0.264004	0.174473	0.12382	0.206984
	B4KBL1	0.821302	0.0565835	0.293959	0.345964	0.303342	0.356144	-0.0603973	5	-0.881944	0.00333098	-0.0303331	0.156241	0.192762	-1.30163	1.86157	0.125985	0.201658	0.137051	0.128898	0.406408			Ae2 | FBpp0076047 1xPhospho [S407(100)]	-1.2969	-0.650635	-0.184425	-1.31833	-0.717857	-1.20756	-0.870387	4	1.70437	0.420009	-0.97417	-1.02576	-0.759067	0.0527564	0.581861	0.0335023	0.0382555	0.107911	0.771368	0.0489625
	B4P624	0.326633	0.487174	0.580269	0.497803	0.440305	0.628493	0.151597	4	0.263421	-0.0266474	0.839566	0.329201	1.13802	-1.81341	-0.730144	0.0656349	0.296141	0.169596	0.386647	0.0819811			Ae2 | FBpp0076047 1xPhospho [S425(100)]	-0.696658	-0.490051	0.341417	-1.02034	-0.179515	-0.606035	-0.798366	4	1.8499	0.69471	-0.452082	-1.16987	-0.25112	-0.677626	0.00607987	0.0065098	0.00778214	0.0416868	0.935524	0.00849731
	B4QLQ2	-0.210897	-0.147202	0.423309	0.582074	-0.16004	0.491597	0.328836	3	-0.967394	-1.00458	0.684964	1.14479	0.882743	0.411345	-1.15187	0.195681	0.0740595	0.420045	0.164691	0.145523			Ae2 | FBpp0076047 1xPhospho [S617(100)]	0.144046	-0.046921	-0.68966	0.240009	0.0328061	-0.169745	0.0356239	2	-2.04903	0.320199	0.684996	0.999692	-0.344039	0.329439	0.0587441	0.348905	0.566401	0.0183627	0.0114403	0.0548908
	B52 | A0A0C4DHG5 2xPhospho [S315(99.9); S317(100)]	0.809826	0.0976108	-0.182786	-0.0619024	-0.104697	0.304511	0.77989	5	-0.330858	-0.819347	-1.0079	-0.716015	0.168719	1.31656	1.38884	0.347866	0.0248421	0.0954752	0.0339382	0.497878			Ae2 | FBpp0076047 2xPhospho [S122(100); S125(100)]	3.11936	1.97856	0.657183	3.67683	1.90651	2.51929	3.08882	1	-1.75039	-0.510532	0.693129	1.24638	0.0976096	0.662824	-0.439022	0.462417	0.460854	0.0145465	0.00918697	0.0529957
	B52 | A0A0C4DHG5 3xPhospho [S246(100); S248(100); S250(100)]	-0.567041	-0.199255	0.177599	-0.0558912	0.775683	-0.648372	-1.78091	2	0.161424	1.38088	0.632794	0.340744	-0.40033	-1.81691	-0.298601	0.00571339	0.912105	0.0134275	0.0603968	0.00835695			Ae2 | FBpp0076047 2xPhospho [S172(100); S176(100)]	0.797828	0.419077	0.75351	0.50147	0.476636	0.663266	-0.0249786	3	0.869604	-0.128993	1.02945	-0.0394256	0.544123	-1.93816	-0.336593	0.113618	0.141744	0.368546	0.258267	0.117825
	B52 | A0A0C4DHG5 3xPhospho [S277(100); T279(100); S281(100)]	1.02361	0.266637	-0.117161	0.0758749	-0.093879	0.201634	0.473008	5	0.0133056	-0.900788	-0.959821	-0.470374	-0.15151	0.536563	1.93263	0.183644	0.0368164	0.090413	0.0430188	0.646108			Ae2 | FBpp0076047 2xPhospho [S381(100); T/S/Y]	-0.621488	-0.831358	-0.244685	-0.854649	-0.461959	-1.03801	-0.873027	3	1.66573	0.877082	0.29803	-0.548282	-1.21382	-0.614992	-0.463743	0.0290684	0.0385648	0.580154	0.322214	0.0299985
	B52 | A0A0C4DHG5 3xPhospho [S310(100); S315(100); S317(100)]	0.481299	0.505891	0.280956	0.412511	0.182692	0.589763	0.783247	1	0.220046	-1.41284	-0.916384	-0.251737	0.643792	1.62132	0.0958003	0.665883	0.0170073	0.158398	0.0316404	0.127071			Ae2 | FBpp0076047 2xPhospho [S424(100); S425(100)]	0.348232	-0.356606	-0.706041	0.288063	0.104337	-0.125006	0.0328061	2	-1.73609	0.438835	1.09341	0.931928	-0.176685	0.246859	-0.79826	0.226877	0.671838	0.0359569	0.0171793	0.0481488
	B52 | A0A0C4DHG5 3xPhospho [S317(100); S321(100); S323(100)]	0.370722	0.551885	0.657183	0.533065	0.811471	0.295135	-0.254978	2	0.372382	1.1253	0.677793	0.317795	-0.37231	-1.96789	-0.153073	0.0047194	0.930431	0.0109399	0.0468566	0.00705337			Ae2 | FBpp0076047 2xPhospho [S424(97.2); S425(97.2)]	0.638769	1.39671	-0.32916	0.922959	0.283329	0.964214	1.09963	5	-1.80133	-0.740551	-0.124962	0.36723	0.438679	0.673211	1.18772	0.184059	0.0902219	0.0126725	0.0132951	0.699752
	B52 | P26686 1xPhospho [S203(100)]; A0A0C4DHG5 1xPhospho [S203(100)]	-0.535332	-0.177882	-0.293359	-0.309359	-0.268817	-0.229382	0.0908534	3	0.366063	-0.12131	-0.252846	-0.338601	0.0900416	1.80637	-1.54972	0.194253	0.0431423	0.55113	0.124741	0.0867335			Ae2 | FBpp0076047 3xPhospho [S381(100); S384(98.2); S389(100)]	-0.675765	-0.965784	-0.913216	-0.573467	-0.397828	-0.545824	-0.913216	2	-0.911077	1.42435	0.164906	0.628461	0.753721	-0.911077	-1.14928	0.201493	0.306937	0.253353	0.111271	0.126946
	B52 | P26686 1xPhospho [S344(100)]	0.972325	0.42975	0.488515	0.267835	0.605968	0.707525	0.186501	5	-0.34653	0.310921	-0.127284	-0.950613	0.689816	-1.25406	1.67775	0.135112	0.223923	0.157889	0.153278	0.329798			Ae2 | NA	0.428678	-0.0543923	-0.749038	0.336855	0.232661	0.0100637	0.180148	2	-2.04581	0.452054	0.950808	0.717168	-0.114328	0.318439	-0.278332	0.289303	0.629409	0.0209743	0.0121431	0.0481702
	B52 | P26686 2xPhospho [S342(100); S344(100)]	0.309176	0.397255	0.618239	0.447844	0.787432	0.24732	-0.442222	2	0.152179	1.15192	0.718399	0.2818	-0.231998	-1.9988	-0.0735046	0.00475527	0.936609	0.0106518	0.0406904	0.0072935			Aef1 | FBpp0303189 1xPhospho [S435(100)]	-0.53952	-0.397828	-0.142417	-0.761213	-0.202572	-0.432455	-0.508403	4	1.35558	1.06837	-0.540343	-1.59879	-0.0291743	-0.391783	0.136145	0.0198228	0.0234114	0.0862126	0.843889	0.0266643
	B5X544	-0.50226	-0.330973	-0.0724828	-0.217591	0.246104	-0.430509	-0.8863	2	-0.049351	1.57405	0.67782	0.269609	-0.329359	-1.61156	-0.531205	0.0148351	0.76272	0.0359761	0.165725	0.0207445			Akap200 | FBpp0309215 1xPhospho [S100(100)]	-0.858155	-0.254175	0.0551048	-1.27428	-0.191844	-0.659163	-0.815134	4	1.35545	0.820912	-0.62137	-1.5221	-0.190636	-0.528248	0.685991	0.0195145	0.0223805	0.0649972	0.86437	0.0287383
	BG642163 | NA	0.517024	0.637842	0.489543	0.462576	0.555816	0.715454	0.860764	1	0.22586	-0.348282	-0.812163	-1.00092	0.769108	1.78621	-0.619811	0.368632	0.0409105	0.362913	0.0859963	0.141549			Akap200 | FBpp0309215 1xPhospho [S137(100)]	1.1846	1.07313	-0.486004	1.26724	0.692427	0.881273	1.07861	1	-2.15056	-0.199673	0.615114	0.751922	0.112961	0.439651	0.430587	0.636801	0.270848	0.00976451	0.00737462	0.0752119
	BNIP3 | Q8IPU8 2xPhospho [S48(100); S52(99.1)]	1.00791	-0.0335695	-0.311148	-0.492079	-0.452057	-0.0454314	0.667211	5	-0.142803	-0.869287	-0.624673	-0.938764	-0.163395	1.07374	1.66519	0.26062	0.0317708	0.0994929	0.0407275	0.567389			Akap200 | FBpp0309215 1xPhospho [S799(100)]	-1.03801	-0.706041	-0.325539	-1.41889	-0.558517	-0.75877	-0.962969	4	1.40444	0.748151	-0.602552	-1.67549	0.184045	-0.391176	0.33258	0.0192914	0.0220609	0.0657412	0.864739	0.0281671
	BRWD3 | Q9VC96 3xPhospho [S1641(100); S1649(100); S1652(100)]	0.457332	-0.0394883	0.405992	0.178874	0.153157	0.537048	0.889084	1	-1.33962	-0.707627	0.121827	-0.623259	0.551768	1.70666	0.290251	0.493147	0.0301594	0.169225	0.0483197	0.259149			Akap200 | FBpp0309215 2xPhospho [S117(99.9); S120(96.9)]	3.36639	3.53754	1.22342	4.20069	2.27262	3.7137	3.34965	1	-1.85318	-0.814218	0.268884	1.09505	0.6128	0.252303	0.438367	0.562697	0.20836	0.014852	0.0122729	0.201818
	Bacc | Q9VQF7 1xPhospho [S55(100)]	0.0676387	-0.905088	-0.537424	-0.512514	-0.54372	-0.590745	-0.305788	5	-1.4438	-0.229625	-0.208473	-0.124776	-0.387626	0.569805	1.82449	0.154159	0.0457928	0.0877405	0.0477904	0.664517			Akap200 | FBpp0309215 2xPhospho [S135(100); S137(100)]	0.669027	0.961994	-0.018878	0.697774	0.595504	0.867896	0.605968	5	-2.04556	-0.0955618	0.137795	0.229036	0.768991	-0.0623477	1.06765	0.324925	0.195327	0.0269688	0.0263699	0.42641
	Bacc | Q9VQF7 1xPhospho [S55(97.9)]	-0.520769	-0.349235	-0.286304	-0.150401	-0.362158	-0.279284	-0.316528	3	-0.230846	-0.346875	0.334209	1.55447	0.397244	0.0628307	-1.77103	0.111942	0.0939097	0.399247	0.304748	0.0901539			Akap200 | FBpp0309215 2xPhospho [S552(100); S560(100)]	1.83714	1.16543	0.186501	2.39012	0.753605	1.48336	1.8492	1	-1.60476	-0.842732	0.613239	1.35629	0.137866	0.629448	-0.289351	0.499944	0.381416	0.0194636	0.0130912	0.0860858
	Br140 | Q7JVP4 2xPhospho [T871(100); S875(100)]	0.0690147	0.323082	0.425459	0.543991	0.318461	0.279768	0.0894982	4	0.17817	0.151027	0.779607	1.47594	-0.0762835	-1.19406	-1.3144	0.0526668	0.20071	0.165431	0.52211	0.0590828			AkhR | FBpp0089220 1xPhospho [S334(100)]	1.13225	1.92029	0.301002	1.44095	0.642471	1.74459	1.76086	5	-1.58769	-1.03249	-0.236149	0.265779	0.759473	0.785923	1.04515	0.107198	0.0560427	0.00972848	0.0107536	0.816278
	Br140 | Q7JVP4 3xPhospho [S805(98); S810(100); S812(100)]	0.158337	0.511974	0.318461	0.238787	0.24123	0.24732	0.10165	4	1.92297	-0.140624	0.448029	-0.159245	-0.0942069	-1.20449	-0.772429	0.0663459	0.199659	0.196013	0.465336	0.0726457			Ald1 | FBpp0084367 1xPhospho [S36(100)]	1.07724	0.984772	0.574344	1.15704	1.11636	1.01863	1.15251	2	-2.14942	0.515245	0.322916	0.715229	0.0347855	0.69293	-0.131688	0.407559	0.484466	0.0205773	0.0137702	0.0736272
	BtbVII | Q9VZU5 2xPhospho [S702(100); S705(100)]	0.543904	0.201967	0.129951	0.353803	-0.0830506	0.430593	0.951854	1	-0.479172	-1.33638	-0.695766	-0.0225137	0.208437	1.77617	0.549229	0.791654	0.00834332	0.0602973	0.0138583	0.125847			Alp12 | FBpp0306281 1xPhospho [S186(100)]	1.84639	2.1398	0.328836	2.09626	1.40871	2.02503	2.09085	1	-2.09273	-0.450716	0.214805	0.594746	0.486431	0.586522	0.660943	0.570197	0.174013	0.011597	0.0101827	0.23401
	BuGZ | X2JED0 2xPhospho [S102(100); S104(100)]	-0.450084	-0.0800879	0.0538064	-0.109359	0.420078	-0.295128	-1.2863	2	0.31787	1.25588	0.568974	0.262975	-0.0854155	-1.94426	-0.37602	0.00595237	0.900612	0.0144416	0.0704605	0.00853407			Alp4 | FBpp0085095 1xPhospho [S144(100)]	-0.237864	-0.163268	-0.780909	-0.0603973	-0.364013	0.0214797	-0.0588937	1	-2.00043	-0.473212	-0.0110849	0.639032	0.938974	0.644541	0.262184	0.519587	0.18877	0.015074	0.0131573	0.263412
	C0MJ17	-0.0724828	0.0758749	0.261832	0.0976108	0.660837	-0.134477	-1.21759	2	0.212093	1.2225	0.533297	0.249638	-0.151248	-2.02212	-0.0441654	0.00418046	0.944985	0.00929673	0.0351015	0.00643648			Alp4 | FBpp0085095 1xPhospho [S34(100)]	1.49262	1.0635	0.93885	1.30451	1.26183	1.16027	0.863938	2	-0.987629	0.487616	1.54177	0.682558	0.0237464	-1.3298	-0.418268	0.22692	0.370863	0.19443	0.0846001	0.123188
	C1C590	0.463622	0.149259	0.312665	0.336855	0.119024	0.561693	0.750178	1	-1.04515	-1.17934	-0.319947	-0.212592	0.785255	1.62176	0.350012	0.662308	0.0153568	0.10674	0.0252373	0.190358			Alp5 | FBpp0083450 2xCarbamidomethyl [C139; C146]; 1xPhospho [S137(100)]	-0.0159576	0.724214	-1.44222	0.225275	-0.558517	0.60027	-0.14401	5	-1.82834	-0.635882	0.0962393	0.421755	0.927768	-0.0765534	1.09502	0.251576	0.136645	0.0206744	0.0210036	0.570102
	C3G | O77086 1xPhospho [S299(100)]	-0.114035	-0.675765	-0.518701	-0.430509	-0.913216	-0.295128	0.0635029	1	-0.794707	-1.51007	-0.321521	-0.0558253	0.352035	1.43248	0.897611	0.591813	0.0127302	0.0717202	0.0192853	0.304452			Alp7 | FBpp0071696 3xCarbamidomethyl [C144; C154; C161]	1.09018	1.10299	0.00575927	1.28983	0.894527	1.11969	1.10836	1	-2.18556	-0.116295	0.339223	0.804076	0.407934	0.381553	0.369066	0.6648	0.231117	0.0094693	0.00736073	0.0872532
	C3G | O77086 2xPhospho [S299(100); S302(100)]	0.597412	0.547943	0.666302	0.364012	0.501821	0.745883	1.01436	1	-0.415347	-0.638052	0.156161	-1.30348	0.540424	1.83677	-0.176482	0.438787	0.0382943	0.27056	0.0708176	0.181541			Amph | FBpp0086941 1xPhospho [S362(100)]	-0.932361	-0.560643	-0.0923402	-1.09234	-0.440263	-0.831358	-0.833927	4	1.73356	0.71297	-0.730531	-1.19981	-0.434252	-0.441789	0.359854	0.00930803	0.0108897	0.0423647	0.924523	0.0129148
	C7LA79	-0.496142	-0.0724828	0.0538064	0.00144197	0.355016	-0.32916	-0.8863	2	0.302497	1.34726	0.611134	0.483161	-0.324792	-1.68638	-0.732878	0.0130607	0.71118	0.0345808	0.223717	0.0174609			Amph | FBpp0086941 3xPhospho [S310(97); T311(99.9); S318(100)]	-0.00868224	-0.407364	-0.92139	0.0854247	-0.562772	-0.367732	-0.422752	2	-1.62744	-0.564769	1.07714	1.356	0.0131845	-0.149856	-0.104254	0.389884	0.475133	0.0300795	0.018386	0.0865172
	C9QPJ3	0.567545	0.273814	0.0635029	0.0551957	0.192825	0.0468403	-0.00144342	5	0.514861	0.108572	-0.540188	-0.581862	-0.623778	-0.865998	1.98839	0.139868	0.189159	0.154866	0.144126	0.371981			Amph | NA	1.57628	1.07108	-0.239566	1.8679	0.457332	1.24062	1.59646	1	-1.78432	-0.843003	0.668391	1.06228	0.215005	0.695646	-0.0140018	0.607637	0.28625	0.0126916	0.00921716	0.0842042
	CAP | A1Z871 1xPhospho [S1456(100)]; Q966V1 1xPhospho [S2098(100)]	-0.0509639	-0.623958	-0.211062	-0.0348652	-0.432504	-0.0349001	0.157134	1	-1.66581	-0.954055	-0.130815	0.524219	0.524089	1.238	0.46437	0.400755	0.0328158	0.154803	0.0491671	0.362459			Amun | FBpp0292401 1xPhospho [S395(100)]	-0.873027	-0.32916	-0.58208	-0.997117	-0.552156	-0.710756	-0.734563	4	0.457088	0.593031	-0.864679	-1.42842	-0.127483	-0.235639	1.6061	0.0976436	0.102693	0.133723	0.480431	0.185508
	CAP | A1Z871 1xPhospho [T1541(100)]; Q966V1 1xPhospho [T2183(100)]	-0.54372	-0.452057	-0.347399	-0.347399	-0.139236	-0.590745	-0.744197	2	0.000257322	1.58855	0.531639	0.531639	-0.703907	-1.48303	-0.465144	0.0207363	0.692882	0.0492589	0.207877	0.0292464			Amun | FBpp0292401 1xPhospho [S541(100)]	0.180148	-0.0619024	-0.535332	0.0989585	0.0229004	-0.0709665	0.240009	2	-2.01987	0.159803	0.773791	0.456779	-0.20671	1.00753	-0.171318	0.394801	0.493238	0.0222709	0.0147545	0.0749362
	CAP | Q966V1 1xPhospho [S507(100)]	0.827006	0.120352	0.077243	0.308011	-0.0908029	0.462576	1.00576	1	-0.658923	-1.18039	-0.765385	-0.195476	0.18624	1.5277	1.08624	0.529408	0.0134586	0.0678076	0.0197437	0.369582			Ank | FBpp0088239 1xCarbamidomethyl [C853]; 2xPhospho [S846(100); S848(100)]	-0.968605	-1.60823	-0.147202	-1.30401	-0.962969	-1.51046	-1.55216	3	1.94362	0.363319	0.352402	-0.297336	-0.697271	-0.778051	-0.886681	0.0300963	0.0393249	0.617658	0.281817	0.0311033
	CAP | Q966V1 2xPhospho [S1066(100); S1068(100)]	0.434028	0.226509	0.543001	0.498761	0.555816	0.438293	0.178874	2	-1.22698	0.966032	0.880689	0.586079	0.183391	-1.5442	0.154987	0.0694508	0.458291	0.127183	0.228284	0.11679			Ank | FBpp0088239 1xCarbamidomethyl [C853]; 3xPhospho [S846(100); S848(100); S852(100)]	-0.176251	-0.592919	0.140124	-0.289827	-0.529073	-0.736966	-0.386468	3	1.73367	-0.552535	0.652827	0.26481	-1.26277	-0.0653493	-0.770657	0.0886115	0.114637	0.460337	0.24945	0.0869647
	CG10182 | Q9VCK9 1xPhospho [T693(99.3)]	-0.463947	0.260628	0.560715	0.254594	0.0482362	0.189034	0.381837	3	0.26162	-0.393971	1.1879	0.242995	0.0406298	0.635757	-1.97493	0.103719	0.0705129	0.47355	0.281009	0.0712093			Ank2 | FBpp0292244 1xPhospho [S3194(100)]; 1xPhospho [S3898(100)]; 1xPhospho [S4126(100)]; 1xPhospho [S4354(100)]; 1xPhospho [S4430(100)]; 1xPhospho [S4658(100)]; 1xPhospho [S4734(100)]; 1xPhospho [S4810(100)]; 1xPhospho [S4982(100)]; 1xPhospho [S6066(100)]; 1xPhospho [S6218(100)]; 1xPhospho [S6522(100)]; 1xPhospho [S6694(100)]; 1xPhospho [S6998(100)]; 1xPhospho [S7150(100)]; 1xPhospho [S7530(100…	-0.800877	-0.608232	-0.0513992	-0.957356	-0.41889	-0.673463	-0.810966	4	1.86967	0.65555	-0.606467	-1.12344	-0.185512	-0.639798	0.0299973	0.00613553	0.00726506	0.0355628	0.942853	0.00818362
	CG10254 | A0A0B4KHY8 1xPhospho [S852(98.9)]	0.0482362	0.491597	0.452068	0.531069	0.520045	0.525067	0.355016	4	0.425032	0.588406	0.198028	0.651717	0.617243	-0.359323	-2.1211	0.0534262	0.0976054	0.238358	0.564331	0.0462793			Ank2 | FBpp0428431 1xPhospho [S2592(100)]; FBpp0292230 1xPhospho [S2440(100)]; FBpp0292244 1xPhospho [S11663(100)]	1.24184	1.13027	0.424385	1.42385	0.91533	1.60312	1.43189	1	-1.86875	-0.633716	0.187665	0.645527	1.09652	0.665761	-0.0930001	0.514407	0.232476	0.0196222	0.0162347	0.21726
	CG10353 | M9PGX9 1xPhospho [S40(100)]	-0.32916	-0.365871	-0.41889	-0.227692	-0.529073	-0.332789	-0.224317	1	-0.178259	-1.70588	-0.674531	1.11515	0.131404	1.14674	0.165377	0.447744	0.0338455	0.224337	0.0599242	0.234149			Ank2 | FBpp0428431 2xPhospho [S1711(100); S1713(100)]; FBpp0292230 2xPhospho [S1559(100); S1561(100)]; FBpp0292244 2xPhospho [S1552(100); S1554(100)]	-0.582746	-0.0475618	0.531282	-0.730842	-0.135424	-0.295736	-0.267869	4	1.83466	0.203093	-0.891596	-1.25402	-0.189224	-0.121026	0.41811	0.0182012	0.0204533	0.0587384	0.874891	0.0277161
	CG10600 | B7YZX6 2xPhospho [S315(99.5); S]	0.146655	0.559737	0.323082	0.313826	0.366252	0.443607	0.546956	3	1.19955	-0.134279	-0.431885	-0.49569	0.398982	1.11145	-1.64812	0.135649	0.0549231	0.547641	0.18499	0.0767973			Ank2 | FBpp0428431 2xPhospho [S3607(100); T3615(98.5)]; FBpp0292230 2xPhospho [S3455(100); T3463(98.5)]; FBpp0292244 2xPhospho [S12784(100); T12792(98.5)]	0.366252	1	0.664483	0.932061	-0.0174171	0.827819	0.992768	5	-0.0429719	-1.83304	-0.825861	0.659451	0.385804	0.818815	0.837799	0.185767	0.153541	0.071172	0.0921219	0.497398
	CG10737 | B7YZL5 1xPhospho [S141(99.1)]	0.147958	-1.21759	-0.84944	-0.691989	-1.39214	-0.72977	-0.242977	5	-0.952755	-1.28093	-0.260573	0.0354613	-0.0355737	0.879674	1.61469	0.178361	0.0170967	0.0549472	0.0214077	0.728187			Ankle2 | FBpp0290627 1xPhospho [S505(100)]	-0.22095	0.359521	-0.713119	-0.112475	-0.496142	-0.279284	-0.270556	5	-1.39569	-0.745202	0.0798106	0.405016	-0.0950699	-0.0689045	1.82004	0.209826	0.155467	0.0380641	0.042768	0.553875
	CG10737 | B7YZL5 1xPhospho [S372(100)]	0.196607	0.505891	0.293959	0.331132	0.43189	0.426533	0.499782	3	1.06919	0.421755	-0.785022	-0.459792	0.374884	1.01575	-1.63676	0.135035	0.0713873	0.475461	0.231584	0.0865325			Apc | FBpp0084720 1xPhospho [S710(100)]; FBpp0401491 1xPhospho [S710(100)]	0.477159	0.254594	-0.662004	0.580145	0.38405	0.214125	0.222805	2	-2.13495	0.425764	0.653694	0.905803	0.00979166	0.0310395	0.108859	0.381903	0.516922	0.0206358	0.0132678	0.0672715
	CG10737 | B7YZL5 2xPhospho [S733(99.3); S741(100)]	0.512985	0.470927	0.495695	0.500802	0.52306	0.27739	0.0922074	2	0.368962	0.686954	0.520038	0.551188	-0.811549	-1.9411	0.625502	0.0340081	0.687854	0.064637	0.153681	0.0598198			Apoltp | FBpp0292877 1xPhospho [S802(100)]	1.4049	1.28511	0.930548	1.28096	1.2135	1.338	1.5145	1	-1.91745	-0.369626	0.677376	-0.000640742	0.311381	1.2769	0.0220603	0.450472	0.3145	0.0283018	0.0228482	0.183878
	CG10936 | Q7JWM6 1xPhospho [S513(100)]	-0.84944	0.0717627	0.172488	-0.018878	0.422233	-0.161653	-0.577767	4	0.46732	1.2615	0.695566	0.261925	-0.0616095	-1.00454	-1.62016	0.022209	0.154387	0.0777069	0.721743	0.0239541			Apoltp | FBpp0292877 2xPhospho [S789(100); S802(100)]	0.215368	0.314986	0.45628	-0.0484122	0.299831	0.254594	0.21661	4	1.38652	0.363795	-0.188344	-1.91269	0.0680795	-0.180224	0.462869	0.0345755	0.0390839	0.100602	0.774104	0.0516343
	CG11050 | Q9VMB3 1xPhospho [T364(100)]	1.4049	0.132248	-0.139236	-0.174621	0.051024	-0.251539	0.43189	5	-0.131165	-0.272158	-0.602423	-0.663847	-0.797365	0.388972	2.07799	0.167046	0.0653222	0.112868	0.0675387	0.587224			Apoltp | FBpp0292877 2xPhospho [Y797(100); S802(100)]	2.05068	2.30276	1.36569	2.17696	1.88636	2.26694	2.32567	5	-2.01676	-0.490272	-0.00851152	0.361735	0.625527	0.797736	0.730549	0.381481	0.148289	0.0142725	0.0135956	0.442362
	CG11180 | A1ZBW6 2xPhospho [S306(100); T310(100)]	-0.584241	0.190299	0.355016	0.436162	0.215368	-0.0558912	-0.229382	4	0.397937	0.467438	0.854593	1.07956	-0.28459	-0.76557	-1.74937	0.0379608	0.126359	0.144343	0.653092	0.0382457			Apoltp | NA	-1.12029	-0.614845	0.312665	-1.31833	-0.599462	-0.910502	-0.948976	4	1.98566	0.269697	-0.710135	-1.08269	-0.315457	-0.387837	0.240757	0.0110434	0.0127432	0.0479653	0.912591	0.0156566
	CG11555 | Q8SXU0 1xPhospho [S73(100)]	-0.54372	0.212881	-0.12658	-0.109359	-0.112475	-0.163268	0.291604	3	1.06481	-0.123331	-0.174843	-0.111952	-0.30882	1.3523	-1.69817	0.133002	0.0534027	0.550079	0.188463	0.0750533			Aps | FBpp0075980 2xPhospho [T169(100); S173(100)]	0.885184	1.59837	0.108357	1.15575	0.565597	1.68167	1.56706	5	-1.63496	-0.865798	-0.328194	0.126947	1.01165	0.818846	0.871509	0.122284	0.0653637	0.0117067	0.0130126	0.787633
	CG11961 | Q4U2G8 1xPhospho [T14(100)]	-0.545824	0.154454	0.115033	0.154454	-0.107803	0.0482362	0.318461	3	0.481127	-0.454359	0.340513	0.481127	0.102243	1.06615	-2.01681	0.111866	0.0478801	0.588737	0.188269	0.0632484			ArfGAP1 | FBpp0075713 1xPhospho [S452(99.2)]	0.641546	0.982583	0.554834	0.492622	0.764686	0.844787	0.840765	5	-1.00641	0.187771	-0.51297	-1.36044	0.643599	0.620711	1.42774	0.172988	0.153639	0.0773146	0.12793	0.468128
	CG12065 | Q8MRM6 1xPhospho [S76(100)]; Q9W3D6 1xPhospho [S76(100)]	-0.164884	-0.440263	-0.270556	-0.0218044	-0.537424	-0.0908029	0.172488	1	-1.00827	-1.40498	-0.315352	0.700306	0.418584	1.4936	0.116108	0.572117	0.0217245	0.159476	0.0375065	0.209176			ArfGAP3 | FBpp0304160 1xPhospho [S497(100)]	0.975263	0.698663	0.196607	0.961994	0.605968	0.853597	0.85997	1	-1.97674	-0.476557	0.876792	0.828163	0.430922	0.454277	-0.13686	0.594745	0.3307	0.0105622	0.00729376	0.0566989
	CG12075 | M9PE29 1xPhospho [S224(100)]	0.524064	0.50284	0.324235	0.451013	0.214125	0.668119	0.931305	1	-0.0585487	-1.29342	-0.822465	-0.280217	0.648371	1.77405	0.0322286	0.739083	0.0126163	0.124076	0.0235032	0.100722			ArfGAP3 | NA	-0.0306192	1.74071	-0.00868224	0.585924	-0.137648	0.890641	0.519039	5	-0.778751	-0.972949	-0.811784	0.116615	0.575462	0.0158979	1.85551	0.115342	0.088804	0.035681	0.0533537	0.706819
	CG1208 | Q8T0T6 1xPhospho [S12(100)]	-0.72261	0.181421	-0.132894	-0.0439433	-0.0649175	-0.253257	-0.261881	4	1.30954	0.430215	0.187567	0.505084	-0.242077	-0.272859	-1.91747	0.0449982	0.0871938	0.207627	0.620916	0.0392647			Arl4 | FBpp0300568 1xPhospho [S267(100)]	0.372952	-0.39973	0.410341	0.0186342	0.724214	-0.390245	-0.369595	3	0.78061	1.46505	0.699078	-0.0735597	-0.965176	-0.920145	-0.98586	0.0231977	0.0348671	0.850215	0.0726781	0.0190422
	CG12105 | M9PDN3 1xPhospho [S274(100)]	-1	-0.145605	-0.39973	-0.529073	0.00288251	-0.54372	-0.471929	4	0.920688	1.38346	0.128697	-0.274405	-0.320052	-0.0963135	-1.74207	0.0518623	0.126522	0.192105	0.581029	0.0484811			Arms | FBpp0310601 1xPhospho [S1452(100)]	0.124328	0.180148	0.525067	0.100305	0.201634	0.0342157	0.0299829	4	2.09136	0.181962	-0.274417	-0.416239	-0.8064	-0.831389	0.0551182	0.0318792	0.0386154	0.219181	0.670749	0.0395753
	CG12105 | M9PDN3 1xPhospho [S895(100)]	-0.340075	0.563646	0.656268	0.396159	1.0321	0.0922074	-0.902389	2	0.532349	1.24556	0.673364	0.277353	-0.185409	-1.69967	-0.843554	0.0144061	0.614329	0.040132	0.312515	0.0186179			Arms | FBpp0310601 1xPhospho [S1452(98.6)]	0.207893	1.72509	0.366252	0.473008	0.529071	0.476122	0.27262	5	-0.409296	-0.0954347	-0.714561	-0.203507	-0.197503	-0.589788	2.21009	0.16368	0.154588	0.100234	0.173223	0.408275
	CG12213 | Q8INJ4 1xPhospho [S386(100)]	-0.0484122	0.00144197	0.16092	0.0703893	0.314986	-0.106249	-0.833927	2	0.175183	1.02782	0.60886	0.362675	-0.117669	-2.09648	0.0396115	0.00688198	0.914964	0.0150223	0.0523042	0.0108276			Arp5 | FBpp0082979 2xPhospho [S471(100); S473(100)]	1.79701	0.708408	-0.666576	1.93847	0.763836	0.982583	1.61495	2	-1.88349	-0.285893	0.868038	1.02603	-0.0415802	0.664691	-0.3478	0.416257	0.52335	0.0120427	0.007473	0.0408778
	CG12581 | Q9VMY3 3xPhospho [S577(100); S580(100); S583(100)]	-0.53952	-0.027675	0.00432161	-0.0291463	0.197865	-0.288065	-0.628162	4	0.520242	1.25578	0.624591	0.515443	-0.328954	-1.4381	-1.14901	0.0190032	0.353869	0.0575472	0.546523	0.0230573			Arpc5 | FBpp0077378 1xPhospho [S31(100)]	0.635058	0.534062	0.822118	0.733788	0.604071	0.507921	0.57628	3	1.70992	-0.235547	0.0409223	0.921818	-1.09342	-0.483505	-0.86019	0.0836111	0.10909	0.496295	0.230293	0.0807113
	CG12814 | A0A0B4KFK4 2xPhospho [S372(100); S376(100)]	0.205393	0.0214797	0.0468403	0.159629	-0.231075	0.258217	0.931305	1	-0.491559	-1.19157	-0.421266	-0.108646	0.164614	2.03023	0.0181977	0.78418	0.0101362	0.0968259	0.0187247	0.0901334			Ars2 | FBpp0085356 1xPhospho [S303(100)]	-0.841663	-0.50226	0.409255	-1.02621	-0.358454	-0.407364	-0.736966	4	1.93855	0.292379	-0.743748	-1.13945	0.187504	-0.519249	-0.0159789	0.0122712	0.0140955	0.053107	0.903113	0.0174132
	CG12974 | Q7KTW4 1xPhospho [S244(100)]	0.530071	0.648005	0.770618	0.777367	0.704872	0.654436	0.594549	4	-0.227791	0.402428	1.13105	1.20585	-0.156528	-0.820218	-1.53479	0.0558428	0.17657	0.182113	0.525831	0.0596429			Ars2 | FBpp0085356 1xPhospho [S326(100)]	1.55533	0.87578	-1.0619	1.58832	0.861558	1.15963	1.45207	1	-2.14319	-0.0618148	0.688909	0.724617	0.260727	0.577174	-0.0464256	0.586579	0.35374	0.00863349	0.00597584	0.0450721
	CG13096 | Q9VLK2 1xPhospho [S17(100)]	0.539035	0.361768	0.614474	0.381837	0.314986	0.571434	0.459432	5	-0.883335	-1.29042	1.31564	-0.708703	0.94112	-0.0334959	0.659189	0.235692	0.0906133	0.230731	0.118869	0.324095			Ars2 | FBpp0085356 1xPhospho [S426(100)]	0.132441	-0.275453	-0.14135	0.142769	-0.206821	-0.191057	0.147347	2	-0.453108	-0.800754	1.00071	1.05554	-0.717051	1.07985	-1.16519	0.266941	0.387257	0.138847	0.0706795	0.136276
	CG13124 | Q8MRQ1 1xPhospho [S26(100)]	0.67084	-0.320126	-0.184425	0.177599	-0.236164	0.133564	0.385155	5	-1.13321	-0.900924	-0.757788	0.243747	0.121924	0.81795	1.6083	0.162901	0.0192863	0.0566595	0.0234114	0.737741			Ars2 | FBpp0085356 1xPhospho [S55(100)]	0.834307	0.939603	0.432959	1.02645	0.455229	1.47405	0.995665	5	-1.24427	-1.18225	-0.126557	0.40853	1.65505	0.32281	0.166681	0.249105	0.164881	0.0380683	0.0387914	0.509154
	CG13325 | Q7JY04 1xPhospho [S675(100)]	0.271426	0.541019	0.512985	0.399445	0.154454	0.43082	0.39835	3	1.14202	-1.72296	0.934253	0.0927614	0.3253	0.0846519	-0.856033	0.168223	0.0814198	0.424095	0.201313	0.124949			Asap | FBpp0099488 1xPhospho [S956(98.8)]; FBpp0308409 1xPhospho [S928(98.8)]	-0.0664274	-0.940645	-0.332789	-0.452057	0.136191	-0.531156	-0.619271	3	0.190868	1.5055	0.937527	-0.14346	-0.36519	-0.61219	-1.51306	0.0578167	0.093127	0.714765	0.0931042	0.0411874
	CG13551 | Q0E8X8 1xPhospho [S42(100)]	0.831877	0.16092	0.311503	0.551885	0.0143553	0.541019	1.43456	1	-0.816919	-1.12509	-0.500302	0.00512861	-0.0177183	1.86106	0.593844	0.705145	0.0118806	0.0762595	0.0191711	0.187544			Asator | FBpp0305126 1xPhospho [S1246(100)]	-0.510457	-0.84944	-0.0380063	-0.72977	-0.340075	-0.592919	-1.02327	3	1.65995	0.740611	0.22206	-0.445413	-0.0289113	-1.33867	-0.809625	0.031592	0.0408836	0.550486	0.34356	0.033479
	CG13625 | Q9VC60 1xPhospho [S320(100)]	0.0114956	-0.678072	-0.166503	-0.325539	-0.459973	-0.150401	-0.0831412	5	-1.72518	-0.815198	0.409254	-0.254298	0.476435	0.757065	1.15192	0.249087	0.0424003	0.123422	0.0526435	0.532447			Asator | FBpp0305126 1xPhospho [S673(99.2)]	0.217851	0.0440443	-0.666576	0.167358	-0.0679388	0.0813396	-0.0174171	1	-2.137	-0.113127	0.853069	0.682362	0.391552	0.0576762	0.265464	0.533588	0.354882	0.015197	0.0109276	0.0854061
	CG13625 | Q9VC60 1xPhospho [S364(100)]	-1.00578	-0.187707	-0.0484122	-0.150401	-0.174621	-0.318326	-0.486004	4	0.463723	0.503898	0.891377	0.578258	0.0627066	-0.452088	-2.04788	0.0386194	0.0921406	0.172327	0.661748	0.0351642			Asator | FBpp0305126 1xPhospho [S861(100)]	0.871844	0.240009	0.692427	0.796598	1.00216	0.380729	0.766383	3	0.0508006	1.1882	0.709648	0.433332	-1.09381	0.322379	-1.61055	0.104941	0.180683	0.546978	0.101628	0.0657701
	CG13625 | Q9VC60 1xPhospho [S393(100)]	0.407081	0.0143553	0.0172093	0.157044	-0.334607	0.240009	0.925999	1	-0.482151	-1.36996	-0.47489	-0.119133	0.0919424	1.8372	0.516996	0.797318	0.00831435	0.0615047	0.0139504	0.118913			Ask1 | FBpp0289484 2xPhospho [S1106(100); S1109(100)]	-1.45008	-0.72738	0.0565835	-1.7084	-0.614845	-0.96016	-1.20423	4	1.70576	0.561216	-0.862566	-1.30289	-0.0274211	-0.443478	0.369385	0.00931088	0.0106221	0.0345536	0.931787	0.013726
	CG13907 | Q9W0L6 1xPhospho [S30(100)]	-0.810966	-0.0588937	-0.2567	-0.181149	-0.261881	-0.595097	-0.520769	4	1.22229	0.458274	0.477772	0.762136	-0.795909	-0.51615	-1.60841	0.0420691	0.116456	0.162419	0.638099	0.040958			Ask1 | NA	1.55631	0.952334	-0.26708	1.94298	0.953079	1.123	1.62901	1	-1.9376	-0.241839	0.59652	1.13392	-0.00567955	0.697557	-0.242875	0.495758	0.447016	0.0099421	0.0064474	0.0408369
	CG13907 | Q9W0L6 1xPhospho [S369(100)]	-0.426625	0.147958	-0.384584	-0.22095	-0.291592	-0.648372	-0.147202	3	1.72404	-0.0400048	-0.413207	0.2435	-1.47187	0.539474	-0.581933	0.142011	0.117315	0.333525	0.277936	0.129214			Asph | FBpp0293628 1xPhospho [S562(100)]	1.10299	0.922198	-0.106249	1.13947	0.584963	0.818851	1.123	1	-2.02665	-0.477282	0.683899	0.76566	0.046984	0.728752	0.27864	0.650965	0.260058	0.00944583	0.00708741	0.0724434
	CG13907 | Q9W0L6 1xPhospho [S471(100)]	-0.60165	-0.634867	-0.508403	-0.541618	-0.756331	-0.456009	-0.426625	1	-0.651893	-1.72074	0.460955	0.168676	0.922008	1.18058	-0.359586	0.432666	0.0330701	0.297072	0.0638563	0.173335			Atat | FBpp0303974 1xPhospho [S236(100)]	-0.76366	-1.63039	-0.694321	-0.924125	-0.632629	-1.45403	-1.36587	3	0.913073	1.06445	0.742931	0.34919	-0.951073	-0.734749	-1.38382	0.0202135	0.0310011	0.885089	0.0480194	0.0156775
	CG13907 | Q9W0L6 3xPhospho [S491(100); S493(100); S502(100)]	-0.962969	-0.0694519	-0.768568	-0.75877	-0.614845	-0.862496	-0.826233	4	2.11535	0.270349	-0.249676	-0.216532	-0.567426	-0.444751	-0.907313	0.0819189	0.152123	0.250476	0.434286	0.0811957			Atg1 | FBpp0289788 2xPhospho [S544(100); S548(98.4)]	1.20351	1.11703	0.425459	1.19409	1.00791	0.358396	1.39944	2	-1.31644	0.123445	0.60699	0.583685	-1.48222	1.09135	0.393193	0.29778	0.395386	0.0843632	0.0580669	0.164404
	CG14232 | Q9VWD5 1xPhospho [S250(98.1)]	0.720716	0.1137	0.173767	0.293959	0.195348	0.24245	0.43189	5	-0.946796	-0.553518	-0.657467	-0.0785262	-0.326634	0.585862	1.97708	0.125927	0.028201	0.0607503	0.0305667	0.754555			Atg17 | NA	-0.83908	-0.58208	-0.407364	-0.844251	-0.481969	-0.773491	-0.713119	4	1.46307	1.03617	-1.00726	-1.03685	-0.631958	-0.286498	0.463323	0.0269548	0.0316785	0.107152	0.797275	0.0369397
	CG14419 | Q9W4V3 2xPhospho [S137(100); S138(100)]	0.555816	0.279768	0.362891	0.35727	0.424385	0.488515	-0.148801	2	-0.224085	0.403483	0.136627	0.112238	0.681779	-2.08388	0.973835	0.0771426	0.455518	0.123905	0.190056	0.153378			Atg18b | FBpp0081016 1xPhospho [S440(100)]	-1.67116	-2.04097	-0.332789	-2.17137	-0.744197	-1.82113	-1.96578	4	1.69569	1.11557	-0.191517	-0.896844	-0.402976	-0.606955	-0.712975	0.0219682	0.0281571	0.35482	0.570804	0.0242506
	CG14419 | Q9W4V3 3xPhospho [S137(100); S138(100); S143(100)]	0.527032	0.0368964	0.0317984	0.0189877	0.377562	0.178832	-0.476866	2	-0.194759	0.870534	-0.210701	-0.250761	0.249088	-1.80134	1.33794	0.0829886	0.438944	0.121673	0.175162	0.181233			Atu | FBpp0078353 1xPhospho [S147(100)]	0.421156	2.08338	-0.131313	0.709291	-0.0320936	0.699552	0.882056	5	-1.07893	-0.943938	-0.327288	0.064722	0.051472	0.299771	1.93419	0.132741	0.0991739	0.0317524	0.0422404	0.694092
	CG14712 | Q9VGL0 1xPhospho [T50(98.3)]	-0.533242	0.166073	-0.428566	-0.0543923	-0.734563	-0.0709665	0.685267	3	0.635748	-1.2434	-0.604949	0.175754	0.141172	1.71903	-0.823354	0.36536	0.0294483	0.429645	0.0704248	0.105122			Atu | FBpp0078353 2xPhospho [S57(100); S59(100)]	0.539035	0.441483	-0.634867	0.711935	0.257011	0.54893	0.772308	1	-2.11919	-0.250463	0.340454	0.702727	0.361187	0.829224	0.136058	0.688887	0.220229	0.00847867	0.00654391	0.0758612
	CG14805 | Q8SX33 1xPhospho [S419(100)]	0.151859	0.0565835	0.335712	0.479231	0.163499	0.411426	0.299831	3	-1.40564	-0.705272	0.422839	1.36298	0.918818	0.187793	-0.781521	0.203421	0.0921061	0.346116	0.168756	0.189601			Atu | FBpp0078353 2xPhospho [T286(100); S288(100)]	0.659925	1.29514	0.271426	1.04963	0.393965	1.1447	1.24001	5	-1.41599	-1.12366	-0.489168	0.440538	0.667338	0.894715	1.02623	0.111557	0.062923	0.0123369	0.0138907	0.799292
	CG14805 | Q8SX33 1xPhospho [T372(100)]	0.396486	0.459021	0.606122	0.534012	0.487959	0.520992	0.225329	2	-0.019517	0.216205	1.17874	0.591348	0.485287	-1.92314	-0.528923	0.0478699	0.42834	0.117866	0.340349	0.0655749			Atu | FBpp0078353 3xPhospho [S265(100); S267(100); S269(100)]	-0.195946	-0.253257	0.387363	-0.320126	-0.00144342	0.132248	-0.077041	4	1.76522	0.184725	-0.60593	-1.11072	0.72818	-0.122579	-0.838898	0.0511691	0.0593842	0.209248	0.613298	0.0669014
	CG14830 | Q9VS39 1xPhospho [S35(99.3)]	0.470927	0.0299829	0.126973	0.284514	-0.0454314	0.495695	0.981122	1	-0.864906	-1.07887	-0.589725	-0.142746	0.45642	1.83368	0.386148	0.753539	0.0106305	0.0768965	0.0176918	0.141242			Atu | FBpp0078353 3xPhospho [S635(100); S636(100); S642(100)]	2.11337	1.50995	-0.685014	2.43216	1.12035	1.61306	2.1273	1	-2.053	-0.326364	0.623349	0.928238	0.144859	0.636677	0.0462441	0.673301	0.274128	0.00668814	0.00472877	0.0411537
	CG14969 | Q95SH7 3xPhospho [S300(100); S303(100); S304(100)]	0.564622	0.00288251	0.0648829	0.210389	0.187768	0.0100637	-0.356606	2	-0.341394	0.32419	-0.118194	0.405625	-0.315542	-1.63554	1.68086	0.101548	0.335412	0.132682	0.162137	0.268221			Atx2 | NA	-0.926865	-0.599462	-0.207561	-1.00578	-0.603841	-0.78339	-1.02621	4	1.81124	0.453386	-0.653459	-0.923868	-0.16184	-0.993847	0.468389	0.0137123	0.0158741	0.0601494	0.890805	0.0194597
	CG15012 | Q9VZE2 1xPhospho [S79(99.3)]	0.540027	0.350497	-0.0306192	0.112367	-0.279284	0.568519	1.49723	1	-0.0758404	-1.17112	-0.738657	-0.489984	0.30333	1.91849	0.25378	0.756376	0.011854	0.101315	0.0212155	0.10924			Axs | FBpp0074146 1xPhospho [T37(100)]	0.672652	0.936591	0.635987	0.899949	0.913033	1.21412	0.67084	5	-1.03157	0.309938	-0.854034	0.246583	1.76788	-0.862804	0.424009	0.223066	0.206661	0.0999681	0.114306	0.355999
	CG15014 | Q9VZD8 2xPhospho [S305(98.9); S311(100)]	-0.181149	-0.0603973	0.0827026	-0.0649175	0.362891	-0.205896	-0.575615	2	0.109334	1.58455	0.608057	0.093581	-0.397749	-1.68627	-0.311504	0.0101184	0.8518	0.0235259	0.099902	0.0146539			B52 | FBpp0300517 1xPhospho [S345(100)]	-1.03801	-0.673463	0.215368	-1.18115	-0.533242	-0.965784	-0.971431	4	2.00607	0.426519	-0.638519	-0.940547	-0.486132	-0.498046	0.130658	0.011023	0.0129999	0.0601675	0.901006	0.014804
	CG15014 | Q9VZD8 3xPhospho [S305(100); S306(100); S311(97.8)]	-0.263612	-0.0218044	0.0962619	-0.0306192	0.478195	-0.253257	-1.03801	2	0.270346	1.34533	0.524184	0.251394	-0.227269	-1.91445	-0.249531	0.00409287	0.937677	0.00957468	0.0426317	0.00602344			B52 | FBpp0300517 3xPhospho [S321(100); S323(100); S328(100)]	-0.968365	-0.185665	0.527028	-1.09434	-0.364892	-0.530989	-0.977502	4	1.81499	0.259264	-0.793336	-1.01307	-0.0304481	-0.809275	0.57188	0.0151634	0.0171354	0.0534069	0.891377	0.0229174
	CG15096 | NA	0.0703893	0.516015	0.405992	0.351628	0.209141	0.608809	0.675364	3	0.512231	-0.907981	0.00304549	-0.248551	0.941682	1.2497	-1.55013	0.178882	0.0367762	0.600358	0.107692	0.0762921			B52 | FBpp0300517 3xPhospho [S334(100); S336(100); S338(100)]	0.535058	0.478195	-0.395929	1.15186	0.202888	0.595504	0.898402	1	-1.79095	-0.587395	0.0802312	1.31994	0.201721	0.810515	-0.0340561	0.574868	0.290476	0.01543	0.0114597	0.107766
	CG15096 | Q5BIE4 1xPhospho [S20(100)]	-0.205896	0.104337	0.133564	-0.0543923	0.434028	-0.1976	-0.862496	2	0.486062	1.29963	0.558184	0.094374	-0.259013	-1.89975	-0.279485	0.00562375	0.909007	0.0134516	0.0638009	0.0081167			BNIP3 | FBpp0077874 1xCarbamidomethyl [C89]; 3xPhospho [S76(100); S79(100); S83(99.9)]	0.703987	-0.946194	0.403813	0.317304	0.663572	0.207893	-0.106249	3	0.398793	0.856992	0.928281	0.246196	0.0532014	-0.500927	-1.98254	0.0738771	0.116261	0.661958	0.0964396	0.0514644
	CG15096 | Q5BIE4 1xPhospho [S483(100)]	-0.217591	-0.343732	-0.424688	-0.442222	-0.844251	-0.215915	0.427606	1	-0.129042	-1.43825	-0.340796	-0.386662	0.205291	1.88855	0.200906	0.776674	0.0104966	0.096293	0.0190994	0.0974366			BNIP3 | FBpp0077874 1xPhospho [S56(100)]	-1.04097	-1.05889	-1.2969	-0.902389	-0.997117	-1.02915	-1.01159	2	-2.05881	0.422316	0.0593579	1.20633	0.157231	0.302552	-0.0889719	0.422797	0.455515	0.0227888	0.0151591	0.0837399
	CG15096 | Q5BIE4 2xPhospho [S483(100); S489(100)]	0.324235	0.838347	0.479231	0.418999	0.676267	0.483364	0.571434	4	1.7289	0.78429	-0.364059	-0.715091	-0.339966	0.173312	-1.26739	0.0911714	0.123616	0.301148	0.403729	0.0803357			BOD1 | FBpp0307021 1xPhospho [S571(100)]	0.946357	0.332278	0.969381	0.918386	1.56803	0.529071	0.792439	3	0.266724	1.79844	0.207814	0.136249	-0.859855	-0.186	-1.36337	0.0646039	0.101853	0.671241	0.114508	0.0477937
	CG15099 | A1ZBE8 1xPhospho [S596(100)]	0.736388	-0.0800879	0.0593553	0.178874	-0.123434	0.41684	0.903038	1	-0.944993	-1.05313	-0.597122	-0.298958	0.294698	1.50762	1.09188	0.474816	0.0147638	0.0701744	0.021181	0.419064			BRWD3 | FBpp0083988 1xPhospho [S1762(97.7)]	0.896078	0.67084	0.199123	1.01364	0.692427	0.759582	0.836732	1	-2.01602	-0.121487	0.660633	1.11213	0.13642	0.432715	-0.204392	0.489198	0.460656	0.00884527	0.00567452	0.035626
	CG15369 | Q4QPZ8 1xPhospho [S81(100)]	0.703101	0.0827026	0.0426443	-0.0159576	0.0214797	0.187768	0.0384362	5	-0.273227	-0.516536	-0.432425	-0.665318	0.144319	-0.449149	2.19234	0.144205	0.0823941	0.111352	0.0741171	0.587932			BRWD3 | FBpp0083988 1xPhospho [S2158(100)]	4.27075	3.86463	3.06712	4.30247	4.24747	3.71127	4.13027	2	-1.96333	0.685518	0.737764	0.80893	-0.517773	0.422508	-0.173621	0.276822	0.609196	0.0325493	0.0185101	0.0629224
	CG15546 | Q9VA30 1xPhospho [S226(100)]	0.432959	0.116365	0.112367	0.364012	-0.086201	0.410341	0.814755	1	-0.6574	-1.34787	-0.671028	0.186737	0.344656	1.72315	0.421753	0.770369	0.00949025	0.0710332	0.0159445	0.133163			BRWD3 | FBpp0083988 1xPhospho [S2190(100)]	-0.62371	0.457332	0.318461	-0.60165	-0.53952	-0.194295	-0.224317	4	1.18284	-0.770454	-0.962123	-0.911901	0.0154921	-0.0528577	1.499	0.100151	0.100271	0.126503	0.452973	0.220102
	CG15561 | NA	0.439357	0.515006	0.347099	0.31034	0.173767	0.52306	0.879706	1	0.265997	-1.25877	-0.484267	-0.648516	0.301986	1.89559	-0.0720259	0.635749	0.0187071	0.191391	0.036472	0.11768			BRWD3 | FBpp0083988 2xPhospho [S1621(100); S1624(100)]	-1.24811	-0.954557	-0.112475	-1.50226	-0.813499	-1.13606	-1.2109	4	1.97643	0.409734	-0.561557	-1.12955	-0.311149	-0.478395	0.0944895	0.0078675	0.00923252	0.0413294	0.930875	0.0106953
	CG1607 | Q9V9Y0 1xPhospho [S16(100)]	0.173767	0.697774	0.647084	0.501821	0.655352	0.536053	0.0786098	4	0.924605	0.752351	0.718781	0.128942	0.26794	-1.5895	-1.20312	0.0244176	0.254331	0.0784309	0.614521	0.0282994			Bacc | FBpp0297923 1xPhospho [S55(100)]	-1.08009	-1.05289	0.0922074	-1.46993	-0.595097	-1.12029	-1.26188	4	1.95366	0.636016	-0.293767	-1.04114	-0.370847	-0.642285	-0.241635	0.0108023	0.0131622	0.091561	0.871092	0.0133825
	CG16727 | Q9VDV6 1xPhospho [S534(100)]	0.749677	0.0820243	-0.345854	-0.178702	-0.384202	0.0691685	0.5247	5	0.0190525	-1.06498	-0.975816	-0.587167	-0.0108388	1.04833	1.57142	0.289938	0.0280426	0.0977387	0.0372827	0.546998			Bacc | FBpp0297923 1xPhospho [S73(100)]	-1.1016	-1.18442	-0.258425	-1.43051	-0.614845	-0.982791	-1.18771	4	1.7727	0.879448	-0.340442	-1.16475	-0.0426893	-0.556247	-0.54802	0.0166946	0.0205173	0.148091	0.794589	0.0201085
	CG1674 | Q9V4C1 1xPhospho [S406(100)]	0.292782	0.529071	0.0949116	0.197865	0.295135	0.0922074	0.219091	4	1.89328	0.329373	-1.00916	-0.320895	-1.02724	-0.178997	0.313639	0.140244	0.173626	0.253019	0.261965	0.171146			BicD | FBpp0303259 1xPhospho [S288(100)]	0.546956	0.609755	-0.608232	0.575312	0.275007	0.191563	0.803227	1	-2.03278	-0.143197	0.438604	0.499268	-0.321716	0.986863	0.572954	0.484449	0.321844	0.0213525	0.0171161	0.155238
	CG1674 | Q9V4C1 1xPhospho [S618(99.4)]	0.266637	-0.526992	-0.179515	0.10165	-0.508403	0.191563	0.341417	5	-1.32965	-1.27839	-0.371463	0.403859	0.651797	1.06502	0.858816	0.38574	0.0231666	0.105157	0.0331029	0.452833			Brr2 | FBpp0075282 3xPhospho [S2135(100); S2139(100); S2141(100)]	0.965692	0.970117	0.238787	1.36569	0.653519	1.01863	1.12102	1	-1.83911	-0.693846	0.168207	1.27279	0.314404	0.597126	0.180428	0.624032	0.237297	0.0125661	0.00969876	0.116406
	CG1674 | Q9V4C1 1xPhospho [S69(99)]	-0.142417	-0.00578235	0.15056	-0.14401	0.931305	-0.535332	-1.94342	2	0.269362	1.34112	0.448172	0.11127	-0.336287	-1.94672	0.113092	0.00541269	0.934429	0.0115873	0.0400346	0.00853607			Bsg | FBpp0079196 1xPhospho [S633(100)]	0.327687	0.925999	0.60502	0.509949	0.377401	1.09221	0.818851	5	-0.209152	-0.99889	-1.17138	-0.539007	1.48117	0.532746	0.904505	0.143514	0.119903	0.0686318	0.120172	0.547779
	CG1674 | Q9V4C1 1xPhospho [S69(99.4)]	0.331132	0.49774	0.364012	0.319618	0.669027	0.041243	-0.698998	2	0.626686	1.00997	0.327443	0.228102	-0.394817	-2.05125	0.253867	0.0128436	0.851631	0.0272187	0.0877637	0.0205434			BtbVII | FBpp0298307 2xPhospho [S702(100); S705(100)]	-0.0528949	0.464668	-0.533242	0.16221	-0.279284	0.27858	0.386259	5	-1.61883	-0.926883	-0.310051	0.276037	0.593104	0.886494	1.10013	0.117565	0.0621932	0.0106357	0.0117548	0.797852
	CG1674 | Q9V4C1 2xPhospho [S69(100); S71(100)]	0.317304	0.385155	0.361768	0.293959	0.599318	0.111031	-0.369595	2	0.46541	1.16512	0.389001	0.167454	-0.430207	-2.00051	0.243727	0.00861875	0.900198	0.0181435	0.0591869	0.013853			BtbVII | FBpp0303181 1xPhospho [S264(100)]; FBpp0298307 1xPhospho [S264(100)]	-1.03505	-0.710756	-0.125006	-1.32554	-0.471929	-0.932361	-1.00578	4	1.68757	0.821398	-0.58456	-1.30984	-0.328181	-0.511494	0.22511	0.00767446	0.00907654	0.0392562	0.933637	0.010356
	CG1674 | Q9V4C1 2xPhospho [S69(100); S76(100)]	-0.12658	-0.189351	0.00863031	-0.205896	0.451013	-0.486004	-1.2109	2	0.121558	1.37815	0.51006	0.0890924	-0.460566	-1.88303	0.244734	0.00880601	0.902876	0.0180818	0.0559082	0.0143284			BtbVII | FBpp0303181 1xPhospho [S557(100)]	1.05797	1.2394	0.703987	1.00576	1.02361	1.20727	1.1375	5	-1.96174	-0.168495	0.0242811	-0.268647	0.861917	0.470503	1.04218	0.244925	0.150074	0.025446	0.0273676	0.552187
	CG16743 | NA	0.0758749	-0.288065	-0.275786	-0.207561	-0.547932	0.00144197	0.612588	1	-0.533783	-1.23384	-0.500706	-0.316914	0.24612	1.89249	0.446635	0.808647	0.00814871	0.0618808	0.0137721	0.107551			BtbVII | NA	-0.803393	-0.841663	-0.251539	-1.08927	-0.42082	-0.883635	-0.943416	4	1.65623	1.09113	-0.185997	-1.14032	-0.453866	-0.653431	-0.313752	0.016537	0.0207319	0.175445	0.767929	0.0193569
	CG16890 | Q9V3M2 2xPhospho [S195(100); S196(100)]	0.187768	0.498761	0.348232	0.371838	0.16221	0.531069	0.427606	3	0.965042	-1.39374	-0.0899696	0.0754719	1.19148	0.466336	-1.21462	0.180972	0.0550571	0.513547	0.148412	0.102012			BuGZ | FBpp0302977 2xPhospho [S102(100); S104(100)]	1.67356	1.29042	-0.473931	2.13783	0.926759	1.82944	1.7	1	-2.03045	-0.425155	0.430729	0.962822	0.609388	0.461031	-0.00836766	0.700236	0.220987	0.00814496	0.00603698	0.0645943
	CG16903 | Q9W526 1xPhospho [S519(100)]	-0.878321	-1.1078	-1.11092	-1.11404	-1.36959	-1.02034	-0.78339	1	-0.279684	-1.66407	-0.296144	-0.312639	0.182832	1.43586	0.933848	0.599936	0.0150317	0.0871177	0.0233089	0.274606			Bx42 | FBpp0305943 2xPhospho [S227(100); S235(100)]	0.539178	1.06238	-0.378986	0.706594	0.339617	0.68672	0.890583	5	-1.9726	-0.445806	-0.0218055	0.333898	0.291672	0.724813	1.08983	0.307355	0.146434	0.0167866	0.0166386	0.512786
	CG16972 | Q8SWW4 1xPhospho [S1365(100)]	-0.0908029	0.504875	0.621056	0.329985	0.716332	0.260628	-0.312939	4	0.57171	1.13401	0.880651	0.106654	-0.077775	-1.60297	-1.01228	0.0189118	0.437866	0.0555674	0.464244	0.0234109			C3G | FBpp0289753 2xPhospho [S299(100); S302(100)]	-0.177882	1.15121	-0.33825	0.209141	-0.625934	0.452068	0.463622	5	-0.837146	-1.31858	-0.568775	0.0788955	0.485425	0.504761	1.65541	0.099047	0.0717998	0.0248114	0.0346091	0.769733
	CG17019 | Q95TH2 1xPhospho [S103(100)]	-0.018878	-0.392137	-0.394032	-0.22095	-0.564905	-0.192645	0.408168	1	-0.613219	-1.15471	-0.619157	-0.0766867	0.0120278	1.89509	0.556647	0.755357	0.0100975	0.0691373	0.0166278	0.14878			CAP | FBpp0428210 1xPhospho [S292(100)]; FBpp0428214 1xPhospho [S2000(100)]	-0.761213	-1.44615	-0.508403	-1.04394	-0.535332	-1.39593	-1.191	3	1.22113	1.15187	0.570845	-0.156406	-1.0618	-0.534665	-1.19098	0.0138738	0.0201289	0.895449	0.0585612	0.0119871
	CG1703 | Q9VYW4 2xPhospho [S46(100); S47(100)]	-0.736966	-0.778432	-0.713119	-1.07704	-0.715486	-0.520769	0.206643	1	-0.398088	-0.24061	-0.234689	-1.14514	0.246526	2.06635	-0.294348	0.427576	0.0397889	0.283143	0.0754621	0.17403			CAP | FBpp0428210 1xPhospho [S556(100)]; FBpp0428214 1xPhospho [S2241(100)]; FBpp0291177 1xPhospho [S1465(100)]	-1.04692	-0.590745	0.0949116	-1.43831	-0.373327	-1.07097	-1.11092	4	1.68173	0.792767	-0.486072	-1.22913	-0.531723	-0.607568	0.379993	0.0103094	0.0122445	0.0533109	0.910302	0.0138332
	CG1703 | Q9VYW4 2xPhospho [S63(100); S66(100)]	-0.365871	-0.224317	0.153157	-0.0320936	0.368489	-0.321928	-0.77596	2	-0.141494	1.43816	0.864362	0.370725	-0.401598	-1.61146	-0.518694	0.0170447	0.73657	0.041154	0.18125	0.0239808			CAP | FBpp0428210 1xPhospho [T551(95.2)]; FBpp0428214 1xPhospho [T2236(95.2)]; FBpp0291177 1xPhospho [T1460(95.2)]	2.0597	1.52105	-0.388355	2.54992	0.984042	1.20226	1.96828	1	-1.88163	-0.448743	0.674327	1.18615	-0.220906	0.578871	0.111935	0.524886	0.392289	0.0127154	0.00866453	0.0614449
	CG17168 | Q9W5Q1 1xPhospho [S62(100)]	0.077243	-0.512514	-0.648372	-0.685014	-0.83908	-0.246395	0.766383	1	-0.381995	-0.964205	-0.624206	-0.689532	0.092447	1.89805	0.669438	0.660664	0.0157294	0.0979355	0.0254291	0.200242			CAP | FBpp0428210 2xPhospho [S292(100); S]; FBpp0428214 2xPhospho [S2000(100); S]	-0.50226	-0.720232	-0.533242	-0.694321	-0.386468	-0.668868	-0.671164	3	0.51017	1.69108	0.759448	-0.785836	-0.581045	-0.599514	-0.994305	0.047826	0.070231	0.686156	0.155258	0.0405293
	CG17168 | Q9W5Q1 1xPhospho [S78(100)]	0.320773	0.448901	0.590722	0.525067	0.397255	0.484396	-0.0365259	2	0.283816	0.0346045	0.968159	0.651346	0.455094	-2.05857	-0.334452	0.0494224	0.442673	0.117683	0.320564	0.0696588			CAP | FBpp0428214 1xPhospho [S1558(100)]	0.637842	0.515006	0.227741	0.682573	0.596458	0.60502	0.451013	2	-1.96468	0.425589	0.693867	0.983844	0.481094	-0.51728	-0.102437	0.355121	0.480246	0.0397461	0.0245615	0.100325
	CG1737 | Q9VZ00 1xPhospho [S63(100)]	-0.673463	-0.21424	-0.628162	-0.432455	-0.821126	-0.657445	-0.33825	3	1.50687	-1.31882	-0.420372	0.490855	-0.556715	0.929475	-0.631293	0.220396	0.062569	0.429066	0.151548	0.136421			CAP | FBpp0428214 1xPhospho [S176(100)]	1.66403	1.03914	-0.935117	2.18998	0.290424	1.28629	1.6526	1	-1.86923	-0.701566	0.607169	1.10829	0.24727	0.596282	0.0117902	0.655455	0.263672	0.00952256	0.00686211	0.0644884
	CG1737 | Q9VZ00 1xPhospho [S701(100)]	-0.210897	-0.307573	-0.494109	-0.334607	-0.739372	-0.345564	-0.0335695	1	0.201836	-1.74924	-0.641025	0.0796811	0.030171	1.43991	0.638664	0.603815	0.0192893	0.129992	0.0324347	0.214469			CAP | FBpp0428214 1xPhospho [S1840(100)]	-0.518701	-1.46993	0.175045	-0.865122	-0.21927	-0.859876	-1.41504	3	1.5178	0.863014	0.365792	-0.209458	-0.200747	-1.12262	-1.21377	0.0213539	0.0289782	0.790673	0.138527	0.020468
	CG17598 | Q9VR62 1xPhospho [S630(100)]	1.1551	0.119024	0.411426	0.654436	-0.430509	0.909197	2.22682	1	-0.712491	-1.36314	-0.366284	-0.078558	0.223082	1.78316	0.514236	0.779393	0.00874656	0.0628929	0.0144633	0.134505			CAP | FBpp0428214 1xPhospho [T1403(100)]	-1.04692	-0.713119	-0.118727	-1.23107	-0.612637	-0.985645	-1.07097	4	1.87045	0.563489	-0.58569	-1.07299	-0.423543	-0.649317	0.2976	0.00785736	0.00924685	0.0407475	0.931438	0.0107106
	CG17698 | M9PGA6 1xPhospho [S107(100)]	0.0758749	0.557778	0.254594	0.0214797	0.474047	0.104337	-0.263612	2	1.36348	1.06528	0.283722	-0.546493	-0.251406	-1.56182	-0.35277	0.0395875	0.442558	0.0992886	0.366739	0.0518272			CAP | FBpp0428214 2xPhospho [S1066(100); S1068(100)]	1.25459	0.336855	-0.176251	1.37962	0.734655	0.399445	0.990592	2	-1.58517	0.057468	0.995075	1.22054	-0.547019	0.518999	-0.659888	0.251284	0.646072	0.0337088	0.0169302	0.0520052
	CG18304 | M9PCE3 2xPhospho [S1674(100); S1684(98.4)]	1.20351	0.609755	0.935083	0.773152	0.482332	1.11036	1.49978	1	-0.942766	-1.30126	-0.0274925	-0.483065	0.465641	1.56123	0.727711	0.591876	0.0164636	0.0950232	0.0254141	0.271223			CAP | NA	-0.821126	-0.694321	-0.274041	-1.16165	-0.274041	-1.12029	-1.27579	4	1.28014	1.28014	-0.0437732	-0.867829	-0.767743	-1.14402	0.263087	0.0354723	0.0449308	0.279725	0.598803	0.0410686
	CG18304 | M9PCE3 3xPhospho [S1674(100); S1682(98); S1685(98)]	0.580145	0.442545	0.341417	0.496718	0.183963	0.478195	0.789938	1	-0.162596	-1.53083	-0.697699	0.124046	0.0260372	1.67556	0.565485	0.719617	0.0121782	0.0876556	0.0205197	0.16003			CCHa2 | FBpp0292355 1xPhospho [S129(100)]	1.6884	1.06557	0.533065	1.92372	1.32884	1.07793	1.48182	2	-1.66926	0.0629765	0.845684	1.35792	-0.483204	0.395981	-0.510097	0.263965	0.645996	0.0270482	0.0142058	0.0487843
	CG18428 | C9QP01 2xPhospho [S46(100); S51(100)]	0.109695	0.396159	0.535058	0.481299	0.510962	0.202888	0.0172093	4	0.353949	0.901108	1.01595	0.759732	-0.567203	-1.45217	-1.01137	0.0259564	0.378955	0.0752699	0.487498	0.0323207			CCHa2 | FBpp0292355 2xPhospho [Y124(100); S129(100)]	0.878921	0.597412	0.285698	0.997112	0.676267	0.652601	0.887525	2	-1.78675	-0.14511	0.706685	1.20346	-0.244583	0.742849	-0.476554	0.341679	0.586007	0.0168901	0.00994778	0.0454763
	CG18507 | M9PCX0 1xPhospho [T57(100)]	0.738119	0.374066	0.348232	0.409255	-0.12658	0.662661	1.64432	1	-0.374526	-1.29135	-0.421834	-0.310084	0.153973	1.95166	0.292158	0.809663	0.00861916	0.0728593	0.0151917	0.0936666			CDK2AP1 | NA	1.03844	0.524064	0.263034	1.26784	0.730314	0.846393	0.631337	2	-1.48712	-0.081322	0.845658	1.5358	0.2679	-0.379091	-0.701821	0.308597	0.530243	0.0514232	0.0265087	0.0832285
	CG1910 | Q8IGY5 1xPhospho [T289(100)]; O16040 1xPhospho [T150(100)]	0.552869	-0.00578235	-0.00433459	0.0071955	0.121679	-0.018878	-0.115597	5	-0.373367	0.203351	-0.366817	-0.314647	-0.432621	-0.870244	2.15434	0.130558	0.166827	0.130527	0.116058	0.45603			CDase | FBpp0303775 1xPhospho [S337(100)]	3.316	4.67565	2.0827	3.76681	2.94673	4.1425	4.31723	5	-1.70349	-0.737763	-0.325029	0.178838	0.598745	0.794049	1.19465	0.117582	0.0633045	0.0108988	0.0122003	0.796014
	CG1910 | Q8IGY5 2xPhospho [S81(99.2); S84(100)]	0.137504	0.271426	0.317304	0.173767	0.623867	-0.00433459	-0.62371	2	0.373081	1.2897	0.4924	0.119095	-0.344105	-1.95495	0.0247821	0.00457989	0.940389	0.0101007	0.0378673	0.00706318			CG10132 | FBpp0080788 2xPhospho [S19(100); S22(100)]	-0.841663	-0.935117	0.140124	-1.33643	-0.390245	-0.668868	-0.841663	4	1.79473	0.656659	-0.311993	-1.37366	0.0587897	-0.311993	-0.512527	0.0192758	0.0232221	0.127034	0.80634	0.0241285
	CG2082 | Q9VNH7 1xPhospho [S342(100)]	1.00863	-0.027675	0.217851	0.543991	0.129613	0.504875	0.515006	5	-1.28761	-0.828224	-0.570507	0.382044	0.267798	0.297389	1.73911	0.136601	0.0304062	0.0684312	0.0333528	0.731209			CG10132 | FBpp0080788 3xPhospho [S17(100); S19(100); S22(100)]	-0.778432	-0.810966	0.107018	-1.12658	-0.354759	-0.533242	-0.744197	4	1.80239	0.634898	-0.436257	-1.31647	0.183647	-0.349702	-0.518512	0.0194713	0.0232799	0.119708	0.812788	0.0247528
	CG2186 | A0A6H2EEJ8 2xPhospho [S801(100); S803(100)]	-0.595097	-0.205896	-0.0543923	-0.176251	0.0299829	-0.311148	-0.579922	4	0.265962	1.2387	0.890748	0.388217	-0.168087	-1.27648	-1.33906	0.022487	0.269615	0.0707498	0.610883	0.0262654			CG10151 | FBpp0288372 1xPhospho [S218(95.8)]	1.78031	0.97306	0.652601	2.04299	1.48027	1.34028	1.70664	2	-1.60018	0.114128	0.735599	1.27969	-0.175822	0.583011	-0.936424	0.262615	0.635933	0.0327497	0.0165089	0.0521931
	CG2186 | NA	0.67717	0.415759	0.422233	0.471968	0.125651	0.668119	0.913033	1	-0.445448	-1.59982	-0.419686	-0.221784	0.558727	1.53327	0.594742	0.739763	0.0104619	0.0746135	0.01717	0.157992			CG10182 | FBpp0083876 1xPhospho [S676(100)]	0.992365	1.01514	0.534068	1.16105	0.791668	0.666408	1.21505	1	-1.48044	-0.468212	0.32042	0.983279	-0.960416	1.19547	0.409905	0.373029	0.366519	0.0456922	0.0344456	0.180314
	CG2201 | Q8IMF4 1xPhospho [T361(100)]	-0.968605	-0.508403	-0.416962	-0.650635	-0.518701	-0.375197	0.0440443	3	-0.0768883	-0.110608	0.222539	-0.54263	0.3593	1.73212	-1.58384	0.199317	0.0467528	0.530798	0.130018	0.093114			CG10182 | NA	-0.229382	-0.571322	-0.62371	-0.123434	-0.21927	-0.477944	-0.597278	2	-1.04082	0.893147	0.844791	1.35142	-0.343795	-0.91443	-0.790311	0.218321	0.425686	0.189249	0.067902	0.0988417
	CG2246 | Q8IMI0 1xPhospho [S233(100)]	0.197865	-0.345564	-0.305788	-0.0499049	-0.552156	-0.0365259	0.323082	1	-0.757676	-1.42176	-0.629817	0.192711	0.235717	1.39166	0.989159	0.527686	0.0137038	0.0718157	0.0203555	0.366439			CG10341 | NA	0.816395	0.797428	0.22033	0.964214	0.738984	0.720716	1.0072	1	-2.05936	-0.0510972	0.248643	0.821006	-0.121831	0.987434	0.175202	0.543136	0.340096	0.014718	0.0109417	0.0911079
	CG2681 | Q9W4W4 1xPhospho [S141(100)]	0.0313952	0.60502	0.685267	0.671746	0.631337	0.691534	0.215368	4	0.375726	0.474117	0.675747	0.625195	0.699177	-1.08107	-1.76889	0.0389073	0.136947	0.147608	0.637321	0.0392171			CG10353 | FBpp0303981 1xPhospho [S159(100)]	0.309176	0.0922074	0.486457	-0.0816138	0.479231	0.0662614	-0.205896	3	1.19697	1.17017	0.539532	-0.909694	-0.361305	-1.37059	-0.265086	0.0392792	0.0515144	0.473554	0.394129	0.0415231
	CG2681 | Q9W4W4 1xPhospho [S166(100)]	-0.68966	0.702214	0.349365	0.207893	0.293959	0.0717627	-0.413115	4	1.31952	0.461147	0.577641	0.280189	-0.00603139	-1.02551	-1.60696	0.0277764	0.112619	0.10897	0.722648	0.0279867			CG10353 | FBpp0303981 1xPhospho [S162(100)]	1.26903	0.681674	0.0593553	1.2345	0.697774	0.832688	0.832688	2	-1.83169	-0.255161	1.15552	1.07025	0.0779986	0.0779986	-0.294918	0.360169	0.555754	0.019545	0.0114962	0.0530357
	CG2691 | Q9VYA7 2xPhospho [S1250(100); S1251(100)]	-0.494109	-0.0232698	0.124328	0.145351	0.267835	-0.100051	-0.795859	2	0.264896	1.02208	0.648809	0.703492	0.0651819	-1.74467	-0.959793	0.0210545	0.493713	0.0595359	0.398747	0.0269498			CG10359 | FBpp0271712 1xPhospho [S128(100)]	1.29983	1.12763	0.891419	1.07451	1.06005	1.2756	0.720716	2	-0.843006	-0.0205025	1.14907	0.0500184	1.0309	-1.67563	0.309156	0.232755	0.266765	0.156545	0.124124	0.219811
	CG2765 | Q9W0X5 1xPhospho [S188(100)]	-0.575615	-0.190997	0.121679	0.0827026	-0.0954196	0.0299829	-0.224317	4	-0.288486	0.109476	1.01342	0.851133	0.631621	-0.427223	-1.88994	0.0747941	0.120056	0.285706	0.45163	0.0678147			CG10417 | FBpp0085428 1xPhospho [T325(100)]	-0.579922	-0.394032	0.443607	-0.62371	-0.0831412	-0.341903	-0.58208	4	1.97264	0.591516	-0.711033	-0.825844	-0.086952	-0.716692	-0.223633	0.0125009	0.0149051	0.0824178	0.873989	0.0161871
	CG2841 | Q9W4Z1 1xPhospho [S612(100)]	-0.291592	0.826193	0.441483	0.41684	0.463622	0.437228	-0.011588	4	1.37107	0.377181	0.316493	0.248939	0.304827	-0.925476	-1.69303	0.0360846	0.110301	0.146935	0.671927	0.034752			CG10417 | FBpp0085428 2xPhospho [T637(100); S639(100)]	-0.926865	-0.547932	0.390668	-1.25498	-0.362158	-0.732165	-0.935117	4	1.90511	0.491737	-0.568462	-1.18447	-0.202925	-0.583954	0.142959	0.00600539	0.00703309	0.0308007	0.947926	0.00823484
	CG2841 | Q9W4Z1 1xPhospho [S657(98.6)]	-0.608232	-0.205896	-0.194295	-0.150401	-0.33825	-0.236164	-0.155213	3	0.394261	-0.422584	0.46586	0.736758	0.207461	0.707062	-2.08882	0.100153	0.0575516	0.533429	0.245309	0.0635581			CG10435 | FBpp0081310 1xPhospho [S399(100)]	1.39726	2.20571	0.614474	1.71149	1.12367	2.40218	1.76171	5	-1.59969	-0.775148	-0.332121	0.176732	1.29516	0.258048	0.977015	0.132982	0.0774163	0.0159025	0.018078	0.755621
	CG2926 | Q9VNE0 1xPhospho [S1082(100)]	-0.0350469	0.0200577	0.258217	0.0468403	0.611645	-0.189351	-1.11404	2	0.145548	1.25744	0.593171	0.195886	-0.248037	-1.98599	0.0419788	0.00432324	0.946236	0.00938021	0.0332814	0.00677932			CG10435 | FBpp0081310 2xPhospho [S106(100); S107(100)]	1.04404	0.563646	-0.212568	1.24245	0.804054	0.41792	1.24853	2	-1.79738	0.141776	0.599547	0.977996	-0.594754	0.989602	-0.316789	0.330412	0.557545	0.0276442	0.0166499	0.0677489
	CG2926 | Q9VNE0 1xPhospho [T1586(100)]	0.0867838	-0.504305	-0.380822	-0.364013	-0.395929	-0.558517	-0.461959	5	-0.638926	-0.129441	-0.0584226	0.0205945	-0.89378	-0.439853	2.13983	0.13651	0.117957	0.121165	0.0946261	0.529742			CG10465 | FBpp0085430 1xPhospho [S280(98.4)]	1.13027	0.729444	-0.131313	1.70708	0.200379	1.0545	1.41522	1	-1.53321	-1.02645	0.394243	1.2755	0.27848	0.829584	-0.218143	0.508503	0.317483	0.0229001	0.0167386	0.134375
	CG2926 | Q9VNE0 2xPhospho [T1619(100); T1621(100)]	1.04684	0.414677	0.561693	0.595504	0.361768	0.568519	0.54201	5	-0.765684	-1.00433	-0.102558	0.049948	-0.0717699	-0.191337	2.08573	0.127156	0.0486386	0.0820885	0.0475879	0.694529			CG10543 | FBpp0428125 2xPhospho [S405(99.7); T/S]	1.59264	0.596458	0.520045	1.38073	1.71017	0.777367	0.967906	2	-1.15412	1.30807	1.0649	0.626502	-0.621759	-0.227564	-0.996031	0.197526	0.436103	0.211522	0.068074	0.0867753
	CG3008 | Q9VR42 1xPhospho [T584(100)]	-0.442222	-0.0831412	0.0593553	-0.177882	0.470927	-0.222633	-0.831358	2	0.227394	1.59482	0.579073	-0.00642326	-0.116868	-1.61919	-0.65881	0.0161386	0.702889	0.0410757	0.218215	0.0216814			CG10565 | FBpp0077979 1xPhospho [S509(100)]	0.897628	0.926759	0.484396	1.0229	0.830255	1.02998	0.768925	1	-1.95758	-0.113535	0.245679	0.913604	0.951366	-0.440533	0.400998	0.428825	0.29591	0.0317429	0.0254578	0.218065
	CG3008 | Q9VR42 2xPhospho [T584(100); S591(100)]	-0.390245	-0.0409718	0.051024	-0.215915	0.603122	-0.37707	-1.17137	2	0.332652	1.52808	0.503395	0.00795951	-0.291142	-1.76535	-0.315596	0.00833847	0.87058	0.0197276	0.0893876	0.0119664			CG10660 | FBpp0304892 1xPhospho [S209(100)]	-0.788365	-0.951764	0.280956	-1.40354	-0.378944	-1.24811	-1.30045	4	1.8387	0.743739	0.0643948	-0.956358	-0.698449	-0.785297	-0.206731	0.0194994	0.0244824	0.22513	0.708191	0.0226979
	CG30122 | E1JGL8 1xPhospho [S1070(100)]	-0.516636	-0.465938	-1.0145	-0.562772	-0.717857	-1.24811	-0.323733	5	0.690238	-0.076264	-0.978847	0.395606	-1.68964	1.12292	0.535984	0.237783	0.093444	0.260318	0.1468	0.261655			CG10737 | FBpp0288751 1xPhospho [S58(100)]; FBpp0428435 1xPhospho [S58(100)]	-0.164884	-0.96016	-0.181149	-0.1976	-0.172994	-0.352916	-0.488026	3	0.613523	0.64155	0.66942	0.556989	0.0232308	-0.441089	-2.06362	0.0753562	0.115368	0.654281	0.101084	0.0539103
	CG30122 | E1JGL8 1xPhospho [S539(100)]	-0.161653	0.0313952	0.112367	-0.0320936	0.38405	-0.236164	-0.761213	2	0.354315	1.34478	0.58173	0.176001	-0.397148	-1.8718	-0.187879	0.00424393	0.936617	0.00984197	0.0430194	0.00627819			CG10737 | FBpp0288751 1xPhospho [S580(99.5)]; FBpp0428435 1xPhospho [S569(99.5)]	-0.21927	-0.78339	-0.187707	-0.450084	-0.136062	-1.29336	-0.508403	3	0.784464	0.909711	0.707921	0.148169	-1.89687	0.0067389	-0.660135	0.0746579	0.1109	0.598565	0.155283	0.060594
	CG30122 | E1JGL8 1xPhospho [S647(98.3)]	0.0881416	-0.190997	0.392867	-0.0649175	0.351628	-0.215915	-0.715486	2	-0.369155	1.0583	1.16678	-0.0374843	-0.434704	-1.7489	0.365159	0.0342731	0.685575	0.0659245	0.156492	0.0577354			CG10737 | FBpp0288751 1xPhospho [S757(98.9)]; FBpp0428435 1xPhospho [S746(98.9)]	1.10836	1.62246	0.501821	1.30685	0.972325	1.5435	1.41846	5	-1.82735	-0.614206	-0.263462	0.248318	0.858495	0.536103	1.0621	0.152947	0.0767421	0.0118116	0.0127244	0.745775
	CG30122 | E1JGL8 1xPhospho [S948(99.2)]	-0.296899	0.521051	-0.836501	-0.0262051	0.1137	-0.75877	0.0071955	3	1.44791	0.609399	-1.34654	0.32141	-1.18654	0.390164	-0.2358	0.149944	0.141552	0.288915	0.263298	0.156291			CG10737 | FBpp0288751 1xPhospho [S797(100)]	0.439357	-0.0291463	0.448901	0.372952	0.432959	0.249749	-0.32916	3	0.745787	0.692326	0.713781	0.491086	0.0779128	-1.86351	-0.857386	0.0793249	0.110433	0.570416	0.170997	0.0688288
	CG30122 | E1JGL8 2xPhospho [S647(100); S652(100)]	-0.823677	-0.590745	-0.343732	-0.657445	0.286881	-1.00868	-1.99424	2	0.205013	1.469	0.560768	0.108948	-0.396915	-1.81635	-0.130464	0.00573397	0.921308	0.0129197	0.0514311	0.008607			CG10737 | FBpp0288751 2xPhospho [S58(100); S62(100)]; FBpp0428435 2xPhospho [S58(100); S62(100)]	-0.448115	-1.67116	-0.300448	-0.808437	-0.33825	-1.03505	-1.25498	3	1.03883	0.965586	0.752731	0.0546296	-0.384412	-0.810514	-1.61685	0.0187436	0.0277125	0.88515	0.053156	0.0152381
	CG3036 | Q9VR44 2xPhospho [S479(100); T482(100)]	-0.236164	-0.510457	-0.320126	-0.0320936	-0.60165	-0.386468	-0.321928	5	-0.897956	-1.39027	0.129571	1.68455	-0.228587	0.119841	0.582852	0.234691	0.081132	0.220536	0.111735	0.351906			CG10737 | NA	1.71109	1.16701	0.911843	1.85843	1.28214	1.52478	1.46034	2	-1.55659	-0.41446	0.908558	1.36299	0.333903	0.13517	-0.769572	0.348876	0.532626	0.0314944	0.0175349	0.0694689
	CG31635 | A8DYW2 2xPhospho [S202(100); S203(100)]	0.465713	0.571434	0.350497	0.473008	0.418999	0.371838	0.584	3	1.20363	-0.476217	-1.23112	0.11896	-0.995947	1.34212	0.038576	0.274005	0.0693153	0.322457	0.132922	0.201301			CG10799 | FBpp0086861 1xPhospho [S166(100)]	-0.0320936	-0.0558912	-0.841663	-0.0694519	-0.386468	-0.246395	0.22404	1	-1.88275	-0.54477	0.496864	0.387055	-0.133046	1.24973	0.426914	0.479838	0.282388	0.0224882	0.0186734	0.196612
	CG31769 | Q8SZK5 1xPhospho [S153(100)]	0.319618	0.529071	0.381837	0.366252	0.374066	0.54893	0.588805	3	0.789745	-0.650622	-0.578408	-0.723228	0.974277	1.34481	-1.15657	0.233924	0.0435562	0.509619	0.111423	0.101478			CG10799 | FBpp0086861 1xPhospho [S49(100)]	2.51753	1.1157	0.0143553	2.85997	1.64985	1.65031	2.20383	2	-1.78476	-0.0693182	0.840782	1.19996	-0.0688361	0.511746	-0.629577	0.294589	0.63992	0.0169852	0.00945237	0.0390539
	CG31792 | Q9VJ21 3xPhospho [S684(100); S687(100); S691(100)]	-0.168123	0.526069	0.387363	0.489543	0.439357	0.107018	-0.153607	4	0.974589	0.686707	0.514085	0.853323	-0.416655	-1.28193	-1.33012	0.0252265	0.184395	0.0850266	0.677002	0.0283502			CG10799 | FBpp0086861 2xPhospho [S63(98.5); S75(100)]	-1.30401	-0.852042	-0.242977	-1.04097	-0.83908	-0.590745	-0.756331	4	1.67534	-0.105594	-1.49462	-0.708773	0.63634	0.141629	-0.144321	0.0696413	0.0754159	0.158105	0.586701	0.110137
	CG32006 | Q8IMA2 1xPhospho [T69(100)]	-0.99137	-0.358454	-0.0350469	0.297485	-0.833927	0.996389	0.84318	3	-0.447733	-1.06163	-0.0301726	0.399169	1.30154	1.10373	-1.26491	0.254834	0.0405855	0.495146	0.098142	0.111292			CG10799 | FBpp0086861 3xPhospho [S63(97.8); S65(100); S75(100)]	-1.02034	-0.994241	-0.103147	-1.3474	-0.597278	-0.673463	-0.862496	4	1.767	0.51362	-0.559495	-1.38909	0.320374	-0.159118	-0.493292	0.0255946	0.0300382	0.123494	0.787107	0.0337663
	CG32176 | Q8SY16 1xPhospho [S211(100)]	-0.0499049	-0.0740006	0.136191	-0.00578235	0.426533	-0.234465	-1.03505	2	0.100287	1.20362	0.563617	0.250662	-0.253428	-2.01816	0.153402	0.00558782	0.935089	0.0117809	0.0385395	0.00900281			CG10804 | FBpp0112979 1xPhospho [S23(100)]	1.9631	1.86394	1.5064	1.92372	2.26963	1.83269	1.96828	2	-1.75908	1.61794	0.261668	0.0874068	-0.315377	0.284548	-0.177103	0.26318	0.418291	0.112995	0.0688792	0.136655
	CG32473 | Q8INH6 1xPhospho [S12(99.4)]	-0.0409718	0.295135	0.437228	0.265437	0.158337	0.49774	0.847195	3	-0.199833	-0.685322	0.304446	-0.305231	0.519201	1.7594	-1.39266	0.251399	0.0358821	0.525548	0.0935182	0.0936523			CG10874 | FBpp0303514 1xCarbamidomethyl [C59]; 1xPhospho [S60(100)]	-0.454032	-1.78091	-0.362158	-0.608232	-0.189351	-0.935117	-1.2109	3	0.76914	1.07869	0.604564	0.328342	-0.257214	-0.751224	-1.7723	0.0319317	0.0486723	0.829598	0.0654442	0.0243539
	CG32533 | Q9VWI5 1xPhospho [S953(99.4)]	0.225275	0.703101	0.335712	0.260628	0.129613	0.663572	0.962734	3	0.759153	-1.0979	-0.430516	-0.673651	0.631153	1.59989	-0.78813	0.337514	0.0334639	0.440974	0.0785433	0.109506			CG10887 | FBpp0083273 1xPhospho [S28(100)]	0.273814	0.189034	-0.584241	0.0356239	0.246104	0.045443	0.151859	2	-2.15659	0.661958	0.756018	-0.0525017	-0.0191716	0.342049	0.468237	0.363976	0.406968	0.0428505	0.0323874	0.153818
	CG32694 | Q8IRM1 1xPhospho [S173(98.8)]	-0.541618	0.60027	0.632268	0.492622	0.899949	0.0243197	0.526069	4	0.465004	1.08711	0.53143	0.241539	-0.730611	0.310971	-1.90544	0.0643647	0.111202	0.248562	0.519342	0.0565298			CG10907 | FBpp0075761 1xCarbamidomethyl [C261]; 1xPhospho [S258(100)]	-0.163268	-0.985645	0.222805	0.432959	0.352759	-0.115597	-0.547932	3	0.657784	0.91095	-0.0943326	1.06719	-0.00146465	-0.843705	-1.69642	0.0863188	0.125977	0.590141	0.13092	0.0666436
	CG32694 | Q9W2Z6 1xPhospho [S173(99.5)]	0.510962	0.226509	0.444667	0.532068	0.145351	0.8024	0.705757	1	-1.07575	-1.41867	-0.15395	0.215348	1.3576	0.949248	0.126169	0.440521	0.0340483	0.210689	0.0562335	0.258508			CG10907 | FBpp0075761 1xPhospho [S418(100)]	0.594549	0.123004	-0.567041	0.565597	0.255803	0.343692	0.499782	2	-2.05254	-0.00878765	0.832577	0.760669	0.209509	0.5972	-0.338629	0.434624	0.504532	0.0116112	0.00737865	0.0418544
	CG32694 | Q9W2Z6 1xPhospho [S194(100)]	-0.99137	-0.526992	-0.145605	-0.123434	-0.147202	-0.242977	-0.564905	4	-0.419825	0.759429	0.764387	0.833229	0.462047	-0.537544	-1.86172	0.0606175	0.144843	0.214331	0.520955	0.0592537			CG10907 | FBpp0075761 2xPhospho [S301(100); S303(100)]	1.41143	0.0328061	-0.121863	1.42331	0.521051	0.822118	1.23573	2	-1.37879	-0.374341	1.01673	1.03529	0.096029	0.742227	-1.13715	0.310974	0.5379	0.0475771	0.0249427	0.0786056
	CG32700 | Q9W337 1xPhospho [S98(100)]	0.520045	0.27023	0.560715	0.487486	0.231432	0.512985	0.733788	1	-1.17803	-1.40253	0.502865	0.0791282	0.226678	1.50435	0.267529	0.501962	0.027391	0.170468	0.0453128	0.254865			CG10907 | NA	-0.753896	-0.490051	-0.0424568	-1.12343	-0.295128	-0.603841	-0.732165	4	1.536	0.810339	-0.507233	-1.56854	-0.0762768	-0.444821	0.250525	0.0118174	0.0138031	0.0505463	0.907431	0.0164018
	CG33012 | A1Z8X9 3xPhospho [S17(100); S20(100); S23(100)]	0.295135	0.75446	0.261832	0.415759	0.732052	0.233888	-0.62371	2	0.999045	0.950255	-0.0735937	0.261564	-0.134438	-2.00175	-0.00107915	0.0272469	0.661235	0.0616356	0.209568	0.0403146			CG10912 | FBpp0085986 1xPhospho [S177(100)]	0.864731	0.866315	0.414677	1.00791	0.640621	1.01293	0.851999	1	-1.84527	-0.786481	0.263716	0.934679	0.958171	0.204052	0.271137	0.519305	0.213278	0.0176407	0.01474	0.235037
	CG33012 | A1Z8X9 3xPhospho [S17(100); S20(100); T/S/Y]	0.192825	0.629473	0.120352	0.295135	0.484396	0.175045	-0.343732	2	1.31801	0.848826	-0.328498	0.236754	-0.151618	-1.82935	-0.0941177	0.0429345	0.488791	0.0994958	0.308393	0.0603859			CG10939 | FBpp0086065 1xPhospho [S283(100)]	1.21378	0.985523	0.901394	1.16272	1.18824	1.40011	0.983754	2	-1.26487	0.399703	0.547919	0.251608	1.62922	-0.786928	-0.77666	0.274123	0.325862	0.126303	0.0844925	0.189219
	CG33217 | Q8MS38 1xPhospho [S562(100)]	-0.0101344	0.0703893	0.130931	0.27262	0.0703893	0.584	0.545968	3	-0.697911	-0.697911	-0.445428	0.145475	1.44406	1.28545	-1.03373	0.316125	0.0418701	0.415932	0.0911845	0.134889			CG10939 | FBpp0086065 2xPhospho [S157(98.1); S160(100)]	1.5435	1.54893	0.925999	1.78115	1.45891	1.58544	1.57095	1	-2.10905	-0.108607	0.208926	1.10104	0.36639	0.311979	0.229324	0.62712	0.273646	0.0108389	0.00806762	0.0803277
	CG33521 | Q8IGL8 1xPhospho [S220(100)]	0.9115	0.317304	0.522056	0.703987	0.336855	0.608809	0.639695	5	-1.24576	-1.15204	-0.264218	0.607925	0.151662	0.299724	1.60271	0.158609	0.032613	0.0797725	0.0373141	0.691692			CG10939 | FBpp0086065 3xPhospho [S157(98); S160(100); S164(100)]	1.41305	1.26303	0.686164	1.55287	1.29514	1.33514	1.45418	1	-2.12289	0.0335781	0.451143	0.946258	0.175243	0.596769	-0.0800966	0.562521	0.378474	0.00889992	0.00607484	0.04403
	CG33978 | Q2PDM3 1xPhospho [S858(100)]	0.722466	0.221568	0.789103	0.489543	-0.275786	1.12102	1.40327	1	-0.745393	-1.63405	0.268666	-0.266581	0.861719	1.36604	0.149601	0.563664	0.0231419	0.176199	0.0401316	0.196863			CG10939 | NA	0.770618	1.06626	0.396159	0.913799	0.658097	1.00935	1.07861	5	-1.77769	-0.732902	-0.284092	0.287016	0.66813	0.944398	0.895144	0.182882	0.0883909	0.0126583	0.0132947	0.702775
	CG3407 | Q9VQV3 2xPhospho [T362(100); S/T]	1.28629	-0.177882	1.42761	1.14796	1.17057	1.92334	1.84318	5	-2.0304	-0.0878932	0.282386	-0.120461	0.996516	0.881042	0.0788128	0.281731	0.0722808	0.239001	0.104342	0.302645			CG10959 | FBpp0071108 1xPhospho [S111(100)]	1.4489	2.29101	0.589763	1.61306	1.0115	1.13291	1.51147	5	-1.45656	-0.670503	0.14477	0.450744	-0.444209	0.261388	1.71437	0.24776	0.187094	0.0408291	0.0432626	0.481054
	CG34133 | Q8IMK1 1xPhospho [S516(100)]	0.221568	0.0881416	0.367371	0.24123	0.509949	-0.018878	-0.83908	2	0.0151172	0.971136	0.647986	0.362089	-0.227441	-2.08641	0.317525	0.0122941	0.871288	0.0248656	0.0708854	0.0206668			CG10979 | FBpp0078280 1xCarbamidomethyl [C131]; 2xPhospho [S128(100); S132(100)]	-1.00289	-1.53952	-0.190997	-1.00868	-0.510457	-0.932361	-1.0862	3	1.63044	0.891502	-0.247538	-0.26094	-0.0844023	-0.440248	-1.48882	0.0346775	0.0457479	0.64272	0.242309	0.0345462
	CG34376 | A0AVX5 1xPhospho [T175(98.9)]	-0.875672	-0.298673	-0.204233	-0.293359	-0.279284	-0.448115	-0.33825	4	0.408954	0.494758	0.826886	0.43247	-0.252385	0.233808	-2.14449	0.0620596	0.0867405	0.293376	0.50742	0.0504034			CG10979 | FBpp0078280 1xPhospho [S678(100)]	0.0482362	0.963474	-0.0409718	0.195348	0.0129262	0.286881	0.409255	5	-0.892756	-0.736959	-0.634893	-0.209656	0.054929	0.408661	2.01067	0.129923	0.103072	0.0406228	0.0608634	0.665518
	CG34417 | A8JV02 1xPhospho [S431(100)]; M9PDW8 1xPhospho [S431(100)]	0.599318	0.201634	0.0143553	0.151859	0.0129262	0.366252	0.786596	1	-0.34804	-0.985244	-0.980418	-0.516114	0.207822	1.62719	0.994808	0.55256	0.0176798	0.0915893	0.0266538	0.311517			CG1116 | FBpp0306928 2xPhospho [T183(100); T186(100)]	-0.411195	-1.31115	-0.163268	-0.793357	-0.403542	-1.23107	-1.35476	3	1.307	0.821248	0.805775	0.033169	-0.851754	-1.1018	-1.01364	0.0189536	0.0270354	0.859888	0.0774219	0.0167012
	CG34417 | A8JV02 1xPhospho [S450(100)]; M9PDW8 1xPhospho [S450(100)]	1.50843	0.199123	0.420078	0.584963	-0.0218044	0.900722	1.2756	5	-0.884419	-1.27821	-0.490575	-0.196675	0.366153	1.03436	1.44936	0.254128	0.015376	0.058292	0.0202706	0.651933			CG11180 | FBpp0085566 1xPhospho [S104(100)]; FBpp0309594 1xPhospho [S104(100)]	-0.231075	-0.360305	-0.438307	-0.436354	-0.380822	-0.867752	-0.448115	3	0.0681869	0.358299	1.11403	0.0780458	-2.09909	0.0186908	0.461842	0.164348	0.229765	0.293678	0.174304	0.137905
	CG34417 | A8JV02 2xPhospho [S767(100); S770(100)]; M9PDW8 2xPhospho [S767(100); S770(100)]	0.607863	0.0496308	0.015783	0.0881416	-0.013043	0.255803	0.459432	5	-0.65961	-0.918867	-0.799625	-0.500305	0.193245	1.03558	1.64958	0.216406	0.019248	0.0630037	0.0243317	0.677011			CG11180 | FBpp0085566 1xPhospho [S611(100)]	0.794936	0.683472	-1.07097	0.932817	0.434028	0.909197	0.83996	1	-2.20333	-0.0970184	0.40809	0.601061	0.568004	0.471103	0.252091	0.648287	0.238161	0.0104565	0.00817459	0.0949203
	CG34417 | A8JV02 2xPhospho [T748(100); S/T]; M9PDW8 2xPhospho [T748(100); S/T]	0.356144	0.348232	0.0593553	0.199123	-0.0831412	0.471968	0.960512	1	0.0532367	-1.22834	-0.804996	-0.389758	0.420845	1.87227	0.0767409	0.734893	0.013035	0.12508	0.0243018	0.10269			CG11180 | FBpp0309594 1xCarbamidomethyl [C601]; 1xPhospho [S602(99)]	0.155749	-1.07097	-0.300448	0.146655	0.233888	-0.164884	-0.330973	3	-0.24449	0.939826	0.766637	0.746481	0.0559771	-0.312146	-1.95228	0.140756	0.245903	0.43836	0.094553	0.0804282
	CG34417 | A8JV02 3xPhospho [S734(98.6); T739(97.2); S741(100)]; M9PDW8 3xPhospho [S734(98.6); T739(97.2); S741(100)]	0.438293	0.455229	0.0143553	0.288063	-0.181149	0.356144	0.925999	1	0.360454	-1.44438	-0.889906	-0.113643	0.0794403	1.69561	0.312423	0.645086	0.018455	0.150632	0.0334116	0.152415			CG11370 | FBpp0078174 1xPhospho [S166(100)]	0.834307	0.494672	0.351628	0.772308	0.608809	0.206643	0.632268	2	-0.918855	0.230493	1.23825	0.961173	-1.5668	0.335331	-0.279591	0.239709	0.43723	0.145635	0.0659937	0.111433
	CG34417 | M9PDW8 1xPhospho [S1579(100)]	-0.2567	-0.232769	-0.114035	-0.309359	0.0813396	-0.309359	-0.803393	2	0.16678	1.33133	0.606981	-0.117177	-0.117177	-1.94879	0.0780546	0.00923014	0.890875	0.0197541	0.065716	0.0144246			CG11417 | FBpp0070205 2xPhospho [S124(100); S128(100)]	-0.800877	-0.962969	0.164786	-1.35107	-0.155213	-1.15521	-0.965784	4	1.65915	1.07662	-0.0987706	-1.10037	-0.743813	-0.398972	-0.393847	0.0226464	0.0287957	0.266299	0.656611	0.0256482
	CG34417 | M9PDW8 1xPhospho [S1938(100)]	0.180148	0.329985	0.289244	0.486457	0.0579701	0.503858	0.651683	3	-0.132277	-1.46174	-0.331393	0.632474	0.717519	1.44001	-0.864597	0.388792	0.0287338	0.402072	0.0652694	0.115132			CG11417 | FBpp0070205 2xPhospho [S292(100); S302(100)]	1.75018	1.26903	-0.488026	2.03808	0.978196	1.62854	1.80323	1	-2.06592	-0.355314	0.545341	0.881236	0.403429	0.607232	-0.0160003	0.717703	0.226294	0.00639946	0.00463321	0.0449698
	CG34417 | M9PDW8 1xPhospho [S2264(100)]	0.660837	0.00288251	0.190299	0.334568	0.146655	0.39835	0.41684	5	-1.41332	-0.745617	-0.542929	0.127081	0.423295	0.509163	1.64233	0.151949	0.027231	0.0677537	0.0309605	0.722106			CG1143 | FBpp0072814 1xPhospho [S185(100)]	-0.330973	-0.166503	-1.1016	-0.488026	-0.142417	-0.652901	-0.232769	2	-1.91765	0.883834	0.333117	-0.125588	-0.60714	0.619943	0.813487	0.31179	0.355766	0.0673998	0.0559616	0.209083
	CG34417 | M9PDW8 1xPhospho [S2723(100)]	0.326537	-0.524915	-0.78339	-0.706041	-0.682696	-0.541618	-0.710756	5	-0.0191783	-0.430256	-0.692601	-0.491078	-0.0626955	-0.503362	2.19917	0.144897	0.0925621	0.118146	0.0821992	0.562196			CG1143 | NA	-1.38836	-0.915936	-0.288065	-1.82113	-0.698998	-1.20423	-1.43051	4	1.59695	0.79537	-0.549319	-1.3935	-0.190162	-0.631545	0.372202	0.00879783	0.0102934	0.0394225	0.929254	0.0122327
	CG34417 | M9PDW8 1xPhospho [S4838(100)]	-0.0846703	0.0257376	0.151859	0.585924	-0.145605	0.367371	0.570463	3	-0.610979	-1.17864	-0.193134	1.24494	0.520866	1.19372	-0.976764	0.296811	0.0437665	0.419236	0.0978928	0.142294			CG11444 | FBpp0310167 1xPhospho [S97(100)]	-1.39973	-1.24811	-0.985645	-0.461959	-1.32916	-0.935117	-0.788365	5	0.106643	-0.924999	-1.13694	1.67937	0.258388	0.699114	-0.681584	0.239388	0.248809	0.142341	0.119022	0.25044
	CG34417 | M9PDW8 2xPhospho [S1855(97.2); S1859(100)]	-0.643856	-0.564905	-0.518701	-0.481969	-0.444184	-0.473931	-0.506353	4	-0.68422	1.12019	0.0063864	0.555427	0.67556	0.190957	-1.8643	0.101702	0.127356	0.315395	0.366332	0.0892156			CG11444 | FBpp0310167 2xPhospho [S93(100); S97(100)]	-1.12658	-0.375197	-0.490051	-0.0409718	-0.0218044	-0.192645	-0.0484122	5	-0.409787	0.773941	-2.01894	0.725486	0.342056	0.706677	-0.119437	0.208193	0.219033	0.148962	0.161673	0.262138
	CG34417 | M9PDW8 2xPhospho [S2257(100); S2264(100)]	0.728574	0.0935602	0.349365	0.440421	0.324235	0.451013	0.144046	5	-1.2645	-0.176283	-0.0577274	0.371832	0.421803	-1.02633	1.73121	0.138257	0.149065	0.137257	0.112095	0.463326			CG11563 | FBpp0085192 1xPhospho [S202(100)]	0.154454	0.668119	-0.0218044	0.753605	0.120352	1.06764	0.49057	5	-1.2216	-0.862541	-0.776408	0.736912	1.53009	0.0725465	0.520995	0.207579	0.141545	0.036967	0.0403995	0.573509
	CG34417 | M9PDW8 2xPhospho [S5044(98.8); T5046(100)]	0.308011	0.896078	0.58111	0.40163	0.240009	0.857583	0.731183	3	1.2173	-1.25969	0.0281362	-0.649491	1.07196	0.594738	-1.00295	0.194411	0.0587852	0.48569	0.149666	0.111448			CG11596 | FBpp0070305 1xPhospho [S420(100)]	0.209987	0.231997	-0.566115	0.174547	0.149063	0.253979	0.334807	1	-2.22378	0.119439	0.319049	0.202932	0.463185	0.728012	0.391165	0.509505	0.280174	0.0193371	0.0161035	0.174881
	CG34417 | M9PDW8 2xPhospho [T1577(100); S1579(100)]	0.0517508	-0.0355318	-0.0849024	-0.0512884	0.195258	-0.207473	-0.500309	2	0.250192	1.3034	0.0248897	0.178287	-0.534458	-1.87081	0.648505	0.026911	0.755477	0.050016	0.120004	0.0475916			CG11598 | FBpp0110078 2xPhospho [S114(100); S118(100)]	2.31267	3.41481	1.38184	2.62316	1.73812	3.66334	3.67807	5	-1.40065	-1.01843	-0.402052	-0.0689454	1.04697	1.06277	0.780343	0.128712	0.0782134	0.0175138	0.0204802	0.755081
	CG34417 | M9PDW8 3xPhospho [T1577(100); S1579(100); S/T]	0.264236	0.0071955	0.21661	0.0745054	0.569491	-0.179515	-0.867752	2	-0.010851	1.23062	0.451507	0.13776	-0.423081	-1.94261	0.556659	0.017304	0.836682	0.0327782	0.0827744	0.0304618			CG11808 | FBpp0086498 1xPhospho [S108(100)]	-0.556393	-1.02621	-0.373327	-0.691989	-0.518701	-0.736966	-1.0499	3	1.31116	0.741014	0.593186	0.0613871	-0.11501	-1.34235	-1.2494	0.0303838	0.0420485	0.776432	0.123507	0.0276288
	CG3630 | O46052 3xPhospho [S200(100); T202(100); S204(100)]	0.365133	-0.106249	0.051024	0.253384	0.264236	-0.16004	-0.619271	2	-0.333621	0.75887	0.130148	0.726869	-0.49224	-1.84642	1.05639	0.0611284	0.545597	0.0980916	0.167791	0.127392			CG11883 | FBpp0087376 1xPhospho [S88(100)]	-0.541618	-0.873027	-0.103147	-0.878321	-0.174621	-1.09234	-0.78339	3	1.41313	1.22329	0.248573	-0.645692	-1.21411	-0.393559	-0.63163	0.0291839	0.0396448	0.646373	0.255959	0.0288398
	CG3777 | Q7K7G5 1xPhospho [S607(100)]	-0.836501	-0.724993	-0.875672	-0.621488	-1.20756	-0.53952	-0.293359	1	0.0119556	-1.6608	-0.510352	0.37074	0.654873	1.50815	-0.374572	0.562878	0.0209807	0.252751	0.0429451	0.120446			CG12065 | FBpp0289974 1xPhospho [S76(100)]; FBpp0428081 1xPhospho [S76(100)]	0.521051	0.39835	-0.552156	0.74932	0.23634	0.480265	0.60502	1	-2.10319	-0.261532	0.403458	0.936618	0.308197	0.599583	0.116871	0.725961	0.215093	0.00628028	0.00463287	0.0480321
	CG3817 | Q9VFE6 1xPhospho [T219(100)]	-0.533824	-0.0866401	-0.0352795	-0.274212	0.241351	-0.381203	-1.09819	2	0.519329	1.28291	0.638899	0.0826529	-0.16643	-1.83562	-0.521739	0.00930422	0.81827	0.0237186	0.135927	0.0127799			CG12065 | FBpp0428081 1xPhospho [S414(99)]	1.15316	1.08746	0.499782	1.63227	1.14731	1.39726	1.37351	1	-1.92093	-0.104055	-0.0876408	1.25668	0.597269	0.530639	-0.27197	0.516352	0.342288	0.0198149	0.0141787	0.107367
	CG3860 | Q9W1D9 1xPhospho [S278(100)]	0.181421	0.380729	0.350497	0.335712	0.511974	0.434028	0.250962	4	0.285297	1.47786	0.0105901	-0.123758	0.769595	-0.893847	-1.52574	0.0503087	0.205297	0.156927	0.53422	0.0532476			CG12075 | FBpp0307041 1xPhospho [S236(100)]	0.0731347	1.08678	-0.163268	0.0648829	0.0840643	0.445727	0.295135	5	-1.05911	-0.453808	-0.480556	-0.500751	0.431299	0.062752	2.00018	0.135136	0.108215	0.0433926	0.0665058	0.64675
	CG4213 | Q8MSP0 3xPhospho [S917(100); S921(100); S924(100)]	0.344828	0.469886	0.546956	0.485427	0.505891	0.519039	0.217851	2	0.241551	0.546979	0.895334	0.373383	0.658511	-1.89645	-0.819307	0.036454	0.419329	0.098813	0.398504	0.0469001			CG1208 | FBpp0112108 1xPhospho [S12(100)]	-1.12658	-1.27928	0.0143553	-1.59074	-0.465938	-1.19429	-1.51046	4	1.77182	0.950561	-0.179082	-0.972764	-0.294868	-0.835478	-0.440192	0.0163872	0.0205306	0.199144	0.744853	0.0190858
	CG42232 | B7Z0I8 1xPhospho [S2496(99.3)]	0.255803	0.316146	0.447844	0.520045	0.215368	0.402722	0.190299	4	-0.154779	-0.962346	0.900561	1.47914	0.538988	-1.16323	-0.638327	0.116032	0.178228	0.268255	0.299814	0.137672			CG1208 | FBpp0112108 1xPhospho [S12(98.2)]	0.284514	-0.0247367	-0.823677	0.392867	0.235114	-0.0218044	0.141433	2	-2.09736	0.515431	0.637336	0.90472	-0.11857	0.284252	-0.125806	0.327333	0.588473	0.0195194	0.0118634	0.0528115
	CG42353 | Q9VXJ7 1xPhospho [S300(97.7)]	-0.744197	-0.0724828	-0.186065	-0.320126	-0.288065	-0.356606	-0.434403	4	1.27387	0.259197	0.739275	0.108295	-0.0634022	-0.429568	-1.88766	0.0418696	0.0889436	0.193027	0.639081	0.0370784			CG12105 | FBpp0072704 1xPhospho [S990(100)]	-0.552156	-1.19429	-0.195946	-0.701342	-0.332789	-0.828793	-1.06492	3	1.36474	0.991082	0.392087	-0.0152727	-0.363286	-1.00804	-1.36131	0.0153434	0.0215166	0.875717	0.073591	0.0138316
	CG42354 | M9PHV4 2xPhospho [S444(100); S448(100)]	1.09761	0.124328	0.0398403	0.0100637	0.204141	0.0229004	0.041243	5	-0.243454	-0.0403952	-0.458407	-0.534165	-0.501506	-0.454839	2.23277	0.139153	0.11215	0.120812	0.0919801	0.535905			CG12105 | FBpp0072704 2xPhospho [S626(100); S629(100)]	0.698477	0.616444	0.686856	0.584085	0.712859	0.854468	0.532076	4	0.166875	0.414371	0.277484	-0.811308	1.76222	-1.30633	-0.503312	0.145172	0.166846	0.246908	0.268588	0.172486
	CG42390 | A0A6H2EGE0 1xPhospho [S559(100)]	-0.562772	0.141433	-0.100051	-0.0218044	-0.00288828	-0.109359	0.0496308	3	1.00426	0.368512	-0.0594975	0.285185	-0.100499	0.599863	-2.09782	0.0801676	0.07183	0.415431	0.375387	0.0571846			CG12288 | FBpp0080510 1xPhospho [S56(100)]	0.340277	1.5145	0.0621217	0.529071	0.238787	0.71721	0.869477	5	-1.12893	-0.765038	-0.555991	-0.16712	0.220403	0.534036	1.86264	0.11204	0.0828939	0.027192	0.0380506	0.739824
	CG42542 | Q8INE9 2xPhospho [S33(100); S35(100)]	-0.341903	-0.121863	0.172488	0.168642	0.470927	-0.125006	-0.870387	2	-0.0679397	1.30099	0.611806	0.602926	-0.0751981	-1.79651	-0.576078	0.0151238	0.750178	0.037367	0.17613	0.0212007			CG12301 | FBpp0075317 1xPhospho [S452(100)]	1.67129	0.819668	-0.316528	2.21101	0.534062	1.19409	1.57966	1	-1.6909	-0.674867	0.683565	1.32826	0.113538	0.574112	-0.333708	0.490424	0.418347	0.0161194	0.0104624	0.0646475
	CG42671 | Q6NR26 2xPhospho [S75(100); S76(100)]	-0.00288828	-0.588574	-0.526992	-0.403542	-0.657445	-0.465938	-0.325539	5	-0.758013	-1.07604	-0.473654	0.0963936	-0.19173	0.456579	1.94646	0.121214	0.0229089	0.0544313	0.0257105	0.775736			CG12391 | FBpp0087300 1xPhospho [S393(100)]	-0.232769	-0.343732	-0.744197	-0.258425	-0.481969	-1.03209	-0.713119	2	-0.674858	0.208038	1.04707	0.960685	-1.64418	-0.570221	0.673465	0.22875	0.329114	0.180152	0.104662	0.157323
	CG42676 | Q9W081 1xPhospho [S181(100)]	-0.249822	-0.234465	0.0496308	0.0717627	0.0214797	-0.200913	-0.54372	2	-0.358949	0.799349	0.926749	1.02691	-0.207105	-1.7585	-0.428449	0.0351724	0.56602	0.0820979	0.265675	0.0510351			CG12391 | FBpp0087300 2xPhospho [T391(100); S393(100)]	-0.344802	-0.325066	-0.65293	-0.366207	-0.523133	-0.962829	-0.696921	2	-0.425727	0.127945	0.888646	0.797339	-1.74766	-0.613379	0.972833	0.212839	0.283135	0.195984	0.132004	0.176039
	CG42724 | A0A0B4KFB8 1xPhospho [T849(100)]	0.428678	0.60027	0.37629	0.512985	0.427606	0.653519	0.935837	1	0.197931	-0.699056	-0.965641	-0.255511	0.47456	1.9412	-0.693485	0.447522	0.0284701	0.345338	0.0624201	0.11625			CG12391 | FBpp0087300 3xPhospho [S582(100); S584(100); S586(100)]	0.731183	0.432959	0.291604	1.07245	0.404903	0.457332	0.721591	2	-1.09802	-0.677486	0.533559	1.80023	-0.482889	0.497957	-0.57335	0.332717	0.460863	0.0595848	0.0339279	0.112907
	CG42724 | A0A0B4KFB8 1xPhospho [T849(98.9)]	-1.662	-1.08927	-1.35476	-1.1016	-1.3474	-1.46993	-1.17788	3	1.07806	-0.15642	-0.191621	1.01909	-0.742404	0.654272	-1.66097	0.110434	0.0806509	0.422867	0.305247	0.0808013			CG12391 | FBpp0087300 3xPhospho [T335(100); S337(100); S338(100)]	0.729444	1.07656	0.675364	0.732052	0.686164	0.775683	0.918386	5	-0.843257	-0.769651	-0.474685	-0.45691	-0.159551	0.813025	1.89103	0.148557	0.12076	0.0485662	0.0721805	0.609936
	CG42748 | R9PY70 3xPhospho [S1626(100); S1628(98.6); S1630(98.6)]	-0.648372	-0.174621	-0.123434	-0.187707	-0.046921	-0.289827	-0.37707	4	0.445115	1.08112	0.700053	0.379941	-0.128666	-0.563176	-1.91439	0.0293236	0.106075	0.116214	0.719694	0.0286935			CG1246 | FBpp0305637 1xPhospho [S240(100)]	-1.22095	-0.590745	-0.101598	-1.51046	-0.573467	-1.12029	-1.12658	4	1.62774	0.655996	-0.677395	-1.27359	-0.470109	-0.483054	0.620415	0.013329	0.0154112	0.0513419	0.900736	0.0191818
	CG4301 | Q9VXG6 2xPhospho [S638(100); S640(100)]	-1.27928	0.23634	0.175045	-0.302226	0.299831	-0.567041	-1.0862	4	0.925383	1.02382	0.830349	0.090359	-0.320225	-1.12516	-1.42453	0.020736	0.164223	0.0716077	0.720635	0.0227984			CG1246 | FBpp0305637 2xPhospho [S365(100); S375(98.8)]	1.68032	0.9855	0.725959	1.74717	1.32769	1.25459	1.51551	2	-1.60598	0.0220556	0.976149	1.15701	-0.175705	0.530229	-0.903764	0.255155	0.649534	0.0309105	0.0154763	0.0489242
	CG4301 | Q9VXG6 3xPhospho [S693(98); S696(100); S/T/Y]	-0.577767	-0.224317	-0.334607	-0.242977	-0.327348	-0.545824	-0.302226	4	0.999308	0.2675	0.215942	0.866774	-1.28429	0.445937	-1.51117	0.0939104	0.107903	0.323887	0.394155	0.080145			CG12576 | FBpp0307050 1xPhospho [S249(100)]	0.654436	0.648926	0.311503	0.627607	0.491597	0.757877	0.475085	1	-1.70856	-0.50291	0.58723	0.407623	1.27973	-0.61345	0.550343	0.338881	0.250114	0.0445118	0.0396321	0.326861
	CG43078 | M9PHT9 1xPhospho [S1553(100)]; M9NE59 1xPhospho [S1494(100)]	0.37629	-0.617056	-0.234465	-0.189351	-0.83908	-0.0306192	0.303342	5	-0.989158	-1.48692	-0.131415	-0.0302724	0.325594	1.07431	1.23786	0.328328	0.0176383	0.0740398	0.024229	0.555764			CG12576 | FBpp0307050 3xPhospho [S186(100); S206(100); T207(100)]	0.21661	0.385155	-0.628162	0.332278	-0.242977	0.22033	0.470927	1	-1.851	-0.882147	0.273846	0.564785	0.283203	0.913527	0.697785	0.448973	0.175722	0.0155066	0.014091	0.345707
	CG43078 | M9PHT9 1xPhospho [S1816(100)]; M9NE59 1xPhospho [S1757(100)]	-0.314733	0.124328	-0.311148	-0.304006	-0.537424	-0.147202	-0.117161	3	1.70397	-1.48181	-0.392486	-0.358103	0.396778	0.541399	-0.409741	0.22814	0.066474	0.410036	0.147579	0.147771			CG12581 | FBpp0078601 3xPhospho [T229(98); S233(100); S/T]	-0.21424	-1.18442	0.0648829	-0.486004	0.015783	-0.715486	-0.833927	3	1.17297	1.06709	0.57106	-0.0149754	-0.509833	-0.765242	-1.52106	0.0126472	0.0183994	0.912787	0.0454823	0.0106846
	CG43078 | M9PHT9 1xPhospho [S2001(100)]; M9NE59 1xPhospho [S1942(100)]	0.0100637	-0.00144342	0.190299	0.132248	0.582074	-0.0484122	-0.935117	2	0.0186974	1.28766	0.435676	0.309434	-0.0834449	-2.01175	0.0437217	0.00729569	0.913246	0.015612	0.0523004	0.0115459			CG12746 | FBpp0078338 1xPhospho [S18(99.4)]	0.546956	0.648926	0.283329	0.718964	0.409255	0.660837	0.672652	1	-1.73764	-0.955208	-0.0996153	0.969142	0.607975	0.681382	0.533962	0.417919	0.164461	0.0161443	0.0146446	0.386832
	CG43078 | M9PHT9 1xPhospho [S523(99.3)]	-0.104697	0.505891	-0.0558912	-0.114035	-0.0694519	-0.249822	0.194087	3	1.93399	-0.333433	-0.27999	-0.509136	-1.04427	0.705174	-0.472336	0.16443	0.0999444	0.365855	0.233276	0.136494			CG12746 | FBpp0078338 2xPhospho [S17(100); S18(100)]	0.728574	0.890641	0.598365	0.768078	0.953079	0.824564	0.851199	5	-1.74654	1.29471	-0.630159	-0.291451	0.192848	0.421213	0.759381	0.264826	0.270798	0.08741	0.0888839	0.288083
	CG43078 | M9PHT9 1xPhospho [S688(100)]	-0.0969617	0.166073	0.240009	0.112367	0.669027	-0.104697	-0.751465	2	0.306537	1.46929	0.477466	0.182376	-0.319441	-1.81467	-0.301558	0.00583284	0.908542	0.0137801	0.0633943	0.00845038			CG1275 | NA	0.939603	1.10367	0.378512	1.08202	0.913799	0.871055	1.17568	1	-2.05659	-0.0365232	0.060855	0.598314	-0.19783	0.95178	0.679995	0.473347	0.283985	0.0219006	0.0184871	0.20228
	CG43078 | M9PHT9 1xPhospho [S819(100)]	0.500802	0.352759	0.412511	0.471968	0.43082	0.427606	-0.07552	2	-0.037318	0.357597	0.264967	0.565761	0.341336	-2.20398	0.711633	0.0559528	0.554991	0.0994282	0.185681	0.103947			CG12773 | FBpp0309606 1xPhospho [S488(100)]	0.833497	0.547943	0.31034	1.06833	0.686164	0.620117	0.872632	2	-1.60333	-0.07874	0.518939	1.47156	-0.34667	0.677694	-0.639455	0.313919	0.580638	0.0288971	0.0160469	0.0604993
	CG43078 | M9PHT9 1xPhospho [Y1700(100)]; M9NE59 1xPhospho [Y1641(100)]	-0.788365	0.0949116	-0.805913	-0.37146	0.175045	-0.761213	-1	4	1.25486	1.42565	-0.665097	0.260868	-0.569827	-1.07876	-0.627696	0.0528105	0.313398	0.135283	0.433464	0.0650445			CG12974 | FBpp0078065 1xPhospho [S244(100)]	-0.438307	-1.08009	-0.244685	-0.720232	-0.0232698	-1.35107	-0.816037	3	0.905699	1.3798	0.491114	-0.112544	-1.46331	-0.317684	-0.883071	0.0353767	0.0522989	0.767539	0.115012	0.0297729
	CG43078 | M9PHT9 2xPhospho [S1669(100); S1672(100)]; M9NE59 2xPhospho [S1610(100); S1613(100)]	0.210389	-0.0740006	0.263034	0.649845	0.0648829	0.356144	0.316146	3	-1.43379	-0.828913	0.034096	1.71877	0.439615	0.265412	-0.195191	0.232747	0.0873287	0.283345	0.137494	0.259084			CG12974 | FBpp0078065 2xPhospho [S349(100); S353(100)]	-0.318326	-0.554273	-0.0558912	-0.263612	-0.14401	-1.32193	-0.327348	3	0.872151	0.664772	0.254539	0.383303	-2.10733	0.233305	-0.300738	0.103002	0.143964	0.455242	0.207206	0.0905863
	CG43078 | M9PHT9 2xPhospho [S819(100); S823(100)]	0.0403534	0.049168	0.200679	0.226818	0.520045	-0.124194	-0.742517	2	0.0631136	1.2599	0.448195	0.514632	-0.377507	-1.94904	0.0407102	0.00725013	0.911943	0.0155953	0.0537406	0.0114714			CG13096 | FBpp0079306 1xPhospho [S17(100)]	1.21847	1.68706	0.991318	1.32941	1.05728	1.76638	1.11836	5	-1.04106	-0.825419	-0.29843	0.0642621	1.49285	-0.625722	1.23352	0.170202	0.130928	0.0481568	0.0621917	0.588521
	CG43078 | M9PHT9 3xPhospho [S1290(100); S1291(100); S/T]; M9NE59 3xPhospho [S1231(100); S1232(100); S/T]	-0.92139	-0.164884	-0.251539	-0.174621	-0.358454	-0.836501	-0.554273	4	0.963714	0.3441	0.686334	0.932546	-1.18612	-0.282716	-1.45785	0.060519	0.136345	0.210199	0.533554	0.0593835			CG13096 | FBpp0079306 1xPhospho [S601(100)]	0.553852	1.73985	1.27977	0.52707	0.84318	1.26784	1.08542	4	0.544649	-0.457225	-1.12117	-1.18263	0.517266	0.0986735	1.60043	0.117819	0.112668	0.110544	0.344581	0.314388
	CG43078 | M9PHT9 3xPhospho [S1857(100); S1860(100); S1861(100)]; M9NE59 3xPhospho [S1798(100); S1801(100); S1802(100)]	0.874994	0.42975	0.105678	0.133564	0.0989585	0.1137	0.409255	5	0.417124	-0.72951	-0.706217	-0.609557	-0.678409	0.346082	1.96049	0.191998	0.0645213	0.129502	0.0723948	0.541585			CG13096 | FBpp0079306 1xPhospho [S601(99.6)]	0.515006	0.686164	1.11902	-0.0908029	0.841571	0.382944	0.183963	4	1.47199	0.790544	-0.011518	-1.49942	-0.33587	-0.824579	0.408857	0.0202537	0.0242051	0.100895	0.827944	0.026703
	CG43078 | NA	-0.268817	-0.664288	-0.311148	-0.364013	-0.632629	-0.171368	-0.120294	1	-1.42425	-1.27519	0.238458	-0.0104501	0.896591	1.13707	0.43777	0.4344	0.0309613	0.161941	0.0475325	0.325165			CG13096 | FBpp0079306 2xPhospho [S601(100); S602(100)]	-0.118727	0.953079	0.549916	-0.518701	0.169925	0.228973	0.138814	4	0.746958	-0.0652877	-0.682293	-1.53725	0.0609289	-0.131788	1.60874	0.0939348	0.0960075	0.122368	0.490752	0.196937
	CG43373 | Q9VV68 1xPhospho [S30(100)]	-0.625934	-0.506353	0.146655	0.439357	-0.744197	0.0717627	-0.104697	3	-0.714732	-1.2505	0.756222	1.41556	0.58752	0.190029	-0.9841	0.188783	0.0823468	0.397143	0.177679	0.154047			CG13124 | FBpp0290091 1xPhospho [S26(100)]	-0.0856192	-0.901455	-0.407308	-0.296025	-0.138793	-0.594241	-0.361234	3	-0.0339837	0.926853	1.11713	0.364225	-0.702896	0.130885	-1.80221	0.112306	0.199077	0.529102	0.0930174	0.0664967
	CG43759 | M9PF59 1xPhospho [S369(98.3)]	0.549916	0.282143	0.14274	0.243669	-0.112475	0.52707	0.989139	1	-0.261799	-1.37919	-0.65653	-0.370742	0.43173	1.74011	0.496418	0.79066	0.00903803	0.0692109	0.0152936	0.115798			CG13124 | FBpp0290091 1xPhospho [S260(100)]	-0.345564	-0.673463	0.651683	-0.452057	0	-0.277534	-0.320126	4	1.99966	0.473945	-0.335089	-0.584408	-0.175816	-0.275532	-1.10276	0.0355947	0.0445691	0.390477	0.48957	0.0397889
	CG43897 | M9PC30 1xPhospho [S197(100)]	0.316146	-2.23107	-2	-1.47794	-2.29336	-1.37333	-0.486004	5	-0.895722	-0.960039	-0.657109	-0.118021	-0.00999099	0.906281	1.7346	0.149984	0.0160324	0.0478234	0.0195075	0.766653			CG1316 | FBpp0073089 1xPhospho [S457(100)]	0.479231	0.496718	-0.0709665	0.584	0.201634	0.799087	0.561693	1	-1.77911	-0.822302	0.152038	0.519771	1.27471	0.441473	0.213418	0.393139	0.187573	0.0219835	0.0199207	0.377384
	CG44085 | Q9VK08 1xPhospho [S1636(100)]	-0.800877	0.172488	0.421156	0.232661	0.387363	-0.0603973	-0.650635	4	0.435002	0.869563	0.937906	0.556696	-0.0359807	-1.22967	-1.53352	0.0221498	0.169365	0.0768618	0.707133	0.0244903			CG1316 | FBpp0073089 2xPhospho [S8(98.5); S10(100)]	0.0538064	-0.137648	-0.795859	-0.187707	-0.161653	-0.0831412	-0.28279	1	-2.09736	0.244455	1.04004	0.14825	0.534362	-0.202844	0.333095	0.39182	0.389613	0.0385131	0.0283781	0.151675
	CG44085 | Q9VK08 1xPhospho [S285(100)]; A8DZ00 1xPhospho [S312(100)]	0.6107	0.389567	0.291604	0.22404	-0.117161	0.620117	1.15963	1	-0.161286	-1.42831	-0.406233	-0.575168	0.415182	1.76418	0.391636	0.755536	0.011394	0.0920768	0.0197937	0.1212			CG13360 | FBpp0070142 1xPhospho [S399(100)]	-0.244685	-0.610433	-0.300448	-0.42082	-0.407364	-1.13606	-0.558517	3	0.753229	0.395354	0.939885	0.350312	-2.0438	-0.110598	-0.284378	0.106771	0.15417	0.473604	0.177286	0.0881692
	CG44085 | Q9VK08 2xPhospho [S1184(100); S1186(100)]	-0.673463	0.306846	0.302173	0.190299	0.151859	0.200379	0.499782	3	0.443667	0.0322832	0.431265	0.134315	0.161071	0.955783	-2.15838	0.0978135	0.0575684	0.530858	0.252728	0.0610326			CG13484 | FBpp0075522 1xPhospho [S64(100)]	-0.940645	-1.01742	-0.309359	-1.1976	-0.492079	-1.09851	-1.19429	4	1.65596	1.13739	-0.135665	-0.86492	-0.583684	-0.855539	-0.353549	0.0201782	0.0257572	0.289564	0.641763	0.0227376
	CG44085 | Q9VK08 2xPhospho [S1700(100); S1701(100)]	-0.703689	0.311503	0.43082	0.159629	0.626673	0.0426443	-0.413115	4	0.521967	1.18913	0.774541	0.200476	-0.0471614	-1.01193	-1.62702	0.0217019	0.146806	0.0769257	0.731292	0.0232743			CG13551 | FBpp0071943 1xPhospho [S42(100)]	0.690641	0.420078	0.151859	0.920674	0.474047	0.641546	0.462576	2	-1.58872	-0.260876	0.631777	1.57982	0.429443	-0.308151	-0.483298	0.36673	0.47896	0.0387212	0.0226004	0.0929888
	CG44085 | Q9VK08 2xPhospho [S285(100); S]; A8DZ00 2xPhospho [S312(100); S]	0.52707	0.556797	0.305679	0.217851	-0.0528949	0.688852	1.06212	1	0.235621	-1.46271	-0.463885	-0.708535	0.603467	1.64323	0.152814	0.638048	0.0189979	0.169824	0.0350382	0.138092			CG13625 | FBpp0084051 1xPhospho [S197(100)]	1.8339	0.721591	0.0313952	2.8266	0.378512	1.60502	1.89608	1	-1.31252	-0.96103	0.512695	1.5179	0.28093	0.575655	-0.613628	0.415062	0.404097	0.0369658	0.0238969	0.119978
	CG44245 | Q9W2J5 1xPhospho [S188(100)]	0.191563	-0.560643	-0.152003	0.196607	-0.231075	0.349365	0.27739	5	-1.7153	-0.724947	-0.487337	0.560238	1.01928	0.80299	0.54508	0.320485	0.0453407	0.170695	0.0635552	0.399924			CG13625 | FBpp0084051 1xPhospho [S297(100)]	-0.222633	0.445727	0.503858	0.0384362	-0.22095	0.658097	-0.118727	4	0.937409	-1.00926	-1.01378	-0.312606	1.35166	-0.73471	0.781283	0.130302	0.126681	0.13969	0.320586	0.28274
	CG44245 | Q9W2J5 1xPhospho [S206(100)]	0.132248	-1.15843	-0.994241	-0.746616	-1.074	-0.935117	-1.09542	5	-0.712289	-0.524143	-0.346401	0.205421	-0.214647	-0.571875	2.16393	0.126772	0.0841077	0.101381	0.0711153	0.616624			CG13625 | FBpp0084051 2xPhospho [S206(100); S209(100)]; 2xPhospho [S228(100); S231(100)]; 2xPhospho [S249(100); S252(100)]; 2xPhospho [S328(100); S331(100)]	0.172488	-0.0694519	0.444667	-0.270556	0.411426	0.0840643	-0.260152	4	1.27159	1.15779	0.339845	-1.17681	0.0371495	-1.14119	-0.488376	0.0366109	0.0469474	0.383283	0.492947	0.0402113
	CG44245 | Q9W2J5 3xPhospho [S151(100); S154(100); S157(100)]	0.687956	0.0468403	-0.187707	-0.195946	-0.142417	-0.013043	0.147958	5	-0.00727504	-0.618854	-0.765207	-0.791832	-0.200786	0.319483	2.06447	0.168899	0.0506919	0.10111	0.0547607	0.624538			CG13751 | FBpp0087725 1xPhospho [S68(97.8)]	1.19598	1.07039	0.222805	1.52055	0.978196	1.03703	1.24245	1	-2.02923	-0.149328	0.392654	1.2004	-0.00290839	0.508308	0.0801094	0.571819	0.359592	0.00984348	0.00679278	0.0519524
	CG44245 | Q9W2J5 3xPhospho [S151(100); S154(100); T155(100)]	0.867896	0.0799754	-0.222633	-0.222633	-0.0203404	-0.0101344	0.27739	5	-0.0717461	-0.337337	-0.872917	-0.872917	-0.310316	0.450918	2.01431	0.177628	0.0556952	0.109131	0.0602359	0.597309			CG13887 | FBpp0311657 1xPhospho [S140(100)]	1.09424	1.20038	0.426533	1.32481	0.808179	1.02998	1.19472	1	-1.9172	-0.665866	0.272052	1.02805	0.0613797	0.601508	0.62007	0.586986	0.220138	0.0133661	0.0109969	0.168513
	CG4452 | Q9VSW7 1xPhospho [S360(100)]	0.6107	0.368489	0.0717627	0.235114	-0.0144996	0.410341	1.0036	1	-0.0439116	-1.1536	-0.90366	-0.430358	0.0773527	1.7963	0.657882	0.677572	0.0150121	0.0990322	0.0248014	0.183583			CG13894 | FBpp0072502 3xPhospho [T438(98.7); S442(100); S446(100)]	-0.479955	-1.06492	-0.318326	-0.397828	-0.401635	-0.708396	-0.78339	3	1.0217	0.712372	0.421568	0.726506	-0.426641	-0.705094	-1.75041	0.0421387	0.0625415	0.777917	0.084506	0.0328969
	CG4452 | Q9VSW7 2xPhospho [S382(96.5); S384(98.2)]	0.69332	0.00144197	-0.195946	-0.293359	0.0881416	0.144046	0.434028	5	-0.356923	-0.105506	-0.929323	-1.21181	0.0566106	0.897517	1.64943	0.236617	0.052869	0.128851	0.0629396	0.518723			CG13907 | FBpp0072490 1xPhospho [S369(100)]	-0.880976	-0.0499049	-1.03801	-0.78339	-0.619271	-0.880976	-0.761213	5	-1.00277	0.302233	-0.513378	-0.209249	-0.513378	-0.140135	2.07667	0.195204	0.18463	0.0884441	0.123433	0.408288
	CG4455 | Q9VJK9 1xPhospho [S112(100)]	0.874994	0.157044	-0.205896	-0.0439433	-0.0954196	-0.00723157	0.112367	5	0.122838	-0.583373	-0.892407	-0.43938	-0.336686	-0.00213697	2.13115	0.15716	0.0648126	0.109173	0.0657494	0.603105			CG13907 | FBpp0072490 1xPhospho [S387(100)]	-0.85726	-0.518701	-0.72261	-0.630394	-0.710756	-1.03505	-0.650635	5	0.0568886	0.127211	-0.741858	0.60392	-1.7965	0.483851	1.26649	0.187475	0.210434	0.171934	0.192812	0.237345
	CG45076 | C0HK92 1xPhospho [S552(100)]	0.275007	0.37629	0.607863	0.489543	0.168642	0.518031	0.464668	3	-0.250922	-1.622	1.27813	0.496873	0.68498	0.332628	-0.919685	0.202147	0.0718214	0.420543	0.160044	0.145444			CG13907 | FBpp0072490 1xPhospho [S460(100)]	-0.469929	-0.595097	0.0426443	-0.771027	0.077243	-0.766112	-0.937878	3	1.31938	1.40531	0.0463553	-0.701453	-0.689245	-1.11584	-0.264511	0.0307135	0.0403793	0.467324	0.428913	0.0326702
	CG45076 | C0HK92 2xPhospho [S79(100); S81(100)]	0.582074	-0.481969	-0.403542	-0.298673	-0.68966	-0.189351	0.448901	5	-0.696505	-1.12895	-0.533207	-0.314851	-0.0872251	1.24173	1.51902	0.263525	0.0162291	0.0604901	0.0215008	0.638255			CG13907 | FBpp0072490 1xPhospho [S463(99.9)]	2.04054	1.45943	0.799087	2.17057	1.50995	1.56511	1.82089	2	-1.81744	-0.250619	0.918867	1.20546	-0.129039	0.434738	-0.361965	0.351118	0.585413	0.0143623	0.00846766	0.040639
	CG45076 | C0HK92 3xPhospho [S153(100); T158(100); S160(100)]	0.594549	-0.643856	-0.529073	-0.286304	-0.573467	-0.212568	0.151859	5	-0.958481	-0.801484	-0.702467	-0.160994	0.00346905	0.816289	1.80367	0.137505	0.0182757	0.0497151	0.021498	0.773006			CG13907 | FBpp0072490 2xPhospho [S475(100); S476(100)]	-0.24127	0.986957	-0.356606	0.0229004	-0.190997	0.100305	0.591679	5	-0.994995	-0.65666	-0.759367	-0.219669	-0.0615331	0.942339	1.74989	0.142391	0.111136	0.0398741	0.0566253	0.649974
	CG4658 | Q9VL57 1xPhospho [S45(100)]	0.653519	0.551885	0.343692	0.504875	0.202888	0.573375	0.683472	1	0.289862	-1.7363	-0.91884	0.0169339	0.414622	1.05381	0.879913	0.481167	0.0266368	0.144497	0.0418594	0.30584			CG13921 | FBpp0423138 2xPhospho [S24(98.6); S27(100)]	0.302173	-0.0892673	0.197865	0.0538064	0.481299	0	-0.14401	3	0.371441	1.63509	0.836482	-0.270828	-0.510717	-1.15277	-0.908704	0.0499681	0.075556	0.711075	0.123224	0.0401776
	CG4751 | Q9VKJ1 1xPhospho [S103(100)]	0.163499	0.0496308	0.191563	0.0579701	0.427606	-0.0528949	-0.637109	2	0.0636203	1.20753	0.493166	0.0888586	-0.246666	-2.01475	0.408233	0.0116184	0.882283	0.0229439	0.0634318	0.0197228			CG13994 | FBpp0309822 1xPhospho [S31(100)]	-1.14242	-1.31473	-0.26708	-1.35476	-0.756331	-1.31115	-1.34008	4	1.9458	0.759417	-0.176801	-0.69171	-0.585957	-0.656102	-0.594649	0.0210307	0.0266377	0.319913	0.608685	0.0237331
	CG4783 | Q9VDR5 1xPhospho [S26(100)]	0.688852	0.589763	0.819668	0.965692	0.975997	1.07176	0.6107	4	-1.18146	0.822338	0.0112968	0.768875	1.31918	-1.07284	-0.667385	0.106743	0.243031	0.219052	0.293233	0.137942			CG13994 | FBpp0309822 2xCarbamidomethyl [C91; C94]	0.782409	0.895303	0.607863	0.909197	0.97306	0.978196	1.00863	1	-1.9228	0.66478	-0.686071	0.212282	0.701167	0.916811	0.113834	0.338374	0.284912	0.0508683	0.0459618	0.279884
	CG4839 | Q9VL34 1xPhospho [S679(100)]	-0.0218044	0.176323	0.196607	0.314986	-0.0454314	0.499782	0.386259	3	-0.192164	-1.28697	-0.0920207	0.492421	1.40476	0.844295	-1.17032	0.245935	0.044061	0.487765	0.105448	0.116791			CG13994 | FBpp0309822 2xCarbamidomethyl [C91; C94]; 3xPhospho [S83(100); S84(100); S85(100)]	1.66227	1.33363	0.823595	1.97854	1.09667	1.43589	1.71261	1	-1.55844	-0.862089	0.580192	1.38668	0.00292202	0.708572	-0.257834	0.480755	0.388562	0.0219379	0.0147855	0.093959
	CG4887 | Q9VPY4 1xPhospho [S131(100)]	0.102994	0.635058	0.349365	0.283329	0.392867	0.458382	0.620117	3	1.22051	-0.0700688	-0.301879	-0.653771	0.279047	1.1409	-1.61474	0.135772	0.0575298	0.535338	0.192717	0.0786443			CG1407 | FBpp0308508 1xPhospho [S319(98.2)]	1.60834	1.30859	-0.0262051	2.26544	0.462576	1.46467	1.75788	1	-1.63855	-1.01734	0.43885	1.27398	0.256257	0.628906	0.0578957	0.553596	0.281293	0.0180618	0.0136051	0.133444
	CG4951 | A1A708 1xPhospho [S202(100)]	0.593593	0.27739	-0.0247367	0.0299829	0.182692	0.0894982	-0.0394883	5	0.533766	0.108904	-0.821731	-0.576231	-0.309214	-0.887915	1.95242	0.143936	0.17996	0.156903	0.141493	0.377708			CG14131 | FBpp0075760 2xPhospho [S135(100); S138(100)]	-1.17462	-1.09851	-0.194295	-1.25154	-0.586406	-1.1976	-1.35476	4	1.8463	0.924509	-0.458286	-0.639105	-0.512304	-0.88176	-0.27935	0.0182438	0.0227302	0.20052	0.736971	0.0215354
	CG4984 | Q8MRX2 3xPhospho [T7(98.8); S8(100); T9(100)]	-0.288065	0.613532	0.238787	0.353888	0.480265	0.0114956	0.163499	4	1.28929	0.847325	0.0464805	0.428204	-0.707313	-0.203207	-1.70078	0.0477098	0.110035	0.188507	0.609404	0.0443446			CG14200 | FBpp0074490 2xPhospho [S262(100); T265(98.8)]	0.69332	0.595504	-0.902389	0.839153	0.254594	0.613532	0.678973	1	-2.16525	-0.235961	0.495623	0.738804	0.362575	0.4717	0.332513	0.704418	0.211545	0.00770178	0.00593287	0.0704021
	CG5004 | M9MSQ1 1xPhospho [S875(95.6)]	0.102994	0.261832	0.0482362	0.0593553	-0.0649175	0.23634	0.900722	1	0.128565	-0.891552	-0.538284	-0.50357	0.0489781	2.12319	-0.367329	0.561614	0.0227417	0.251363	0.0468655	0.117415			CG14298 | FBpp0083109 2xCarbamidomethyl [C100; C105]; 1xPhospho [S104(98.3)]	1.38073	1.26424	0.440421	1.64662	1.123	1.49978	1.31208	1	-2.04673	-0.295377	0.36589	1.04811	0.671352	0.189761	0.0669935	0.627658	0.266413	0.0116373	0.00860296	0.0856892
	CG5004 | M9MSQ1 1xPhospho [S969(100)]	-0.803393	0.221568	-0.182786	-0.302226	-0.291592	-0.343732	-0.0649175	3	1.52379	-0.125862	0.223915	-0.160047	-0.293477	0.602826	-1.77114	0.0933046	0.0723488	0.446306	0.322539	0.0655011			CG14352 | FBpp0077544 1xPhospho [S138(99.5)]	-0.524915	-1.12343	-0.343732	-0.753896	-0.340075	-0.948976	-1.02034	3	1.16751	1.17879	0.608586	-0.0977917	-0.699589	-0.91974	-1.23777	0.0109601	0.0158839	0.917742	0.0459526	0.00946133
	CG5004 | M9MSQ1 2xPhospho [S969(100); S972(100)]	-0.628162	0.255803	-0.261881	-0.272297	-0.260152	-0.354759	-0.0484122	3	1.7597	-0.131541	-0.137878	-0.17606	-0.478326	0.644595	-1.48049	0.109428	0.0791381	0.435524	0.297332	0.0785773			CG14419 | FBpp0070539 1xPhospho [S137(100)]	-0.520769	-0.107803	-0.086201	-0.093879	-0.516636	-0.00868224	-0.0877334	5	0.53637	-1.43859	-1.45756	0.501141	0.892049	0.529339	0.437252	0.171631	0.155882	0.111197	0.170178	0.391112
	CG5023 | Q9I7J0 1xPhospho [S132(100)]	0.683472	0.077243	0.0676387	0.225275	-0.0679388	0.0867838	0.333424	5	-0.498146	-1.08327	-0.536854	0.0984707	-0.459693	0.534345	1.94515	0.142883	0.0275684	0.0662869	0.031509	0.731753			CG14419 | FBpp0070539 1xPhospho [S138(100)]	0.0214797	0.473008	-0.50226	0.729444	-0.403542	0.593593	0.564622	5	-1.41174	-1.21632	-0.374976	1.02646	0.757541	0.700192	0.518838	0.281085	0.150245	0.0232523	0.0225253	0.522892
	CG5096 | Q9VKX6 1xPhospho [S484(100)]	-0.773491	0.112367	0.190299	0.0143553	-0.0174171	-0.0528949	-0.207561	4	0.677831	0.272942	0.920958	0.372063	0.162261	-0.320254	-2.0858	0.0453368	0.0857259	0.218199	0.611659	0.0390794			CG14419 | FBpp0070539 2xPhospho [S137(100); S138(100)]	0.154454	0.857583	-0.416962	0.803227	-0.296899	0.654436	0.704872	5	-1.43258	-1.20877	-0.367379	0.842028	0.56466	0.65868	0.943356	0.189539	0.101942	0.017222	0.0179015	0.673395
	CG5174 | A1ZB83 1xPhospho [S307(100)]	0.799916	0.479231	0.572405	0.643394	0.309176	0.608809	0.715454	5	-0.688965	-1.74888	-0.108231	0.334234	0.118672	0.783367	1.3098	0.287671	0.0244735	0.0933227	0.0331361	0.561397			CG14419 | FBpp0070539 3xPhospho [S143(100); S]	0.284514	0.92448	-0.298673	0.830255	-0.202572	0.702214	0.721591	5	-1.43604	-1.24484	-0.275756	0.810028	0.555283	0.593835	0.997493	0.185333	0.0994629	0.0167809	0.0174723	0.680951
	CG5174 | A1ZB83 1xPhospho [S329(97.8)]	-0.498179	-0.798366	-0.50226	-0.386468	-1.07097	-0.56918	-0.657445	5	-0.684514	-1.86584	0.598677	1.10047	0.308678	-0.0738266	0.616363	0.244852	0.075842	0.226651	0.106278	0.346377			CG14435 | FBpp0071001 1xPhospho [S23(94.6)]	0.822934	1.16993	0.125651	0.939603	0.46048	0.73292	1.10769	5	-1.73343	-0.826478	0.1553	0.47132	-0.0885199	0.926612	1.09519	0.320385	0.173994	0.021975	0.0213596	0.462287
	CG5174 | A1ZB83 2xPhospho [S304(98.7); S307(100)]	0.379621	0.126973	0.404903	0.499782	0.210389	0.507921	0.276199	5	-1.49744	-0.921048	0.423014	1.07861	1.13485	-0.466312	0.248318	0.200811	0.111855	0.243276	0.143971	0.300086			CG14445 | FBpp0308579 1xPhospho [S48(100)]	-0.179662	-0.412879	-0.207888	-0.266463	-0.042427	-0.189433	-0.237778	3	0.104655	1.5954	0.358965	-0.423079	0.270931	-0.164638	-1.74223	0.0944374	0.140497	0.53853	0.153989	0.0725465
	CG5381 | Q9VKZ6 1xPhospho [S69(100)]	0.0100637	0.585924	0.171207	0.24245	0.599318	-0.169745	-0.192645	4	1.25404	1.29522	-0.0211393	0.197921	-1.0695	-1.13992	-0.516625	0.0431095	0.365207	0.110837	0.425923	0.0549242			CG14445 | FBpp0308579 3xPhospho [S48(100); S50(100); S53(100)]	-0.997117	-0.473931	0.0935602	-1.4112	-0.477944	-0.749038	-0.954557	4	1.66913	0.482066	-0.596301	-1.45638	-0.0810197	-0.507899	0.490401	0.00981969	0.0112065	0.0357939	0.928656	0.014524
	CG5381 | Q9VKZ6 1xPhospho [S69(99.4)]	0.15056	-0.207561	-0.448115	-0.132894	-0.284546	-0.614845	-0.556393	5	0.343385	0.0546389	-0.558858	0.623437	-1.18421	-0.964977	1.68658	0.131393	0.223202	0.160556	0.166072	0.318777			CG14712 | FBpp0081894 1xPhospho [S109(100)]	1.08678	0.87342	0.350497	1.29455	0.865523	0.85599	1.09761	2	-1.90295	-0.175258	0.566979	1.26394	-0.207238	0.603299	-0.148768	0.437596	0.495265	0.0125993	0.00802237	0.0465171
	CG5381 | Q9VKZ6 2xPhospho [T456(100); S458(100)]	-1.18442	0.521051	0.482332	0.181421	0.546956	-0.347399	-0.899695	4	0.864071	0.900116	0.810199	0.391516	-0.344274	-1.11273	-1.5089	0.0195629	0.140532	0.0697963	0.748865	0.021244			CG14712 | FBpp0081894 1xPhospho [T52(100)]	0.212881	-0.352916	-0.929611	0.176323	0.116365	-0.275786	-0.0908029	2	-1.89969	0.693508	0.932792	0.842157	-0.278719	0.179894	-0.46994	0.241841	0.652558	0.0346221	0.0178104	0.0531678
	CG5554 | A0A0B4LHC9 1xPhospho [S297(100)]	-0.00796566	0.0638886	0.163062	0.0854689	0.493624	-0.286012	-1.05741	2	0.289525	1.16698	0.492021	0.333588	-0.424921	-2	0.142809	0.00558369	0.932567	0.0119457	0.0409995	0.00890389			CG14805 | FBpp0070299 1xPhospho [S419(100)]	0.0703893	-0.186065	-0.833927	-0.28279	-0.325539	-0.401635	0.140124	2	-1.77284	-0.202667	1.02018	-0.0706329	-0.437691	1.23555	0.228106	0.373041	0.381432	0.0444557	0.0337644	0.167307
	CG5645 | Q9VTU0 3xPhospho [S95(100); S97(100); S98(100)]	-0.606035	-0.153607	0.0894982	-0.148801	0.480265	-0.426625	-0.99137	2	0.203301	1.5271	0.71101	0.213339	-0.366879	-1.54631	-0.741563	0.0160101	0.672832	0.0418397	0.248064	0.0212542			CG14805 | FBpp0070299 2xPhospho [T414(100); S419(100)]	-0.655172	-0.940645	-0.870387	-1.25498	-0.454032	-0.91866	-1.01159	3	0.00710129	1.63031	0.846142	-1.49226	-0.181096	-0.543384	-0.266804	0.104342	0.140904	0.372589	0.2823	0.0998658
	CG5787 | Q9VK59 1xPhospho [S78(100)]	-0.184425	-0.810966	-0.673463	-0.510457	-0.836501	-0.522841	-0.336428	5	-1.07042	-1.17662	-0.498563	0.179354	0.127852	0.903117	1.53528	0.182582	0.0161349	0.0533755	0.0203669	0.72754			CG1486 | FBpp0076892 3xPhospho [S830(99.9); S832(96.8); S836(96.8)]	1.45207	1.51551	0.459432	1.8472	1.2455	1.39506	1.79701	1	-2.00823	-0.307092	0.139957	0.995062	0.0165903	0.886461	0.277255	0.614391	0.262424	0.0120066	0.00928822	0.10189
	CG5800 | Q9VX34 1xPhospho [S580(100)]	-0.753896	-0.390245	-0.242977	-0.341903	-0.186065	-0.364013	-0.803393	4	0.20696	1.05023	0.815183	0.406615	0.315297	-1.49936	-1.29493	0.0253162	0.297271	0.0784659	0.569021	0.0299257			CG14932 | FBpp0289613 1xPhospho [S90(98.6)]	0.24732	0.0976108	-1.36587	-0.177882	0.167358	-0.272297	0.175045	2	-2.1302	0.581085	0.722486	-0.0294192	-0.196379	0.594679	0.457748	0.369721	0.409491	0.0403063	0.030512	0.149969
	CG5800 | Q9VX34 2xPhospho [S569(100); S580(100)]	0.443607	0.392867	0.609755	0.533065	0.560715	0.540027	0.27739	2	-0.752647	0.703354	1.12875	0.463503	0.523898	-1.75436	-0.312504	0.0546143	0.471046	0.118558	0.275034	0.0807469			CG14969 | FBpp0072944 2xPhospho [S283(100); S284(100)]	1.51349	1.17377	-0.305788	1.72509	0.857583	1.05242	1.49825	1	-2.03441	-0.318525	0.648887	0.960974	-0.0311618	0.626409	0.147822	0.62119	0.31588	0.00830221	0.00585735	0.0487701
	CG5819 | NA	-0.390245	0.00863031	-0.199255	0.00432161	-0.172994	0.438293	0.914565	3	-0.173529	-0.5799	-0.638658	-0.18317	0.787809	1.85343	-1.06598	0.360336	0.031476	0.427581	0.0733986	0.107208			CG15014 | FBpp0073196 1xPhospho [S282(99.2)]	-0.974262	-0.422752	0.0071955	-1.32193	-0.415037	-0.641604	-0.880976	4	1.5353	0.569761	-0.709047	-1.50407	0.0516604	-0.495724	0.552118	0.0136233	0.0154095	0.044475	0.905828	0.0206646
	CG5819 | Q7JWP9 2xPhospho [S830(99.1); T833(99.1)]	0.205393	0.177599	0.41684	0.448901	0.444667	0.773996	0.495695	3	-1.23564	0.107463	-0.0324823	0.128755	1.76368	0.364086	-1.09586	0.19515	0.0950133	0.36531	0.184325	0.160202			CG15014 | NA	-1.31115	-0.630394	0.337996	-1.72738	-0.362158	-0.870387	-1.17137	4	1.70103	0.671888	-0.723011	-1.33482	-0.0751468	-0.517552	0.277614	0.00715068	0.00828	0.0305211	0.943902	0.0101464
	CG5819 | Q7JWP9 3xPhospho [S725(100); S734(100); S738(100)]	-0.520769	0.0745054	-0.166503	-0.131313	-0.0724828	-0.222633	-0.205896	4	1.39116	0.580923	0.062661	0.256634	-0.246743	-0.154486	-1.89015	0.0491354	0.0902521	0.223348	0.594856	0.042408			CG15046 | FBpp0074399 1xPhospho [S236(100)]	1.25399	1.48233	0.521051	1.56755	1.00504	1.65673	1.70973	5	-1.85604	-0.722851	-0.139976	0.594168	0.802968	0.927075	0.394654	0.403233	0.158718	0.0158171	0.0146538	0.407578
	CG5819 | Q7JWP9 3xPhospho [S831(99.5); S836(100); S/T]	-0.229382	-0.0846703	0.0214797	0.0496308	0.248535	-0.224317	-0.803393	2	0.183445	1.17983	0.500868	0.585048	-0.234143	-1.96576	-0.249289	0.00710189	0.895325	0.0165554	0.0704588	0.0105588			CG15096 | FBpp0085814 1xPhospho [S20(100)]	-0.826233	-0.675765	0.119024	-1.18442	-0.236164	-0.736966	-0.734563	4	1.71694	0.881262	-0.507035	-1.34978	-0.29701	-0.291357	-0.15302	0.0118859	0.0143009	0.073306	0.885298	0.0152096
	CG5835 | Q8SXD8 1xPhospho [S76(100)]	-0.628162	-0.184425	-0.129734	-0.222633	-0.229382	-0.101598	-0.0558912	3	0.195933	-0.0404488	0.48349	-0.004961	0.631424	0.871745	-2.13718	0.106481	0.0581834	0.53816	0.231696	0.0654791			CG15096 | FBpp0085814 2xPhospho [S483(100); S489(100)]	0.643394	0.243669	0.722466	0.816395	0.787432	0.831067	-0.0439433	3	0.445772	0.637601	0.212294	0.723119	0.766441	-1.81724	-0.967991	0.12229	0.162425	0.416012	0.19067	0.108604
	CG5853 | Q9VL61 1xPhospho [T55(99.9)]	-0.595097	-0.142417	-0.155213	-0.093879	-0.367732	0.00575927	0.248535	3	0.0549356	-0.785263	0.00722081	0.235934	0.607485	1.5128	-1.63311	0.190714	0.0335945	0.602209	0.0979003	0.0755818			CG15099 | FBpp0303087 1xPhospho [S604(100)]	1.17249	0.896853	-0.522841	1.64939	0.380729	0.986957	1.26183	1	-1.90484	-0.634652	0.478356	1.14875	0.217548	0.603951	0.0908849	0.678201	0.241956	0.00871132	0.00638239	0.0647493
	CG5921 | Q9W443 1xPhospho [S697(100)]	-1.0499	-1.11404	-1.02327	-0.746616	-1.20423	-1.0145	-0.894322	3	-0.720907	-1.3267	-0.111305	1.74677	-0.0524027	0.754738	-0.290193	0.283596	0.0626835	0.311876	0.114046	0.227798			CG15099 | FBpp0303087 3xPhospho [S814(100); S815(100); S817(100)]	1.13553	1.50284	0.666302	1.21599	0.823749	0.96643	1.32481	5	-1.4572	-0.916729	0.153533	0.429708	-0.426949	0.803257	1.41438	0.262342	0.18157	0.0339626	0.0349841	0.487141
	CG5921 | Q9W443 1xPhospho [S867(99.2)]	0.117695	1.23818	0.132248	0.132248	-0.0954196	0.583038	1.06488	3	1.50741	-1.05375	-0.616515	-0.616515	0.249224	1.1746	-0.644463	0.250825	0.0515209	0.448102	0.12248	0.127072			CG15118 | FBpp0085775 1xPhospho [S339(100)]	-0.859876	-0.614845	0.051024	-1.18442	-0.438307	-0.85726	-0.739372	4	1.82734	0.575552	-0.502886	-1.33313	-0.496194	-0.194619	0.123941	0.0120014	0.0141706	0.060228	0.897487	0.0161125
	CG5986 | Q9VCE2 1xPhospho [S187(100)]	0.327687	0.546956	0.499782	0.367371	0.594549	0.375178	-0.0247367	2	0.791477	1.02239	0.562597	-0.0798402	-0.0419599	-1.98228	-0.272379	0.0152514	0.759923	0.0371074	0.166133	0.0215852			CG15356 | FBpp0077538 1xPhospho [S279(100)]	0.747602	0.051024	0.524064	0.733788	0.867896	0.387363	0.537048	3	-0.0940563	1.16123	0.722054	0.671621	-0.593134	-0.0466539	-1.82106	0.111132	0.198349	0.534547	0.090605	0.0653667
	CG6040 | Q9VE02 2xPhospho [S736(100); T740(100)]	0.0676387	-0.117161	0.43189	0.266637	0.374066	0.299831	0.290424	3	-1.82267	0.752853	1.05603	0.189597	0.363635	0.314317	-0.853758	0.157536	0.147912	0.288254	0.236644	0.169654			CG15356 | FBpp0077538 1xPhospho [T980(96.7)]	0.60502	0.182692	-0.932361	0.492622	0.189034	-0.0543923	0.566572	2	-2.02496	0.0732525	0.851593	0.641288	-0.382215	0.779653	0.061387	0.40035	0.502052	0.0187141	0.0123799	0.0665038
	CG6125 | Q8SYW1 1xPhospho [S8(100)]	0.43189	-0.84944	-0.526992	-0.428566	-0.56918	-0.446148	-0.698998	5	-0.990789	-0.310833	-0.208481	0.0303173	-0.0123396	-0.625792	2.11792	0.128145	0.0944618	0.105688	0.0765235	0.595182			CG15546 | FBpp0085080 1xPhospho [S178(100)]	0.455229	0.116365	-0.577767	0.49774	0.21661	0.316146	0.438293	1	-2.10798	0.0205384	0.659913	0.773822	0.287243	0.614534	-0.248067	0.508367	0.430937	0.0101775	0.00674919	0.0437695
	CG6454 | Q8IMW9 1xPhospho [S803(99.5)]	0.40163	0.678072	0.580145	0.464668	0.705757	0.358396	0.128293	2	1.01099	1.14804	0.526205	-0.0454629	-0.571561	-1.71068	-0.357531	0.0201436	0.652573	0.050604	0.249102	0.0275767			CG15561 | FBpp0085137 2xPhospho [S337(100); S338(100)]	0.714575	1.00576	-0.00144342	0.932817	0.296311	1.32711	0.925999	5	-1.64139	-0.984899	-0.0627119	0.418466	1.28781	0.403435	0.579289	0.230228	0.117882	0.0185413	0.0187775	0.614571
	CG6574 | Q9VGV5 1xPhospho [S197(100)]	-0.100051	-0.0218044	0.196607	0.415759	0.0662614	0.552869	0.589763	3	-0.948042	-0.63248	-0.16542	0.619853	1.11115	1.24335	-1.22842	0.27009	0.0468828	0.444974	0.106684	0.13137			CG15561 | FBpp0085137 3xPhospho [S337(100); S338(100); S341(100)]	0.535679	1.05301	0.255218	0.791597	0.237032	1.02982	0.706106	5	-1.20742	-1.26189	-0.367417	0.399076	1.11259	0.143024	1.18204	0.110868	0.0705055	0.0180242	0.0215738	0.779028
	CG6621 | Q9VGU5 2xPhospho [S778(100); S780(100)]	0.350497	0.736388	0.479231	0.482332	0.441483	0.521051	0.765535	3	1.27789	-0.636194	-0.391196	-0.371066	-0.119761	1.46707	-1.22674	0.189777	0.0465126	0.537998	0.133841	0.091872			CG15599 | FBpp0312520 1xPhospho [S17(100)]	0.176886	-0.0140228	-0.706734	-0.0831809	0.215213	-0.0181564	0.161662	2	-2.11301	0.801536	0.680373	-0.141777	0.063785	0.632244	0.0768526	0.347117	0.43206	0.047974	0.0344575	0.138391
	CG6664 | Q9VVC8 3xPhospho [S347(97.4); S/T]	0.695103	0.405992	0.267835	0.42975	0.172488	0.516015	0.997834	1	-0.331402	-1.17375	-0.829789	-0.245699	0.0654941	1.80361	0.711535	0.716018	0.011639	0.0749905	0.0188189	0.178534			CG15747 | FBpp0312198 1xPhospho [S330(100)]	-0.671164	-0.207561	-0.152003	-1.15521	-0.0877334	-0.592919	-0.713119	4	0.934	1.10103	-0.415241	-1.67323	-0.211892	-0.524278	0.789611	0.0439098	0.050816	0.127825	0.714491	0.0629575
	CG6686 | Q9VKD8 1xPhospho [S241(100)]	0.578214	-0.268817	-0.131313	-0.272297	-0.0694519	0.453122	0.719841	5	-0.973108	-0.503368	-0.649125	-0.981309	0.727912	1.35635	1.02265	0.383118	0.0323437	0.12734	0.0448807	0.412317			CG15747 | FBpp0312198 2xPhospho [S31(96.2); S/T]	1.47871	1.57192	0.380729	1.68572	1.05033	1.55287	1.54893	1	-2.03953	-0.591997	0.334087	0.781585	0.494397	0.485881	0.53558	0.646771	0.172842	0.00985874	0.00828173	0.162246
	CG6695 | Q9VC54 2xPhospho [S878(100); S880(100)]	-0.215915	0.563646	0.370722	0.175045	0.469886	0.194087	0.377401	4	1.1146	0.750767	0.36597	-0.393339	-0.31945	0.391888	-1.91043	0.0700973	0.092132	0.310488	0.470995	0.0562869			CG15754 | FBpp0073613 1xPhospho [S44(100)]	1.02715	1.4782	0.0607392	1.63413	0.359521	1.1564	1.78534	5	-1.557	-1.09681	-0.0685169	0.866352	0.130544	1.09925	0.626181	0.365821	0.188749	0.0228505	0.0211269	0.401452
	CG6695 | Q9VC54 3xPhospho [S531(100); S533(100); S535(100)]	-0.788365	-0.166503	-0.28279	-0.388355	-0.171368	-0.307573	-0.277534	4	0.819348	0.796416	0.271301	-0.226219	0.154501	0.29607	-2.11142	0.0657157	0.0865571	0.311782	0.484137	0.0518079			CG15765 | FBpp0070783 1xPhospho [S810(100)]	1.1846	1.49774	0.665393	1.05381	1.15121	1.53804	1.1865	5	-1.77226	-0.107144	0.00729334	-0.440989	1.21871	0.0138154	1.08058	0.220833	0.158053	0.0379055	0.0435717	0.539637
	CG6843 | Q9VVU4 3xPhospho [S347(100); S349(100); S351(100)]	0.409255	0.586885	0.632268	0.522056	0.413594	0.40163	0.648005	3	0.649557	-0.943842	1.06686	0.0534576	-1.05385	1.21156	-0.983738	0.190336	0.070877	0.432227	0.181247	0.125313			CG1578 | FBpp0311370 1xPhospho [S304(100)]	-0.129734	-0.07552	0.522056	-0.392137	0.0908534	-0.209228	-0.242977	4	1.96148	0.514291	-0.226039	-1.10671	-0.492835	-0.606102	-0.0440875	0.0111558	0.0134721	0.0805869	0.880629	0.0141556
	CG6951 | Q9VWA2 1xPhospho [S87(100)]	-0.0214156	0.259617	0.485019	0.304281	0.819838	-0.00156558	-1.13734	2	0.256435	1.16331	0.621312	0.328736	-0.166363	-2.00494	-0.198496	0.00444615	0.93462	0.0103234	0.0439783	0.0066319			CG1578 | FBpp0311370 1xPhospho [T820(99.9)]	0.970117	1.00791	0.311503	1.13159	0.611645	0.887525	1.16607	1	-1.81976	-0.840892	0.32821	0.854826	0.0588492	0.967288	0.451475	0.554647	0.226905	0.0154832	0.0128599	0.190104
	CG6972 | Q8MSS4 2xPhospho [S18(100); S20(98.4)]	-0.522841	-0.171368	0.0867838	-0.123434	0.624803	-0.732165	-1.662	2	0.257619	1.3615	0.615544	0.324079	-0.519919	-1.80913	-0.229694	0.00579202	0.913039	0.0134737	0.0591535	0.00854195			CG15784 | FBpp0309402 1xPhospho [S330(100)]	0.432959	1.40762	0.75446	1.52055	0.368489	2.12994	0.487486	5	-0.383707	-0.953231	-0.858101	0.746703	1.6459	-0.777643	0.580078	0.199418	0.172806	0.0888789	0.109684	0.429213
	CG6972 | Q8MSS4 3xPhospho [S18(100); S20(100); T21(100)]	-0.23157	-0.332934	0.0110497	-0.159388	0.461206	-0.454915	-1.20572	2	-0.117904	1.44909	0.560846	0.224538	-0.358596	-1.84009	0.0821089	0.00970897	0.88933	0.0203409	0.0651489	0.0154715			CG15784 | FBpp0309402 2xPhospho [S330(100); T/S]	-0.118727	1.07724	0.509949	0.851999	-0.0800879	1.43936	0.0717627	5	-0.0425818	-1.00971	-1.07304	0.51807	1.48081	-0.760811	0.887267	0.173606	0.153657	0.0965841	0.142238	0.433914
	CG7115 | M9PCH3 1xPhospho [S169(100)]	0.998557	0.773152	0.507921	0.822118	0.240009	0.821302	0.986957	1	0.137305	-1.81814	-0.835498	0.3169	0.313907	0.921489	0.964034	0.432307	0.028416	0.140966	0.0433567	0.354954			CG15784 | FBpp0309402 3xPhospho [S324(100); S326(98.5); S330(100)]	0.559737	1.93357	0.625738	1.69822	0.318461	2.2765	0.939603	5	-0.739764	-1.1404	-0.825819	0.658563	1.41254	-0.33054	0.965423	0.170335	0.130094	0.0494774	0.0623889	0.587704
	CG7218 | Q9VED0 1xPhospho [S651(100)]	0.317304	0.316146	0.351628	0.49774	0.332278	0.331132	0.374066	3	-0.685709	-0.4337	-0.131431	2.151	-0.451608	0.219066	-0.667614	0.176364	0.114631	0.316957	0.211492	0.180556			CG15822 | FBpp0305643 1xPhospho [S838(97.9)]	1.30976	0.905351	0.403813	1.62106	1.02786	1.01578	1.31208	2	-1.76518	-0.148304	0.582076	1.38863	-0.1796	0.588103	-0.465724	0.351417	0.573318	0.0174677	0.0102701	0.047527
	CG7255 | Q2PDY3 1xPhospho [S22(100)]	0.986229	0.16092	0.0621217	0.341417	-0.334607	-0.277534	-0.0409718	5	0.0732757	-1.03729	-0.148149	0.477799	-0.909375	-0.379199	1.92293	0.16325	0.0975962	0.140753	0.0959128	0.502488			CG15877 | FBpp0072777 1xPhospho [S119(100)]	1.06626	0.811471	-1.55216	1.426	0.489543	0.841571	1.04754	1	-2.17016	-0.101801	0.482448	0.84688	0.254823	0.463481	0.224331	0.672945	0.259643	0.00764915	0.00562008	0.0541429
	CG7409 | Q9VSA9 1xPhospho [S44(100)]	-0.45799	-0.321928	-0.0573917	-0.0846703	-0.189351	-0.416962	-0.72738	2	0.00131418	0.561736	1.11955	1.00424	-0.400409	-1.71259	-0.573838	0.0357738	0.493663	0.0895679	0.331705	0.0492903			CG15877 | FBpp0072777 2xPhospho [T114(100); S119(100)]	1.55041	1.40708	1.12631	1.64062	1.40218	1.62527	1.36681	1	-1.78066	-0.241814	0.585061	1.08829	1.00266	-0.439087	-0.214456	0.417268	0.378938	0.0372368	0.0254772	0.141079
	CG7556 | Q9VWL4 2xPhospho [S508(99); S513(100)]	0.290424	0.557778	0.573375	0.422233	0.467801	0.512985	0.217851	4	0.911136	0.245396	1.02654	-0.0917653	0.579715	-1.604	-1.06702	0.0429601	0.253568	0.13173	0.522403	0.0493393			CG1607 | FBpp0306617 1xPhospho [S16(99.5)]	-1.0145	-0.508403	0.0894982	-1.08009	-0.595097	-0.461959	-0.883635	4	1.79923	0.102169	-0.9375	-1.10009	0.432209	-0.613097	0.317076	0.0232457	0.0257801	0.0711716	0.843448	0.0363549
	CG7564 | Q9VVI1 2xPhospho [S411(100); S413(100)]	-0.643856	0.0143553	0.0468403	-0.152003	-0.0424568	-0.200913	0.0496308	3	0.598769	0.367334	0.731103	-0.0789245	-0.278167	0.742471	-2.08259	0.0854845	0.0763635	0.411596	0.364962	0.061594			CG1622 | FBpp0073588 3xPhospho [S352(98.8); S356(100); S]	-0.982791	-0.913216	-0.202572	-0.951764	-0.717857	-1.19429	-1.14561	4	2.0036	0.462699	-0.329555	-0.236773	-0.962034	-0.816434	-0.121501	0.0337931	0.0420144	0.306746	0.577876	0.0395703
	CG7627 | Q9VLN6 1xPhospho [S685(100)]	-0.76366	-0.336428	-0.215915	-0.15682	-0.512514	-0.272297	-0.155213	3	0.0371603	-0.754568	0.579017	0.844722	0.325507	0.85195	-1.88379	0.129365	0.0532223	0.557526	0.183574	0.0763126			CG1648 | FBpp0087578 1xPhospho [S54(100)]	0.778209	0.887525	0.0398403	0.703101	0.78073	0.821302	1.01792	1	-2.15102	0.19767	0.189676	-0.0484227	0.326287	0.94959	0.53622	0.418329	0.276117	0.028054	0.0249354	0.252565
	CG7627 | Q9VLN6 3xPhospho [S681(100); S683(100); S685(100)]	-0.562772	0.167358	0.181421	0.164786	0.166073	0.332278	0.422233	3	0.134184	0.130162	0.178195	0.126136	0.650322	0.931846	-2.15084	0.110004	0.0589831	0.533681	0.22997	0.0673627			CG16721 | FBpp0070786 2xPhospho [S29(100); S32(100)]	0.890641	-0.0709665	0.377401	0.589763	0.751892	0.356144	0.342555	3	-0.2689	0.914579	1.35306	0.402214	-0.336079	-0.379024	-1.68585	0.127814	0.233369	0.476513	0.0902673	0.0720362
	CG7728 | Q9VVC9 2xPhospho [S635(100); S639(100)]	-0.131313	0.0894982	0.286881	0.511974	0.200379	0.323082	0.0257376	4	-0.456825	0.0647944	0.47173	1.53064	0.64203	-0.756776	-1.4956	0.0868525	0.156269	0.266169	0.402081	0.0886281			CG16721 | FBpp0070786 3xPhospho [S29(100); S31(100); S32(100)]	1.03703	0.57628	0.863146	0.867896	0.921436	0.930548	0.709291	3	0.126875	0.506443	1.25915	0.157811	0.565776	-0.874971	-1.74108	0.125084	0.189104	0.472331	0.126247	0.0872342
	CG7728 | Q9VVC9 3xPhospho [S467(100); S486(99.9); S/Y]	-0.202572	-0.0558912	0.0524159	0.347099	-0.291592	0.518031	0.722466	3	-0.554729	-1.17264	-0.270791	0.501749	0.949867	1.48581	-0.939267	0.383591	0.0304099	0.397736	0.0676321	0.120631			CG16721 | FBpp0070786 3xPhospho [S29(100); S32(98.3); S35(100)]	1.18713	0.124328	0.582074	0.881273	0.933573	0.524064	0.67084	3	-0.346175	0.681569	1.42296	0.528651	-0.515792	-0.0866325	-1.68458	0.151755	0.287178	0.394972	0.0863873	0.0797082
	CG7766 | Q9W391 1xPhospho [S699(99.1)]	0.807355	0.299831	0.432959	0.526069	0.35727	0.448901	0.584963	5	-1.15417	-0.812577	-0.362455	0.191267	-0.26765	0.541508	1.86408	0.125504	0.0258216	0.0587501	0.0285181	0.761406			CG16727 | FBpp0083194 1xPhospho [S534(100)]	0.00863031	1.848	-0.236164	0.137504	-0.212568	0.422233	0.729444	5	-0.850143	-0.817864	-0.515271	-0.338975	0.050528	0.470785	2.00094	0.130832	0.104319	0.041959	0.0635739	0.659317
	CG7766 | Q9W391 2xPhospho [S1030(100); S1033(100)]	-0.0320936	-0.0101344	-0.302226	-0.293359	0.0676387	-0.556393	-1.26188	2	0.71959	0.888631	0.0847251	0.103998	-0.46771	-2.0011	0.671861	0.0332069	0.694169	0.0632669	0.151873	0.0574839			CG1674 | FBpp0088185 1xCarbamidomethyl [C74]; 1xPhospho [S69(100)]; FBpp0290022 1xCarbamidomethyl [C74]; 1xPhospho [S69(100)]	-0.731978	-1.40748	0.34354	-1.04107	-0.224206	-0.752476	-0.928599	3	1.77524	0.788093	-0.0947802	-0.632205	-0.130421	-0.436649	-1.26928	0.0308832	0.0399792	0.548451	0.348312	0.0323749
	CG7857 | Q8MRW3 1xPhospho [T103(100)]	0.0867838	0.273814	0.345964	0.192825	0.685267	-0.00578235	-0.632629	2	0.342807	1.36021	0.521212	0.142546	-0.348552	-1.89856	-0.119664	0.00411457	0.941695	0.00936539	0.0386532	0.00617189			CG1674 | FBpp0088185 1xCarbamidomethyl [C74]; 1xPhospho [S76(100)]; FBpp0290022 1xCarbamidomethyl [C74]; 1xPhospho [S76(100)]	-1.00578	-1.09542	0.564622	-1.04097	-0.411195	-0.617056	-0.994241	4	2.05086	0.412857	-0.585215	-0.644284	0.0673	-0.565841	-0.73568	0.0281027	0.0340099	0.21933	0.684315	0.0342425
	CG7974 | Q9W0A9 1xPhospho [S31(100)]	-0.304006	-0.386468	0.187768	-0.00144342	0.487486	-0.448115	-1.88364	2	-0.0669822	1.08129	0.687493	0.438893	-0.147978	-2.03407	0.0413628	0.00946451	0.888532	0.0203001	0.0666404	0.0150628			CG1674 | FBpp0088185 1xCarbamidomethyl [C74]; 3xPhospho [S69(100); S71(100); S76(100)]; FBpp0290022 1xCarbamidomethyl [C74]; 3xPhospho [S69(100); S71(100); S76(100)]	-1.8365	-1.56064	0.463622	-2.11404	-0.841663	-1.33279	-1.70369	4	2.00803	0.50057	-0.648354	-0.968874	-0.0666246	-0.494972	-0.32977	0.0128294	0.01526	0.0819452	0.873338	0.0166272
	CG8028 | A8JUR0 1xPhospho [S272(100)]	-0.739372	-0.110916	-0.222633	0.155749	-0.00723157	-0.263612	-0.671164	4	0.466731	0.779587	0.129639	1.27136	0.00599043	-1.22375	-1.42956	0.0372671	0.201223	0.121092	0.598855	0.0415621			CG1674 | FBpp0088185 1xCarbamidomethyl [C74]; FBpp0290022 1xCarbamidomethyl [C74]	-1.85726	-1.98279	0.202888	-2.2109	-0.926865	-1.61706	-2.06492	4	1.97531	0.660067	-0.423085	-0.834784	-0.143443	-0.664837	-0.569226	0.0173569	0.0212995	0.168923	0.771541	0.0208798
	CG8028 | A8JUR0 3xPhospho [S319(100); T320(100); S325(100)]	-0.194295	0.776525	0.231432	0.673556	0.214125	0.0607392	0.319618	4	1.42262	-0.247212	-0.195824	1.11689	-0.702632	0.0660096	-1.45986	0.0950292	0.102403	0.342177	0.380591	0.0797997			CG1674 | FBpp0088185 1xPhospho [S113(100)]; FBpp0290022 1xPhospho [S113(100)]	1.19156	0.889084	0.343692	1.25157	1.07176	0.593593	1.10836	2	-1.71369	0.446128	0.801514	0.979519	-0.972363	0.554685	-0.0957885	0.279748	0.570477	0.0460168	0.0256034	0.0781542
	CG8034 | Q7K0I7 2xPhospho [S310(98.8); S319(100)]	-0.518701	-0.2567	-0.314733	-0.263612	-0.277534	-0.39973	-0.380822	4	0.923104	0.704184	0.313297	0.850482	-0.579867	-0.381175	-1.83002	0.0397909	0.103217	0.1622	0.65727	0.0375219			CG1674 | FBpp0088185 1xPhospho [S659(100)]; FBpp0290022 1xPhospho [S800(100)]	-0.522841	-1.96016	-0.45799	-0.943416	-0.506353	-1.68038	-1.42663	3	0.990324	0.912207	0.885575	0.206253	-0.98411	-0.574237	-1.43601	0.0212203	0.0323226	0.878416	0.0514714	0.0165697
	CG8051 | Q9VWJ0 1xPhospho [S319(100)]	0.667211	0.0551957	0.491597	0.46048	0.97673	0.344828	0.225275	2	-1.34603	1.71677	0.104389	0.000971443	-0.383408	-0.780755	0.688058	0.104788	0.339982	0.154767	0.207792	0.19267			CG1674 | FBpp0088185 1xPhospho [T510(100)]; FBpp0290022 1xPhospho [T651(100)]	-0.248108	-1.15521	-0.773491	-0.456009	-0.508403	-0.833927	-0.424688	2	-0.469819	0.389439	1.23316	0.55927	-0.665716	0.660796	-1.70713	0.19324	0.358714	0.269715	0.0827464	0.0955838
	CG8051 | Q9VWJ0 1xPhospho [S337(99.4)]	-0.0350469	0.496718	0.387363	0.49057	0.400538	0.443607	0.0607392	4	0.815227	0.369918	0.308917	0.786762	0.569324	-1.20333	-1.64682	0.0377266	0.140282	0.140898	0.642571	0.0385225			CG1674 | FBpp0088185 2xPhospho [S657(98.3); S659(100)]; FBpp0290022 2xPhospho [S798(98.3); S800(100)]	1.66948	1.00072	0.0186342	1.82293	0.947853	1.09085	1.12499	2	-1.84404	-0.254301	0.980281	1.24281	-0.00965204	0.0487495	-0.163853	0.382166	0.536507	0.0177025	0.0106607	0.0529644
	CG8051 | Q9VWJ0 1xPhospho [S376(100)]	0.925999	-0.0394883	0.288063	0.480265	0.298658	0.531069	0.509949	5	-1.5828	-0.437401	-0.47329	0.177756	0.349845	0.278304	1.68759	0.150557	0.0422275	0.085013	0.0444682	0.677734			CG1674 | FBpp0290022 2xPhospho [S205(93.9); S211(100)]	0.77905	0.37629	-0.584241	0.992768	0.397255	0.445727	0.688852	1	-2.02785	-0.0888744	0.665372	1.08758	0.00688221	0.487183	-0.130291	0.477197	0.471991	0.00895884	0.00577387	0.0360793
	CG8051 | Q9VWJ0 2xPhospho [S348(100); S351(100)]	-0.564905	-0.0877334	-0.14401	-0.194295	-0.0484122	-0.300448	-0.362158	4	0.861442	1.07941	0.549485	0.270746	-0.317688	-0.659759	-1.78363	0.0246684	0.102885	0.0967044	0.751143	0.0245992			CG1674 | NA	0.523314	0.578203	0.231748	0.547803	0.375508	0.550177	0.577369	1	-1.92116	-0.823873	0.304308	0.491226	0.509346	0.716893	0.72326	0.441184	0.157699	0.013755	0.0126446	0.374717
	CG8051 | Q9VWJ0 3xPhospho [S316(100); S319(100); S322(100)]	-0.72261	-0.340075	-0.33825	-0.0513992	-0.349235	-0.397828	-0.15682	3	-0.016475	-0.0599311	-0.00781678	1.35304	-0.290461	0.85291	-1.83127	0.128773	0.0749965	0.455632	0.251255	0.0893433			CG1677 | FBpp0308852 1xPhospho [S223(100)]	0.92448	1.36625	0.729444	1.36345	0.815575	1.30334	1.52256	5	-1.32518	-1.05146	-0.705376	0.689629	0.498608	1.19525	0.698529	0.209196	0.126781	0.0248954	0.0264872	0.61264
	CG8051 | Q9VWJ0 3xPhospho [S347(100); S348(100); S351(100)]	-1.17137	0.173767	0.228973	0.201634	0.369606	-0.128156	-0.648372	4	0.551225	0.89623	0.648479	0.600317	0.0193337	-0.897117	-1.81847	0.023256	0.106971	0.0906424	0.755487	0.0236441			CG1677 | FBpp0308852 1xPhospho [S246(99.4)]	-1.486	-0.943416	0.264236	-1.72738	-0.72738	-1.09542	-1.36216	4	1.94464	0.432589	-0.72419	-1.09225	-0.128613	-0.535345	0.103167	0.00742956	0.00863844	0.0358715	0.937733	0.0103279
	CG8064 | Q9VE98 1xPhospho [S321(100)]	-1.2109	-0.465938	-0.662004	-0.92139	-0.974262	-0.957356	-0.785875	3	1.6085	-0.498699	0.795735	-0.279523	-0.428614	0.282239	-1.47964	0.0993598	0.089275	0.394173	0.340713	0.0764795			CG1677 | FBpp0308852 1xPhospho [S596(100)]	1.168	0.285698	0.00575927	1.90149	0.112367	0.882056	1.22712	2	-1.13765	-0.98447	0.532373	1.58633	0.121499	0.61733	-0.73541	0.375564	0.417487	0.0493869	0.0306358	0.126926
	CG8289 | X2JFW6 1xPhospho [S296(100)]	0.0579701	-0.552156	-0.327348	-0.289827	-0.272297	-0.454032	-0.621488	5	-0.895235	0.352192	0.106811	0.274055	-0.457859	-1.20427	1.82431	0.118108	0.246354	0.136116	0.142018	0.357403			CG1677 | FBpp0308852 1xPhospho [S788(100)]	2.17185	0.488515	-0.217591	3.19865	0.230203	1.49723	2.12664	2	-1.27321	-0.911006	0.659495	1.49003	0.113829	0.622931	-0.70207	0.388371	0.438847	0.0401387	0.0246564	0.107986
	CG8289 | X2JFW6 2xPhospho [S180(100); T186(100)]	-0.027675	0.015783	0.0299829	-0.046921	0.269033	-0.327348	-0.985645	2	0.41599	1.03922	0.450935	0.261681	-0.428427	-2.04844	0.309044	0.00990238	0.889616	0.0205255	0.0637304	0.0162253			CG1677 | FBpp0308852 1xPhospho [S821(100)]	0.182692	0.896078	-0.0144996	0.410341	0.0285692	0.75446	0.425459	5	-1.14239	-1.01871	-0.576099	0.0776557	1.06589	0.121072	1.47258	0.0892033	0.0611572	0.0188247	0.025221	0.805594
	CG8312 | Q9VHA6 1xPhospho [S93(100)]	0.458382	0.421156	0.578214	0.504875	0.463622	0.511974	0.14274	2	-0.135292	0.167389	0.984144	0.461415	0.512016	-2.11971	0.130037	0.0542386	0.508564	0.111051	0.239595	0.0865503			CG1677 | FBpp0308852 2xPhospho [S129(99.9); S151(100)]	1.55238	0.0786098	-0.508403	2.6017	0.0200577	1.0827	1.54942	2	-1.29492	-0.81278	0.58523	1.54258	0.156723	0.582534	-0.75936	0.383477	0.449017	0.0400055	0.0241785	0.103322
	CG8379 | Q9VHK5 2xPhospho [S7(100); S9(100)]	-0.575615	0.302173	0.217851	0.0635029	0.370722	0.0129262	-0.386468	4	0.846382	1.03885	0.609628	0.176258	0.0342511	-1.08715	-1.61822	0.0197495	0.127124	0.0724008	0.759808	0.0209183			CG1677 | FBpp0308852 2xPhospho [S592(100); S596(100)]	0.291604	-0.232769	-0.617056	0.260628	0.0440443	-0.14401	0.134878	2	-1.80442	0.253976	1.02477	0.928328	-0.331548	0.536795	-0.607906	0.243444	0.676438	0.0244049	0.0127952	0.0429179
	CG8414 | A1ZA92 1xPhospho [S430(100)]	0.558757	0.404903	0.590722	0.585924	0.40163	0.652601	0.762136	1	-1.24199	-1.26734	0.197392	0.160228	0.67672	1.52519	-0.0502085	0.53438	0.0256072	0.191914	0.0448195	0.203279			CG1677 | FBpp0308852 2xPhospho [S714(100); S719(100)]	-0.655172	-1.06794	0.341417	-0.948976	-0.15682	-0.878321	-1.24469	3	1.77927	0.892825	0.00617521	-0.516552	-0.390845	-1.04267	-0.728206	0.0230936	0.0299122	0.517497	0.404696	0.0248009
	CG8441 | Q7K1V1 3xPhospho [S24(100); S27(100); S29(100)]	-0.463947	-0.215915	-0.0350469	-0.263612	0.333424	-0.477944	-1.19429	2	0.244413	1.41059	0.628374	0.143159	-0.311843	-1.83257	-0.282129	0.00512419	0.921026	0.0120471	0.054335	0.00746734			CG1677 | FBpp0308852 2xPhospho [S803(100); S805(100)]	-0.00144342	0.772308	-0.314733	0.56267	-0.12658	1.02219	0.703987	5	-1.33837	-0.972775	-0.729625	0.366489	1.25937	0.641078	0.773831	0.124715	0.0762898	0.0178572	0.0207779	0.760361
	CG8468 | Q7K1L4 1xPhospho [S312(99.3)]	-1.00578	-0.85726	-0.907793	-0.734563	-0.628162	-1.03505	-0.818579	4	-0.01348	1.57229	-0.363259	0.835805	-1.24409	0.254259	-1.04153	0.0997908	0.185586	0.238387	0.369404	0.106833			CG1677 | FBpp0308852 3xPhospho [S800(98.3); S803(100); S805(98.3)]	-0.0306192	0.212881	0.665393	-0.0218044	0.105678	0.464668	0.185232	4	1.71586	-0.469459	-1.00161	-0.967194	0.932161	-0.158852	-0.0509039	0.0684979	0.0733182	0.149844	0.596056	0.112284
	CG8468 | Q7K1L4 1xPhospho [S422(100)]	-0.878321	-0.590745	-0.846843	-0.668868	-0.610433	-0.974262	-0.870387	4	1.23384	1.1035	-0.461556	0.716659	-1.30508	-0.61742	-0.669945	0.0685148	0.239724	0.175539	0.435404	0.0808177			CG1677 | FBpp0308852 3xPhospho [S800(98.8); S803(100); S805(100)]	0.359521	0.506907	0.269033	0.510962	0.217851	0.757877	0.438293	5	-0.931514	-1.21501	-0.430299	0.408534	1.7762	0.00601898	0.386072	0.202094	0.148067	0.0475394	0.0539377	0.548361
	CG8468 | Q7K1L4 2xPhospho [S312(100); S318(100)]	-0.951764	-0.461959	-0.630394	-0.547932	-0.298673	-0.91866	-0.994241	4	0.826172	1.42768	0.205694	0.509466	-0.856215	-1.13464	-0.978161	0.0301614	0.327567	0.0865421	0.519164	0.0365658			CG1677 | FBpp0308852 3xPhospho [T142(100); S151(100); S]	-0.785875	-0.288065	-0.217591	-0.873027	-0.24127	-0.488026	-0.564905	4	1.04939	0.959531	-1.10727	-1.43801	0.0230834	-0.268675	0.781945	0.0434061	0.0483871	0.104698	0.735002	0.0685068
	CG8468 | Q7K1L4 2xPhospho [S420(100); S422(100)]	-1.06794	0.102994	-0.867752	-0.818579	-0.129734	-1.17788	-0.867752	4	1.63872	1.15749	-0.368537	-0.26686	-1.0098	-0.368537	-0.782471	0.0730657	0.197955	0.200387	0.449114	0.0794783			CG1677 | FBpp0308852 3xPhospho [T202(92.3); S220(100); S223(99.8)]	1.43403	1.21164	0.0100637	1.54251	1.01221	1.5064	1.46048	1	-2.12743	-0.286526	0.488336	0.687606	0.621279	0.536929	0.0798093	0.690003	0.220938	0.00860925	0.00655638	0.073893
	CG8516 | C4IXX9 1xPhospho [S97(100)]	0.359521	0.711054	0.526069	0.559737	0.386259	0.668119	0.819668	3	0.799638	-1.12024	-0.293817	-0.0948058	0.545847	1.44166	-1.27828	0.222975	0.0329669	0.570855	0.0909745	0.0822291			CG1690 | FBpp0087580 2xPhospho [S101(100); S104(100)]	-0.027675	0.204141	-1.53533	-0.432455	-0.295128	-0.619271	0.0398403	1	-1.97819	0.146865	0.605137	-0.0884403	-0.408544	0.720823	1.00235	0.359173	0.312112	0.0416444	0.0367192	0.250352
	CG8519 | Q9VRY2 1xPhospho [S11(100)]	0.0840643	0.678973	0.526069	0.37629	0.6107	0.221568	-0.37146	2	1.02721	0.840308	0.608626	0.1986	-0.22496	-1.8484	-0.601383	0.0205334	0.562855	0.055639	0.333974	0.0269984			CG16903 | FBpp0070418 1xPhospho [S458(100)]	0.35727	2.26903	-0.07552	0.97306	-0.153607	1.4756	0.936591	5	-1.03757	-1.12744	-0.539502	0.169171	0.747517	0.127201	1.66063	0.0939923	0.0660898	0.0211264	0.0285796	0.790212
	CG8547 | Q0E980 1xPhospho [S391(100)]	-0.630394	-0.227692	-0.39973	-0.295128	-0.603841	-0.260152	-0.0174171	3	0.553709	-1.18088	-0.239636	0.242732	0.404022	1.52338	-1.30333	0.236583	0.03094	0.565441	0.0848199	0.0822158			CG16903 | FBpp0070418 1xPhospho [S519(100)]	0.0827026	0.66175	0.569491	0.27023	0.0935602	0.961253	0.41792	5	0.414915	-1.07217	-1.1061	-0.520154	1.63901	-0.0586826	0.703185	0.14711	0.133805	0.108145	0.216071	0.39487
	CG8611 | Q86B47 1xPhospho [S220(100)]	-0.798366	-0.415037	-0.380822	-0.619271	-0.316528	-0.479955	-0.526992	4	0.553901	1.15853	0.76391	-0.699641	0.15545	-0.133257	-1.79889	0.0594865	0.130789	0.218803	0.536322	0.0545992			CG16903 | FBpp0070418 2xPhospho [S456(100); S458(100)]	0.275007	1.06901	0.616358	0.530071	0.196607	1.09356	0.644318	5	-0.0451719	-1.24707	-1.02258	-0.292242	1.32123	0.0348876	1.25094	0.137949	0.115966	0.0695031	0.125071	0.551512
	CG8635 | Q7JWR9 1xPhospho [S370(100)]	0.683472	0.207893	-0.0174171	-0.0262051	-0.104697	0.149259	0.638769	5	-0.0337586	-1.00797	-0.735954	-0.763343	-0.216494	1.3091	1.44842	0.340485	0.027687	0.105005	0.038144	0.488679			CG16953 | FBpp0290027 2xPhospho [S538(100); S]	2.01614	2.14568	1.35783	2.20038	1.61636	2.02928	2.35727	1	-1.71733	-0.98055	0.1588	0.683868	0.196238	1.131	0.527973	0.43817	0.198271	0.0191566	0.0171592	0.327243
	CG8785 | Q7K2W3 1xPhospho [S46(100)]	-0.526992	-0.0306192	0.0426443	-0.0454314	-0.0985055	0.0690147	0.302173	3	0.0418496	-0.229158	0.334323	-0.0172818	0.439596	1.37038	-1.93971	0.139811	0.045772	0.589226	0.153304	0.0718865			CG16989 | FBpp0428123 1xCarbamidomethyl [C305]; 3xPhospho [T307(100); S310(100); S319(97)]	0.984042	0.519039	0.437228	1.31208	0.729444	0.529071	0.835924	2	-1.05306	-0.110879	0.710008	1.76769	-0.756929	0.232438	-0.789277	0.269563	0.511794	0.0864664	0.0398479	0.0923286
	CG8788 | Q8IH47 2xPhospho [S39(99.9); S/T]	1.03703	0.757877	0.652601	0.641546	0.0717627	1.168	1.44467	1	-0.150753	-1.69669	-0.387958	-0.412867	0.773329	1.39671	0.478231	0.66503	0.0159015	0.118319	0.0268738	0.173876			CG17002 | FBpp0085502 2xPhospho [S157(100); S159(100)]	0.675364	0.0676387	0.462576	0.340277	1.12961	0.104337	0.308011	3	0.058399	1.87367	0.637482	-0.274424	-0.916514	-0.362233	-1.01638	0.0732755	0.116416	0.626081	0.129788	0.0544396
	CG8814 | Q9VQI6 1xPhospho [S137(100)]	0.725959	-0.123434	-0.467932	-0.405451	-0.386468	-0.100051	0.510962	5	-0.186884	-0.74402	-0.916569	-0.784228	-0.137357	1.15684	1.61222	0.270164	0.0300652	0.0971104	0.0389684	0.563692			CG1703 | FBpp0073367 1xPhospho [S205(100)]	1.10903	1.03492	0.535058	1.49108	1.02219	1.22342	1.12102	1	-1.88692	-0.189813	0.112712	1.44375	0.511253	0.154481	-0.145464	0.505241	0.365014	0.0196899	0.0136172	0.0964384
	CG8858 | Q9V677 1xPhospho [S1683(100)]	-0.68966	-0.526992	-0.405451	-0.500218	-0.15682	-0.662004	-0.768568	2	0.0143757	1.80821	0.603356	0.144124	-0.63988	-1.15628	-0.773901	0.0315199	0.497596	0.079655	0.350224	0.0410048			CG1703 | FBpp0073367 1xPhospho [S268(100)]	1.21661	1.41738	0.0635029	1.59503	0.770618	1.46048	1.35106	1	-1.97629	-0.65973	0.170651	0.875214	0.624707	0.420985	0.544459	0.577059	0.173063	0.0118586	0.0102049	0.227815
	CG8888 | Q7K3N4 1xPhospho [S21(100)]	0.599439	-0.187309	-0.181901	-0.015177	-0.142053	-0.299667	0.0643104	5	-0.548025	-0.396905	-0.529967	0.0267703	-0.923219	0.292201	2.07914	0.146485	0.0580735	0.0966939	0.0582705	0.640477			CG1703 | FBpp0073367 1xPhospho [S46(100)]	0.45628	1.48233	0.45628	0.909197	0.252173	1.37128	1.03914	5	-0.826458	-1.25232	-0.826458	0.118541	1.08266	0.38966	1.31437	0.095988	0.0686708	0.024439	0.0343142	0.776588
	CG8929 | Q960E4 2xPhospho [S139(100); S143(100)]	0.0799754	0.532068	0.408168	0.311503	0.457332	0.345964	0.100305	4	1.23433	0.800701	0.515449	-0.0454168	0.15453	-1.27082	-1.38877	0.026219	0.166696	0.0915085	0.687243	0.028333			CG1703 | FBpp0073367 2xPhospho [S190(100); S205(100)]	0.757023	0.830255	0.255803	1.04404	0.275007	1.04824	0.7433	5	-1.38436	-1.32553	0.151211	1.03055	1.04339	0.109166	0.37557	0.339947	0.198261	0.0308206	0.0279235	0.403047
	CG9044 | NA	-0.575615	-0.394032	-0.0543923	-0.189351	-0.708396	0.112367	0.0285692	3	-0.44616	-1.45069	0.639135	0.207882	1.172	0.904233	-1.0264	0.262914	0.0458658	0.456415	0.104519	0.130286			CG17032 | NA	1.60265	1.36737	0.719841	1.94373	1.48491	1.55974	1.54745	2	-1.99346	0.0648332	0.38158	1.29922	0.266137	0.233082	-0.251389	0.448004	0.473476	0.0147696	0.0094013	0.0543484
	CG9213 | Q9VXT5 2xPhospho [S128(100); S130(100)]	0.337996	0.192825	0.505891	0.317304	0.570463	0.215368	-0.242977	2	-0.293707	1.12544	0.882778	0.174078	-0.208993	-1.93143	0.251839	0.0186929	0.811159	0.0374338	0.1016	0.0311133			CG17036 | FBpp0309444 1xPhospho [S424(98.9)]	1.54696	1.76426	0.900722	1.81926	1.45523	1.58928	1.75061	1	-2.05857	-0.291269	0.0010815	0.868956	0.135987	0.650148	0.693668	0.551359	0.218478	0.0144218	0.0122962	0.203445
	CG9297 | Q8I0D4 1xPhospho [S281(100)]; Q6NL87 1xPhospho [S259(100)]	0.45628	0.481299	0.455229	0.308011	0.564622	0.259423	-0.0409718	2	0.621587	1.03115	0.493441	-0.230191	-0.469021	-1.94558	0.498611	0.0237546	0.762433	0.0472593	0.127176	0.0393771			CG17065 | FBpp0290783 1xCarbamidomethyl [C7]; 1xPhospho [S9(100)]	0.379621	-0.187707	-0.713119	0.423309	0.130931	0.146655	0.257011	2	-1.95457	0.17276	0.799554	0.909665	0.212391	0.490529	-0.63033	0.319151	0.612812	0.0166736	0.00961538	0.0417478
	CG9297 | Q8I0D4 1xPhospho [S431(100)]; Q6NL87 1xPhospho [S409(100)]	0.546956	0.592636	0.465713	0.372952	0.631337	0.333424	-0.155213	2	0.726136	0.870709	0.251991	-0.0945349	-0.2422	-2.06759	0.555489	0.0286715	0.722979	0.0563917	0.143797	0.0481611			CG17168 | FBpp0112453 1xPhospho [S78(100)]	-0.181149	0.353888	0.443607	-0.520769	0.219091	0.16221	-0.295128	4	1.15631	0.534702	-0.573426	-1.51372	0.377218	-0.888993	0.907907	0.0402223	0.0444207	0.0980894	0.752	0.0652677
	CG9297 | Q8I0D4 1xPhospho [S77(100)]	0.578214	0.41684	0.361768	0.403813	0.380729	0.392867	0.201634	2	0.236211	-0.0918297	-0.26408	0.117871	0.0184321	-1.71881	1.7022	0.112457	0.291768	0.146732	0.168242	0.280801			CG17168 | FBpp0112453 3xPhospho [S164(100); S166(100); S167(100)]	0.311503	0.233888	-0.595097	0.225275	-0.270556	0.368489	0.187768	1	-1.84456	-0.938901	0.685391	0.444763	0.844416	0.340096	0.468799	0.461012	0.20954	0.0199091	0.0173618	0.292177
	CG9331 | Q9VIJ0 1xPhospho [S209(100)]	0.231432	0.326537	0.54498	0.461529	0.506907	0.46048	0.0976108	2	-0.299763	0.801371	1.0338	0.524344	0.517945	-1.69733	-0.880368	0.0394264	0.422527	0.103911	0.382906	0.0512297			CG17292 | FBpp0311764 2xCarbamidomethyl [C332; C334]; 1xPhospho [S329(100)]	-0.351074	-1.04394	-0.101598	-0.320126	-0.254978	-0.488026	-0.813499	3	1.14206	0.681443	0.392857	0.485798	-0.0184205	-0.995845	-1.68789	0.0418805	0.0595854	0.757001	0.106398	0.0351342
	CG9346 | Q7K0X5 2xPhospho [S867(100); S869(100)]	0.362834	0.375226	0.433426	0.363049	0.378906	0.488948	0.403646	3	-0.554117	-0.474579	0.703861	-0.817312	1.90395	0.0601728	-0.821979	0.190543	0.0996288	0.360804	0.188115	0.160909			CG1737 | FBpp0073309 1xPhospho [S142(100)]	-0.514573	-0.974262	-0.00433459	-0.637109	-0.248108	-0.831358	-1.05889	3	1.57135	0.938694	0.247151	-0.07086	-0.574983	-1.16549	-0.945855	0.0190439	0.0258578	0.795609	0.141019	0.0184704
	CG9346 | Q7K0X5 3xPhospho [S867(100); S869(100); S872(100)]	-0.0816138	0.539035	0.439357	0.260628	0.491597	0.109695	0.00575927	4	1.16007	0.968306	0.757128	0.0346146	-0.575533	-0.995693	-1.3489	0.0258225	0.167325	0.0884488	0.69027	0.0281331			CG1737 | FBpp0073309 1xPhospho [S162(98.9)]	0.54201	-0.21424	0.465713	0.320773	0.975263	0.0949116	0.10165	3	0.362604	1.6906	0.561451	-0.0151413	-0.603787	-0.586225	-1.4095	0.0430268	0.0678205	0.770651	0.0863573	0.0321445
	CG9609 | Q9VXB4 1xPhospho [S29(100)]	-0.104697	0.494672	0.599318	0.388465	0.702214	0.309176	-0.321928	4	0.530405	1.08259	0.808827	0.247831	0.0368737	-1.64225	-1.06428	0.0188829	0.413748	0.0562485	0.487866	0.0232545			CG17440 | FBpp0071263 1xPhospho [S183(100)]	-0.246395	-0.384584	-1.16812	-0.77596	-0.343732	-0.913216	-0.33825	2	-1.61106	0.70936	0.983335	-0.507233	-0.89357	0.72479	0.594376	0.280148	0.3637	0.0965045	0.0739308	0.185717
	CG9705 | NA	-0.446148	-0.60165	-0.816037	-0.648372	-0.954557	-0.657445	-0.60165	5	0.446874	-1.69956	-0.857064	0.162703	0.107517	0.446874	1.39266	0.287502	0.0440818	0.147945	0.0599759	0.460495			CG17528 | FBpp0110466 1xCarbamidomethyl [C65]; 3xPhospho [S67(97.8); S71(95.6); S72(97.7)]	0.190299	-0.168123	0.66175	0.407081	0.507921	0.333424	-0.011588	3	1.32816	0.800716	-0.288348	0.454954	0.202398	-0.980578	-1.5173	0.0539385	0.0721941	0.630795	0.192451	0.0506218
	CG9776 | Q9V468 1xPhospho [S395(100)]	0.841571	0.27023	0.434028	0.517024	0.228973	0.318461	0.722466	5	-0.883215	-1.06021	-0.180522	0.175531	-0.676301	1.05688	1.56784	0.217695	0.0272385	0.0823406	0.0343049	0.638421			CG17600 | FBpp0305863 1xPhospho [S512(100)]	-0.295128	-1.43831	-0.295128	-0.56918	-0.110916	-0.567041	-1.11404	3	0.689978	1.07284	0.689978	0.120392	0.124837	-1.01203	-1.686	0.0451861	0.0670944	0.755807	0.0962817	0.0356308
	CG9776 | Q9V468 3xPhospho [S58(100); S60(100); S64(100)]	-0.929611	-0.347399	-0.330973	-0.340075	-0.187707	-0.479955	-0.537424	4	0.430286	1.09708	0.498871	0.460865	-0.123201	-0.363163	-2.00074	0.0358111	0.102617	0.146355	0.681502	0.0337144			CG17734 | FBpp0300416 1xPhospho [S5(100)]	1.00935	1.53406	1.23573	0.986229	1.20351	1.2345	1.1776	4	0.212396	0.0344284	-1.0383	-1.16602	0.205624	-0.108749	1.86062	0.124491	0.121213	0.114478	0.328361	0.311456
	CG9782 | Q9VXE4 1xPhospho [S119(100)]	1.03844	-0.479955	0.304511	0.227741	-0.394032	0.643394	0.709291	5	-1.364	-1.21233	0.020726	-0.114788	0.618919	0.735238	1.31624	0.238904	0.0262614	0.0869413	0.0333216	0.614572			CG17816 | FBpp0112114 1xPhospho [S382(100)]	0.683472	0.535058	-0.994241	0.730314	0.35727	0.552869	0.760434	1	-2.21043	-0.0286617	0.497932	0.57355	0.287097	0.622173	0.258344	0.63151	0.273676	0.0101491	0.00771643	0.0769484
	CG9782 | Q9VXE4 2xPhospho [S150(100); S167(98.4)]	-0.0144996	0.313826	0.895303	0.49057	0.559737	0.857583	0.449957	4	-0.617991	0.166695	1.23747	-0.0540115	1.11711	-0.183604	-1.66566	0.106645	0.125627	0.334923	0.338248	0.0945576			CG17816 | FBpp0112114 1xPhospho [S403(100)]	0.550901	0.191563	-1.28279	0.511974	0.370722	0.297485	0.57918	1	-2.21455	0.298794	0.572665	0.513497	0.187473	0.61565	0.0264705	0.48039	0.421561	0.0155139	0.0108935	0.0716414
	CG9890 | Q9W1V7 1xPhospho [S445(100)]	-0.586406	-0.0424568	0.0976108	-0.0558912	0.187768	-0.0619024	-0.450084	4	0.309769	1.12261	0.804295	0.262337	0.241114	-1.12941	-1.61071	0.0251098	0.171691	0.0867987	0.689129	0.0272719			CG17816 | FBpp0112114 2xPhospho [S378(100); S382(100)]	-0.685014	-1.20756	-0.145605	-0.859876	-0.442222	-0.948976	-1.30045	3	1.58999	0.867675	0.276432	-0.149391	-0.366367	-1.22227	-0.996072	0.0217901	0.0293099	0.760463	0.167026	0.0214103
	CG9915 | A8JV07 1xPhospho [S104(100)]	0.359521	0.60502	0.468844	0.465713	0.400538	0.540027	0.666302	3	0.950549	-0.915385	-0.292081	-0.320649	0.357478	1.50976	-1.28967	0.209136	0.0359194	0.570873	0.101115	0.0829561			CG17816 | FBpp0112114 2xPhospho [S414(100); S424(100)]	0.639695	0.511974	0.407081	0.605968	0.635058	0.632268	0.556797	2	-1.89315	0.758677	0.812619	0.420309	0.726228	-0.15165	-0.673033	0.308561	0.491054	0.0614534	0.0350839	0.103848
	CG9915 | A8JV07 3xPhospho [S274(100); S276(100); S279(100)]; 3xPhospho [S346(100); S348(100); S351(100)]	0.827006	0.496718	-0.117161	0.207893	-0.148801	1.04614	1.83431	1	-0.13488	-1.04579	-1.00115	-0.54245	0.640431	1.75264	0.331201	0.679474	0.0163957	0.124238	0.0283641	0.151529			CG17855 | FBpp0079428 1xCarbamidomethyl [C229]; 2xPhospho [S230(98.6); S/T]	0.045443	-1.42663	0.38405	0.105678	0.276199	-0.479955	-0.554273	3	0.975525	0.805744	0.442485	0.537308	-0.384603	-0.501596	-1.87486	0.0385145	0.0575825	0.79623	0.0778682	0.0298053
	CG9915 | A8JV07 3xPhospho [S57(100); S59(100); S61(100)]	-0.360305	-0.0603973	0.123004	-0.125006	0.526069	-0.314733	-1.11092	2	0.254937	1.41845	0.618794	0.126757	-0.249649	-1.82923	-0.340061	0.00578995	0.907371	0.0138062	0.0646957	0.00833725			CG17855 | FBpp0079428 1xPhospho [S131(99)]	0.675364	1.47768	0.351628	0.757023	0.564622	1.06901	1.55336	5	-1.23805	-0.775109	-0.534412	-0.356927	0.321184	1.37391	1.20941	0.151636	0.108335	0.0307562	0.0393897	0.669884
	CG9928 | Q9VK39 1xPhospho [S89(100)]	0.375178	0	0.742437	0.524064	0.621056	0.643394	0.0299829	2	-1.40382	0.674763	1.08101	0.350145	0.749529	-1.30347	-0.148153	0.0949126	0.321654	0.177645	0.261635	0.144153			CG17982 | NA	1.78952	1.75232	1.12367	1.69064	1.4049	1.49927	1.75745	1	-1.83204	-0.687833	0.87697	0.47468	-0.303897	0.746492	0.725623	0.454965	0.301187	0.0255678	0.0208727	0.197408
	CG9928 | Q9VK39 2xPhospho [S89(100); S93(100)]	-0.071492	0.128257	0.293313	0.220872	0.615631	-0.228336	-1.00212	2	0.261201	1.20752	0.581687	0.441029	-0.431185	-1.93361	-0.126645	0.00482976	0.931732	0.011007	0.0451242	0.00730742			CG18190 | FBpp0271746 1xPhospho [S150(100)]	-0.121441	0.049164	-0.590079	-0.305477	-0.113083	-0.243875	-0.0133597	5	-1.86228	0.364514	0.325493	-0.533651	-0.246074	0.830059	1.12194	0.29768	0.266027	0.0552825	0.055321	0.32569
	CG9928 | Q9VK39 2xPhospho [S89(97.3); S93(99.8)]	-0.648372	-0.332789	-0.22095	-0.189351	-0.0439433	-0.446148	-0.687335	4	0.142299	1.3443	0.607705	0.739202	-0.329433	-1.33311	-1.17097	0.0250265	0.362321	0.0732641	0.508813	0.0305752			CG18304 | FBpp0304605 1xPhospho [S1704(100)]	0.763836	0.0440443	0.653519	0.653519	0.62293	0.91533	0.261832	3	0.312842	0.211291	0.679088	0.312842	1.18203	-0.987529	-1.71057	0.144684	0.194875	0.38321	0.160509	0.116723
	CLIP-190 | Q9VJE5 1xPhospho [S216(100)]	-0.45799	-0.606035	-0.682696	-0.621488	-0.741783	-0.650635	-0.434403	5	-0.0593132	-1.25305	-0.733456	-0.195209	-0.451516	1.44998	1.24256	0.417713	0.0234777	0.104302	0.03425	0.420257			CG18304 | FBpp0304605 1xPhospho [S1715(100)]	0.147958	0.0229004	0.41792	0.225275	0.22404	0.140124	-0.251539	3	1.37633	0.441801	0.0750743	0.447752	0.0373151	-1.85055	-0.527719	0.0681197	0.0872576	0.486669	0.28711	0.0708434
	CLIP-190 | Q9VJE5 1xPhospho [S228(100)]	-0.14401	0.479231	0.50284	0.325386	0.177599	0.385155	0.364012	3	0.811355	-0.543525	0.917403	0.120312	0.388782	0.293812	-1.98814	0.0895307	0.0695439	0.463237	0.315182	0.0625065			CG18304 | FBpp0304605 1xPhospho [S388(100)]	0.905351	0.146655	0.941106	0.541019	1.09963	0.359521	-0.0484122	3	0.867234	1.23136	0.785104	-0.0517604	-0.468659	-1.40568	-0.957608	0.0302923	0.0439872	0.798264	0.101532	0.025924
	CSN7 | Q9V4S8 2xPhospho [S233(98); S235(100)]	0.560715	0.332278	0.283329	0.493647	0.146655	0.543991	0.722466	1	-0.552141	-1.4997	-0.802014	0.271609	0.5286	1.43967	0.613973	0.66602	0.0133573	0.0879481	0.0215388	0.211136			CG18304 | FBpp0304605 2xPhospho [S1382(100); S1383(100)]	0.492622	1.28451	0.0186342	0.778209	0.166073	1.02857	0.87578	5	-1.40183	-1.08132	-0.371437	0.249393	0.793647	0.461502	1.35004	0.0743889	0.0444664	0.00998957	0.0119888	0.859166
	CaBP1 | Q9V438 1xPhospho [S424(100)]	0.171207	0.403813	0.41684	0.288063	0.265437	0.584963	0.43082	3	0.279801	-0.74082	0.375882	-0.573935	1.61591	0.479	-1.43583	0.166485	0.0660716	0.488483	0.175807	0.103153			CG18304 | FBpp0304605 2xPhospho [S1762(100); S1765(98.7)]	-0.018878	-0.875672	-0.190997	-0.390245	-0.172994	-0.558517	-0.50226	3	0.678409	0.740697	1.27391	-0.0109491	-0.593136	-0.398499	-1.69043	0.0485696	0.075901	0.75782	0.0823045	0.035405
	CaMKII | Q00168 1xPhospho [S280(100)]	0.825379	-0.195946	-0.454032	-0.0409718	-0.1976	-0.0649175	0.283329	5	-0.522022	-0.525979	-1.13968	-0.151131	-0.208438	0.624999	1.92225	0.15812	0.0332059	0.0762395	0.0374256	0.695009			CG18304 | FBpp0304605 2xPhospho [S1834(100); S1840(100)]	2.3989	0.462576	0.168642	3.11886	0.787432	1.54646	1.6107	2	-1.19817	-0.615887	0.900494	1.57797	0.0983566	0.158804	-0.921575	0.322026	0.499938	0.0558276	0.0293294	0.092879
	CaMKII | Q00168 1xPhospho [S327(100)]	0.343692	0.526069	0.385155	0.428678	0.494672	0.372952	0.365133	4	1.57203	1.12106	-0.451967	0.173178	-0.627241	-0.739555	-1.04751	0.052929	0.197606	0.160341	0.531592	0.057532			CG18304 | FBpp0304605 2xPhospho [S576(100); S578(100)]	0.528071	-0.177882	1.12631	-0.343732	1.00863	-0.140826	-0.708396	3	1.3323	1.16581	0.485933	-0.747458	-0.460394	-1.26337	-0.512819	0.0297624	0.0396541	0.590056	0.310052	0.0304751
	CaMKII | Q00168 1xPhospho [S337(99.5)]	-0.0232698	-0.0218044	0.104337	-0.0664274	0.385155	-0.192645	-0.78339	2	0.178274	1.31845	0.531683	0.0532537	-0.30037	-1.95546	0.174168	0.00643017	0.925746	0.0135045	0.0440208	0.0102988			CG18343 | FBpp0087090 1xCarbamidomethyl [C5]; 1xPhospho [S6(100)]	0.380729	-0.194295	0.478195	0.138814	0.60027	0.0579701	-0.0816138	3	0.946582	1.35774	0.618306	-0.19649	-0.468783	-0.938917	-1.31844	0.0166928	0.0244706	0.883701	0.0610415	0.0140947
	CaMKII | Q00168 1xPhospho [T523(99.2)]	0.757023	0.24245	0.482332	0.408168	0.35727	0.592636	0.379621	5	-1.2795	-0.603973	0.131806	-0.304524	0.780762	-0.472477	1.7479	0.158631	0.0829632	0.123348	0.077473	0.557585			CG18508 | FBpp0070518 1xPhospho [S69(98.3)]	-1.02621	-0.715486	-0.0709665	-1.49005	-0.461959	-1.37707	-1.33279	4	1.61008	0.872898	-0.190942	-1.06548	-0.852467	-0.76898	0.394894	0.0214157	0.0261523	0.135349	0.790156	0.0269268
	CaMKII | Q00168 2xPhospho [S327(100); S/T]	-0.0649175	0.1137	0.380729	0.141433	0.648926	-0.242977	-1.32193	2	0.258103	1.10565	0.680954	0.302018	-0.30671	-2.01527	-0.0247458	0.00456449	0.939488	0.0101843	0.0387223	0.00704057			CG1910 | FBpp0085198 1xCarbamidomethyl [C457]	1.25761	0.367371	-0.312939	1.39506	0.941858	0.75873	0.876566	2	-1.84827	0.323606	0.870136	1.10804	0.00663787	0.210596	-0.670748	0.25065	0.672565	0.0230496	0.0120242	0.0417108
	Caf1-105 | A1Z898 1xPhospho [T722(100)]	-0.54372	0.958286	0.166073	0.134878	0.0813396	0.761285	0.74932	3	1.19997	-0.473954	-0.312214	-0.371759	0.823934	0.801094	-1.66707	0.131841	0.0546979	0.553329	0.184731	0.0754021			CG1910 | FBpp0085198 1xCarbamidomethyl [C457]; 1xPhospho [S448(100)]	-0.189351	-1.36216	-0.00433459	-0.237864	0.00863031	-0.637109	-0.659723	3	0.892256	0.918791	0.513573	0.41428	-0.402875	-0.449159	-1.88687	0.0349179	0.0528995	0.81565	0.0698898	0.0266427
	CalpB | Q9VT65 1xPhospho [S240(100)]	-0.0923402	-0.438307	-0.263612	-0.215915	-0.56918	-0.0800879	-0.0588937	1	-0.987498	-1.6577	-0.0928712	0.151386	0.846964	0.955501	0.784219	0.435884	0.0240784	0.12187	0.0357477	0.382419			CG1910 | FBpp0085198 1xPhospho [S226(99)]	-0.500218	-0.284546	-0.155213	-0.979942	-0.121863	-0.671164	-0.682696	4	1.04339	1.14887	-0.0478434	-1.56518	-0.588534	-0.62501	0.634314	0.0417137	0.0502595	0.165896	0.687965	0.0541653
	Camp | A0A0B4LGS5 1xPhospho [S340(100)]	0.158337	0.481299	0.455229	0.375178	0.655352	0.349365	-0.120294	2	0.576876	1.26959	0.473118	0.154525	0.0517907	-1.81742	-0.708486	0.0145422	0.678604	0.0388868	0.248738	0.0192289			CG1910 | FBpp0085198 1xPhospho [S311(98.6)]	1.24245	1.33971	0.486457	1.52507	1.0229	0.937344	1.41143	1	-1.83745	-0.324383	0.294867	1.092	-0.565697	0.771472	0.569186	0.46214	0.350021	0.0244019	0.0185849	0.144853
	CanA1 | P48456 1xPhospho [S564(97.8)]	0.751035	0.414677	0.403813	0.572405	0.301002	0.595504	0.659925	5	-0.71068	-1.42145	-0.778608	0.275539	0.41997	0.822772	1.39246	0.263855	0.0197495	0.0737915	0.0261998	0.616404			CG1910 | FBpp0085198 1xPhospho [S44(100)]	1.02432	0.851199	0.566572	0.944109	0.963474	1.01792	0.69332	2	-1.71157	0.558348	0.906329	0.447596	0.869739	-0.986686	-0.0837598	0.305964	0.391338	0.0866201	0.0559283	0.16015
	Caper | Q9VM49 1xPhospho [S36(100)]	1.32711	0.465713	0.800745	0.906121	0.56267	1.1846	1.59168	1	-1.2444	-1.0084	-0.428899	-0.172401	0.505441	1.49632	0.852337	0.502207	0.0173581	0.0869991	0.025464	0.367972			CG1910 | FBpp0085198 1xPhospho [T79(100)]	0.0758749	-0.463947	-0.800877	-0.0350469	-0.0528949	-0.397828	-0.155213	2	-1.7496	0.676296	1.09393	0.734181	-0.44241	0.344454	-0.65685	0.229577	0.643097	0.047245	0.0225625	0.0575181
	Caper | Q9VM49 2xPhospho [S176(100); S178(100)]	-0.701342	-0.137648	-0.0740006	-0.123434	0.0935602	-0.354759	-0.37707	4	0.389752	1.27675	0.633926	0.444282	-0.443168	-0.528758	-1.77279	0.0325367	0.132553	0.118509	0.683378	0.0330231			CG1910 | FBpp0085198 2xPhospho [S89(98.6); S92(98.6)]	1.52707	0.134878	-0.698998	1.73422	0.487486	0.77989	1.15834	2	-1.69318	-0.289157	0.941035	1.18617	0.056859	0.504695	-0.706416	0.326868	0.593618	0.0203642	0.0114248	0.0477256
	Caper | Q9VM49 2xPhospho [S33(100); S36(100)]	1.01364	0.890641	1.22095	1.17313	1.00576	1.30217	1.62947	1	-1.16659	-0.696855	0.181219	-0.0139154	0.51265	1.84819	-0.664695	0.434321	0.0341793	0.306222	0.0680488	0.157228			CG1910 | FBpp0085198 3xPhospho [S89(98.2); S92(100); S97(100)]	-0.352916	-0.358454	-0.537424	-0.514573	-0.416962	-0.650635	-0.442222	2	-0.651806	0.47267	1.07053	-0.438499	-1.7086	0.236875	1.01883	0.208476	0.269479	0.183357	0.149414	0.189275
	Caper | Q9VM49 2xPhospho [S36(100); S/Y]	1.02006	0.503858	1.12631	1.08474	0.857583	1.2558	1.32826	1	-1.88562	-0.606324	0.365572	0.215238	0.833893	1.09595	-0.0187115	0.335368	0.0536099	0.239237	0.0840983	0.287687			CG1965 | FBpp0081148 1xPhospho [S201(100)]	-0.682696	-0.194295	0.16092	-0.883635	-0.336428	-0.494109	-0.696658	4	1.71132	0.310574	-0.664666	-1.2306	-0.133524	-0.703988	0.710881	0.0143531	0.0161975	0.0478089	0.89969	0.0219504
	Caper | Q9VM49 3xPhospho [S195(100); S197(100); S199(100)]	0.0690147	0.595504	0.496718	0.408168	0.323082	0.414677	0.826193	3	0.631439	-0.531775	0.209634	-0.168464	-0.140674	1.61646	-1.61662	0.163819	0.0413769	0.587827	0.130642	0.0763347			CG1965 | FBpp0081148 2xPhospho [S201(100); S208(100)]	-1.09234	-1.33279	0.260628	-1.59946	-0.289827	-1.37333	-1.39593	4	1.7881	0.991348	-0.170248	-0.90428	-0.576962	-0.609676	-0.518285	0.0191211	0.0242914	0.27639	0.658584	0.0216137
	Caper | Q9VM49 3xPhospho [S33(100); S35(100); S36(100)]	-0.8863	-0.107803	-0.296899	-0.330973	0.00288251	-1.03801	-0.75877	4	0.940141	1.21386	0.472526	0.388265	-1.36016	-0.669633	-0.985	0.0466116	0.241965	0.133869	0.523801	0.0537536			CG2186 | FBpp0428085 1xCarbamidomethyl [C193]	1.57821	1.05242	0.405992	2.07348	1.29748	1.20977	1.6248	2	-1.74513	-0.043561	0.49226	1.43756	-0.210989	0.581182	-0.511318	0.335167	0.580629	0.0206528	0.0119334	0.0516175
	Caper | Q9VM49 3xPhospho [S71(100); S73(100); S75(100)]	-0.226004	-0.027675	0.0299829	-0.0634092	0.299831	-0.268817	-0.703689	2	0.351227	1.40233	0.536274	0.236541	-0.422696	-1.81838	-0.285292	0.00527546	0.916193	0.012495	0.0583766	0.00765992			CG2186 | FBpp0428085 2xPhospho [T1050(100); S1052(100)]	0.49057	0.449957	0.507921	0.522056	0.638769	0.603122	0.52707	3	-0.402654	1.60154	-0.668425	-0.186158	1.05554	-0.10935	-1.29049	0.166952	0.216047	0.281456	0.188432	0.147113
	Capr | Q9I7D3 1xPhospho [S777(100)]	0.954569	0.986957	0.687956	0.775683	0.467801	1.05311	1.28629	1	0.371881	-1.56893	-0.745903	-0.417947	0.619193	1.49091	0.2508	0.622733	0.0199516	0.168663	0.0362253	0.152427			CG2224 | FBpp0085053 1xPhospho [S241(99.2)]	1.10903	0.975263	0.558757	1.35952	0.685267	1.21723	0.812293	1	-1.37968	-0.944261	0.514209	1.37635	0.886621	-0.507072	0.053831	0.385817	0.31313	0.0471461	0.0353141	0.218593
	Capr | Q9I7D3 1xPhospho [S806(100)]	-0.8863	-1.53533	-1.39593	-1.32916	-1.57777	-1.4344	-0.946194	5	-0.850095	-1.00386	-0.344967	-0.103029	-0.484378	1.28465	1.50168	0.253397	0.0212263	0.073115	0.0277513	0.624511			CG2246 | FBpp0291519 1xPhospho [S233(100)]	0.536053	0.511974	0.100305	0.551885	0.476122	0.524064	0.522056	1	-2.24356	0.098275	0.47172	0.570376	0.397012	0.3845	0.321677	0.583716	0.298903	0.0129626	0.00990292	0.0945157
	Ccs | Q9BLY4 2xPhospho [S147(100); S151(100)]	0.69332	0.23634	0.15056	0.305679	0.0200577	0.415759	0.619178	5	-0.459882	-1.34512	-0.810976	-0.17608	0.274473	1.10706	1.41052	0.325459	0.0169926	0.0695817	0.023238	0.564729			CG2246 | FBpp0291519 1xPhospho [S256(98.6)]; FBpp0307423 1xPhospho [S246(98.6)]	1.35276	1.36457	1.16607	0.919149	1.17824	1.11036	0.952334	4	0.0975904	0.167406	1.16908	-1.31963	-0.222156	-1.12917	1.23689	0.142636	0.163725	0.208614	0.296479	0.188546
	Cda4 | Q9VR69 1xPhospho [S61(100)]	0.116365	0.0271541	0.515006	0.24245	-0.330973	0.728574	0.711935	1	-0.668491	-1.58906	0.585537	-0.115071	1.13451	1.09175	-0.439174	0.386714	0.0385154	0.325572	0.074678	0.174521			CG2258 | FBpp0071065 1xPhospho [S153(100)]	0.302173	1.43296	-0.118727	0.582074	-0.136062	0.613532	0.756169	5	-1.11768	-1.14949	-0.345252	0.168417	0.226147	0.487913	1.72994	0.111021	0.0774236	0.0221813	0.0284848	0.760889
	Cdc37 | Q24276 1xPhospho [S13(100)]	0.630405	-0.275786	0.0799754	0.409255	-0.136062	0.458382	0.765535	5	-1.40222	-1.04712	-0.498076	0.338766	0.463618	1.24423	0.900804	0.388528	0.0216803	0.0961803	0.0307424	0.462869			CG2269 | FBpp0087497 1xPhospho [S583(100)]	1.13881	1.334	0.434028	1.24123	0.950095	1.41088	1.28688	5	-2.03023	-0.488709	0.0750063	0.380928	0.887693	0.51729	0.658025	0.395293	0.154216	0.0149781	0.014093	0.42142
	Cdc37 | Q24276 1xPhospho [S355(100)]	0.468844	0.80653	0.829444	0.482332	1.12895	0.421156	-0.295128	2	0.571138	1.28585	0.621929	-0.147506	-0.283114	-1.87089	-0.177405	0.00977509	0.855665	0.0228602	0.0974814	0.0142179			CG2681 | FBpp0070458 1xCarbamidomethyl [C577]; 1xPhospho [S578(100)]	1.23818	-0.452057	0.69332	0.918386	1.49365	0.396159	0.340277	3	0.0498123	1.28828	0.892951	0.398092	-0.410029	-0.496504	-1.7226	0.0773323	0.132597	0.656536	0.0842375	0.0492972
	Cdc37 | Q24276 1xPhospho [S56(100)]	-0.637109	-0.935117	-0.821126	-0.823677	-1.02621	-0.831358	-0.365871	1	-0.727369	-1.14695	-0.202294	-0.214045	-0.249425	1.89474	0.64534	0.641599	0.0156564	0.0955581	0.0251646	0.222022			CG2681 | FBpp0070458 1xCarbamidomethyl [C577]; 2xPhospho [S575(100); S578(100)]	-0.401635	-1.83136	-0.150401	-0.603841	-0.16004	-1.11404	-0.8863	3	0.972877	0.956845	0.555045	0.218754	-0.62976	-0.251009	-1.82275	0.0290666	0.0438397	0.838625	0.0658709	0.0225981
	Cds | P56079 2xPhospho [S35(100); S40(100)]	0.320773	0.190299	0.230203	0.197865	0.620117	0.0745054	-0.467932	2	0.0723773	1.38215	0.193976	0.0954348	-0.280476	-1.93343	0.469969	0.0172904	0.832633	0.0333062	0.0871065	0.0296636			CG2681 | FBpp0070458 1xPhospho [S141(100)]	0.653547	0.406916	0.218375	0.392063	0.638369	0.290671	0.426404	2	-1.31214	1.26353	1.35661	-0.246973	-0.868773	-0.0363741	-0.155884	0.221145	0.38769	0.181156	0.0890316	0.120977
	Cds | P56079 3xPhospho [S34(100); S35(100); S40(100)]	0.0758749	-0.0558912	0.077243	-0.0232698	0.530071	-0.239566	-1.31115	2	0.139373	1.16858	0.373216	0.196671	-0.183241	-2.06542	0.370813	0.0107389	0.88867	0.0214776	0.0610251	0.0180886			CG2681 | FBpp0070458 1xPhospho [S157(100)]	1.16607	0.655352	0.814755	0.909197	1.19219	0.803227	0.735522	3	-0.393468	1.42069	1.29513	0.060465	-0.448879	-0.774302	-1.15964	0.116711	0.204569	0.500422	0.105967	0.0723316
	Cenp-C | Q9VHP9 1xPhospho [S165(98.1)]	-0.100051	0.206643	0.0881416	0.211635	-0.164884	0.50284	0.788268	3	-0.036773	-1.14765	-0.391096	-0.0218467	0.848862	1.7023	-0.953796	0.405618	0.0252859	0.412304	0.0587808	0.0980112			CG2681 | FBpp0070458 1xPhospho [T183(100)]	0.320773	0.119024	0.617298	0.202888	0.304511	0.120352	0.00863031	3	1.88921	0.314987	0.396833	-0.196471	-0.611864	-1.17415	-0.618547	0.0352284	0.0455731	0.559164	0.322814	0.0372209
	Cep97 | Q9VQV7 1xPhospho [S493(100)]	-0.320126	-0.518701	-0.588574	-0.556393	-0.657445	-0.526992	-0.334607	5	-0.144188	-1.23764	-0.694858	-0.441243	-0.209533	1.30667	1.42079	0.358037	0.021725	0.0885173	0.0303002	0.50142			CG2685 | FBpp0070476 2xPhospho [S230(96.4); T240(100)]	-0.766112	-1.1047	-0.212568	-1.0499	-0.664288	-1.23107	-1.60384	3	1.64361	0.633374	0.405654	-0.229024	-0.634194	-1.46785	-0.351563	0.0361434	0.0471289	0.549576	0.329058	0.0380935
	Cftr | A8WHL5 3xPhospho [S768(100); S770(100); S774(100)]	-0.0144996	0.43082	0.627607	0.392867	0.645241	0.292782	-0.237864	2	0.384295	1.04066	0.986677	0.268115	-0.0382553	-1.66261	-0.978873	0.0196692	0.475307	0.0566963	0.423573	0.0247553			CG2691 | FBpp0073679 1xPhospho [S1095(98.8)]	1.14274	1.51349	0.85599	1.52356	1.12234	1.71984	1.49518	5	-1.5915	-0.713919	-0.646709	0.608027	1.25473	0.514525	0.574844	0.208235	0.116893	0.021115	0.0221298	0.631627
	Cht6 | Q9W2Z3 1xPhospho [S3189(100)]	-0.303157	0.152971	0.452251	0.233274	0.683373	-0.0295671	-0.831586	2	0.202744	1.25815	0.798255	0.362534	-0.160472	-1.75634	-0.704865	0.0126924	0.734863	0.033291	0.202047	0.0171063			CG2691 | FBpp0073679 1xPhospho [S96(100)]	1.26261	1.41202	0.289739	1.47444	1.06569	1.5008	1.33601	1	-2.12644	-0.29691	0.167395	0.666843	0.728997	0.340449	0.519666	0.572051	0.196422	0.0131592	0.0112609	0.207107
	Cht6 | Q9W2Z3 1xPhospho [T907(100)]	0.289244	0.316146	0.639695	0.390668	0.197865	0.630405	0.364012	3	-0.518968	-1.21763	1.39218	-0.0787817	1.3373	-0.236231	-0.67787	0.181712	0.103765	0.353458	0.193534	0.167531			CG2691 | FBpp0073679 2xPhospho [S1094(100); S1095(100)]	0.716296	1.08251	0.500435	0.918465	0.61004	1.05423	0.895375	5	-1.463	-0.969461	-0.490999	0.419351	1.03071	0.315381	1.15802	0.0972111	0.0566563	0.0121068	0.0140407	0.819985
	Ciz1 | Q9VT61 1xPhospho [S122(98.5)]	-0.678072	-0.72261	-0.696658	-0.785875	-0.985645	-0.831358	-0.334607	1	-0.0168133	-1.33711	0.113456	-0.33437	-0.56267	1.93076	0.206746	0.54367	0.026553	0.197563	0.0484682	0.183745			CG2691 | FBpp0073679 2xPhospho [S1117(100); S1119(100)]	0.544049	0.944036	0.560623	0.733818	0.462175	0.994398	0.660291	5	-0.683402	-1.16642	-0.764722	0.166352	1.44484	-0.194396	1.19775	0.136512	0.104374	0.0432322	0.0612773	0.654604
	Ciz1 | Q9VT61 1xPhospho [S181(100)]	-0.248108	-0.163268	0.117695	0.111031	0.409255	-0.236164	-0.846843	2	-0.102848	1.33595	0.603237	0.586491	-0.286041	-1.82073	-0.316058	0.0112433	0.841169	0.0259887	0.104972	0.0166268			CG2691 | FBpp0073679 2xPhospho [S1221(100); S1225(100)]	0.734655	1.14535	0.443607	1.06143	0.607863	1.35445	1.14209	5	-1.44975	-0.95719	-0.576976	0.402927	1.28161	0.644791	0.654581	0.149344	0.0862568	0.0176827	0.0195691	0.727147
	Ciz1 | Q9VT61 1xPhospho [S341(100)]	-0.293359	0.0370307	0.280956	-0.0203404	0.817214	-0.32916	-1.36959	2	0.241627	1.40276	0.604657	0.156242	-0.303369	-1.85183	-0.250087	0.00465289	0.929764	0.0108539	0.0479001	0.00682934			CG2691 | FBpp0073679 2xPhospho [S1250(100); S1251(100)]	0.948169	1.03812	0.255736	1.02348	0.54893	1.10275	1.24312	5	-1.78858	-0.948609	0.195172	0.410942	0.638022	1.04019	0.452865	0.399346	0.167203	0.0171489	0.0158903	0.400411
	Ciz1 | Q9VT61 1xPhospho [S400(100)]	-0.524915	-0.224317	-0.123434	-0.304006	0.253384	-0.608232	-1.20091	2	0.36474	1.41417	0.586363	0.189677	-0.478655	-1.78067	-0.295622	0.0062559	0.90004	0.014863	0.0698026	0.00903888			CG2691 | FBpp0073679 2xPhospho [S1282(98.7); S1283(98.7)]	1.32769	1.06074	0.735522	1.14078	1.3202	0.988412	0.772308	2	-1.32182	1.14057	1.17212	0.384941	-0.25676	-1.16689	0.0478499	0.230378	0.375031	0.175027	0.0882365	0.131328
	Ciz1 | Q9VT61 1xPhospho [S843(100)]	-0.209228	-0.114035	0.0186342	-0.131313	0.27858	-0.311148	-0.865122	2	0.217324	1.33292	0.594297	0.16823	-0.342761	-1.91685	-0.0531605	0.00386021	0.94852	0.00859341	0.0331214	0.00590537			CG2691 | FBpp0073679 2xPhospho [S96(100); S98(100)]	1.10165	2.0165	0.400538	1.2394	1.15704	1.84559	1.43563	5	-1.71536	-0.294374	-0.398423	-0.139684	0.998956	0.228905	1.31998	0.149402	0.0971295	0.0222242	0.0267719	0.704472
	Ciz1 | Q9VT61 1xPhospho [T522(98)]	-0.588574	-0.121863	0.22033	0.411426	-0.148801	0.201634	-0.07552	3	-0.327229	-0.409316	0.715546	1.29788	0.658573	-0.186006	-1.74945	0.104634	0.102459	0.376302	0.328301	0.0883036			CG2691 | FBpp0073679 2xPhospho [S96(100); S98(92.3)]	1.43082	1.3488	-0.00578235	1.63506	0.944858	1.57966	1.57676	1	-2.08063	-0.461395	0.366349	0.714228	0.619873	0.614936	0.226641	0.704473	0.178811	0.00838309	0.00672851	0.101604
	Ciz1 | Q9VT61 1xPhospho [T829(100)]	0.00144197	0.266637	0.35727	0.222805	0.676267	0.077243	-0.72977	2	0.326578	1.26813	0.534905	0.225828	-0.108752	-1.96371	-0.282984	0.00496458	0.922311	0.0117694	0.0537123	0.00724268			CG2691 | FBpp0073679 3xPhospho [S1221(100); S1225(100); S1227(100)]	0.940355	1.4916	0.488515	1.22404	0.637842	1.41576	1.3051	5	-1.49145	-1.10968	-0.336274	0.388999	0.879147	0.596224	1.07303	0.0943942	0.051377	0.00977407	0.0109893	0.833465
	Ciz1 | Q9VT61 2xPhospho [S370(100); S374(100)]	0.201634	-0.0365259	0.0840643	-0.0394883	0.448901	-0.22095	-0.994241	2	0.0943661	1.15993	0.359074	0.0878633	-0.310465	-2.00792	0.617152	0.019047	0.823204	0.0357845	0.0881168	0.0338473			CG2698 | FBpp0300419 1xPhospho [S810(100)]	1.50894	0.860764	-0.883635	1.81352	0.573375	1.03281	1.4163	1	-2.00207	-0.369511	0.678769	1.02006	0.145274	0.574972	-0.0474956	0.631189	0.317286	0.00726036	0.00497806	0.0392861
	Ciz1 | Q9VT61 3xPhospho [S445(100); S446(100); S451(100)]	-0.373327	-0.117161	0.0731347	-0.046921	0.645241	-0.533242	-1.73216	2	0.245748	1.28308	0.504667	0.341318	-0.320377	-1.95164	-0.102794	0.00368324	0.948986	0.00831729	0.0334146	0.00559903			CG2701 | FBpp0070475 3xPhospho [S640(100); S641(100); S645(100)]	1.36065	1.73682	0.808179	1.75745	0.643394	1.87617	1.99892	5	-1.20363	-1.5105	-0.174803	0.564147	0.78524	1.01382	0.525732	0.222371	0.132468	0.0260464	0.0269862	0.592129
	Ciz1 | Q9VT61 3xPhospho [S603(100); S605(100); S608(100)]	-0.471929	-0.62371	-0.367732	-0.567041	-0.22095	-0.413115	-0.940645	2	-0.473555	1.2812	0.641699	-0.226657	0.443971	-1.85439	0.18773	0.0396368	0.639397	0.0773828	0.179178	0.0644053			CG2765 | FBpp0300893 1xPhospho [S188(100)]	-0.664288	-1.32193	0.332278	-1.40736	0.0703893	-1.67577	-1.40736	3	1.50726	1.17831	0.255521	-0.677819	-1.01494	-0.677819	-0.570507	0.0245139	0.0328856	0.626559	0.291139	0.0249026
	ClC-c | Q8IQN2 1xPhospho [S34(100)]	0.560715	0.494672	0.167358	0.199123	0.153157	0.233888	0.620117	1	0.728416	-0.956213	-0.886161	-0.729472	-0.55798	1.34721	1.0542	0.364426	0.0452423	0.186833	0.069107	0.334392			CG2790 | FBpp0072315 1xPhospho [S417(100)]	1.10836	0.962734	-1.06794	1.36177	0.385155	0.996389	1.02574	1	-2.11919	-0.359223	0.516708	0.823635	0.381094	0.41664	0.340332	0.716497	0.199564	0.00742738	0.00572238	0.0707886
	CoRest | Q59E36 4xPhospho [S247(100); S251(100); S255(100); S259(100)]	-0.249822	-0.307573	-0.336428	-0.392137	-0.0603973	-0.533242	-0.463947	2	0.176557	1.77984	-0.0106071	-0.371961	-1.28723	-0.837749	0.55115	0.0772414	0.41606	0.135483	0.246541	0.124674			CG2841 | FBpp0310194 1xPhospho [S458(99.4)]	-0.766112	-0.753896	0.125651	-1.15843	-0.150401	-1.02915	-0.982791	4	1.66375	1.0891	-0.192601	-1.00927	-0.740151	-0.643654	-0.167172	0.0188671	0.0237672	0.201622	0.733789	0.0219541
	Cp190 | Q24478 1xPhospho [S197(100)]	0.582074	0.587845	0.432959	0.409255	0.464668	0.432959	0.282143	2	1.24943	0.0822654	-0.218193	-0.442803	-0.218193	-1.64725	1.19475	0.10059	0.332962	0.160348	0.222592	0.183508			CG2841 | FBpp0310194 2xPhospho [S460(99.4); S]	0.585924	0.77484	0.678072	0.721591	0.812293	0.899949	0.882056	5	-0.773271	0.421234	-1.59334	-0.385967	1.20133	1.0421	0.0879191	0.204772	0.189546	0.101864	0.136347	0.367471
	Cp190 | Q24478 1xPhospho [S920(100)]	0.326537	-0.621488	-0.0409718	0.158337	-0.295128	0.200379	-0.0846703	5	-1.75246	-0.749927	0.0308077	0.643058	0.772205	-0.103428	1.15975	0.193928	0.071093	0.145177	0.0783209	0.511481			CG2841 | FBpp0310194 2xPhospho [S693(100); S696(100)]	0.503858	0.567545	0.485427	0.522056	0.334568	0.563646	0.46048	5	-0.0713549	-1.97452	0.161158	0.390739	0.915426	-0.386067	0.964616	0.195154	0.167083	0.084169	0.10525	0.448344
	Cp190 | Q24478 2xPhospho [S920(100); S927(100)]	1.0321	-0.0664274	0.638769	0.556797	0.386259	0.84318	0.522056	5	-1.78888	-0.494004	0.228282	-0.0061923	0.812984	-0.105568	1.35338	0.183147	0.075562	0.136801	0.0781259	0.526363			CG2861 | FBpp0070699 1xPhospho [S1569(98.6)]	0.0496308	-0.500218	-1.35476	-0.68966	-0.16004	-1.21424	-0.161653	2	-1.43466	0.765868	1.15206	-0.209627	-1.17584	0.762898	0.139303	0.261613	0.407886	0.116341	0.0720317	0.142128
	Cpr49Ac | E1JH44 2xPhospho [S33(100); S36(100)]	1.52105	0.538041	0.623867	0.762987	0.380729	0.882839	0.886745	5	-0.711023	-1.13888	-0.477594	-0.0992158	0.226759	0.237384	1.96257	0.127514	0.026403	0.060661	0.0290857	0.756337			CG2926 | FBpp0078401 2xPhospho [T961(100); S963(100)]	0.799916	1.83673	-0.682696	1.06074	0.314986	0.850399	0.968644	5	-1.83646	-0.544564	0.0833717	0.421112	0.148742	0.301857	1.42595	0.259574	0.149318	0.0216998	0.0221773	0.54723
	Cpr65Ax2 | Q9I7C6 1xPhospho [S47(100)]	0.175045	0.478195	0.553852	0.474047	0.673556	0.359521	-0.00144342	2	0.391081	1.23385	0.717455	0.373184	-0.120866	-1.67803	-0.916673	0.0158261	0.571976	0.0445491	0.34735	0.0202981			CG2926 | FBpp0078401 2xPhospho [T961(99.3); S963(100)]	0.304511	0.299831	-0.518701	0.615416	0.0635029	0.586885	0.496718	1	-1.97999	-0.50724	0.102419	0.88889	0.816717	0.588629	0.0905793	0.621612	0.205553	0.0124248	0.0100684	0.150341
	Cpsf5 | Q0E8G6 1xPhospho [S19(100)]	0.360645	0.850399	0.689746	0.6107	0.658097	0.761285	0.937344	3	0.833039	-0.200881	-0.0307176	-0.455713	0.353914	1.3005	-1.80014	0.132212	0.0472106	0.58721	0.163805	0.0695617			CG2926 | FBpp0078401 3xPhospho [S1098(100); S1108(100); S1112(100)]	0.584963	0.568519	0.267835	0.549916	0.702214	0.640621	0.605968	2	-2.11043	1.02722	0.180275	-0.0728797	0.582312	0.332007	0.0614957	0.341384	0.374865	0.0575629	0.044537	0.181651
	Crag | Q9W3D3 2xPhospho [S898(100); S900(99)]	0.778209	0.129613	-0.289827	-0.332789	-0.018878	0.00144197	0.554834	5	0.0292177	-0.329401	-0.983769	-1.08753	-0.280327	1.05617	1.59564	0.259863	0.0492989	0.134893	0.0621779	0.493767			CG2926 | FBpp0078401 3xPhospho [S1439(100); S1441(100); T1443(100)]	0.662661	1.70708	0.531069	0.941858	0.516015	1.52055	1.18523	5	-0.99845	-1.02989	-0.723661	-0.140644	1.06778	0.36757	1.4573	0.084332	0.0599016	0.0206717	0.0296281	0.805467
	CrebB | Q9VWW0 3xPhospho [S209(100); S212(100); S214(100)]	0.70044	0.244887	0.352759	0.545968	0.133564	0.718088	0.78576	1	-0.987091	-1.42235	-0.565334	0.190081	0.863035	1.12762	0.794035	0.483733	0.019619	0.102855	0.0292305	0.364563			CG2926 | FBpp0078401 3xPhospho [T1094(100); S1098(100); S1108(100)]	-0.878321	-0.152003	0.328836	-0.831358	-0.358454	-0.289827	-0.592919	4	1.72637	0.0900849	-1.14761	-1.0358	0.25347	-0.468126	0.581599	0.0284186	0.0310624	0.0748373	0.818911	0.0467712
	Crtc | Q9VVJ8 1xPhospho [S197(98.6)]	-0.852042	0.624803	1.00935	1.00648	0.339137	0.318461	-0.117161	4	0.443421	0.00974608	1.02721	1.02285	-0.0216425	-0.682971	-1.79861	0.0501044	0.116474	0.201764	0.583946	0.0477122			CG2930 | FBpp0309176 1xPhospho [S118(100)]	0.537048	1.26123	0.0398403	0.631337	0.449957	1.1564	1.08814	5	-1.56467	-0.645157	-0.449894	-0.23849	0.938733	0.7857	1.17378	0.104269	0.0649786	0.0150055	0.0184795	0.797268
	Ctns | Q9VCR7 1xPhospho [S386(100)]	-0.168123	0.284514	0.415759	0.290424	0.662661	0.1137	-0.577767	2	0.339019	1.26376	0.659971	0.353473	-0.0786965	-1.76964	-0.767881	0.0130344	0.699248	0.0350418	0.235399	0.0172768			CG30008 | FBpp0087468 1xPhospho [S257(100)]	-1.2109	-0.985645	-0.018878	-1.85204	-0.58208	-1.16488	-1.4344	4	1.71239	0.763783	-0.295345	-1.37524	-0.217845	-0.6718	0.0840513	0.00851538	0.0101817	0.0507194	0.91944	0.0111439
	Ctr1B | Q9VHS6 1xPhospho [S75(100)]	0.442545	0.826193	0.489543	0.604071	0.380729	0.777367	1.03492	3	0.738211	-1.13635	-0.678449	-0.196501	0.532748	1.61656	-0.87622	0.33751	0.030793	0.455448	0.0742575	0.101992			CG30015 | FBpp0112268 1xCarbamidomethyl [C893]; 1xPhospho [S894(100)]	-0.248108	-1.17137	0	-0.479955	-0.153607	-0.805913	-0.793357	3	1.24082	0.875516	0.65078	0.0994142	-0.67576	-0.6459	-1.54487	0.0146385	0.021375	0.903913	0.0478609	0.0122122
	Ctr9 | Q7K0X3 2xPhospho [S914(100); S918(100)]	0.775683	0.301002	0.686164	0.402722	0.513996	0.592636	0.298658	5	-1.1223	0.0207844	0.944767	-0.576393	0.442827	-1.13488	1.42519	0.136855	0.218072	0.162594	0.154497	0.327982			CG30015 | FBpp0112268 1xPhospho [S378(100)]	0.62293	0.629473	0.291604	0.690641	0.642471	0.812293	0.682573	1	-2.07709	0.111672	-0.0102234	0.412164	1.17105	0.361839	0.030592	0.442289	0.278054	0.0285271	0.0238176	0.227312
	Cwc25 | Q9VQF5 1xPhospho [S310(100)]	0.356144	0.49774	0.332278	0.349365	0.0229004	0.647084	0.961253	1	0.154376	-1.4622	-0.408934	-0.350761	0.662813	1.73239	-0.327684	0.619268	0.0178487	0.223668	0.0364891	0.102726			CG30015 | FBpp0112268 1xPhospho [S387(100)]	-1.49005	-1.27928	-0.258425	-1.84684	-0.766112	-1.48197	-1.699	4	1.78651	0.881168	-0.409816	-1.04608	-0.395403	-0.782426	-0.03396	0.00951344	0.0115867	0.0741533	0.892826	0.0119202
	CycB | P20439 1xPhospho [S151(99.4)]	0.834307	0.524064	0.584	0.509949	0.683472	0.619178	0.169925	2	-0.179291	0.600837	0.114033	-0.248366	0.28619	-1.91241	1.33901	0.0811368	0.446411	0.120357	0.174119	0.177977			CG30015 | FBpp0112268 2xPhospho [S1036(98.6); S1040(98.6)]	-1.03801	-0.813499	-0.268817	-1.31115	-0.432455	-1.01159	-1.09234	4	1.55432	1.1186	-0.493818	-1.22112	-0.423473	-0.638495	0.103982	0.0132055	0.0160394	0.0845126	0.8695	0.0167421
	Cyp12c1 | Q9VVR9 1xPhospho [S290(99.4)]	0.167358	0.970854	0.479231	0.121679	0.286881	0.39835	0.473008	3	1.96805	-0.448871	0.230825	-1.03264	-0.0549772	0.208835	-0.871224	0.132322	0.104148	0.377399	0.278408	0.107723			CG30015 | FBpp0112268 2xPhospho [S378(100); S387(99.9)]	0.355016	-0.148801	-0.00288828	0.192825	0.729444	0.183963	0.0717627	3	-0.705048	1.87376	0.555265	-0.0158685	-0.0470768	-0.442175	-1.21886	0.148208	0.248229	0.38673	0.122757	0.0940775
	D1 | P22058 1xPhospho [S135(100)]	0.0881416	0.535058	0.115033	0.263034	-0.0439433	0.52306	0.680774	3	0.828043	-1.29036	-0.708706	-0.167212	0.784148	1.36118	-0.807095	0.324449	0.034144	0.450177	0.0806701	0.11056			CG30122 | FBpp0290145 1xPhospho [S1070(100)]	-1.06794	-1.47393	-0.657445	-1.23447	-0.788365	-1.699	-1.72738	3	1.36517	1.05598	0.395727	0.00245131	-1.09461	-1.16164	-0.563081	0.0263143	0.036411	0.757981	0.154368	0.0249256
	D1 | P22058 1xPhospho [S246(100)]	0.109695	0.0827026	-0.323733	-0.205896	-0.859876	0.249749	0.851199	1	0.181657	-1.59382	-0.58392	-0.361958	0.496312	1.62923	0.232501	0.707494	0.0143442	0.12956	0.0261309	0.122471			CG30122 | FBpp0290145 1xPhospho [S539(100)]	-1.68501	-1.07097	0.614474	-2.07097	-0.736966	-1.23447	-1.52284	4	1.96905	0.417812	-0.670397	-1.11341	-0.153239	-0.484248	0.0344317	0.00773784	0.00903244	0.0390558	0.933548	0.0106264
	D1 | P22058 1xPhospho [T321(100)]	-0.537424	-0.209228	-0.32916	-0.378944	-0.0174171	-0.506353	-0.675765	2	0.771156	1.64147	0.226981	0.00108891	-0.57701	-1.3457	-0.717992	0.0259065	0.494588	0.0686995	0.377582	0.0332242			CG30122 | FBpp0290145 1xPhospho [S55(99.5)]	-0.810966	-0.888969	-0.253257	-0.957356	-0.469929	-1.09542	-1.19429	4	1.65057	1.00824	-0.00278319	-0.436761	-0.846058	-1.13918	-0.234025	0.0280748	0.0363778	0.449331	0.455648	0.0305686
	DCP1 | Q9W1H5 1xPhospho [S242(100)]	0.27023	0.0949116	0.0114956	0.10165	-0.413115	0.35727	0.885965	1	-0.233542	-1.52312	-0.445285	-0.216437	0.432429	1.77447	0.211486	0.810317	0.00852571	0.0791304	0.0153539	0.0866727			CG30122 | FBpp0290145 1xPhospho [S624(100)]	-1.03801	-0.575615	0.0538064	-1.486	-0.242977	-0.621488	-0.899695	4	1.44871	0.868435	-0.68602	-1.56195	0.128363	-0.415591	0.218055	0.0160335	0.0185462	0.0615148	0.881193	0.0227126
	DCTN1-p150 | P13496 1xPhospho [S135(100)]	-0.0603973	-0.75877	-0.512514	-0.184425	-0.610433	-0.469929	-0.249822	5	-1.40938	-0.815719	-0.423831	0.889231	-0.253402	0.627499	1.38561	0.197789	0.0400492	0.102306	0.0477384	0.612117			CG30122 | FBpp0290145 1xPhospho [S636(100)]	-0.929611	0.112367	0.051024	-1.44222	-0.343732	-0.621488	-0.800877	4	1.11488	0.403671	-0.651864	-1.5754	-0.0967418	-0.419934	1.22539	0.0486855	0.0529804	0.100913	0.713827	0.0835938
	DCTN1-p150 | P13496 1xPhospho [S207(100)]	0.440421	0.119024	0.261832	0.478195	0.391768	0.260628	0.215368	5	-1.46048	0.629638	-0.366102	1.29196	-0.375327	-0.722168	1.00248	0.139333	0.213482	0.171305	0.168091	0.307789			CG30122 | FBpp0290145 1xPhospho [S647(100)]	-1.0145	-0.957356	0.311503	-1.31473	-0.367732	-0.694321	-0.905088	4	1.90134	0.632141	-0.576395	-1.1374	0.021883	-0.371952	-0.469617	0.0153479	0.0183784	0.101001	0.845753	0.0195198
	DCTN1-p150 | P13496 1xPhospho [S568(100)]	-0.139236	0.0328061	0.210389	0.105678	0.451013	-0.14401	-0.899695	2	0.205496	1.18735	0.622418	0.376582	-0.209627	-1.9838	-0.198418	0.00441733	0.935583	0.010218	0.0431741	0.00660773			CG30122 | FBpp0290145 1xPhospho [S69(99)]	0.615416	0.621993	0.382944	0.736388	0.840765	0.675364	0.85997	2	-1.81178	1.01748	-0.375139	0.372447	-0.00467089	1.13616	-0.334495	0.323088	0.391121	0.0692772	0.0500933	0.16642
	DNAlig1 | Q9W1H4 2xPhospho [S44(100); S46(100)]	0.342555	0.261832	0.407081	0.265437	0.625738	0.0703893	-0.469929	2	0.136292	1.18925	0.556569	0.146723	-0.417646	-1.98105	0.369863	0.00979748	0.897161	0.0196581	0.0569501	0.0164329			CG30122 | FBpp0290145 1xPhospho [T643(100)]	0.333424	0.775683	0.292782	0.67717	-0.115597	1.34596	0.927517	5	-0.6521	-1.50428	-0.56729	0.150022	1.54563	0.672433	0.355593	0.179081	0.13368	0.04847	0.0594933	0.579275
	Dap160 | M9PBF6 1xPhospho [T1013(100)]	-0.277534	-0.62371	-0.272297	-0.434403	-0.321928	-0.354759	-0.340075	5	-2.03242	0.43328	0.838787	-0.485692	0.165032	0.285008	0.796002	0.195935	0.124568	0.194946	0.132687	0.351865			CG30122 | FBpp0290145 2xPhospho [S1070(97.2); S1072(98.6)]	-1.1016	-1.80088	-0.761213	-1.18442	-0.844251	-1.7084	-2.01159	3	1.18237	1.01408	0.492523	0.324663	-0.737246	-1.35171	-0.924673	0.0257418	0.0366765	0.81799	0.096912	0.0226793
	Dark | Q7KLI1 1xPhospho [S690(100)]	0.317304	1.01578	0.980391	0.809826	1.02077	0.975997	0.569491	4	0.746287	0.764618	0.616168	-0.0109134	0.600014	-0.894504	-1.82167	0.0338014	0.118736	0.13371	0.680746	0.0330067			CG30122 | FBpp0290145 2xPhospho [S647(100); S652(100)]	-0.8863	-0.821126	0.316146	-1.0619	-0.413115	-0.617056	-0.741783	4	2.02416	0.419199	-0.622185	-1.00865	-0.0296343	-0.304132	-0.478751	0.0184497	0.0219387	0.114282	0.821618	0.0237117
	Dek | Q8T0D3 1xPhospho [S49(100)]	-0.461959	-1.26882	-1.28983	-1.20756	-1.35107	-1.2109	-1.01742	5	-0.500637	-0.769003	-0.569184	-0.300791	-0.311674	0.319553	2.13174	0.125534	0.0337099	0.0672719	0.0355293	0.737955			CG30122 | FBpp0290145 2xPhospho [S67(100); S69(100)]	-1.39593	-1.20091	-0.0484122	-1.86775	-0.526992	-1.35476	-1.36959	4	1.72904	0.948967	-0.467369	-1.23642	-0.400265	-0.424445	-0.1495	0.0111839	0.0136038	0.0798986	0.881312	0.0140013
	Df31 | O16043 1xPhospho [S99(100)]	0.277012	0.35106	0.357833	0.24451	0.743686	0.0393787	-0.644857	2	0.364818	1.2857	0.380704	0.11491	-0.366217	-1.97106	0.191142	0.00692766	0.918659	0.0146435	0.0487147	0.0110548			CG30122 | FBpp0290145 2xPhospho [S69(98.4); S/T]	0.316146	-0.123434	-0.490051	0.146655	0.385155	-0.0985055	0.215368	2	-1.76264	1.09288	0.867728	0.314734	-0.485148	0.538922	-0.566482	0.253691	0.543042	0.0768261	0.0391141	0.0873274
	Dhc64C | P37276 1xPhospho [S505(100)]	-0.325539	-0.518701	-0.199255	-0.132894	-0.608232	0.180148	0.402722	1	-0.955956	-1.20259	-0.0759661	0.106842	0.969192	1.58233	-0.423846	0.532305	0.0248397	0.245118	0.0477589	0.149978			CG30122 | FBpp0290145 3xPhospho [S63(99.9); S67(97.5); S69(100)]	-0.535332	-1.1488	0.16092	-0.547932	-0.0740006	-1.20423	-0.833927	3	1.47652	1.01923	0.121237	0.0967102	-1.1808	-0.459991	-1.0729	0.0231132	0.0323273	0.806529	0.116888	0.0211433
	Dif | E1JHK2 1xPhospho [S838(100)]	1.04614	0.328836	1.02006	0.970117	0.603122	1.05242	1.17824	5	-1.83176	-0.929292	0.442525	0.27821	0.548992	0.962972	0.528348	0.324564	0.0453814	0.17507	0.064533	0.390452			CG30349 | FBpp0087731 1xPhospho [S578(97.7)]	0.761285	1.43989	0.178874	1.04893	0.509949	1.25157	1.55434	5	-1.55462	-0.898684	-0.40073	0.169167	0.570631	1.1705	0.943738	0.148876	0.0840861	0.0154153	0.0171342	0.734489
	Dlg5 | M9PCQ6 2xPhospho [S1395(98); T1399(98)]	0.371838	0.265437	0.149259	0.313826	-0.0484122	0.582074	1.03914	1	-0.333919	-1.23393	-0.667076	-0.195155	0.574088	1.88479	-0.0287983	0.784723	0.0100436	0.102044	0.0187407	0.0844487			CG3036 | FBpp0307796 2xPhospho [S479(100); T482(100)]	-0.0785637	-0.467932	-0.826233	-0.260152	-0.110916	-0.813499	-0.479955	2	-1.28187	1.05524	1.16094	0.567653	-1.24026	-0.150495	-0.111215	0.226151	0.443169	0.155284	0.0690517	0.106345
	Dlic | Q9VZ20 1xPhospho [S377(100)]	-0.349235	-0.53952	-0.471929	-0.444184	-0.37146	-0.498179	-0.0800879	1	-0.950179	0.143521	-0.510312	-0.329753	-0.681141	2.03971	0.288152	0.380451	0.0495407	0.21665	0.0795015	0.273857			CG30460 | FBpp0086161 1xPhospho [S1015(100)]	0.877352	0.503858	0.340277	1.05033	0.7433	0.54893	0.574344	2	-1.32941	0.332706	0.885555	1.59893	-0.468902	-0.364091	-0.654786	0.251781	0.551808	0.081108	0.0354497	0.0798531
	Dmtn | Q9VI21 1xPhospho [S105(100)]	-0.682696	-1.22432	-1.35845	-1.20756	-1.48197	-1.14561	-0.724993	5	-0.349973	-1.19764	-0.791282	-0.294845	-0.0910116	1.2928	1.43196	0.339076	0.0183541	0.0744697	0.0252874	0.542813			CG30460 | FBpp0086161 1xPhospho [S1054(99.1)]	-0.422752	-1.64837	-0.00288828	-0.878321	-0.166503	-1.03505	-1.34008	3	1.27688	1.00971	0.591277	-0.152629	-0.408549	-0.906634	-1.41006	0.0135852	0.0193292	0.895507	0.0596221	0.0119563
	Dmtn | Q9VI21 1xPhospho [S208(100)]	-0.386468	-0.84944	-0.351074	-0.263612	-0.810966	-0.459973	-0.215915	1	-1.46492	-1.31368	0.494137	0.83795	0.0660622	1.02544	0.355005	0.346439	0.0448841	0.200117	0.0689692	0.33959			CG30460 | FBpp0086161 1xPhospho [S1512(100)]	-0.940645	-0.854649	-0.046921	-1.04097	-0.465938	-0.753896	-0.951764	4	1.91967	0.72834	-0.621321	-0.906566	-0.0903665	-0.652935	-0.376821	0.01298	0.0156842	0.0996631	0.855398	0.0162748
	Doa | NA	0.0434734	-0.0250465	-0.0509229	0.0480257	-0.349499	0.0667995	0.614486	1	-0.260104	-1.3904	-0.35025	-0.00554254	0.05986	1.96784	-0.0214013	0.757646	0.0113907	0.115791	0.0215895	0.0935826			CG30460 | NA	-0.78339	-0.675765	-0.093879	-0.929611	-0.456009	-0.619271	-1.12658	4	1.72296	0.638486	-0.341919	-0.779806	0.149569	-1.36967	-0.0196164	0.024791	0.0297248	0.157071	0.756715	0.0316977
	E1UI90	-0.724993	-0.841663	0.286881	0.678072	-0.666576	0.536053	0.00863031	3	-1.15939	-0.884438	0.612838	1.22715	1.00413	0.175883	-0.976173	0.193585	0.0868934	0.379479	0.174985	0.165056			CG3106 | FBpp0311996 1xPhospho [S721(100)]	0.647084	0.453122	0.335712	0.50284	0.665393	0.14274	0.678072	2	-0.773137	0.886633	0.794459	0.068264	-1.74465	0.950465	-0.182037	0.213492	0.335912	0.205863	0.109584	0.135148
	E3CTN5	0.15056	0.496718	0.492622	0.52707	0.62854	0.574344	0.339137	4	0.235414	1.04587	0.210233	0.422022	0.712663	-0.733404	-1.89279	0.0448157	0.136331	0.166958	0.608211	0.0436845			CG31121 | FBpp0084098 1xPhospho [S166(98.9)]	0.153157	2.23205	0.291604	0.52707	0.226509	0.934328	0.768078	5	-0.61257	-0.702857	-0.804596	-0.285979	0.278886	0.0482986	2.07882	0.131907	0.109637	0.0535016	0.0902258	0.614728
	E5KYQ1	-0.505423	0.0999156	0.274268	0.0429252	0.56325	-0.197452	-0.941522	2	0.386704	1.30659	0.732857	0.273558	-0.203677	-1.68092	-0.815108	0.0139506	0.655886	0.0381011	0.273833	0.0182294			CG31121 | FBpp0084098 2xPhospho [S197(100); S201(100)]	-0.0159576	-1.20091	0.105678	-0.471929	0.199123	-0.72261	-0.873027	3	0.988949	1.16287	0.762557	-0.086113	-0.55269	-0.832651	-1.44292	0.0145103	0.0215472	0.906015	0.0460221	0.0119058
	Eglp2 | A0A0C4DHF9 1xPhospho [S280(99.2)]	0.0989585	0.335712	0.375178	0.499782	0.574344	0.348232	-0.0454314	2	0.107337	1.20593	0.289031	0.862671	0.164978	-1.64734	-0.982609	0.0275622	0.453072	0.0758679	0.408293	0.0352045			CG31145 | FBpp0288495 1xPhospho [S379(99.4)]	1.04893	0.804054	0.332278	1.25459	0.747602	1.44201	0.914565	1	-1.66262	-0.516679	0.314737	0.882183	1.3993	-0.0560063	-0.360921	0.416194	0.309884	0.0391314	0.0297017	0.205089
	Ehbp1 | A4UZL3 1xPhospho [T317(100)]	0.153157	0.318461	0.504875	0.399445	0.687956	0.1137	-0.744197	2	0.245586	1.04374	0.648263	0.42052	-0.196724	-2.0499	-0.111494	0.00580921	0.919836	0.013227	0.052291	0.0088368			CG31145 | FBpp0288495 1xPhospho [S59(100)]	1.17887	0.921436	0.584963	1.22219	1.23756	0.984042	1.20664	2	-1.93621	0.792914	0.547479	0.728607	-0.267291	0.663607	-0.529105	0.279592	0.595828	0.0371919	0.0207647	0.0666231
	EloA | Q9VCP0 2xPhospho [S104(100); S105(100)]	-0.296899	-0.0603973	0.275007	-0.0101344	0.8024	-0.409278	-1.28279	2	0.124115	1.46434	0.645114	0.202191	-0.417818	-1.77469	-0.243255	0.0066136	0.904051	0.0152439	0.0643401	0.00975171			CG31145 | FBpp0288495 2xPhospho [S974(100); S/T]	1.0229	1.19346	0.552869	1.19093	0.973795	1.26544	1.24732	1	-2.0353	-0.358587	-0.162981	0.50635	0.803136	0.730969	0.51641	0.432385	0.169693	0.0156573	0.0144666	0.367799
	Exo70 | Q9VSJ8 1xPhospho [S236(100)]	0.123004	-0.246395	-0.152003	0.0949116	-0.72738	0.126973	0.420078	1	-0.529982	-1.83823	-0.273241	0.398351	0.485556	1.28278	0.474761	0.603672	0.0179318	0.124227	0.0297708	0.224399			CG31145 | FBpp0288495 3xPhospho [S974(100); S979(100); S980(100)]	0.799087	1.64985	0.137504	1.20539	0.479231	1.78367	1.6234	5	-1.4992	-0.965184	-0.465348	0.169579	1.07324	0.822791	0.864119	0.106225	0.0601	0.012149	0.013898	0.807628
	F6J9N4	-0.239982	0.0743239	0.30099	0.0685006	0.678884	-0.194318	-1.09903	2	0.240089	1.33156	0.64931	0.229576	-0.244915	-1.87826	-0.327354	0.00477502	0.923459	0.0113847	0.0534608	0.00692043			CG31191 | FBpp0310710 1xPhospho [S254(99.3)]	0.0524159	-0.852042	0.584	-0.205896	0.350497	-0.298673	-0.588574	3	1.42319	0.962211	0.373739	-0.13622	-0.31938	-0.891702	-1.41184	0.0157475	0.0219035	0.865344	0.08261	0.014395
	FAM21 | A1ZBW7 1xPhospho [T704(98.7)]	-1.26188	0.00432161	-0.41889	-0.00723157	-0.62371	0.793272	1.25882	3	0.0478455	-0.688767	-0.448536	0.0342949	0.973199	1.51924	-1.43727	0.238459	0.0345399	0.547355	0.0915845	0.0880619			CG31191 | FBpp0310710 2xPhospho [T251(100); S254(100)]	0.892974	0.252173	1.03422	0.745022	1.13093	0.804054	0.209141	3	0.857476	1.12487	0.466974	0.0579198	0.221129	-1.42367	-1.3047	0.0469619	0.0661778	0.704617	0.141289	0.0409539
	FASN1 | Q9VQL7 2xPhospho [S2144(97.6); S2145(99.9)]	0.589763	-0.639355	-0.150401	0.0384362	-0.643856	0.230203	0.443607	5	-1.26558	-1.27476	-0.268391	0.11673	0.507827	0.94305	1.24113	0.27232	0.0196645	0.0747936	0.0260938	0.607129			CG31321 | FBpp0082385 1xPhospho [S15(100)]	-0.153607	0.196607	-0.619271	-0.0634092	-0.215915	0.112367	0.321928	5	-1.78701	-0.497758	-0.298603	-0.0103032	0.551529	1.22135	0.820788	0.231221	0.130677	0.020847	0.0221604	0.595095
	FASN1 | Q9VQL7 3xPhospho [S2144(100); S2145(100); T/S]	0.331132	-0.639355	-0.121863	0.0949116	-0.595097	0.159629	0.318461	5	-1.41203	-1.3033	-0.140687	0.391871	0.550865	0.941073	0.972201	0.324766	0.0254605	0.10362	0.0351046	0.511049			CG31550 | FBpp0307746 1xPhospho [S545(100)]	1.18587	0.0299829	-0.351074	1.40327	0.624803	0.984042	1.0552	2	-1.6365	-0.123678	0.746096	1.08312	0.433224	0.543527	-1.04578	0.332802	0.549155	0.0327456	0.0180457	0.0672512
	Fas3 | Q8INX7 2xPhospho [S421(100); T425(100)]	0.547943	0.175045	0.22404	0.196607	0.27739	0.276199	0.0299829	5	-0.457004	0.195335	-0.144713	-0.319571	0.187745	-1.38163	1.91984	0.122683	0.233107	0.139631	0.140235	0.364344			CG3163 | FBpp0072074 1xCarbamidomethyl [C161]; 1xPhospho [S152(100)]	-0.360305	-1.32916	-0.234465	-0.403542	-0.163268	-0.940645	-0.678072	3	0.833778	1.00214	0.536211	0.43397	-0.836095	-0.2152	-1.7548	0.0365133	0.0565654	0.810437	0.0692817	0.027203
	Fcp1 | Q9W147 1xPhospho [S467(100)]	1.28036	0.107018	-0.0969617	-0.101598	0.121679	-0.365871	-0.114035	5	-0.0216507	0.00562287	-0.401128	-0.409754	-0.901399	-0.432891	2.1612	0.144061	0.131116	0.134078	0.107583	0.483162			CG3163 | FBpp0072074 1xPhospho [S215(100)]	0.313826	-0.260152	-0.655172	0.328836	0.121679	-0.0306192	0.0731347	2	-1.8428	0.395175	0.948721	0.991963	-0.0435698	0.255328	-0.704816	0.239527	0.678677	0.0257567	0.0131646	0.0428747
	Fip1 | Q9VN31 2xPhospho [S675(98.8); T680(98.8)]	-0.625934	0.0935602	-0.261881	-0.411195	-0.161653	-0.50226	-0.506353	4	1.75126	0.718929	0.313514	-0.290458	-0.65881	-0.675365	-1.15907	0.0497048	0.164125	0.165576	0.569097	0.0514968			CG3163 | FBpp0072074 1xPhospho [S269(100)]	0.648926	1.24428	0.232661	0.874207	0.451013	1.22712	1.29042	5	-1.46617	-0.949815	-0.481794	0.0509489	0.885526	1.03522	0.92609	0.109014	0.0640048	0.0135042	0.0157529	0.797724
	Fmr1 | Q9NFU0 4xPhospho [S539(100); S541(100); S542(100); S/Y]	0.301002	-0.00578235	0.164786	0.221568	-0.0409718	0.39835	0.930548	1	-0.879848	-0.987675	-0.357195	-0.183206	0.358488	1.98924	0.0601959	0.723364	0.0135063	0.112631	0.0239627	0.126536			CG31635 | FBpp0303614 2xPhospho [S200(100); S202(98.4)]	-0.239566	-0.96016	-0.351074	-0.584241	-0.207561	-0.865122	-0.965784	3	0.728266	1.15462	1.05953	0.0355731	-0.798867	-1.09792	-1.08121	0.0293737	0.0448051	0.830446	0.0722041	0.0231705
	G4LU74	0.341417	0.658097	0.521051	0.495695	0.501821	0.612588	0.688852	3	0.948331	-0.369584	-0.207417	-0.421247	0.564543	1.20769	-1.72232	0.138324	0.0456131	0.592317	0.152861	0.070885			CG3164 | NA	0.295135	-0.295128	-0.828793	0.54201	0.209141	-0.16004	-0.215915	2	-1.67958	0.602233	0.791283	1.33402	-0.209381	-0.332216	-0.50636	0.257156	0.593688	0.0539352	0.0259885	0.069232
	GLS | A1Z943 1xPhospho [S624(98.8)]	-0.356606	-0.327348	-0.351074	-0.332789	-0.526992	-0.296899	-0.21424	1	0.173803	-1.94732	-0.0782749	0.115998	0.49731	1.37552	-0.13704	0.541597	0.0237293	0.244058	0.0467196	0.143897			CG31663 | FBpp0306859 2xPhospho [T838(98.6); S842(100)]	-0.53952	-1.2969	-0.935117	-0.780909	-0.369595	-1.18442	-1.22769	3	-0.0842795	1.49196	1.01834	0.345535	-0.779157	-0.899754	-1.09265	0.0834529	0.142715	0.621585	0.0973742	0.0548729
	GLS | A1Z943 2xPhospho [S630(100); S/T]	0.129613	0.154454	0.249749	0.202888	0.438293	-0.153607	-0.486004	2	0.256331	1.18947	0.56962	0.415562	-0.756437	-1.84921	0.174666	0.0119943	0.860861	0.0253131	0.0826464	0.0191855			CG31729 | FBpp0080040 1xPhospho [S680(99)]	1.15251	1.71458	0.253384	1.58111	0.56267	2.45549	2.0036	5	-1.44885	-1.05427	-0.301772	0.245027	1.36054	0.784031	0.415298	0.197581	0.114507	0.0224773	0.0239369	0.641498
	Gasp | Q9VNL0 1xPhospho [S241(100)]	0.730314	-0.0877334	0.819668	0.594549	-0.177882	0.954569	1.29278	1	-1.25456	-1.42157	0.426466	0.0094148	0.676379	1.30295	0.26093	0.482176	0.0287498	0.175664	0.0468705	0.26654			CG31769 | FBpp0080176 1xPhospho [S153(100)]	-0.790859	-0.093879	0.342555	-0.929611	-0.263612	-0.392137	-0.588574	4	1.68227	0.286465	-0.927617	-1.24712	-0.00948826	-0.46182	0.677305	0.017146	0.0190546	0.0502334	0.886291	0.0272748
	Gbp2 | Q7K533 1xPhospho [S171(100)]	-0.00578235	-0.314733	-0.332789	0.0621217	-0.592919	0.120352	0.764686	1	-0.620853	-1.25581	-0.662067	0.239306	0.372215	1.84289	0.0843169	0.765243	0.0108309	0.0967118	0.0194743	0.10774			CG31792 | FBpp0302855 1xCarbamidomethyl [C692]; 3xPhospho [S691(99.8); S]	1.32711	1.01078	0.517024	1.36681	1.2135	1.22897	1.30451	2	-2.08748	0.25235	0.634023	0.767394	0.304321	0.558093	-0.4287	0.398318	0.527925	0.0150938	0.00947218	0.0491912
	Gbs-76A | Q9VVY3 2xPhospho [T448(100); T452(100)]	0.189034	-0.199255	-0.766112	-0.529073	-0.440263	-0.352916	-0.471929	5	0.560158	-0.243616	-1.33034	-0.539799	0.047693	-0.349221	1.85512	0.177751	0.109521	0.158648	0.109395	0.444685			CG31792 | FBpp0302855 2xPhospho [S672(100); S673(100)]	-0.867752	-0.682696	0.124328	-1.09234	-0.571322	-0.612637	-0.937878	4	1.99631	0.232231	-0.519481	-1.08901	0.127459	-0.697312	-0.0502009	0.0127003	0.0147514	0.0627444	0.892303	0.0175007
	GckIII | Q9VEN3 2xPhospho [S294(98.3); S299(100)]	0.722466	-0.0634092	0.426533	0.0827026	0.0648829	0.577248	0.477159	5	-1.31009	-0.879359	0.334855	-0.819531	0.840868	0.504829	1.32843	0.240874	0.048233	0.129508	0.0579867	0.523398			CG31793 | FBpp0080682 1xPhospho [S674(100)]	0.844787	0.727703	0.518031	0.982583	0.597412	0.771463	0.707525	1	-1.41708	-0.900156	0.710739	1.60806	0.233255	-0.183107	-0.0517101	0.412233	0.386442	0.0383902	0.0255955	0.137339
	Gdh | P54385 1xPhospho [S503(100)]	0.443607	0.67084	0.614474	0.588805	0.694212	0.666302	0.111031	2	0.624491	0.737181	0.352709	0.228937	0.602609	-2.07476	-0.471169	0.0309518	0.552348	0.0773795	0.297027	0.0422938			CG31793 | FBpp0080682 2xPhospho [S688(98.1); S]	1.80571	2.13783	0.403813	2.11503	1.02432	2.14176	2.26243	5	-1.82419	-0.950044	0.150746	0.586518	0.624169	0.79417	0.618635	0.396858	0.146345	0.0140687	0.013081	0.429648
	Gel | Q07171 1xPhospho [S424(100)]	-0.0985055	-0.946194	-0.696658	-0.518701	-1.0145	-0.288065	-0.0144996	5	-1.09724	-1.26946	-0.468067	-0.0193734	0.562146	1.2519	1.04009	0.42672	0.0160897	0.0757368	0.0229091	0.458545			CG31998 | FBpp0088212 1xCarbamidomethyl [C1195]; 1xPhospho [S1189(98.9)]	-0.268817	-1.18771	-0.244685	-0.446148	0.0662614	-0.75877	-0.841663	3	0.658618	1.38678	0.602107	0.186837	-0.545252	-0.739368	-1.54973	0.0255839	0.0396613	0.858468	0.056806	0.019481
	Gfat1 | NA	-0.286304	-0.0291463	0.436162	0.468844	0.299831	0.40163	-0.0262051	4	-0.715369	0.406186	0.870968	0.982389	0.753243	-0.705341	-1.59208	0.0794402	0.165771	0.246609	0.426799	0.0813815			CG31998 | FBpp0088212 1xPhospho [S434(100)]	0.813935	1.07998	0.852798	0.772308	1.07039	0.583038	0.822934	4	-0.0212427	1.23324	-0.245299	-0.485292	-1.57649	-0.193417	1.28851	0.141924	0.173221	0.228909	0.287275	0.168671
	Gle1 | Q9V4W1 1xPhospho [T47(100)]	0.342555	0.335712	0.311503	0.409255	0.50284	0.244887	-0.164884	2	0.246329	1.02918	0.132932	0.590814	-0.179106	-2.09853	0.278381	0.0168434	0.821408	0.0344205	0.0994558	0.0278726			CG32006 | FBpp0088237 1xPhospho [T69(100)]	-0.99137	0.827819	-1.50635	-0.351074	-1.25843	0.997834	0.742437	5	-1.20379	-0.971799	-0.721908	-0.122766	1.13945	0.900463	0.980357	0.0984486	0.0652835	0.0185013	0.0239125	0.793854
	Glt | P33438 1xPhospho [S812(100)]	-0.157907	0.0295565	-0.0664471	-0.246767	-0.0565587	-0.184467	-0.171389	4	1.60443	0.692766	0.588081	-1.32088	-0.661346	-0.522886	-0.380159	0.089719	0.218977	0.216393	0.372877	0.102034			CG32170 | FBpp0075018 1xPhospho [S398(100)]	-0.360305	-1.13924	-0.177882	-0.756331	-0.209228	-1.2969	-0.739372	3	1.10819	1.03738	0.696111	-0.198483	-1.41959	-0.160175	-1.06344	0.0324156	0.0473982	0.784631	0.108093	0.0274615
	Glt | P33438 1xPhospho [S927(100)]	0.477159	0.917623	0.480265	0.31034	0.370722	0.299831	0.568519	3	2.01231	-0.556542	-0.0420075	-0.840163	-0.889527	0.372528	-0.0565963	0.170618	0.114485	0.328127	0.226445	0.160326			CG32170 | FBpp0075018 3xPhospho [S54(100); S57(97); T59(98.5)]	-0.691989	-1.152	-0.253257	-1.28279	-0.354759	-1.09542	-1.152	3	1.43331	1.19138	0.387592	-1.02059	-0.573988	-0.708855	-0.708855	0.0264013	0.0350688	0.562335	0.348997	0.0271976
	Glys | Q9VFC8 1xPhospho [S30(100)]	0.651683	0.41684	0.62854	0.484396	0.584963	0.498761	0.0538064	2	-0.281669	0.544746	0.758955	0.0504069	0.121021	-2.06618	0.872715	0.0532381	0.587249	0.0908962	0.165609	0.103008			CG32176 | FBpp0074980 1xPhospho [S574(97.1)]	2.1137	1.3488	0.0100637	2.61918	0.83754	1.83875	2.02715	1	-1.73273	-0.796899	0.646372	1.21804	0.335417	0.548492	-0.218692	0.567083	0.331801	0.0143904	0.00995845	0.076767
	Glys | Q9VFC8 2xPhospho [S26(100); S30(100)]	-0.140826	-0.362158	-0.662004	-0.541618	-0.384584	-0.703689	-0.422752	5	0.503092	0.387381	-1.04403	-0.422873	-1.25912	0.190441	1.64511	0.178836	0.131427	0.178081	0.135551	0.376104			CG32176 | FBpp0074980 2xPhospho [S222(99.9); S/T]	0.0840643	1.30159	0.0922074	0.189034	-0.018878	0.342555	0.227741	5	-0.499935	-0.747096	-0.518053	-0.2845	0.0570773	-0.198378	2.19089	0.148095	0.128045	0.0673439	0.112659	0.543857
	Glys | Q9VFC8 2xPhospho [S691(100); S696(100)]	-0.0846703	0.0214797	0.511974	0.536053	-0.0424568	0.566572	0.595504	3	-0.881409	-1.08328	0.667277	0.743304	0.839664	0.931014	-1.21657	0.231009	0.0534086	0.459345	0.124537	0.1317			CG32176 | FBpp0074980 2xPhospho [S577(98.7); S/T]	0.72334	0.732052	0.0384362	0.916094	0.350497	0.964214	0.963474	1	-1.7965	-0.908453	0.152561	0.70109	0.838026	0.835921	0.177353	0.497868	0.190035	0.0164586	0.0143033	0.281335
	Gmap | Q9VXU2 1xPhospho [S305(100)]	-0.608232	0.168642	-0.0320936	-0.261881	0.0257376	-0.0694519	-0.265345	4	1.24793	0.686402	0.45916	-0.443764	0.312365	-0.457375	-1.80472	0.0470003	0.107936	0.196555	0.605988	0.0425208			CG32176 | FBpp0074980 2xPhospho [T257(96); S260(96)]	0.484396	-0.115597	-0.870387	0.42975	-0.0394883	0.311503	0.308011	1	-1.99032	-0.236577	0.869166	0.753827	0.504248	0.496878	-0.397218	0.495035	0.427382	0.0135798	0.00887781	0.0551253
	Gnf1 | P35600 1xPhospho [S376(99.5)]	0.392867	0.414677	0.368489	0.380729	0.592636	0.24123	0.0717627	2	0.390877	1.49665	0.103884	0.179942	-0.686854	-1.73986	0.255359	0.019059	0.793507	0.0390823	0.117829	0.0305227			CG32176 | NA	0.933184	0.369045	0.605298	1.11666	0.347897	0.63291	0.913157	2	-0.330387	-1.20444	0.783012	1.40605	-0.236622	0.715009	-1.13263	0.281369	0.361902	0.128191	0.0714804	0.157057
	Grp170 | O46067 1xPhospho [S608(100)]	0.136191	-0.432455	-0.0694519	-0.128156	0.125651	-0.375197	-1.191	2	-0.339679	0.874703	0.450179	0.322444	-0.215093	-1.99019	0.897638	0.0423178	0.663096	0.0719765	0.139084	0.0835254			CG3226 | FBpp0070953 1xPhospho [S226(100)]	1.55876	1.60455	0.736388	1.75617	1.35276	1.74114	1.54844	1	-2.09303	-0.337299	0.249489	0.811817	0.769016	0.22009	0.379917	0.603778	0.213636	0.0129424	0.0105944	0.159049
	Grp170 | O46067 1xPhospho [S613(100)]	0.206643	0.314986	0.382944	0.304511	0.718964	0.0840643	-0.648372	2	0.285898	1.24704	0.447582	0.260975	-0.263509	-2.00611	0.0281292	0.00412238	0.947166	0.00904133	0.0332522	0.00641805			CG32425 | FBpp0077863 2xPhospho [S740(100); T/S]	1.00432	1.88401	0.718088	1.37351	0.959028	1.91571	1.7194	5	-1.3393	-0.842576	-0.749198	0.0119251	1.12974	0.725025	1.06439	0.0888171	0.0567809	0.0148061	0.0187111	0.820885
	Gss1 | Q86B44 1xPhospho [S145(100)]	0.189034	0.666302	0.794104	0.500802	0.855192	0.515006	0.0328061	4	0.521738	1.14275	0.941907	-0.0223712	0.0243264	-1.56099	-1.04736	0.0214675	0.405243	0.0632605	0.483735	0.0262945			CG32452 | FBpp0311660 1xCarbamidomethyl [C306]; 1xPhospho [S304(100)]	0.737254	0.348232	0.0786098	0.935083	0.296311	1.17505	0.616358	1	-1.34928	-0.783874	0.361337	0.875133	1.49836	0.0473471	-0.649023	0.370093	0.31169	0.0549686	0.0411495	0.222099
	Gss1 | Q86B44 1xPhospho [S555(100)]	0.0071955	-1.0619	-0.444184	-0.200913	-0.531156	-0.120294	-0.461959	5	-1.87336	-0.36691	-0.120052	0.570438	0.799262	-0.170503	1.16112	0.186549	0.0849732	0.150892	0.0888253	0.48876			CG32681 | FBpp0071400 2xPhospho [S132(96.8); S]	-0.746616	0.155749	-0.859876	-0.384584	-0.498179	-0.373327	-0.251539	5	-1.30894	-0.226178	-0.969893	0.113878	0.147575	0.512158	1.73141	0.154543	0.117436	0.0367838	0.048874	0.642363
	Gyf | Q7KQM6 1xPhospho [S1370(100)]	0.186501	0.615416	0.573375	0.54201	0.591679	0.342555	0.0690147	4	0.901929	0.79391	0.710609	0.567879	-0.339788	-1.58459	-1.04995	0.0213225	0.320023	0.0655148	0.567309	0.0258303			CG32694 | FBpp0071347 1xPhospho [S173(99.6)]	1.57386	1.52306	0.658097	1.63413	1.38294	1.8528	1.29219	1	-1.99733	-0.0889411	0.413703	0.572381	1.1481	-0.327872	0.279959	0.423484	0.294268	0.0327555	0.0265602	0.222932
	H1ZYC9	0.21661	0.657183	0.231432	0.479231	0.0356239	0.329985	0.24245	3	1.70483	-1.37586	-0.405353	0.822832	0.0831104	-0.350745	-0.478819	0.158844	0.10842	0.352812	0.235914	0.14401			CG32694 | FBpp0071347 1xPhospho [S194(100)]	1.48027	0.77484	0.134878	1.68482	0.893751	1.168	1.36345	2	-1.79429	-0.340406	0.783269	1.17516	0.185016	0.559472	-0.568221	0.404843	0.525929	0.0147111	0.0088781	0.0456394
	HDAC1 | Q94517 2xPhospho [S419(100); S421(100)]	0.0426443	-0.997117	-0.666576	-0.436354	-0.897006	-0.349235	0.226509	5	-1.21856	-0.99975	-0.496111	0.00707525	0.197485	1.45586	1.054	0.413635	0.0168731	0.0758139	0.0238635	0.469815			CG32694 | FBpp0298369 1xPhospho [S186(95.9)]	0.812293	0.692427	0.326537	1.17377	0.720716	1.43403	0.885965	1	-1.50638	-0.400925	-0.144102	0.869636	1.59953	0.0625074	-0.48026	0.362307	0.28725	0.0517711	0.0415322	0.25714
	HDAC6 | C5I7Q9 1xPhospho [S91(100)]	-0.0306192	-0.573467	-0.533242	-0.307573	-0.62371	-0.28279	-0.382702	5	-0.884863	-1.12796	-0.690238	0.401657	0.521569	0.0381489	1.74169	0.155518	0.0368657	0.0835123	0.0408184	0.683285			CG32813 | FBpp0428179 1xCarbamidomethyl [C249]; 1xPhospho [S246(100)]	-0.321928	-1.21424	-0.0320936	-0.444184	-0.00868224	-0.657445	-0.687335	3	1.06634	1.12197	0.377621	0.0871131	-0.419646	-0.49067	-1.74272	0.0208658	0.030623	0.869417	0.0619525	0.0171416
	HIPP1 | M9PG82 1xPhospho [T451(100)]	-1.04097	-0.72261	-0.935117	-0.865122	-0.826233	-1.12343	-0.859876	4	1.38754	0.622223	-0.181957	0.335003	-1.5728	0.373749	-0.963763	0.103952	0.137879	0.287033	0.371972	0.0991638			CG33012 | FBpp0304543 3xPhospho [S20(97.5); T22(97.5); S23(97.5)]	0.90381	1.53754	0.0186342	1.37407	0.0172093	1.21785	1.38073	5	-1.39404	-1.39624	-0.0271725	0.698987	0.457764	0.709277	0.951428	0.21359	0.116292	0.0193356	0.0198159	0.630966
	HIPP1 | M9PG82 1xPhospho [T469(100)]	-0.289827	-0.254978	-0.448115	-0.444184	-0.364013	-0.537424	-0.438307	5	1.42901	0.329527	-0.518527	-0.478887	-1.41909	-0.419629	1.0776	0.140043	0.208526	0.206649	0.220416	0.224366			CG33111 | FBpp0083914 1xPhospho [S167(98.2)]	1.16414	1.10098	0.353888	1.39451	1.03492	1.18777	1.14861	1	-2.13392	-0.0610394	0.33228	1.03347	0.404188	0.284999	0.140022	0.625351	0.291566	0.0100047	0.00725295	0.0658248
	HP1b | Q95SE0 1xPhospho [S66(100)]	-0.179515	-0.575615	-0.577767	-0.506353	-0.577767	-0.529073	-0.148801	5	-0.69506	-0.706263	-0.706263	-0.334416	-0.452717	1.52732	1.3674	0.327123	0.0241646	0.089632	0.0328067	0.526274			CG33217 | FBpp0070044 1xCarbamidomethyl [C568]	0.625738	-0.467932	-0.556393	0.565597	0.751035	0.0840643	-0.0528949	2	-1.30573	1.16127	0.924844	0.811363	-0.0972472	-0.355677	-1.13882	0.216772	0.479387	0.160092	0.05704	0.0867091
	HP1b | Q95SE0 1xPhospho [S80(100)]	-0.280219	-0.11327	-0.0838596	-0.0851775	0.0393903	-0.411394	-0.646271	2	0.474861	1.1189	0.598938	0.593378	-0.782862	-1.77376	-0.229462	0.0143686	0.784328	0.0339027	0.146427	0.0209744			CG33298 | FBpp0088794 1xPhospho [S132(100)]	0.989139	1.90689	0.178874	1.17505	0.843984	1.56169	1.69243	5	-1.71874	-0.591045	-0.344934	-0.0297281	0.625834	0.847495	1.21112	0.127909	0.0735241	0.0137074	0.0157533	0.769106
	HmgD | Q05783 1xPhospho [S103(100)]	1.12102	0.130931	0.847997	0.530071	0.49057	0.807355	0.493647	5	-1.56128	-0.43991	0.674564	-0.316745	0.54784	-0.430315	1.52585	0.167131	0.10529	0.145463	0.0973619	0.484754			CG3342 | FBpp0070880 1xPhospho [S448(100)]	-0.552156	-0.58208	0.105678	-0.859876	-0.39973	-0.541618	-0.637109	4	2.01017	0.31958	-0.190284	-1.2196	-0.155033	-0.474451	-0.290378	0.0153888	0.0183928	0.100637	0.845876	0.019706
	HmgZ | Q06943 1xPhospho [S101(100)]	0.349365	0.275007	0.602172	0.298658	0.505891	0.584	0.0949116	2	-0.604715	0.640364	1.15957	-0.477171	1.06158	-1.57591	-0.203726	0.078982	0.361986	0.161559	0.284683	0.112791			CG3348 | FBpp0084542 1xPhospho [S94(99.2)]	1.02715	1.44573	0.350497	1.35558	0.73292	1.83592	1.75275	5	-1.59377	-0.888227	-0.345389	0.260532	1.14673	0.993277	0.426845	0.219317	0.11864	0.0200241	0.020807	0.621212
	HmgZ | Q06943 1xPhospho [S101(98.2)]	0.646163	-0.100051	0.906121	0.391768	0.596458	0.664483	-0.231075	2	-1.20748	0.439632	1.17193	-0.0444222	0.600498	-1.51733	0.557174	0.0987634	0.348649	0.159102	0.21425	0.179236			CG33506 | FBpp0090944 1xPhospho [T319(100)]	0.688852	1.4351	0.509949	0.854395	0.488515	1.55876	1.43029	5	-1.03981	-1.08575	-0.656389	-0.301602	1.20797	0.932633	0.942942	0.111495	0.0777125	0.0248832	0.0334376	0.752472
	HmgZ | Q06943 2xPhospho [S101(100); S102(100)]	0.799087	-0.12658	1.01935	0.468844	0.71721	0.665393	0.00432161	2	-1.498	0.49763	1.2122	-0.0897763	0.375077	-1.18841	0.691275	0.115698	0.293944	0.17043	0.200737	0.219191			CG33521 | FBpp0090952 1xCarbamidomethyl [C260]; 1xPhospho [S250(100)]	0.362742	-0.941432	-0.122632	0.166904	0.24923	-0.719124	-0.294469	3	0.126417	0.873697	1.10181	0.708258	-1.07227	-0.218899	-1.51901	0.0961218	0.169951	0.588404	0.0872156	0.0583082
	HmgZ | Q06943 2xPhospho [S101(100); S110(100)]	0.611645	0.334568	0.939603	0.512985	0.855192	0.715454	0.163499	2	-0.922193	0.954341	1.25859	-0.279108	0.450669	-1.5388	0.0764984	0.0688707	0.448592	0.131065	0.242861	0.108611			CG33521 | FBpp0090952 1xCarbamidomethyl [C260]; 2xPhospho [S246(100); S250(100)]	-0.0709665	-0.974262	-0.161653	-0.148801	-0.0439433	-0.935117	-0.486004	3	0.597573	0.889066	0.822147	0.629401	-1.31781	-0.205638	-1.41474	0.0607893	0.0984243	0.712086	0.0863146	0.0423854
	HmgZ | Q06943 3xPhospho [S101(100); S102(100); S110(100)]	0.124328	0.22033	0.329985	0.238787	0.641546	0.00288251	-0.504305	2	0.199187	1.40082	0.512006	0.25184	-0.42114	-1.86803	-0.0746839	0.00462008	0.938075	0.0102934	0.0399643	0.00704691			CG34133 | FBpp0290295 1xPhospho [S326(100)]	-0.870387	-0.85726	-0.0619024	-1.32193	-0.510457	-1.45799	-1.09234	4	1.70895	0.773953	0.0236896	-0.917533	-1.20115	-0.438964	0.0510533	0.031495	0.0396235	0.268183	0.62411	0.0365886
	Hml | M9PCE5 1xPhospho [S2607(100)]	1.50487	0.645241	1.21847	1.16285	0.230203	1.27917	1.56071	1	-0.916177	-1.77902	0.275539	0.159915	0.401738	0.987046	0.870957	0.405313	0.0262485	0.125342	0.0386498	0.404447			CG34133 | FBpp0290295 1xPhospho [S516(100)]	-0.84944	-0.766112	0.116365	-1.15843	-0.45799	-0.826233	-0.84944	4	1.96315	0.555185	-0.404408	-1.16186	-0.347518	-0.404408	-0.200139	0.0102999	0.0123709	0.0702725	0.893891	0.0131654
	Hrb27C | P48809 1xPhospho [S364(100)]	-0.535332	-0.169745	-0.158429	-0.33825	0.201634	-0.586406	-1.18115	2	0.51759	1.3695	0.543547	0.131055	-0.438188	-1.80247	-0.321029	0.00711221	0.880779	0.0171837	0.0847739	0.010151			CG34133 | FBpp0290295 1xPhospho [S71(95.5)]	3.40654	2.77926	2.0597	3.55802	3.77737	2.87814	2.88538	2	-1.7033	1.25345	0.615108	0.875872	-0.294464	-0.281997	-0.464668	0.248829	0.524432	0.0920131	0.0437541	0.090972
	Hrb27C | P48809 1xPhospho [S395(100)]	-0.1976	-0.112475	-0.323733	-0.248108	-0.236164	-0.552156	-0.187707	3	1.07788	0.206186	-0.410954	0.122009	-2.02076	0.547681	0.477962	0.173561	0.14234	0.257129	0.211493	0.215476			CG34288 | NA	1.13553	0.919912	0.474047	1.32423	1.06557	0.978196	1.15316	2	-1.98157	0.216804	0.476816	1.17811	-0.107928	0.542307	-0.324536	0.354169	0.578152	0.0148537	0.00900162	0.0438237
	Hrb27C | P48809 2xPhospho [S368(100); S379(100)]	-0.761213	0.0342157	0.367371	0.681674	-0.0203404	-0.0409718	-0.394032	4	0.112904	-0.002752	0.819172	1.48548	-0.0464892	-0.794954	-1.57336	0.062927	0.148445	0.217431	0.507297	0.0639001			CG34376 | FBpp0111520 1xPhospho [S120(100)]	1.01293	0.499782	0.459432	1.15769	1.00072	0.803227	0.896078	2	-1.40902	0.633504	0.679559	1.22582	-0.11173	0.238638	-1.25676	0.237719	0.57827	0.0798621	0.0332427	0.0709065
	Hrb27C | P48809 3xPhospho [S366(99.9); S368(100); S370(100)]	-0.456009	-0.434403	-0.177882	-0.244685	-0.0513992	-0.390245	-0.894322	2	-0.206612	1.20693	0.740126	0.493576	-0.0436398	-1.90403	-0.286355	0.0137674	0.816348	0.0314812	0.117854	0.02055			CG34376 | FBpp0111520 3xPhospho [S172(97.8); T175(100); S176(97.8)]	-0.823677	-1.0499	-0.215915	-0.932361	-0.516636	-1.09851	-1.074	3	1.80289	0.899191	-0.0235001	-0.350107	-0.849387	-0.775747	-0.703337	0.0232698	0.0305835	0.600564	0.321274	0.0243086
	Hrb27C | P48809 4xPhospho [S366; S368; Y372; S379]	-0.541618	-0.236164	-0.153607	-0.174621	0.243669	-0.588574	-1.30045	2	0.322637	1.3094	0.492413	0.449197	-0.402086	-1.86604	-0.305523	0.00578957	0.907104	0.0137824	0.0648973	0.00842691			CG34396 | FBpp0111557 1xPhospho [S730(100)]	2.42519	1.88792	1.68437	2.34426	2.5218	2.25852	2.34028	2	-1.71557	1.02338	0.707393	0.442699	0.162269	0.429672	-1.04985	0.260347	0.535354	0.0790155	0.0385754	0.0867085
	Hsl | Q7JR83 1xPhospho [S757(99.4)]	0.589763	0.388465	0.503858	0.480265	0.420078	0.524064	0.482332	5	-1.44161	-0.965163	0.297503	-0.0580659	0.602036	-0.026915	1.59222	0.171033	0.053558	0.108556	0.056966	0.609887			CG34396 | FBpp0111557 1xPhospho [S955(100)]	0.280956	-0.190997	0.771463	0.0593553	0.481299	0.121679	-0.334607	3	1.57938	0.817596	0.291621	-0.290164	-0.126542	-1.32446	-0.947433	0.0281758	0.0372906	0.671314	0.234741	0.0284785
	Hsp110 | Q9XZT5 1xPhospho [T762(99.2)]	0.125651	0.0758749	0.305679	0.146655	0.577248	-0.046921	-0.836501	2	0.0597442	1.20279	0.583658	0.221111	-0.22021	-2.02032	0.173226	0.0063967	0.927136	0.013385	0.042721	0.0103612			CG34396 | FBpp0111557 2xPhospho [S308(100); T310(100)]	2.51248	1.13225	-0.147202	3.05207	1.3051	1.68302	2.0769	2	-1.73431	-0.339997	0.819185	1.33723	0.0228425	0.400996	-0.505944	0.365165	0.561778	0.016798	0.00982273	0.0464359
	Hsp27 | P02518 1xPhospho [S75(100)]	0.870522	-0.512123	-0.427306	-0.22183	-0.750711	-0.168113	0.276016	5	-0.692405	-1.12856	-0.537352	-0.161724	-0.0635244	0.748381	1.83519	0.141381	0.0175054	0.0497236	0.0209543	0.770436			CG34417 | FBpp0292304 1xCarbamidomethyl [C2880]; 1xPhospho [S2874(100)]; FBpp0307656 1xCarbamidomethyl [C2997]; 1xPhospho [S2991(100)]	1.27679	1.19535	0.788268	1.46048	0.986229	1.32654	1.50741	1	-1.67971	-0.909788	0.220292	0.934692	0.413755	1.11723	-0.0964742	0.531671	0.261413	0.0196579	0.0155808	0.171677
	Hsp83 | O16068 1xPhospho [S219(100)]	-0.172994	0.217851	0.313826	0.126973	0.696884	-0.226004	-1.00289	2	0.417532	1.30856	0.596051	0.248493	-0.408063	-1.85311	-0.309462	0.00514275	0.914793	0.0123551	0.0602904	0.0074183			CG34417 | FBpp0292304 1xCarbamidomethyl [C3352]; 1xPhospho [S3360(100)]; FBpp0307656 1xCarbamidomethyl [C3469]; 1xPhospho [S3477(100)]	1.10951	-0.715527	-1.28598	1.27147	0.552105	0.448065	0.606132	2	-1.66649	0.284981	0.876773	1.04872	0.174523	0.342341	-1.06085	0.259039	0.628673	0.0382132	0.0187031	0.0553709
	Hsp83 | P02828 1xPhospho [S219(100)]	-0.279284	0.137504	0.306846	0.0703893	0.852798	-0.37707	-1.31833	2	0.331175	1.38758	0.581274	0.232055	-0.428792	-1.81892	-0.284373	0.00513559	0.918585	0.0121581	0.0566578	0.00746347			CG34417 | FBpp0292304 1xPhospho [S1073(100)]; FBpp0307656 1xPhospho [S1190(100)]	-1.07097	-0.253257	0.182692	-1.2723	-0.522841	-0.703689	-0.844251	4	1.66262	0.237913	-0.868933	-1.27549	-0.12728	-0.41112	0.78229	0.0199258	0.0220953	0.0561292	0.86986	0.0319895
	Hsp83 | P02828 1xPhospho [S219(100)]; O16068 1xPhospho [S219(100)]	-0.121863	0.153157	0.21661	-0.046921	0.719841	-0.1976	-1.25498	2	0.380182	1.32048	0.48547	0.0481926	-0.201829	-1.95634	-0.076159	0.00517662	0.929182	0.0116772	0.0461541	0.00781045			CG34417 | FBpp0292304 1xPhospho [S1569(100)]; FBpp0307656 1xPhospho [S1686(100)]	-0.514573	-0.520769	-0.349235	-0.599462	-0.550043	-0.96016	-0.516636	3	1.19453	0.122471	0.311834	-0.141368	-2.06704	0.300823	0.278753	0.106153	0.135119	0.344916	0.301466	0.112347
	I-2 | Q9V3C7 1xPhospho [S167(97.9)]	0.202888	0.107018	-0.0724828	0.168642	-0.373327	0.459432	1.14143	1	-0.265552	-1.27508	-0.642803	-0.13604	0.475101	1.90844	-0.064067	0.787191	0.00984912	0.104128	0.0186428	0.0801893			CG34417 | FBpp0292304 1xPhospho [S170(99.1)]; FBpp0111615 1xPhospho [S170(99.1)]; FBpp0307656 1xPhospho [S170(99.1)]	0.678973	1.35952	-0.413115	0.908429	0.0186342	0.701327	0.771463	5	-1.67912	-0.945467	0.176621	0.566526	0.214607	0.333786	1.33305	0.245463	0.134558	0.019825	0.0201081	0.580046
	IRSp53 | Q8IQE6 1xPhospho [S754(100)]	0.222805	-0.265345	-0.239566	-0.176251	-0.823677	0.311503	1.92029	1	-0.460885	-1.10256	-0.431259	-0.358492	0.202067	2.051	0.100129	0.77716	0.0106619	0.0959427	0.0193514	0.0968842			CG34417 | FBpp0292304 1xPhospho [S226(100)]; FBpp0111615 1xPhospho [S226(100)]; FBpp0307656 1xPhospho [S226(100)]	0.27739	1.41846	-0.011588	0.753605	0.120352	1.09896	0.951588	5	-1.24044	-0.996161	-0.705413	0.176276	0.815683	0.542833	1.40722	0.0707063	0.0459355	0.012451	0.0160918	0.854815
	IRSp53 | Q8IQE6 1xPhospho [S860(100)]	0.524064	0.285698	0.24732	0.286881	-0.284546	0.573375	1.06212	1	-0.243202	-1.63997	-0.337207	-0.240304	0.46144	1.65859	0.340656	0.776422	0.00997683	0.0849923	0.0174823	0.111127			CG34417 | FBpp0292304 1xPhospho [S2433(100)]; FBpp0307656 1xPhospho [S2550(100)]	0.583038	0.577248	0.422233	0.558757	0.356144	0.599318	0.545968	5	-1.05307	-1.76213	0.672173	0.411675	0.846841	0.274464	0.610052	0.270504	0.188575	0.0432735	0.0427532	0.454894
	Ino80 | Q9VDY1 2xPhospho [S67(100); S70(98.4)]	-0.50226	-0.142417	-0.0923402	-0.112475	-0.430509	0.578214	0.217851	3	-0.197344	-0.973144	-0.0624926	-0.116713	1.74324	0.772818	-1.16636	0.235589	0.0514129	0.470543	0.119744	0.122711			CG34417 | FBpp0292304 1xPhospho [S341(100)]; FBpp0111615 1xPhospho [S341(100)]; FBpp0307656 1xPhospho [S341(100)]	0.96643	1.2461	0.492622	1.10367	0.897628	0.839153	1.10098	1	-1.86894	-0.212235	0.069208	0.630578	-0.451428	0.619583	1.21323	0.36592	0.253299	0.0313345	0.0286991	0.320748
	Ino80 | Q9VDY1 3xPhospho [S67(100); S70(100); S71(99)]	0.183963	0.312665	0.362891	0.489543	0.177599	0.511974	0.72334	3	-0.418287	-1.10809	-0.161779	0.48505	0.599608	1.67908	-1.07559	0.361118	0.0290375	0.434979	0.0683083	0.106557			CG34417 | FBpp0292304 1xPhospho [S4223(100)]; FBpp0307656 1xPhospho [S4340(100)]	-0.12658	-0.994241	-0.120294	-0.440263	-0.0380063	-1.30401	-0.520769	3	0.801569	0.972442	0.788516	0.137145	-1.65644	-0.0300281	-1.0132	0.0565627	0.086168	0.695666	0.117424	0.0441792
[truncated: 2,732 more rows]

## Sheet: Figure 3
	3d	Percentage				3d	Percentage			3f	kCounts				3g	Percentage			3h	kCounts				3i	Percentage			3l	Hours of cholesterol re-feeding (0µg/mL to 80 µg/mL)
[truncated: 902 more rows]

## Sheet: Figure 4
	4a	Cg>				4b	phmTS>				4c	ppl>						4d	Cg>				4e	ppl>
[truncated: 978 more rows]

## Sheet: Figure 5
	5a	ppl>															5b	ppl>								5c	ppl>						5d	RNAseq 10-hours cholesterol response (Transcriptional changes from cholesterol starvation to 10 hours cholesterol feeding)						5f	Phosphoproteomics 1-hour cholesterol response						5f	Phosphoproteomics 6-hour cholesterol response
[truncated: 1,125 more rows]

[truncated: 10 more sheets: Figure 6, Figure 7, Figure S1, Figure S2, Figure S3, Figure S4, Figure S5, Figure S6, Figure S7, Figure S8]
